# Supplementary material for: Identification of vaccine targets in pathogens and design of a vaccine using computational approaches
Source: Sci Rep. 2021 Sep 2;11:17626. doi: 10.1038/s41598-021-96863-x (PMC8413327; doi:10.1038/s41598-021-96863-x)
Supplement: Supplementary file 2 — Supplementary Information 2. [file 41598_2021_96863_MOESM2_ESM.zip]

Archive with 56 entries (49 files):
- Supplementary Files/Supplementary File 1/
- Supplementary Files/Supplementary File 1/~$Viral results.xlsx
- Supplementary Files/Supplementary File 1/Bacterial results.xlsx
- Supplementary Files/Supplementary File 1/Fungal results.xlsx
- Supplementary Files/Supplementary File 1/Protozoan results.xlsx
- Supplementary Files/Supplementary File 1/Viral results.xlsx
- Supplementary Files/Supplementary File 2/
- Supplementary Files/Supplementary File 2/Antigens_Bacteria_Positive dataset.fasta
- Supplementary Files/Supplementary File 3/
- Supplementary Files/Supplementary File 3/Screening of different species of Trypanosoma.xlsx
- Supplementary Files/Supplementary File 3/T. cruzi Top 10 proteins, common proteins, and species-specific proteins.xlsx
- Supplementary Files/Supplementary File 3/T. cruzi Top 10 proteins, common proteins, and strain-specific proteins.xlsx
- Supplementary Files/Supplementary File 3/T_cruzi_strains.xlsx
- Supplementary Files/Supplementary File 4/
- Supplementary Files/Supplementary File 4/Species/
- Supplementary Files/Supplementary File 4/Species/~$ecies_trypanosoma.docx
- Supplementary Files/Supplementary File 4/Species/CLB TS_BCL epitope against Tbrucei_TS.txt
- Supplementary Files/Supplementary File 4/Species/CLB TS_BCL epitope against Tgrayi_TS.txt
- Supplementary Files/Supplementary File 4/Species/CLB TS_BCL epitope against Trangeli_TS.txt
- Supplementary Files/Supplementary File 4/Species/CLB TS_CTL epitope against Tbrucei_TS.txt
- Supplementary Files/Supplementary File 4/Species/CLB TS_CTL epitope against Tgrayi_TS.txt
- Supplementary Files/Supplementary File 4/Species/CLB TS_CTL epitope against Trangeli_TS.txt
- Supplementary Files/Supplementary File 4/Species/CLB TS_HTL epitope against Tbrucei_TS.txt
- Supplementary Files/Supplementary File 4/Species/CLB TS_HTL epitope against Tgrayi_TS.txt
- Supplementary Files/Supplementary File 4/Species/CLB TS_HTL epitope against Trangeli_TS.txt
- Supplementary Files/Supplementary File 4/Species/Sequence details.xlsx
- Supplementary Files/Supplementary File 4/Strains/
- Supplementary Files/Supplementary File 4/Strains/CLB TS_BCL epitope against CLBEsmeraldo-like TS.txt
- Supplementary Files/Supplementary File 4/Strains/CLB TS_BCL epitope against CLBNon-Esmeraldo-like TS.txt
- Supplementary Files/Supplementary File 4/Strains/CLB TS_BCL epitope against Dm28c TS.txt
- Supplementary Files/Supplementary File 4/Strains/CLB TS_BCL epitope against Marinkellei B7 TS.txt
- Supplementary Files/Supplementary File 4/Strains/CLB TS_BCL epitope against SylvioX10 TS.txt
- Supplementary Files/Supplementary File 4/Strains/CLB TS_CTL epitope against CLBEsmeraldo-like TS.txt
- Supplementary Files/Supplementary File 4/Strains/CLB TS_CTL epitope against CLBNon-Esmeraldo-like TS.txt
- Supplementary Files/Supplementary File 4/Strains/CLB TS_CTL epitope against Dm28c TS.txt
- Supplementary Files/Supplementary File 4/Strains/CLB TS_CTL epitope against Marinkellei B7 TS.txt
- Supplementary Files/Supplementary File 4/Strains/CLB TS_CTL epitope against SylvioX10 TS.txt
- Supplementary Files/Supplementary File 4/Strains/CLB TS_HTL epitope against CLBEsmeraldo-like TS.txt
- Supplementary Files/Supplementary File 4/Strains/CLB TS_HTL epitope against CLBNon-Esmeraldo-like TS.txt
- Supplementary Files/Supplementary File 4/Strains/CLB TS_HTL epitope against Dm28c TS.txt
- Supplementary Files/Supplementary File 4/Strains/CLB TS_HTL epitope against Marinkellei B7 TS.txt
- Supplementary Files/Supplementary File 4/Strains/CLB TS_HTL epitope against SylvioX10 TS.txt
- Supplementary Files/Supplementary File 4/Strains/Sequence details.xlsx
- Supplementary Files/Supplementary File 5/
- Supplementary Files/Supplementary File 5/Supplementary File Y_A.fasta
- Supplementary Files/Supplementary File 5/Supplementary File Y_B.xlsx
- Supplementary Files/Supplementary File 5/Supplementary Files.docx
- Supplementary Files/Supplementary File 5/Supplementary -Y.docx
- Supplementary Files/Supplementary File 5/Supplementray File Y_C.xlsx
- Supplementary Files/Supplementary File 5/Supplmentary File Y_D.xlsx
- Supplementary Files/Supplementary File 5/Supplmentary File Y_E.xlsx
- Supplementary Files/Supplementary File 5/Supplmentary File Y_F.docx
- Supplementary Files/Supplementary File 5/Supplmentary File Y_G.xlsx
- Supplementary Files/Supplementary File 5/Supplmentary File Y_H.xlsx
- Supplementary Files/Supplementary File 5/Supplmentary File Y_I.xlsx
- Supplementary Files/Supplementary Files.docx
