# Supplementary material for: Identification of vaccine targets in pathogens and design of a vaccine using computational approaches
Source: Sci Rep. 2021 Sep 2;11:17626. doi: 10.1038/s41598-021-96863-x (PMC8413327; doi:10.1038/s41598-021-96863-x)
Supplement: Supplementary file 2 — Supplementary Information 2. [file 41598_2021_96863_MOESM2_ESM.zip › Supplementary Files/Supplementary File 1/Bacterial results.xlsx]

## Sheet: S_typhi
Supplementary File 1: Top ranked potential vaccine target of Salmonella typhi
Sr. No.	Protein name	Residues Number	Protein ID	Gene ID	Si score	Pi score	Evidence	URL	PMID
1	PUTATIVE PSEUDOGENE: RecName: Full=Putative fimbrin-like protein FimI; Flags: Precursor	177 aa protein	Q08456.1	GI:585138	9	0.75	NOT FOUND	NOT FOUND	NOT FOUND
2	RecName: Full=Type-1 fimbrial protein, A chain; AltName: Full=Type-1A pilin; Flags: Precursor	184 aa protein	P37920.1	GI:585148	9	0.75	FimH antibody was indicated from its serologic cross-reactivity with various urinary tract bac_x0002_terial isolates bearing type 1 fimbriae. These findings could be relevant in the design of an efficacious and broadly reac_x0002_tive FimH vaccine against urinary tract infections	JCI97119623.pdf (dm5migu4zj3pb.cloudfront.net)	PMID: 9276729
3	RecName: Full=Vi polysaccharide export protein VexA/TviF; Flags: Precursor	355 aa protein	Q04976.1	GI:1174944	9	0.75	The S. Typhi viaB constitutes 10 genes involved in regulation of expression (tviA), biosynthesis (tviB to tviE), and cell surface localization of the Vi polysaccharide (vexA to vexE). Besides being an important virulence factor, the Vi is also a protective antigen and a vaccine based on purified Vi polysaccharide has been developed and licensed for use as a parenteral vaccine against typhoid feve…	https://journals.plos.org/plosone/article?id=10.1371/journal.pone.0045609	PMID: 23029132
4	RecName: Full=Putative O-antigen transporter	432 aa protein	Q99191.1	GI:2498852	9	0.75	The mutant O antigen structure was transferred to acceptor proteins using the bacterial N-glycosylation system, and immunogenicity of the resulting conjugates was evaluated in mice. The conjugate-induced antibodies reacted in an enzyme-linked immunosorbent assay with E. coli O121 LPS. One animal developed a significant rise in serum immunoglobulin anti-Vi titer upon immunization.	https://link.springer.com/article/10.1007/s10719-012-9451-9	PMID: 23053636
5	RecName: Full=Transcriptional regulatory protein RcsB	216 aa protein	Q56127.1	GI:2500743	9	0.75	The likely explanation for the disparate observations cited above stems from the fact that the expression of Vi is highly regulated in relation to certain environmental signals, such as osmolarity, and that at least two separate two-component sys_x0002_tems, rcsB-rcsC (2, 58) and ompR-envZ (45), are involved in the regulation of Vi expression. The supposition is that Vi expres_x0002_sion ensues w…	Constitutive Expression of the Vi Polysaccharide Capsular Antigen in Attenuated Salmonella entericaSerovar Typhi Oral Vaccine Strain CVD 909 (asm.org)	PMID: 10899867
6	RecName: Full=Outer membrane protein S1; Flags: Precursor	394 aa protein	Q56110.1	GI:3914226	9	0.75	The Salmonella enterica serovar Typhimurium (S. Typhimurium) OmpS1 porin plays roles in swarming and biofilm formation, and the proteins OmpS1 and OmpS2 affect virulence in mice, which suggests that these proteins are expressed during infection and are potential targets of the immune response	https://onlinelibrary.wiley.com/doi/full/10.1111/imm.12093	PMID: 23432484
7	RecName: Full=Thiol:disulfide interchange protein DsbA; Flags: Precursor	207 aa protein	Q9X6N0.1	GI:11132554	8	0.67	By a proteome analysis using two dimensional electrophoresis (2-DE), we determined that seven proteins including formation of iron-sulfur protein (NifU), thiol:disulfide interchange protein (DsbA), and flagellar P-ring protein (FlgI) were differentially regulated in the EHEC O157:H7 when supplemented with cell extracts of B. longum ATCC 15707. Taken together, these findings propose a novel functi…	https://www.sciencedirect.com/science/article/abs/pii/S107599641200114X	PMID: 23010308
8	RecName: Full=Vitamin B12 import system permease protein BtuC	326 aa protein	Q8Z6I5.1	GI:20137368	8	0.67	NOT FOUND	NOT FOUND	NOT FOUND
9	RecName: Full=Putative D-threonate 4-phosphate dehydrogenase	327 aa protein	P58716.1	GI:20139415	8	0.67	NOT FOUND	NOT FOUND	NOT FOUND
10	RecName: Full=Homoserine/homoserine lactone efflux protein	206 aa protein	Q8Z3B4.1	GI:20139497	8	0.67	high concentrations of indole did inhibit N-acyl-l-homoserine lactone (AHL) sensing by SdiA. We conclude that SdiA does not respond to indole but indole can inhibit SdiA activity in E. coli and Salmonella.	https://aem.asm.org/content/78/15/5424.short	PMID: 22610437

## Sheet: M_pneumoniae
Supplementary File 1: Top ranked potential vaccine target of Mycobacterium pneumoniae
Sr. No.	Protein name	Residues Number	Protein ID	Gene ID	Si score	Pi score	Evidence	URL	PMID
1	RecName: Full=Adhesin P1; AltName: Full=Attachment protein; AltName: Full=Cytadhesin P1; Flags: Precursor	1627 aa protein	P11311.2	GI:113448	9	0.75	The attachment organelle of the human respiratory tract pathogen Mycoplasma pneumoniae is essential for colonization of the host mucosa. Furthermore, adherence-related proteins such as the major adhesin P1 and protein P30 represent vaccine candidates.	https://www.sciencedirect.com/science/article/abs/pii/S0882401013001137	PMID: 23948467
2	RecName: Full=Putative ABC transporter ATP-binding protein MG187 homolog	586 aa protein	P75264.1	GI:2492583	9	0.75	NOT FOUND	NOT FOUND	NOT FOUND
3	RecName: Full=Uncharacterized protein MG027 homolog	168 aa protein	P75084.1	GI:2496266	9	0.75	NOT FOUND	NOT FOUND	NOT FOUND
4	RecName: Full=Uncharacterized lipoprotein MG045 homolog; Flags: Precursor	485 aa protein	P75056.1	GI:2496277	9	0.75	NOT FOUND	NOT FOUND	NOT FOUND
5	RecName: Full=Uncharacterized glycosyltransferase MG060 homolog	299 aa protein	P75042.1	GI:2496281	9	0.75	NOT FOUND	NOT FOUND	NOT FOUND
6	RecName: Full=Ribonuclease Y; Short=RNase Y	493 aa protein	P75506.1	GI:2496311	9	0.75	Ribonuclease Y is a recently identified endonuclease that can cleave mRNA molecules containing high-order secondary structures, globally affects cellular messenger RNA turnover and may ostensibly work in concert with RNase J1 to mediate bulk RNA decay [15]. Consistent with that possibility, recent two-hybridization studies revealed that RNase J1 and RNase Y are likely to interact with one another…	https://journals.plos.org/plospathogens/article?id=10.1371/journal.ppat.1001287	PMID: 21347352
7	RecName: Full=Segregation and condensation protein B	208 aa protein	P75477.1	GI:2496331	9	0.75	Further tests showed that virtually all of these OPK-positive antisera conferred passive protection against lethal infection of virulent pneumococci. More importantly, immunization with recombinant forms of three OPK-positive proteins (SP148, PBP2b, and ScpB), alone or in combination, conferred significant protection against lethal challenge of pneumococcal strains representing capsular serotypes…	e00423-18.full.pdf (asm.org)	PMID: 29891543
8	RecName: Full=Glycerol-3-phosphate acyltransferase; AltName: Full=Acyl-PO4 G3P acyltransferase; AltName: Full=Acyl-phosphate--glycerol-3-phosphate acyltransferase; AltName: Full=G3P acyltransferase; Short=GPAT; AltName: Full=Lysophosphatidic acid synthase; Short=LPA synthase	239 aa protein	P75428.1	GI:2496348	9	0.75	A substantial loss of GPAT activity in 3T3-L1 adipocytes was achieved by reducing GPAT3 mRNA levels through GPAT3-specific siRNA knockdown. These findings identify GPAT3 as a previously uncharacterized triacylglycerol biosynthetic enzyme. Similar to other lipogenic enzymes, GPAT3 may be useful as a target for the treatment of obesity.	https://www.pnas.org/content/103/52/19695.short	PMID: 17170135
9	RecName: Full=Uncharacterized cation transporter MG322 homolog	565 aa protein	P75323.1	GI:2496386	8.5	0.7	NOT FOUND	NOT FOUND	NOT FOUND
10	RecName: Full=DegV domain-containing protein MG326 homolog	293 aa protein	P75312.1	GI:2496388	8.5	0.7	NOT FOUND	NOT FOUND	NOT FOUND

## Sheet: N_gonorrhoe
Supplementary File 1: Top ranked potential vaccine target of Neisseria gonorrhoe
Sr. No.	Protein name	Residues Number	Protein ID	Gene ID	Si score	Pi score	Evidence	URL	PMID
1	RecName: Full=Type IV pilus biogenesis and competence protein PilQ; AltName: Full=Outer membrane protein Omc; Flags: Precursor	723 aa protein	Q5FAD2.1	GI:62900657	9	0.75	While the incidence of gonorrhea has decreased in some communities to the point at which it may soon deserve orphan disease status, there is a persistent need for improved vaccines against meningococcal disease, particularly that associated with capsular polysaccharide Group B strains. As such, studies of PilQ vaccine potential appear to be prudent if not essential areas of research.	The pilus colonization factor of pathogenic neisserial species: organelle biogenesis and structure/function relationships – a review - ScienceDirect	PMID: 9224886
2	RecName: Full=Undecaprenyl-diphosphatase; AltName: Full=Bacitracin resistance protein; AltName: Full=Undecaprenyl pyrophosphate phosphatase	273 aa protein	Q5F6K4.1	GI:68566117	9	0.75	Overexpression of undecaprenyl-diphosphatase generates resistance to bacitracin.34 This enzyme has been studied in-silico as a druggable molecular target in Streptococcus suis35 and Clostridium botulinum.36 We have found that this protein harbors a set of features that defines a promising target to be used for drug development for B. bacilliformis; regarding it as a potential target of new target…	https://www.scielo.br/scielo.php?pid=S0074-02762020000100335&script=sci_arttext	PMID: 32785422
3	Genome-derived Neisserial antigen 1946	288 aa protein	Q5F501	GI:75355274	9	0.75	However, the broad-spectrum serogroup B vaccine Bexsero contains the MeNZB OMV antigen plus 3 recombinant antigens (Neisseria adhesin A [NadA], factor H binding protein [fHbp]-GNA2091, and Neisserial heparin binding antigen [NHBA]-GNA1030) [31].	https://academic.oup.com/cid/article/69/7/1101/5247042?login=true	PMID: 30551148
4	Hemoglobin-haptoglobin utilization protein B	809 aa protein	Q5F527	GI:75355292	9	0.75	Conservation of the primary structures of Hb and lactoferrin receptors makes these pro_x0002_teins attractive vaccine target	4670.full.pdf (asm.org)	PMID: 23161887
5	Putative adhesin penetration protein	1468 aa protein	Q5F531	GI:75355295	9	0.75	The Δngo2105 mutant and anti-NGO2105 antiserum significantly attenuated the colonization of N. gonorrhoeae in mice. Collectively, our results suggest that the newly identified serine protease autotransporter NGO2105 represents a novel virulence factor of gonococcus and a potential vaccine target.	Frontiers | Neisseria gonorrhoeae NGO2105 Is an Autotransporter Protein Involved in Adhesion to Human Cervical Epithelial Cells and in vivo Colonization | Microbiology (frontiersin.org)	PMID: 32670242
6	Ferric enterobactin receptor	713 aa protein	Q5F543	GI:75355302	9	0.75	FrpB has generated inter_x0002_est as a potential vaccine candidate for both N. gonorrhoeae and N. meningitidis (29), but its function is unknown	2895.full.pdf (asm.org)	PMID: 10217784
7	Putative ABC transporter, permease protein, enterobactin	324 aa protein	Q5F546	GI:75355305	8.5	0.7	In search of a cross-protective gonococcal vaccine, we have focused on receptors that are necessary for nutrient acquisition. One such nutrient is iron, which is consistently identified as an essential factor for bacterial survival in vivo and in tissue culture systems [28–30]. Figure 1 shows the receptor systems with which N. gonorrhoeae is known to acquire iron, along with a group of incomplete…	Identification and Characterization of Gonococcal Iron Transport Systems as Potential Vaccine Antigens (nih.gov)	PMID: 18505395
8	Putative peptide methionine sulfoxide reductase	522 aa protein	Q5F571	GI:75355320	8	0.67	Consequently, the pilus-based vaccines tested in the 1990s pro_x0002_vided no protection (15). Nevertheless, several potential vaccine targets have been identified, including the nitrite reductase, AniA; phospholipase D (PLD); transferrin_x0002_binding proteins, TbpAB; MtrE of the Mtr efflux pump complex; the outer membrane porin PorB; as well as the conserved 2C7 epitope of LOS (reviewed in refe…	MetQ of Neisseria gonorrhoeae Is a Surface-Expressed Antigen That Elicits Bactericidal and Functional Blocking Antibodies (asm.org)	PMID: 27895130
9	Putative mafB-like adhesin	498 aa protein	Q5F5F7	GI:75355369	8	0.67	In addition, analysis of polymorphisms at the nucleotide and amino acid levels showed that these vaccine candidates are highly conserved among N. gonorrhoeae strains. Finally, depletion of BamA caused a loss of N. gonorrhoeae viability, suggesting it may be an essential target. Together, our data strongly support the use of proteomics-driven discovery of potential vaccine targets as a sound appro…	https://www.sciencedirect.com/science/article/pii/S1535947620335209	PMID: 27141096
10	Putative thiol:disulphide interchange protein	234 aa protein	Q5F649	GI:75355502	8	0.67	In total, 26 proteins were identified as OM-located, with known and untested vaccine candidates in abundance (SUPPLEMENTARY TABLE 1). Examination of the predominant proteins assigned to the periplasm, cytoplasmic membrane and cytoplasm reveals candidate vaccine antigens that may be surface-exposed. From the periplasm, these include amino acid ABC transporter protein (NMB1612), iron(III) ABC trans…	https://www.tandfonline.com/doi/abs/10.1586/14789450.2014.938640	PMID: 25017717

## Sheet: C_diphtheria
	Supplementary File 1: Top ranked potential vaccine target of Corynebacterium Diphtheria
Sr. No.	Protein name	Residues Number	Protein ID	Gene ID	Si score	Pi score	Evidence	URL	PMID
1	RecName: Full=Phosphatidylglycerol--prolipoprotein diacylglyceryl transferase	283 aa protein	P60969.1	GI:46576217	9	0.75	prolipoprotein diacylglyceryl transferase (lgt) A previous study also showed that a pneumococcal mutant strain deficient in lgt exhibited reduced TLR2-mediated inflammatory responses in vitro and diminished invasiveness in vivo (37). Since lgt-mutant pneumococcal strains exhibit greatly diminished virulence while still expressing many surface antigens, we hypothesized that a novel intranasal vacc…	https://www.frontiersin.org/articles/10.3389/fimmu.2019.01212/full	PMID: 31191555
2	RecName: Full=Glutamate-1-semialdehyde 2,1-aminomutase; Short=GSA; AltName: Full=Glutamate-1-semialdehyde aminotransferase; Short=GSA-AT	430 aa protein	Q6NJJ2.1	GI:60389862	9	0.75	The current study is based on subtractive proteomics for the identification of potential antibiotic targets in the proteome of P. mirabilis. The analysis revealed that only four proteins: Glutamate1-semialdehyde 2, 1-aminomutase, Ferrochelatase, Putative two-component system response regulator and Nitrogen regulation protein. The protein, nitrogen regulation response regulator (glnG), protein was…	https://www.sciencedirect.com/science/article/pii/S2214540018301762
3	RecName: Full=Cytochrome c oxidase subunit 2; AltName: Full=Cytochrome aa3 subunit 2; AltName: Full=Cytochrome c oxidase polypeptide II; AltName: Full=Oxidase aa(3) subunit 2; Flags: Precursor	362 aa protein	Q6NG98.1	GI:62899965	9	0.75	These results demonstrate that Ldp27 is an important component of an active COX complex enhancing oxidative phosphorylation specifically in infectious metacyclics and amastigotes and promoting parasite survival in the host. Thus, Ldp27 can be explored as a potential drug target and parasites devoid of the p27 gene could be considered as a live attenuated vaccine candidate against visceral leishma…	https://onlinelibrary.wiley.com/doi/full/10.1111/j.1365-2958.2010.07214.x	PMID: 20497506
4	Putative nitric-oxide reductase	763 aa protein	Q6NEM3	GI:81401036	9	0.75	Therefore, development of more effective acellular pertussis vaccines with conserved protective proteins is a convenient strategy to provide a better protection against whooping cough. In this study, immune responses against putative peptidyl-prolyl cis-trans isomerase (PPIase) which was shown to be immunogenic in B. pertussis for the first time by our immunoproteome group and FimX whose expressi…	index.pdf (metu.edu.tr)
5	UDP-galactopyranose mutase	404 aa protein	Q6NER4	GI:81401067	9	0.75	Recently, UDP-galactopyranose mutases (UGM) have emerged as a promising drug target playing an important role in parasite virulence and survival. This study deals with the cloning and characterization of Brugia malayi UGM and further exploring its antifilarial drug target potential.	https://academic.oup.com/femspd/article/74/6/ftw072/2198084?login=true	PMID: 27465638
6	Conserved putative integral membrane protein	562 aa protein	Q6NES2	GI:81401071	9	0.75	Putative extracellular lipoproteins made by group A Streptococcus (GAS) are the focus of this study, which was designed to identify new candidate vaccine antigens. Bioinformatic analysis of a serotype M1 GAS strain identified 30 open-reading frames encoding putative lipoproteins	189-1-79.pdf (silverchair.com)
7	Putative secreted antigen	338 aa protein	Q6NES3	GI:81401072	8.5	0.7	This astonishingly high number corresponding to 368 about one fifths of the proteins encoded in the C. diphtheriae genome is the result of physiological 369 protein secretion, shearing of cell surface proteins and cell lysis as indicated by the predicted 370 localization of proteins. Since between 130 and 436 proteins were observed in the vaccine samples 371 from the different manufacturers, cult…	Toxoid vaccine R2.pdf (northumbria.ac.uk)	PMID: 31036455
8	Putative integral membrane protein	118 aa protein	Q6NET0	GI:81401077	8	0.67	As a consequence of these and other considerations, non–M protein vaccine candidates have been studied. Relatively recently, several other GAS vaccine candi_x0002_dates have been described (reviewed in reference), including C5a peptidase , streptococcal pyrogenic exotoxin A , streptococcal pyrogenic exotoxin B, streptococcal pyro_x0002_genic exotoxin C , streptococcal protective antigen, fibronec…	189-1-79.pdf (silverchair.com)
9	Putative ABC transport system, solute-binding protein	499 aa protein	Q6NEV3	GI:81401092	8	0.67	We show by complementation analysis that the wild-type irp6 operon corrects the defects in repression of siderophore pro_x0002_duction by iron in C. diphtheriae strains HC1, HC4, and HC5 and that strain HC3 has mutations in both the irp6 operon and the dtxR gene. We also completed the sequencing of the irp1 operon and demonstrated that it encodes another putative ABC transport system in C. diphth…	4846.full.pdf (asm.org)	PMID: 12169610
10	Putative surface-anchored fimbrial associated protein	1080 aa protein	Q6NF35	GI:81401142	8	0.67	As a consequence of these and other considerations, non–M protein vaccine candidates have been studied. Relatively recently, several other GAS vaccine candi_x0002_dates have been described (reviewed in reference [2]), including C5a peptidase [17], streptococcal pyrogenic exotoxin A [18], streptococcal pyrogenic exotoxin B [19], streptococcal pyro_x0002_genic exotoxin C [20], streptococcal protect…	Toxoid vaccine R2.pdf (northumbria.ac.uk)	PMID: 31036455

## Sheet: B_pertussis
Supplementary File 1: Top ranked potential vaccine target of Bordetella pertusis
Sr. No.	Protein name	Residues Number	Protein ID	Gene ID	Si score	Pi score	Evidence	URL	PMID
1	RecName: Full=Serotype 3 fimbrial subunit; Flags: Precursor	204 aa protein	P17835.1	GI:120372	9	0.75	The fim genes which code for the fimbria protective antigens present in both the inactivated whole-cell and acellular vaccines were analyzed in 86 Canadian Bordetella pertussis isolates	5364.full.pdf (asm.org)	PMID: 15528744
2	RecName: Full=Pertussis toxin subunit 1; Short=PTX S1; AltName: Full=Islet-activating protein S1; Short=IAP S1; AltName: Full=NAD-dependent ADP-ribosyltransferase; Flags: Precursor	269 aa protein	P04977.1	GI:136005	9	0.75	We have determined the crystal structure of PT to obtain detailed information about functional and im_x0002_munological determinants needed to perfect the de_x0002_sign of recombinant PT molecules suitable for use as components of acellular vaccines.	PII: S0969-2126(00)00007-1 (cell.com)	PMID: 8075982
3	RecName: Full=Filamentous hemagglutinin transporter protein FhaC; AltName: Full=TpsB transporter; Flags: Precursor	584 aa protein	P35077.1	GI:462082	8.5	0.7	While vaccination against B. pertussis has been successful, replacement of the whole cell vaccine with an acellular component vaccine has correlated with reemergence of the disease, especially in adolescents and infants. Based on their presumed importance in mediating adherence to host tissues, filamentous hemagglutinin (FHA) and fimbria (FIM) were selected as components of most acellular pertuss…	https://academic.oup.com/femspd/article/73/8/ftv079/2467727?login=true	PMID: 26416077
4	RecName: Full=Protein FhaE; Flags: Precursor	376 aa protein	Q00879.1	GI:462083	8.5	0.7	When these data are considered in the context of aP vaccine-specific antigen components, the epitopes defined in humans were derived fairly equally among the four vaccine-specific pertussis proteins (18% fim2, 16% fim3, 44% PT and 22% PRN), in mouse and rabbit models the vast majority of epitope were derived from PT (76 and 73%, respectively) and far fewer epitopes were defined in other vaccine-s…	Substantial gaps in knowledge of Bordetella pertussis antibody and T cell epitopes relevant for natural immunity and vaccine efficacy (nih.gov)	PMID: 24530743
5	RecName: Full=Outer membrane usher protein FimC; Flags: Precursor	873 aa protein	P33410.1	GI:462099	8.5	0.7	Several Bordetella virulence factors were identified and biochemically characterized before genetic tools became available, including pertussis toxin (PT), adenylate cyclase toxin (ACT), dermonecrotic toxin (DNT), filamentous haemagglutinin (FHA) and fimbriae (Fim). The first transposon mutagenesis screen of B. pertussis identified the genes that encode these factors, as well as a locus — now kno…	Bordetella pertussis pathogenesis: current and future challenges | Nature Reviews Microbiology	PMID: 24608338
6	RecName: Full=Pertactin autotransporter; AltName: Full=P.93; Contains: RecName: Full=Outer membrane protein P.69; Contains: RecName: Full=Pertactin translocator; Flags: Precursor	910 aa protein	P14283.3	GI:464364	8	0.67	Pertactin is an autotransporter involved in adherence of Bordetella species to the lung epithelium of mammalian hosts, and it is an important component of most current acellular pertussis vaccines.	Adaptive evolution of the Bordetella autotransporter pertactin - DIAVATOPOULOS - 2006 - Journal of Evolutionary Biology - Wiley Online Library	PMID: 17040390
7	RecName: Full=Fimbrial protein FimX; AltName: Full=Pilin; Flags: Precursor	201 aa protein	P09808.2	GI:34978351	8	0.67	Bordetella pertussis produces two serologically distinct fimbriae, Fim2 and Fim3. Expression of these antigens is governed by the BvgA/S system and by the length of a poly(C) tract in the promoter of each gene. Fim2 and Fim3 are important antigens for whole cell pertussis vaccines as clinical trials have shown an association of anti-fimbriae antibody-mediated agglutination and protection. If vacc…	Bordetella pertussis fimbriae (Fim): relevance for vaccines (researchgate.net)	PMID: 25102891
8	RecName: Full=Virulence sensor protein BvgS; Flags: Precursor	1238 aa protein	P16575.3	GI:34978356	8	0.67	The production of most virulence factors is coordinately regulated by a two-component signal transduction system composed of the regulator BvgA and the sensor protein BvgS. Our understanding of Bordetella virulence at the molecular level has led to the development of new acellular vaccines against whooping cough, and of genetically attenuated B. pertussis strains to be used as recombinant live ba…	04_Locht.pdf (d1wqtxts1xzle7.cloudfront.net)	PMID: 10943406
9	RecName: Full=Chaperone protein FimB/FhaD; Flags: Precursor	244 aa protein	P33409.2	GI:34978362	8	0.67	chaperone protein FimB/FhaD, precursor of FimB, was found to be downregulated in biofilm cells of both the clinical isolate and the reference strain Tohama I (Table S1 and S2). This is consistent with earlier reports of de Gouw, O Serra et al. (2014) and Serra et al. (2008) who did not report any significant upregulation of filamentous haemagglutinin and fimbrial proteins in B. pertussis biofilm …	https://www.tandfonline.com/doi/full/10.1080/08927014.2016.1232715?casa_token=408B4P4JZsUAAAAA%3AXJ6ysnNf5NuLo80wmnXzWXah_kr2jR4HI3OUNk_A8MR0bT7FENvEyUf6geKZFaFSCpgag30Kmksx	PMID: 27669900
10	RecName: Full=1-(5-phosphoribosyl)-5-[(5-phosphoribosylamino)methylideneamino] imidazole-4-carboxamide isomerase; AltName: Full=Phosphoribosylformimino-5-aminoimidazole carboxamide ribotide isomerase	246 aa protein	Q7VSY7.1	GI:39931427	8	0.67	NA	NA

## Sheet: C_botulinum
Supplementary File 1: Top ranked potential vaccine target of Clostridium botulinum
Sr. No.	Protein name	Residues Number	Protein ID	Gene ID	Si score	Pi score	Evidence	URL	PMID
1	1. RecName: Full=Type III pantothenate kinase; AltName: Full=PanK-III; AltName: Full=Pantothenic acid kinase	258 aa protein	A5I7P8.1	GI:166216637	8.5	0.7	NOT FOUND	NOT FOUND
2	2. RecName: Full=4-diphosphocytidyl-2-C-methyl-D-erythritol kinase; Short=CMK; AltName: Full=4-(cytidine-5'-diphospho)-2-C-methyl-D-erythritol kinase	280 aa protein	A5HY17.1	GI:166216763	8	0.67	The 2-C-methyl-D-erythritol-4-phosphate (MEP) pathway for isoprenoid biosynthesis has come under increased scrutiny as a target for novel antimalarial, antibacterial and herbicidal agents. 1-Deoxy-D-xylulose 5-phosphate reductoisomerase (DXR) is a key enzyme of the pathway that catalyzes the rearrangement and nicotinamide adenine dinucleotide phosphate (NADPH)-dependent reduction of 1-deoxy-D-xyl…	https://www.ingentaconnect.com/content/ben/cpd/2007/00000013/00000011/art00008	PMID: 17430177
3	3. RecName: Full=Putative D-threonate 4-phosphate dehydrogenase	334 aa protein	A5I3X9.1	GI:166219047	8	0.67	NOT FOUND	NOT FOUND
4	4. RecName: Full=UDP-N-acetylenolpyruvoylglucosamine reductase; AltName: Full=UDP-N-acetylmuramate dehydrogenase	306 aa protein	A5I7A3.1	GI:166222835	8	0.67	Structure based drug designing and discovery of promising lead molecules against UDP-N-acetylenolpyruvoylglucosamine reductase (MurB): A potential drug target in multi-drug resistant Acinetobacter baumannii	https://www.sciencedirect.com/science/article/pii/S1093326320304642	PMID: 32731183
5	6. RecName: Full=Phosphatidylserine decarboxylase proenzyme; Contains: RecName: Full=Phosphatidylserine decarboxylase alpha chain; Contains: RecName: Full=Phosphatidylserine decarboxylase beta chain	295 aa protein	A5HXS0.1	GI:166225106	8	0.67	NOT FOUND	NOT FOUND
6	7. RecName: Full=Phosphatidylglycerol--prolipoprotein diacylglyceryl transferase	254 aa protein	A5I6T8.1	GI:166226285	8	0.67
7	8. RecName: Full=Holliday junction ATP-dependent DNA helicase RuvA	197 aa protein	A5I6F2.1	GI:166230542	8	0.67	NOT FOUND	NOT FOUND
8	9. RecName: Full=Redox-sensing transcriptional repressor Rex	210 aa protein	A5I731.1	GI:166977335	8	0.67	NOT FOUND	NOT FOUND
9	10. RecName: Full=Ribosome maturation factor RimP	153 aa protein	A5I4J7.1	GI:166987470	8	0.67	NOT FOUND	NOT FOUND
10	11. RecName: Full=Phosphoglucosamine mutase	449 aa protein	A5I7E5.1	GI:166990411	8	0.67	The harshness of legionellosis differs from mild Pontiac fever to potentially fatal Legionnaire's disease. The increasing development of drug resistance against legionellosis has led to explore new novel drug targets. It has been found that phosphoglucosamine mutase, phosphomannomutase, and phosphoglyceromutase enzymes can be used as the most probable therapeutic drug targets through extensive da…	https://www.ncbi.nlm.nih.gov/pmc/articles/PMC4330265/	PMID: 25705169

## Sheet: T_pallidum
Supplementary File 1: Top ranked potential vaccine target of Treponema pallidum
Sr. No.	Protein name	Residue Number	Protein ID	Gene ID	Si score	Pi score	Evidences	URL	PMID
1	RecName: Full=34 kDa membrane antigen; AltName: Full=Pathogen-specific membrane antigen; Flags: Precursor	204 aa protein	P19478.1	GI:112766	8	0.67	NOT FOUND	NOT FOUND
2	RecName: Full=Basic membrane protein; Flags: Precursor	361 aa protein	P29725.1	GI:231640	8	0.67	ATP-binding cassette (ABC) transporter proteins have important functions in bacteria to maintain survival and homeostasis. In the present study, we evaluated the basic membrane protein (BMP) family ABC transporter substrate-binding protein, designated herein as BMP, as a potential vaccine candidate against E. faecium.	https://www.sciencedirect.com/science/article/abs/pii/S128645791930108X	PMID: 31585177
3	RecName: Full=Treponemal membrane protein B; AltName: Full=Antigen TmpB; Flags: Precursor	325 aa protein	P19649.2	GI:267142	8	0.67	BlastX analysis of Bpmp72 identified it as a hypothetical protein with no significant overall similarity to other proteins in the GenBank databases. The protein had an approximate 5.7% homology with Treponemal membrane protein B (TmpB) of Treponema phagedenis, with a 60% similarity in an 80 amino acid region (14% coverage over 563 amino acids), and a 56% similarity in the same region of TmpB in T…	https://www.tandfonline.com/doi/full/10.1080/03079457.2018.1546377	PMID: 30404542
4	RecName: Full=Flagellar filament outer layer protein; AltName: Full=Sheath protein; Flags: Precursor	350 aa protein	P18193.2	GI:1706821	7	0.58	Two-dimensional Western blot analysis using sera from mice immunized with formalin-killed T. denticola cells suggested that Msp, PrcA, OppA, OppA10, MglB, TmpC and several flagellar filament proteins are antigenic. Cell surface components, especially proteins, are largely the mediators of the host response, as such cell surface exposed proteins offer targets for the development of vaccines, immun…	https://www.sciencedirect.com/science/article/pii/S1570963909001290	PMID: 19501677
5	RecName: Full=Flagellar biosynthetic protein FliR	265 aa protein	P74932.1	GI:3023765	7	0.58	Flagellar biosynthesis protein FlhAcould facilitate the development of novel drugs and therapeutic compounds along with vaccines for efficient treatment of infections caused by Bartonella bacilliformis subsp. ver097.	https://www.biorxiv.org/content/10.1101/731570v1.abstract
6	RecName: Full=Pyrroline-5-carboxylate reductase; Short=P5C reductase; Short=P5CR; AltName: Full=PCA reductase	263 aa protein	P27771.2	GI:4033772	7	0.58	Pyrroline-5-carboxylate reductase (P5CR) is a universal housekeeping enzyme that catalyzes the reduction of Δ1-pyrroline-5-carboxylate (P5C) to proline using NAD(P)H as the cofactor. The enzymatic cycle between P5C and proline is very important for the regulation of amino acid metabolism, intracellular redox potential, and apoptosis. The enzyme is implicated in oxidation of the anti-tumor drug th…	https://www.sciencedirect.com/science/article/pii/S0022283606005328	PMID: 16730026
7	RecName: Full=Putative DD-carboxypeptidase TP_0574; AltName: Full=47 kDa lipoprotein; Short=Tp47; Short=Tpp47; AltName: Full=47 kDa membrane antigen; AltName: Full=47-kilodalton major integral membrane immunogen; Flags: Precursor	434 aa protein	P29723.2	GI:4033776	7	0.58	The purpose of this study was to search for novel antimicrobial agents, specifically inhibitors of DD-peptidases (EC 3.4.16.4). DD-carboxypeptidases/transpeptidases are the enzymes involved in peptide cross-linking during the last stage of bacterial cell wall peptidoglycan biosynthesis.	https://www.nature.com/articles/ja200985	PMID: 19713994
8	RecName: Full=Membrane lipoprotein TmpC; Short=Membrane protein C; AltName: Full=35 kDa antigen; AltName: Full=Lipoprotein TpN35; AltName: Full=Purine nucleoside receptor A; Short=PnrA; Flags: Precursor	353 aa protein	P29724.2	GI:4033777	7	0.58	Because of the high titer to T. pallidum seen in ELISA using solubilized antigens, it may be concluded that the TmpC epitopes are buried in the T. pallidum membrane, thus remaining inaccessible to antibodies. In conclusion, comparing the lack of protection in our earlier study (34) with crude recombinant antigens with the protection observed after immunization with TmpB, it is suggested that the …	https://iai.asm.org/content/59/12/4343.short	PMID: 1937794
9	RecName: Full=Probable peptidyl-prolyl cis-trans isomerase; Short=PPIase; AltName: Full=Rotamase	215 aa protein	O66105.1	GI:6014891	7	0.58	NOT FOUND	NOT FOUND
10	RecName: Full=Flagellar biosynthesis protein FlhA	707 aa protein	Q56338.1	GI:6016020	7	0.58	Moreover, ‘Flagellar biosynthesis protein FlhA’ exhibited broad spectrum conservancy with other Bartonella bacilliformis strains. Consequently, it might be used for development of novel drugs and therapeutic components for the successful treatment of infections caused by Bartonella bacilliformis.	https://www.sciencedirect.com/science/article/pii/S2352914820303920
