# Supplementary material for: Identification of vaccine targets in pathogens and design of a vaccine using computational approaches
Source: Sci Rep. 2021 Sep 2;11:17626. doi: 10.1038/s41598-021-96863-x (PMC8413327; doi:10.1038/s41598-021-96863-x)
Supplement: Supplementary file 2 — Supplementary Information 2. [file 41598_2021_96863_MOESM2_ESM.zip › Supplementary Files/Supplementary File 1/Fungal results.xlsx]

## Sheet: A_fumigatus
SI.No.	Protein Name	Residue Number	Protein ID	Gene ID	Si score	Pi score	Evidence	URL	PMID
1	RecName: Full=3-phytase A; AltName: Full=3 phytase A; AltName: Full=Myo-inositol hexakisphosphate phosphohydrolase A; AltName: Full=Myo-inositol-hexaphosphate 3-phosphohydrolase A; Flags: Precursor	465 aa protein	O00092.1	GI:41017447	9	0.75	NOT FOUND	NOT FOUND
2	RecName: Full=Ribonuclease mitogillin; AltName: Full=Allergen Asp f I; AltName: Full=Allergen I/a; AltName: Full=IgE-binding ribotoxin; AltName: Full=Major allergen Asp f 1; AltName: Allergen=Asp f 1; Flags: Precursor	176 aa protein	P67875.1	GI:54039254	9	0.75	They are Asp f1 {147–156 region (RVIYTYPNKV); Mitogillin}, Asp f2 {5–19 region (LRLAVLLPLAAPLVA); Hypothetical protein}, Asp f5 {305–322 region (LNNYRPSSSSLSFKY); Metalloprotease}, Asp f17 {98–106 region (AANAGGTVY); Hypothetical protein}, and Asp f34 {74–82 region (YIQDGSLYL); PhiA cell wall protein}. The epitopic region from these five allergenic proteins showed potential for development of sin…	https://www.liebertpub.com/doi/full/10.1089/biores.2016.0035	PMID: 27872794
3	RecName: Full=Acid phosphatase; Flags: Precursor	447 aa protein	Q8X176.1	GI:74622867	9	0.75	NOT FOUND	NOT FOUND
4	Hypothetical protein	970 aa protein	Q4W973	GI:74666086	9	0.75	NOT FOUND	NOT FOUND
5	RecName: Full=Probable rhamnogalacturonate lyase A; Flags: Precursor	528 aa protein	Q4W9T6.1	GI:74666298	9	0.75	NOT FOUND	NOT FOUND
6	RecName: Full=Probable cutinase 3; AltName: Full=Cutin hydrolase 3; Flags: Precursor	217 aa protein	Q4W9Z4.1	GI:74666356	9	0.75	NOT FOUND	NOT FOUND
7	RecName: Full=Manganese lipoxygenase; Short=MnLOX; AltName: Full=Manganese 13-lipoxygenase; Short=13-MnLOX; Flags: Precursor	608 aa protein	Q4WA38.1	GI:74666400	9	0.75	NOT FOUND	NOT FOUND
8	GPI anchored protein, putative	198 aa protein	Q4WAE1	GI:74666502	8.5	0.7	Here we review the immunological and biological literature of glycosylphosphatidylinositol (GPI)-anchored merozoite proteins of human Babesia parasites with emphasis on their role in immunity, and provide some new bioinformatical information on B. microti GPI-Anchored Proteins (GPI-AP). Cattle can be vaccinated with soluble parasite antigens (SPA) of Babesia divergens that are released by the par…	https://www.sciencedirect.com/science/article/abs/pii/S0020751919300037	PMID: 30684517
9	Aspergillopepsin, putative	277 aa protein	Q4WAG2	GI:74666523	8	0.67	NOT FOUND	NOT FOUND
10	RecName: Full=Probable endo-beta-1,4-glucanase celB; Short=Endoglucanase celB; AltName: Full=Carboxymethylcellulase celB; AltName: Full=Cellulase B; Flags: Precursor	407 aa protein	Q4WAJ6.1	GI:74666557	8	0.67	NOT FOUND	NOT FOUND

## Sheet: B_dermititidis
SI.No.	Protein Name	Residue Number	Protein ID	Gene ID	Si score	Pi score	Evidence	URL	PMID
1	Glycosidase	430	T5BRP7	EQL31549.1	9	0.75	Therefore glycosylation pathways, and the glycosidases and glycosyltransferases of these pathways, represent potential innovative modalities for drug development in cancer therapies which are just beginning to be explored. This review proposes to summarize the published information for glycosidases and their inhibitors in cancer.	https://www.ingentaconnect.com/content/ben/mrmc/2006/00000006/00000009/art00009	PMID: 17018003
2	Uncharacterized protein	230	T5BUQ3	EQL32629.1	9	0.75	NOT FOUND	NOT FOUND
3	Chitinase	825	T5B8A5	EQL29202.1	9	0.75	Of interest is an important recent study that examined the mechanism of action of a live, attenuated mutant of Coccidioides posadasii, used as a vaccine in mice. The attenuated organism has a double gene knockout, CTS2 and CTS3, which are both chitinase genes (Xue et al., 2009). This attenuated mutant is not able to sporulate. Mice are fully protected against pulmonary coccidioidomycosis by this …	https://www.ncbi.nlm.nih.gov/pmc/articles/PMC3542710/	PMID: 22267544
4	Lysophospholipase	230	T5C4G6	EQL37146.1	9	0.75	In light of the paucity of antifungal drug classes, the increasing incidence of relapsing invasive fungal infections and primary drug resistance, and unfavorable toxicity/bioavailability profiles of currently marketed antifungals, investigation of alternative compounds as stand-alone or synergistic therapies, is urgently needed. Fungal Plb and/or its biosynthetic pathway are novel targets for dru…	https://www.frontiersin.org/articles/10.3389/fmicb.2010.00125/full	PMID: 21687772
5	DNA-directed RNA polymerase	213	T5C1R8	EQL35978.1	9	0.75	NOT FOUND	NOT FOUND
6	Alcohol dehydrogenase 2	368	T5BY87	EQL34906.1	8.5	0.67	E. histolytica alcohol dehydrogenase 2 (EhADH2), a bifunctional enzyme with both aldehyde dehydrogenase (ALDH) and alcohol dehydrogenase (ADH) activities, constitutes a key enzyme in this pathway. We have previously shown that EhADH2 expression is required for the growth and survival of E. histolytica trophozoites,11 suggesting this enzyme could be a target for new anti-amoebic drugs.	https://academic.oup.com/jac/article/54/1/56/746697?login=true	PMID: 15150165
7	Beta-lactamase domain-containing protein	583	T5BPB3	EQL31578.1	8.5	0.67	NOT FOUND	NOT FOUND
8	GH16 domain-containing protein	366	T5BDA3	EQL31117.1	8.5	0.67	NOT FOUND	NOT FOUND
9	Mannan endo-1,6-alpha-mannosidase	637	T5BFR5	EQL28608.1	8.5	0.67	NOT FOUND	NOT FOUND
10	Acyl_transf_3 domain-containing protein	461	T5BJQ4	EQL29240.1	8.5	0.67	NOT FOUND	NOT FOUND

## Sheet: C_albicans
SI.No.	Protein Name	Residue Number	Protein ID	Gene ID	Si score	Pi score	Evidence	URL	PMID
1	RecName: Full=Candidapepsin-5; AltName: Full=ACP 5; AltName: Full=Aspartate protease 5; AltName: Full=Secreted aspartic protease 5; Flags: Precursor	418 aa protein	P43094.1	GI:1168768	8.5	0.67	NOT FOUND	NOT FOUND
2	RecName: Full=Lipase 10; Flags: Precursor	465 aa protein	Q9P4E5.1	GI:38503211	7	0.58	NOT FOUND	NOT FOUND
3	RecName: Full=Lysophospholipase 1; AltName: Full=CaPLB1; AltName: Full=Phospholipase B 1; Flags: Precursor	605 aa protein	Q9UWF6.1	GI:48429051	7	0.58	In light of the paucity of antifungal drug classes, the increasing incidence of relapsing invasive fungal infections and primary drug resistance, and unfavorable toxicity/bioavailability profiles of currently marketed antifungals, investigation of alternative compounds as stand-alone or synergistic therapies, is urgently needed. Fungal Plb and/or its biosynthetic pathway are novel targets for dru…	https://www.frontiersin.org/articles/10.3389/fmicb.2010.00125/full	PMID: 21687772
4	RecName: Full=Autophagy-related protein 27; Flags: Precursor	252 aa protein	Q5A5S7.1	GI:73917072	7	0.58	Therefore, in this study, we identified abundant autophagy-related (ATG) genes, and investigated the possible induction effect of antifungal drugs and SPF1 deletion on autophagy. C. albicans ER phagy-like autophagy, leading to up-regulation of ATG genes, and enhanced autophagic flux. Moreover, dysfunction of autophagy in the spf1Δ/Δ mutant showed increased sensitivity to antifungal drugs and macr…	https://www.sciencedirect.com/science/article/pii/S1087184515000316	PMID: 25711686
5	RecName: Full=Long chronological lifespan protein 2; Flags: Precursor	134 aa protein	Q59PT4.1	GI:74584500	7	0.58	NOT FOUND	NOT FOUND
6	RecName: Full=Solute carrier RCH1; AltName: Full=Regulator of calcium homeostasis 1	411 aa protein	Q59UQ7.1	GI:74585003	7	0.58	The plasma membrane protein CaRch1, homologous to the orphan solute carrier SLC10A7 in humans, is a novel negative regulator of calcium uptake in C. albicans (Jiang et al.2012). We show here that CaRch1 genetically interacts with the HACS system to regulate calcium stress, antifungal drug and tunicamycin sensitivity as well as filamentation and virulence of C. albicans cells in different fashions	https://academic.oup.com/femsyr/article/15/7/fov079/641917?login=true	PMID: 26323599
7	RecName: Full=GPI-anchored hemophore RBT5; AltName: Full=Repressed by TUP1 protein 5; Flags: Precursor	241 aa protein	Q59UT4.1	GI:74585021	7	0.58	Glycosylphosphatidyl-inositol (GPI) -anchored mannoproteins are one of the major cell wall components of eukaryotic microorganisms, including yeast and fungi. Some GPI-anchored proteins are localized at the plasma membrane, but others are processed at the plasma membrane and are covalently linked to beta-i, 6-glucan of the cell wall through the GPI portion. The genes and enzymes responsible for t…	https://web.b.ebscohost.com/abstract?site=ehost&scope=site&jrnl=09164804&asa=Y&AN=35614868&h=u270uETQTjEwYu2aRrjYN4JBCtixOL%2f%2bRdZB%2bB4qcuEAidmFa8ZyRmArp1EOjatdhaA%2beQNZy%2bYh%2bILeQUsGjw%3d%3d&crl=c&resultLocal=ErrCrlNoResults&resultNs=Ehost&crlhashurl=login.aspx%3fdirect%3dtrue%26profile%3dehost%26scope%3dsite%26authtype%3dcrawler%26jrnl%3d09164804%26asa%3dY%26AN%3d35614868	PMID: 19001750
8	RecName: Full=Protein BIG1; Flags: Precursor	322 aa protein	Q59WG7.1	GI:74585182	7	0.58	NOT FOUND	NOT FOUND
9	RecName: Full=Cell wall protein RHD3; AltName: Full=LDG family protein 7; AltName: Full=Predicted GPI-anchored protein 29; AltName: Full=Repressed during hyphae development protein 3; Flags: Precursor	204 aa protein	Q5A5U4.1	GI:74586046	7	0.58	Candidiasis has become a prevalent infection in different types of immunocompromised patients. The cell wall of Candida albicans plays important functions during the host–fungus interactions. Cell wall (surface) proteins of C. albicans are major elicitors of host immune responses during candidiasis, and represent candidates for vaccine development.	https://analyticalsciencejournals.onlinelibrary.wiley.com/doi/abs/10.1002/pmic.200600321	PMID: 17051645

## Sheet: H_capsulatum
SI.No.	Protein Name	Residue Number	Protein ID	Gene ID	Si score	Pi score	Evidence	URL	PMID
1	RecName: Full=Protein GET1; AltName: Full=Guided entry of tail-anchored proteins 1	206 aa protein	C0NIJ2.1	GI:263418768	9	0.75	NF	NF
2	RecName: Full=Pentafunctional AROM polypeptide; Includes: RecName: Full=3-dehydroquinate synthase; Short=DHQS; Includes: RecName: Full=3-phosphoshikimate 1-carboxyvinyltransferase; AltName: Full=5-enolpyruvylshikimate-3-phosphate synthase; Short=EPSP synthase; Short=EPSPS; Includes: RecName: Full=Shikimate kinase; Short=SK; Includes: RecName: Full=3-dehydroquinate dehydratase; Short=3-dehydroquin…	1595 aa protein	C0NL63.1	GI:327507646	8	0.67	Several pathogens have been attenuated by mutations in the aromatic amino acid biosynthetic pathway such as some Salmonella ssp and other pathogenic bacteria. Thus, Simmons and colleagues (1997) obtained C. pseudotuberculosis strains that lack virulence through attenuation of aroB (3-dehydroquinate synthase) and aroQ gene, using allelic exchange. Such strains were unable to cause CLA in murine mo…	[PDF] A description of genes of Corynebacterium pseudotuberculosis useful in diagnostics and vaccine applications	PMID: 18551390
3	3. RecName: Full=Carboxypeptidase Y homolog A; Flags: Precursor	544 aa protein	C0NX46.1	GI:332313296	8	0.67	NF	NF
4	4. RecName: Full=Vacuolar protein sorting/targeting protein 10; AltName: Full=Carboxypeptidase Y receptor; Short=CPY receptor; AltName: Full=Sortilin VPS10; AltName: Full=Vacuolar carboxypeptidase sorting receptor VPS10; Flags: Precursor	1497 aa protein	C0NKP8.1	GI:332321854	8	0.67	NF	NF
5	5. RecName: Full=Long chronological lifespan protein 2; Flags: Precursor	123 aa protein	C0NTV7.1	GI:334350887	8	0.67	NF	NF
6	6. RecName: Full=Vacuolar membrane protease; AltName: Full=FXNA-related family protease 1	985 aa protein	C0NU79.1	GI:342165047	8	0.67	NF	NF
7	7. RecName: Full=Probable carboxypeptidase HCBG_00059; AltName: Full=Peptidase M20 domain-containing protein HCBG_00059; Flags: Precursor	437 aa protein	C0NAB3.1	GI:342165216	8	0.67	NF	NF
8	8. RecName: Full=Leucine aminopeptidase 1; AltName: Full=Leucyl aminopeptidase 1; Short=LAP1; Flags: Precursor	385 aa protein	C0NVM2.1	GI:347602431	8	0.67	Schistosoma mansoni leucine aminopeptidase (LAP) is thought to play a central role in hatching of the miracidium from the schistosome egg. We investigated the role of each enzyme in hatching of schistosome eggs and the early stages of schistosome development by RNA interference (RNAi). The methods employed here refine the utility of RNAi for functional genomics studies in helminth parasites and c…	https://www.sciencedirect.com/science/article/pii/S0166685109001418	PMID: 19463860
9	9. RecName: Full=Inosine triphosphate pyrophosphatase; Short=ITPase; Short=Inosine triphosphatase; AltName: Full=Non-canonical purine NTP pyrophosphatase; AltName: Full=Non-standard purine NTP pyrophosphatase; AltName: Full=Nucleoside-triphosphate diphosphatase; AltName: Full=Nucleoside-triphosphate pyrophosphatase; Short=NTPase	183 aa protein	C0NE84.2	GI:353558934	8	0.67	NF	NF
10	10. RecName: Full=Sphingomyelinase D; Short=SMase D; Flags: Precursor	319 aa protein	C0NUU1.1	GI:765680623	8	0.67	the development of new antifungals is urgently needed. In this context, fungal sphingolipids have emerged as a potential target for new antifungals, because their biosynthesis in fungi is structurally different than in mammals. Besides, some fungal sphingolipids play an important role in the regulation of virulence in a variety of fungi.	https://www.future-science.com/doi/abs/10.4155/fmc-2016-0053	PMID: 27502288
