# Supplementary material for: Identification of vaccine targets in pathogens and design of a vaccine using computational approaches
Source: Sci Rep. 2021 Sep 2;11:17626. doi: 10.1038/s41598-021-96863-x (PMC8413327; doi:10.1038/s41598-021-96863-x)
Supplement: Supplementary file 2 — Supplementary Information 2. [file 41598_2021_96863_MOESM2_ESM.zip › Supplementary Files/Supplementary File 1/Protozoan results.xlsx]

## Sheet: L_donovani
Sr .No.	Protein name	Residue Number	Protein ID	Gene ID	Si score	Pi score	Evidence	URL	PMID
1	S-adenosyl-L-methionine-C-24-delta-sterol-methyltransferase B (S-adenosyl-L-methionine-C-24-delta-sterol-methyltransferase A)	353 aa protein	Q6RW42	GI:74794481	8	0.67	In the present study sterol 24-c-methyltransferase (SMT) protein of L. donovani was taken for analysis. It is an important vaccine candidate antigen. This enzyme plays an important role in the biosynthesis of ergosterol, which is act as a target for leishmanicidal and fungicidal amphotericin B	https://www.ecronicon.com/ecmi/pdf/ECMI-15-00609.pdf
2	Nonspecific nucleoside hydrolase (Inosine-uridine preferring nucleoside hydrolase) (Nucleoside hydrolase)	314 aa protein	Q8WQX2	GI:74820118	7	0.58	In this study, we have isolated a gene encoding the nucleoside hydrolase (NH) of Leishmania (L.) donovani which is a component of the GP36 antigen. We show that recombinant LdNH is useful for the diagnosis of clinical kala-azar in dogs since it reacts preferentially with the IgG1 subtype of immunoglobulin that is enhanced in kala-azar susceptible dogs and in advanced disease.	https://www.sciencedirect.com/science/article/pii/S0166685102000105?via%3Dihub	PMID: 11897139
3	Hypothetical protein	117 aa protein	Q9BID8	GI:74823080	7	0.58	NOT FOUND	NOT FOUND	NOT FOUND
4	Cathepsin B-like cysteine protease	340 aa protein	Q9GQM5	GI:74824122	7	0.58	Leishmania cysteine proteases are potential vaccine candidates and drug targets. To study the role of cathepsin B cysteine protease, we have generated and characterized cathepsin B null mutant L. donovani parasites. L. donovani cathepsin B null mutants grow normally in culture, but they show significantly attenuated virulence inside macrophages. Quantitative proteome profiling of wild type and nu…	https://journals.plos.org/plosone/article?id=10.1371/journal.pone.0079951	PMID: 24244582
5	Adenylate kinase	229 aa protein	Q9Y0E7	GI:74828909	7	0.58	AK2 may be a potential target antigen for a vaccine or diagnosis of leishmaniasis. Ap5A also inhibited the growth of L. donovani promastigotes in vitro which could be only partially reversed by the addition of ADP. Thus, presence of a highly regulated AK2, which may have role in maintenance of ADP/ATP levels in L.donovani, has been demonstrated.	https://febs.onlinelibrary.wiley.com/doi/full/10.1046/j.1432-1033.2003.03826.x	PMID: 14622299
6	ADP ribosylation factor 1	182 aa protein	Q5VLR7	GI:74845617	7	0.58	These include ADP-ribosylation factors (ARFs) and the infective stage-specific hydrophilic acylated surface proteins (HASPs). HASPB, which requires both N-myristoylation and palmitoylation for transport to the parasite plasma membrane,23 is a vaccine candidate for VL. The L. major NMT has been genetically validated as essential for the viability of insect-stage promastigotes using targeted gene d…	https://www.sciencedirect.com/science/article/pii/S0022283609015393	PMID: 20036251
7	Chitinase	457 aa protein	O60994	GI:74893033	7	0.58	NOT FOUND	NOT FOUND	NOT FOUND
8	Iron superoxide dismutase A	230 aa protein	Q71S86	GI:74919216	7	0.58	we assessed the immune response of two Leishmania donovani recombinant proteins: iron superoxide dismutase B1 (SODB1) and peroxidoxin 4 (Pxn4) in BALB/c mice. Assessment of the immunogenicity of these proteins alone or combined with Toll-like receptor 9 (TLR-9) agonist (CpG ODN) or TLR-4 agonist (GLA-SE) showed that they elicit specific antibody as well as cytokine production in response to the r…	https://www.sciencedirect.com/science/article/abs/pii/S0014489411002062	PMID: 21835175
9	Elongation factor 1-alpha	449 aa protein	Q95VF2	GI:74938363	7	0.58	In visceral leishmaniasis, Elongation factor, Th1 types of immune responses correlate with recovery from and resistance to disease, and resolution of infection results in lifelong immunity against the disease. Leishmanial Ags that elicit proliferative and cytokine responses in PBMCs from cured/exposed/Leishmania patients have been characterized through proteomic approaches, and elongation factor-…	https://www.jimmunol.org/content/187/12/6417.short	PMID: 22079980
10	Co-chaperonin CPN10	100 aa protein	Q963A7	GI:74938656	7	0.58	Protozoa of the genus Leishmania infect macrophages in their mammalian hosts causing a spectrum of diseases known as the leishmaniases. The search for leishmania efectors that support macrophage infection is a focus of signifcant interest. One such candidate is leishmania chaperonin 10 (CPN10) which is secreted in exosomes and may have immunosuppressive properties.	[PDF] Leishmania donovani chaperonin 10 regulates parasite internalization and intracellular survival in human macrophages	PMID: 28283754

## Sheet: P_falciparum
Sr. No.	Protein name	Residues Number	Protein ID	Gene ID	Si score	Pi score	Evidence	URL	PMID
1	RecName: Full=Serine-repeat antigen protein 5; AltName: Full=111 kDa antigen; AltName: Full=Serine protease SERA5; AltName: Full=p126; Contains: RecName: Full=p47; AltName: Full=SER36; Contains: RecName: Full=p56; Contains: RecName: Full=p50; Contains: RecName: Full=p18; Contains: RecName: Full=p25n; Contains: RecName: Full=p25c; Flags: Precursor	997 aa protein	Q9TY95.1	GI:59798920	8	0.67	The Plasmodium serine repeat antigen 5 (SERA5) is an abundant asexual blood stage antigen that does not show any antigenic variation and exhibits limited polymorphism, making it a suitable vaccine candidate. the vaccine potential of the N-terminal domain of Plasmodium falciparum SERA5 is also strongly supported by experimental data and immune responses both measured in vitro and in animal challen…	https://www.sciencedirect.com/science/article/pii/S0264410X11009169	PMID: 21718740
2	Hypothetical protein PF07_0089	467 aa protein	Q8IBN4	GI:74815205	8	0.67	Within the predicted open reading frame of P. falciparum hypothetical protein PFF0165c, several segments with low hydrophobic amino acid content, which are likely to be intrinsically unstructured, were identified.	https://iai.asm.org/content/77/12/5701.short	PMID: 19786562
3	RecName: Full=Cysteine-rich protective antigen; AltName: Full=Inactive sialidase CyRPA; Flags: Precursor	362 aa protein	Q8IFM8.1	GI:74815589	8	0.67	CyRPA represents a promising malaria blood-stage vaccine candidate antigen.	https://link.springer.com/article/10.1186/1475-2875-11-S1-P30	PMID: 26979066
4	Erythrocyte membrane protein 1 (PfEMP1)	2181 aa protein	Q8IFQ4	GI:74815611	8	0.67	Immunity to Plasmodium falciparum in African children has been correlated with antibodies to the P. falciparum erythrocyte membrane protein 1 (PfEMP1) variant gene family expressed on the surface of infected red cells. We immunized Aotus monkeys with a subregion of the Malayan Camp variant antigen (MCvar1) that mediates adhesion to the host receptor CD36 on the endothelial surface and present dat…	https://www.pnas.org/content/99/6/3860.short	PMID: 11904437
5	RecName: Full=Merozoite surface protein P92; Flags: Precursor	796 aa protein	Q8ID66.1	GI:74842585	8	0.67	One recombinant vaccine, bvMSP142, based on the 42-kDa C-terminal portion of MSP1, was expressed as a secreted protein in baculovirus-infected insect cells.	https://iai.asm.org/content/69/3/1536.short	PMID: 11179324
6	Rifin	365 aa protein	Q8I3D2	GI:74862286	8	0.67	Broadly reactive antibodies against parasite antigens expressed on the surface of infected erythrocytes (variable surface antigens; VSAs) are candidates for anti-malaria therapeutics and vaccines. Among the VSAs, several RIFIN, STEVOR, and SURFIN family members have been demonstrated to be targets of naturally acquired immunity against malaria. For example, RIFIN family members are important liga…	https://www.frontiersin.org/articles/10.3389/fimmu.2020.00893/full?report=reader	PMID: 32477363
7	Rhoptry-associated protein, putative	400 aa protein	Q8I485	GI:74862551	8	0.67	Rhoptry-associated protein 1 (RAP1) of Plasmodium falciparum is a nonpolymorphic merozoite antigen that is considered a potential candidate for a malaria vaccine against asexual blood stages.	https://iai.asm.org/content/67/6/2975.short	PMID: 10338508
8	Cysteine protease, putative	930 aa protein	O96165	GI:74893930	8	0.67	Cysteine proteases (falcipains) of Plasmodium falciparum are potential targets for antimalarial chemotherapy, since they have been shown to be involved in important cellular functions such as hemoglobin degradation and invasion/rupture of red blood cells during parasite life cycle.	https://iai.asm.org/content/75/4/2026.short	PMID: 17242063
9	RecName: Full=Elongation factor Ts, mitochondrial; Short=EF-Ts; Short=EF-TsMt	390 aa protein	O97235.2	GI:74894156	8	0.67	NOT FOUND	NOT FOUND	NOT FOUND
10	RecName: Full=Subtilisin-like protease 2; AltName: Full=Merozoite surface sheddase; Short=MESH; AltName: Full=PfSUB2; Flags: Precursor	1341 aa protein	Q8IHZ5.1	GI:74930105	8	0.67	The reported role of SUB1 in P. falciparum merozoite invasion is to undertake the processing of merozoite surface proteins (MSPs), including MSP1, the major merozoite surface protein and a leading malaria vaccine candidate	https://www.sciencedirect.com/science/article/pii/S0021925819544593	PMID: 24089525

## Sheet: P_Vivax
Sr. No.	Protein name	Residues Number	Protein ID	GI	Si score	Pi score	Evidence	URL	PMID
1	Histone 2B	118 aa protein	O96955	GI:74764971	8	0.67	Despite the conserved sequences, the P. vivax H2B has shown antigenecity because not only the rabbits produced antibodies against it but all the vivax malaria patients were found to contain anti-PvH2B antibodies. This antigenecity however can be attributed to certain sequence differences between the host and the parasite H2B molecules (Fig. 1b and Table 1). Further studies are required to investi…	https://www.sciencedirect.com/science/article/pii/S037811190400201X	PMID: 15276199
2	Cytochrome c oxidase subunit III (Cytochrome oxidase subunit 3)	263 aa protein	Q5S1M0	GI:74779265	7	0.58	NOT FOUND	NOT FOUND	NOT FOUND
3	PV1H14220_P	137 aa protein	Q962J0	GI:74822226	7	0.58	NOT FOUND	NOT FOUND	NOT FOUND
4	Eukaryotic translation initiation factor 5A	161 aa protein	Q710D1	GI:74838257	7	0.58	NOT FOUND	NOT FOUND	NOT FOUND
5	Vivapain-4	484 aa protein	Q5IZD8	GI:74902819	7	0.58	NOT FOUND	NOT FOUND	NOT FOUND
6	Fructose 1,6-bisphosphate aldolase	369 aa protein	Q968V9	GI:74939009	7	0.58	Several proteins that are well known drug targets and vaccine candidates in P. falciparum are also expressed in P. vivax (Table 2). Plasmepsin IV, m1-family aminopeptidaese, spermidine synthase, fructose 1, 6- bisphosphate aldolase, pyridoxal kinase, triosephosphate isomerase, L-lactate dehydrogenase, Hsp90 and Hsp70 are all well known drug targets in P. falciparum against which inhibitors are kn…	https://journals.plos.org/plosone/article?id=10.1371/journal.pone.0026623	PMID: 22028927
7	Cytochrome b	376 aa protein	Q9T4X6	GI:74945537	7	0.58	Primaquine is the only medication approved by the Food and Drug Administration to eradicate the hypnozoites of Plasmodium vivax, but relapses of P. vivax malaria due to drug failure occur.1 Human cytochrome P-450 isoenzyme 2D6 (CYP2D6) may be a key enzyme involved in metabolizing primaquine into redox-active metabolites against hypnozoites in the liver.	https://www.nejm.org/doi/full/10.1056/NEJMc1301936	PMID: 24088113
8	L-lactate dehydrogenase	316 aa protein	Q4PRK9	GI:75030302	7	0.58	Malaria caused by Plasmodium vivax is a major cause of global morbidity and, in rare cases, mortality. Lactate dehydrogenase is an essential Plasmodium protein and, therefore, a potential antimalarial drug target. Ideally, drugs directed against this target would be effective against both major species of Plasmodium, P. falciparum and P. vivax.	https://pubs.acs.org/doi/abs/10.1021/bi051416y	PMID: 16331982
9	Heat shock protein 70 (Heat shock protein 70 kDa)	690 aa protein	Q2VG87	GI:122003191	7	0.58	The malaria parasite affects millions of people each year, lives and multiplies in two different hosts, and synthesizes a large number of proteases and heat shock proteins (HSPs) for its survival. We describe here the characterization of a metalloprotease activity which resides in the small HSP (PVHSP28) of the common but noncultivable human malaria parasite Plasmodium vivax.	https://iai.asm.org/content/68/3/1202.short	PMID: 10678927
10	Protein disulfide isomerase	482 aa protein	Q2XQR3	GI:122076630	7	0.58	NOT FOUND	NOT FOUND	NOT FOUND

## Sheet: T_gondii
Sr. No.	Protein Name	Residue Number	Protein ID	Gene ID	Si score	Pi score	Evidence	URL	PMID
1	Microneme protein MIC3	383	V4YND8	ESS29804.1	9	0.75	In this study, we constructed a DNA vaccine expressing microneme protein 6 (MIC6) of T. gondii, and evaluated the immune response it induced in Kunming mice.Our data demonstrate, for the first time, that MIC6 triggered a strong humoral and cellular response against T. gondii, and that the antigen is a potential vaccine candidate against toxoplasmosis, worth further development.	https://www.sciencedirect.com/science/article/pii/S0264410X09012213	PMID: 19720368
2	SAG-related sequence SRS12D	354	V4Z2D2	ESS29583.1	8	0.67	Among the vaccine candidates, the SAG1 protein is the best characterized. This 30-kDa protein is the main surface antigen of T. gondii tachyzoites is highly conserved in T. gondii strains induces high antibody levels in humans, and is recognized by all the serum samples from infected subjects. Several vaccination studies using the SAG1 protein combined with type 1 adjuvants or, more recently, DNA…	https://iai.asm.org/content/71/11/6615.short	PMID: 14573684
3	Uncharacterized protein	140	B9PW72	ESS30902.1	8	0.67	NOT FOUND	NOT FOUND	NOT FOUND
4	Toxoplasma gondii family A protein	342	V4ZMV5	ESS33537.1	8	0.67	NOT FOUND	NOT FOUND	NOT FOUND
5	PA14 domain-containing protein	998	B6KAS7	ESS35452.1	8	0.67	NOT FOUND	NOT FOUND	NOT FOUND
6	Putative transmembrane protein	716	B9Q6Y8	ESS32409.1	8	0.67	ROP8 is considered as type I transmembrane protein and contain in its cytoplasmic tails both tyrosine-based and dileucine sorting signals. Accordingly, ROPs have recently become popular and focused as hoping vaccine candidates against toxoplasmosis.	https://www.sciencedirect.com/science/article/pii/S0264410X09012213	PMID: 29705360
7	Microneme-like protein	717	V4ZH34	ESS31622.1	8	0.67	Microneme protein 8 (MIC8) is considered a new essential invasion factor in Toxoplasma gondii. In the present study, a deoxyribonucleic acid vaccine expressing MIC8 of T. gondii was constructed and the immune response it induced in Kunming mice was evaluated.These data demonstrate that the T. gondii MIC8 is a potential vaccine candidate against toxoplasmosis.	https://link.springer.com/article/10.1007/s00436-010-1742-0	PMID: 20177910
8	Poly(ADP-ribose) glycohydrolase	553	B9QPL9	ESS33359.1	8	0.67	NOT FOUND	NOT FOUND	NOT FOUND
9	SAG-related sequence protein SRS48E	199	V4Z6P4	ESS28147.1	8	0.67	Among the vaccine candidates, the SAG1 protein is the best characterized. This 30-kDa protein is the main surface antigen of T. gondii tachyzoites is highly conserved in T. gondii strains induces high antibody levels in humans, and is recognized by all the serum samples from infected subjects. Several vaccination studies using the SAG1 protein combined with type 1 adjuvants or, more recently, DNA…	https://iai.asm.org/content/71/11/6615.short	PMID: 14573684
10	LCCL domain-containing protein	295	V5BCN6	ESS33195.1	8	0.67	NOT FOUND	NOT FOUND	NOT FOUND

## Sheet: E_histolytica
Sr. No.	Protein Name	Residue Number	Protein ID	Gene ID	Si score	Pi score	Evidence	URL	PMID
1	Uncharacterized protein	219	N9UUK2	ENY64382.1	9	0.75	NOT FOUND	NOT FOUND	NOT FOUND
2	GCC2 and GCC3 domain containing protein	1539	N9UJL7	ENY60697.1	9	0.75	NOT FOUND	NOT FOUND	NOT FOUND
3	Protein kinase, putative	1245	N9TIP1	ENY63385.1	9	0.75	The plant-like calcium-dependent protein kinases (CDPKs) can generate protective immunity against acute and chronic T. gondii infection in Kunming mice and is a promising vaccine candidate for further development of an effective vaccine against T. gondii.	https://bmcinfectdis.biomedcentral.com/articles/10.1186/1471-2334-13-512	PMID: 24176018
4	CXXC-rich protein, putative	198	N9V866	ENY65171.1	9	0.75	NOT FOUND	NOT FOUND	NOT FOUND
5	Rare lipoprotein a (Rlpa) family double-psi beta-barrel protein, putative	433	N9UTH6	ENY60133.1	9	0.75	In this review, we have analyzed the known information on lipid composition, phospholipid metabolic pathways and cholesterol transport in E. histolytica, using published literature and KEGG genome databases (https://www.genome.jp/kegg/). We also discuss the scarce literature on lipid alteration in patients during the host-parasite interaction. Research on lipid synthesis and metabolism pathways m…	https://www.ncbi.nlm.nih.gov/pmc/articles/PMC7075943/	PMID: 32211340
6	Galactose-inhibitable lectin, putative	1207	N9UYV6	ENY62008.1	9	0.75	Entamoeba histolytica adheres via galactose-lectin (Gal-lectin) to human colonic mucins and intestinal epithelial cells as a prerequisite to amebic invasion. Native Gal-lectin is a protective antigen in the gerbil model of amebiasis. It is crucial to identify the regions of Gal-lectin that can enhance cell mediated immune responses since Gal-lectin is the most promising subunit vac cine candidate…	https://iai.asm.org/content/65/7/2522.short	PMID: 9199414
7	Sericin 1, putative	226	N9V3E8	ENY63688.1	9	0.75	NOT FOUND	NOT FOUND	NOT FOUND
8	Serine-threonine-isoleucine rich protein, putative	5069	N9UYG6	ENY61848.1	9	0.75	Apart from Gal–lectin-based vaccines, promising vaccine targets such as serine-rich E. hystolytica protein have yielded encouraging results. Considerable efforts have also been made to skew vaccination responses towards appropriate T-helper cell immunity that could augment the efficacy of vaccine candidates under study.	https://www.futuremedicine.com/doi/abs/10.2217/17460913.4.1.105	PMID: 19207103
9	Cysteine protease, putative	444	N9UHY9	ENY60067.1	8.5	0.7	Vaccination with streptococcal extracellular cysteine protease (interleukin-1β convertase) protects mice against challenge with heterologous group A streptococci	https://www.sciencedirect.com/science/article/abs/pii/S0882401084710448	PMID: 7830531
10	Serine-threonine protein kinase, putative	924	N9UW78	ENY61073.1	8.5	0.7	Two lead vaccine candidates, protein required for cell wall separation of group B streptococcus (PcsB) and serine/threonine protein kinase (StkP), were found to be exceptionally conserved among clinical isolates (>99.5% identity) and cross-protective against four different serotypes in lethal sepsis and pneumonia models, and have important nonredundant functions in bacterial multiplication based …	https://rupress.org/jem/article/205/1/117/47063/Discovery-of-a-novel-class-of-highly-conserved	PMID: 18166586
