# Supplementary material for: Identification of vaccine targets in pathogens and design of a vaccine using computational approaches
Source: Sci Rep. 2021 Sep 2;11:17626. doi: 10.1038/s41598-021-96863-x (PMC8413327; doi:10.1038/s41598-021-96863-x)
Supplement: Supplementary file 2 — Supplementary Information 2. [file 41598_2021_96863_MOESM2_ESM.zip › Supplementary Files/Supplementary File 1/Viral results.xlsx]

## Sheet: Human papilloma virus
SI.No.	Protein name	Residue number	Protein ID	Gene ID	Si score	Pi score	Evidence	URL	PMID
1	E8 protein	63 aa protein	Q84215	GI:75568311	7	0.53	Not Found	Not Found
2	RecName: Full=Protein E6	140 aa protein	P06929.1	GI:137759	6.5	0.5	Two HPV oncogenic proteins, E6 and E7, are critical to the induction and maintenance of cellular transformation and are coexpressed in the majority of HPV-containing carcinomas, most therapeutic vaccines target one or both of these gene products.	https://theoncologist.onlinelibrary.wiley.com/doi/full/10.1634/theoncologist.10-7-528	PMID: 16079320
3	RecName: Full=Minor capsid protein L2	507 aa protein	P03105.1	GI:138668	6	0.46	We have developed candidate HPV vaccines consisting of bacteriophage virus-like particles (VLPs) that display a broadly neutralizing epitope derived from the HPV16 minor capsid protein, L2. Immunization with 16L2 VLPs elicited high titer and broadly cross-reactive and cross-neutralizing antibodies against diverse HPV types.	https://www.sciencedirect.com/science/article/pii/S0264410X15006374	PMID: 26003490
4	RecName: Full=Replication protein E1; AltName: Full=ATP-dependent helicase E1	612 aa protein	P03111.2	GI:363548488	5.5	0.42	Not Found	Not Found
5	RecName: Full=Regulatory protein E2	401 aa protein	P03118.2	GI:3915902	5.5	0.42	Not Found	Not found
6	RecName: Full=Protein E7	93 aa protein	P06465.1	GI:137793	5	0.38	Two HPV oncogenic proteins, E6 and E7, are critical to the induction and maintenance of cellular transformation and are coexpressed in the majority of HPV-containing carcinomas, most therapeutic vaccines target one or both of these gene products.	https://theoncologist.onlinelibrary.wiley.com/doi/pdfdirect/10.1634/theoncologist.10-7-528	PMID: 16079321
7	RecName: Full=Major capsid protein L1	508 aa protein	P03099.2	GI:1353218	5	0.38	Not Found	Not Found
8	RecName: Full=Protein E4	83 aa protein	P06923.3	GI:1133968565	4.5	0.34	Not Found	Not Found

## Sheet: Influenza virus
SI.No.	Protein name	Residue number	Protein ID	Gene ID	Si score	Pi score	Evidence	URL	PMID
1	RecName: Full=Hemagglutinin; Contains: RecName: Full=Hemagglutinin HA1 chain; Contains: RecName: Full=Hemagglutinin HA2 chain; Flags: Precursor	565 aa protein	P03452.2	GI:143775994	9	0.69	The CS/TPP nanoparticles were used as delivery vehicle of an intranasal influenza vaccine made of hemagglutinin (HA)-split influenza virus product. A split influenza vaccine containing hemagglutinin of H1N1 virus formulated with CS nanoparticles was administered intranasally. The vaccine innocuousness, immunogenicity, and protective efficacy in a mouse model of influenza are reported herein.	https://link.springer.com/article/10.1208/s12249-013-0058-7	PMID: 24343789
2	RecName: Full=Neuraminidase	454 aa protein	P03468.2	GI:143955315	9	0.69	Clinical studies demonstrate that licensed seasonal vaccines contain immunogenic amounts of NA, but the contribution of this immunity to vaccine efficacy is currently not known. New types of influenza vaccines could be designed to elicit NA immunity. Because NA induces heterologous immunity, it could be an important constituent of universal influenza vaccines that aim to protect against unexpecte…	https://link.springer.com/chapter/10.1007/82_2014_398	PMID: 25033754
3	RecName: Full=Matrix protein 1; Short=M1	252 aa protein	P03485.1	GI:138817	7.5	0.57	Influenza matrix protein 2 (M2) is highly conserved across influenza A subtypes. To evaluate its efficacy as a vaccine candidate, we vaccinated mice with M2 peptide of a widely shared consensus sequence. This vaccination induced antibodies that cross-reacted with divergent M2 peptide from an H5N1 subtype.	https://www.ncbi.nlm.nih.gov/pmc/articles/PMC2725899/	PMID: 17552096
4	RecName: Full=RNA-directed RNA polymerase catalytic subunit; AltName: Full=Polymerase basic protein 1; Short=PB1; AltName: Full=RNA-directed RNA polymerase subunit P1	757 aa protein	P03431.2	GI:158931145	6.5	0.5	Not Found	Not Found
5	RecName: Full=Matrix protein 2; AltName: Full=Proton channel protein M2	97 aa protein	P06821.1	GI:138833	6.5	0.5	The extracellular domain of matrix protein 2 (M2e) is conserved among influenza A viruses. The goal of this project is to develop enhanced influenza vaccines with broad protective efficacy using the M2e antigen. We designed a membrane-anchored fusion protein by replacing the hyperimmunogenic region of Salmonella enterica serovar Typhimurium flagellin (FliC) with four repeats of M2e (4.M2e-tFliC) …	https://cvi.asm.org/content/19/8/1119.short	PMID: 22647270
6	RecName: Full=PB2-S1	510 aa protein	P0DOG6.1	GI:1210274769	5.5	0.42	Not Found	Not Found
7	RecName: Full=Polymerase basic protein 2; AltName: Full=RNA-directed RNA polymerase subunit P3	759 aa protein	P03428.2	GI:134048665	5.5	0.42	Not Found	Not Found
8	RecName: Full=Nucleoprotein; AltName: Full=Nucleocapsid protein; Short=Protein N	498 aa protein	P03466.2	GI:158517841	5.5	0.42	Nucleoprotein provides insight into the oligomerization interface and the RNA‐binding groove, which are attractive drug targets, and it identifies the epitopes that might be used for universal vaccine development.	https://faseb.onlinelibrary.wiley.com/doi/full/10.1096/fj.08-112110	PMID: 18614582
9	RecName: Full=Protein PA-X	252 aa protein	P0CK64.1	GI:408407723	5.5	0.42	When the PA-X gene was mutated in the background of poorly growing PR8 6:2 vaccine reassortant analogues containing the HA and neuraminidase (NA) segments from H1N1 2009 pandemic viruses or from an avian H7N3 strain, HA yield increased up to 2-fold. This suggests that the PR8 PA-X protein may harbor a function unrelated to host cell shutoff and that disruption of the PA-X gene has the potential t…	https://jvi.asm.org/content/93/2/e01551-18.abstract	PMID: 30381488
10	RecName: Full=Polymerase acidic protein; AltName: Full=RNA-directed RNA polymerase subunit P2	716 aa protein	P03433.2	GI:158931133	5.5	0.42	Not Found	Not Found
11	RecName: Full=Non-structural protein 1; Short=NS1; AltName: Full=NS1A	230 aa protein	P03496.1	GI:138918	5.5	0.42	Not Found	Not Found
12	RecName: Full=Protein PB1-F2	87 aa protein	P0C0U1.1	GI:83288375	5	0.38	Not Found	Not Found
13	RecName: Full=Nuclear export protein; Short=NEP; AltName: Full=Non-structural protein 2; Short=NS2	121 aa protein	P03508.1	GI:138967	4.5	0.34	Not Found	Not Found

## Sheet: Morbillivirus
Si.No.	Protein name	Residue number	Protein ID	Gene ID	Si score	Pi score	Evidences	URL	PMID
1	RecName: Full=Fusion glycoprotein F0; Contains: RecName: Full=Fusion glycoprotein F2; Contains: RecName: Full=Fusion glycoprotein F1; Flags: Precursor	550 aa protein	Q786F3.1	GI:298351687	8	0.61	Not Found	Not Found
2	RecName: Full=RNA-directed RNA polymerase L; Short=Protein L; AltName: Full=Large structural protein; AltName: Full=Replicase; AltName: Full=Transcriptase; Includes: RecName: Full=RNA-directed RNA polymerase; Includes: RecName: Full=GTP phosphohydrolase; Includes: RecName: Full=GDP polyribonucleotidyltransferase; AltName: Full=PRNTase; Includes: RecName: Full=mRNA (nucleoside-2'-O-)-methyltransfe…	2183 aa protein	Q9WMB3.1	GI:81980399	7.5	0.58	Not Found	Not Found
3	RecName: Full=Hemagglutinin glycoprotein	617 aa protein	Q786F2.1	GI:298351700	7.5	0.58	Entry is mediated by two MV envelope glycoproteins, the hemagglutinin (H) and the fusion (F) protein. The H protein mediates receptor attachment, while the F protein causes membrane fusion. The interaction between the H and F proteins is essential to initiate the cell entry process. Recently determined crystal structures of the MV-H protein unbound and bound to SLAM or CD46 have provided insights…	https://www.frontiersin.org/articles/10.3389/fmicb.2011.00247/full#B18	PMID: 22319511
4	RecName: Full=Matrix protein	335 aa protein	Q9W850.1	GI:81979000	6.5	0.5	Not Found	Not Found
5	RecName: Full=Nucleoprotein; AltName: Full=Nucleocapsid protein; Short=NP; Short=Protein N	525 aa protein	Q9WMB5.1	GI:81980401	6	0.46	Not Found	Not Found
6	RecName: Full=Protein C	186 aa protein	Q9YZN9.1	GI:81982985	6	0.46	Not Found	Not Found
7	RecName: Full=Phosphoprotein; Short=Protein P	507 aa protein	Q9WMB4.1	GI:81980400	5.5	0.42	The nucleotide sequences of the phosphoprotein (P) gene of peste des petits ruminants (PPRV) vaccine virus (PPRV Sungri/96) belongs to Asian lineage have been determined and the deduced amino acid sequences were compared with another vaccine strain PPRV/Nigeria75/1 and with those of the other morbilliviruses. The sequence for this gene was deduced for the African lineage vaccine strain PPRV/Niger…	https://www.sciencedirect.com/science/article/pii/S0034528805001645	PMID: 16289265
8	RecName: Full=Non-structural protein V	299 aa protein	P0C774.1	GI:298351884	5	0.38	Not Found	Not Found

## Sheet: mumps virus
Si.No.	Protein name	Residue Number	Protein ID	Gene ID	Si score	Pi score	Evidences	URL	PMID
1	RecName: Full=Hemagglutinin-neuraminidase	582 aa protein	P11235.1	GI:122989	7.5	0.58	The reason for the high incidence of vaccine-associated meningitis due to the Urabe AM9 vaccine was assessed by comparing the nucleotide (nt) sequence of the hemagglutinin-neuraminidase (HN) gene from vaccine virus to those of viruses isolated from persons with postvaccination meningitis. Urabe AM9 vaccinees who developed meningitis or parotitis possessed predominantly A (98%–100%) at nt 1081, in…	https://academic.oup.com/jid/article/174/3/619/902753?login=true	PMID: 8769623
2	RecName: Full=Small hydrophobic protein	57 aa protein	P22112.1	GI:139587	7	0.54	Not Found	Not Found
3	RecName: Full=Fusion glycoprotein F0; Contains: RecName: Full=Fusion glycoprotein F2; Contains: RecName: Full=Fusion glycoprotein F1; Flags: Precursor	538 aa protein	P11236.1	GI:138257	7	0.54	Not Found	Not Found
4	RecName: Full=Phosphoprotein; Short=Protein P	391 aa protein	P16595.1	GI:133671	6.5	0.5	Not Found	Not Found
5	RecName: Full=Nucleoprotein; AltName: Full=Nucleocapsid protein; Short=NP; Short=Protein N	549 aa protein	P21186.1	GI:127905	6.5	0.5	Mumps Virus Nucleoprotein and Hemagglutinin-Specific Antibody Response Following a Third Dose of Measles Mumps Rubella Vaccine. Recent mumps outbreaks among 2-dose measles mumps rubella (MMR) vaccine recipients have raised questions regarding the potential benefits of a third dose of vaccine (MMR3). If MMR3 provides a sustained elevation in mumps antibody, it may be beneficial for certain at-risk…	https://academic.oup.com/ofid/article/4/4/ofx263/4710359?login=true	PMID: 29308410
6	RecName: Full=RNA-directed RNA polymerase L; Short=Protein L; AltName: Full=Large structural protein; AltName: Full=Replicase; AltName: Full=Transcriptase; Includes: RecName: Full=RNA-directed RNA polymerase; Includes: RecName: Full=GTP phosphohydrolase; Includes: RecName: Full=GDP polyribonucleotidyltransferase; AltName: Full=PRNTase; Includes: RecName: Full=mRNA (nucleoside-2'-O-)-methyltransfe…	2261 aa protein	P30929.1	GI:401032	6.5	0.5	Not Found	Not Found
7	RecName: Full=Non-structural protein V; AltName: Full=Non-structural protein NS1	224 aa protein	P30928.1	GI:401412	6.5	0.5	Not Found	Not Found
8	RecName: Full=Matrix protein	375 aa protein	Q9JG20.1	GI:81974879	6	0.4	Not Found	Not Found

## Sheet: Nipah virus
SI.No.	Protein name	Residue number	Protein ID	Gene ID	Si score	Pi score	Evidence	URL	PMID
1	RecName: Full=Fusion glycoprotein F0; Short=Protein F; Contains: RecName: Full=Fusion glycoprotein F2; Contains: RecName: Full=Fusion glycoprotein F1; Flags: Precursor	546 aa protein	Q9IH63.1	GI:81971467	8	0.61	Not Found	Not Found
2	RecName: Full=Matrix protein; Short=Protein M	352 aa protein	Q9IK90.1	GI:81971711	7.5	0.58	Not Found	Not Found
3	RecName: Full=Glycoprotein G	602 aa protein	Q9IH62.1	GI:82036174	7.5	0.58	Furthermore, considering the conservancy, the affinity, and the population coverage, the peptide FLIDRINWIT is highly suitable to be utilized to formulate a new vaccine against glycoprotein G of Nipah henipavirus.	https://www.hindawi.com/journals/jir/2020/2567957/	PMID: 32377531
4	RecName: Full=RNA-directed RNA polymerase L; Short=Protein L; AltName: Full=Large structural protein; AltName: Full=Replicase; AltName: Full=Transcriptase; Includes: RecName: Full=RNA-directed RNA polymerase; Includes: RecName: Full=GTP phosphohydrolase; Includes: RecName: Full=GDP polyribonucleotidyltransferase; AltName: Full=PRNTase; Includes: RecName: Full=mRNA (nucleoside-2'-O-)-methyltransfe…	2244 aa protein	Q997F0.1	GI:81966535	6.5	0.5	Not Found	Not Found
5	RecName: Full=Nucleoprotein; Short=Protein N; AltName: Full=Nucleocapsid protein	532 aa protein	Q9IK92.1	GI:81971713	6.5	0.5	Not Found	Not Found
6	RecName: Full=Protein W	450 aa protein	P0C1C7.1	GI:97217605	5.5	0.42	Not Found	Not Found
7	RecName: Full=Non-structural protein V	456 aa protein	Q997F2.1	GI:81966537	5.5	0.42	Not Found	Not Found
8	RecName: Full=Phosphoprotein; Short=Protein P	709 aa protein	Q9IK91.1	GI:81971712	5.5	0.42	Not Found	Not Found
