# Supplementary material for: Identification of vaccine targets in pathogens and design of a vaccine using computational approaches
Source: Sci Rep. 2021 Sep 2;11:17626. doi: 10.1038/s41598-021-96863-x (PMC8413327; doi:10.1038/s41598-021-96863-x)
Supplement: Supplementary file 2 — Supplementary Information 2. [file 41598_2021_96863_MOESM2_ESM.zip › Supplementary Files/Supplementary File 3/Screening of different species of Trypanosoma.xlsx]

## Sheet: brucei
Supplementary File 3: Top ranked potential vaccine target of Trypanosoma brucei
SI.No.	Protein name	Residue count	Protein ID	Gene ID	Si score	Pi score	Evidences	URL
1	RecName: Full=Riboflavin transporter RibJ; AltName: Full=Riboflavin/flavin transporter	547 aa protein	Q57VW6.1	GI:74830498	8	0.67	The essentiality of riboflavin for trypanosomatids, and the structural/biochemical differences that RFVT/SLC52 and RibJ present, make the riboflavin transporter -and its downstream metabolism- a potential trypanocidal drug target.	https://journals.plos.org/plosntds/article?id=10.1371/journal.pntd.0005513&rev=2
2	RecName: Full=Metacaspase-2; AltName: Full=TbMCA2; Contains: RecName: Full=Large subunit p20; Contains: RecName: Full=Small subunit p10; Flags: Precursor	347 aa protein	Q585F3.1	GI:74833175	8	0.67	The metacaspases (MCAs) are attractive drug targets for the treatment of African trypanosomiasis as they are not found in the metazoan kingdom and their action has been implicated in cell cycle and cell death pathways in kinetoplastid parasites.	https://www.sciencedirect.com/science/article/pii/S1046592819303444
3	RecName: Full=Bifunctional helicase and thymine dioxygenase JBP2; AltName: Full=J-binding protein 2; Short=TbJBP2; Includes: RecName: Full=Probable DNA helicase JBP2; Includes: RecName: Full=Thymine dioxygenase JBP2	1077 aa protein	Q57X81.1	GI:74997988	8	0.67	NOT FOUND	NOT FOUND
4	Hypothetical protein	77 aa protein	Q4GY76	GI:122049127	8	0.67	NOT FOUND	NOT FOUND
5	Expression site-associated gene 11 (ESAG11) protein, putative	372 aa protein	Q4GY90	GI:122049141	8	0.67	NOT FOUND	NOT FOUND
6	Pteridine transporter, putative	652 aa protein	Q4GYT6	GI:122049321	8	0.67	pteridine transporters are members of the folate biopterin transport (FBT) family, in T. brucei they do not appear to be involved in the transport of antifolates. The aim of this study was to identify and characterize mechanisms of resistance to antifolate drugs in African trypanosomes. Genome-wide RNAi library screens were undertaken in bloodstream form Trypanosoma brucei exposed to the antifola…	https://www.sciencedirect.com/science/article/pii/S0021925820346457
7	RecName: Full=DNA repair helicase XPB-R	777 aa protein	Q381F9.1	GI:122077523	7	0.58	Eukaryotic TFIIH consists of a core of seven subunits, including the DNA helicase Xeroderma Pigmentosum B (XPB), and a cyclin-dependent kinase (CDK)-activating complex (CAK) that contains CDK7. XPB is crucial for DNA unwinding during transcription and nucleotide excision repair (NER) while the CAK complex phosphorylates RNA polymerase II (RNAPII) carboxy terminal domain (CTD), enabling the enzyme…	https://opencommons.uconn.edu/dissertations/866/
8	Heat shock protein 70, putative	676 aa protein	Q383E9	GI:122077734	7	0.58	Heat Shock Protein 70 (Hsp70) as an Emerging Drug Target	https://pubs.acs.org/doi/full/10.1021/jm100054f
9	Cysteine-rich, acidic integral membrane protein	1148 aa protein	Q38AP5	GI:122078486	7	0.58	NOT FOUND	NOT FOUND
10	COP-coated vesicle membrane protein erv25, putative	253 aa protein	Q38AU2	GI:122078506	7	0.58	NOT FOUND	NOT FOUND

## Sheet: equiperdum
Supplementary File 3: Top ranked potential vaccine target of Trypanosoma equiperdum
SI.No.	Protein name	Residue count	Protein ID	Gene ID	Si score	Pi score	Evidences	URL
1	cysteine-rich [Trypanosoma brucei equiperdum]	500 aa	A0A3L6KYU2	RHW69542.1	9	0.81	Cysteine-rich Proteins for Drug Delivery and Diagnosis	https://www.ingentaconnect.com/content/ben/cmc/2019/00000026/00000008/art00007
2	Chaperone protein DNAj	766 aa	A0A3L6KXS4	RHW67070.1	7.5	0.68	NOT FOUND	NOT FOUND
3	Trypanosome variant surface glycoprotein C-terminal domain containing protein	508 aa	A0A3L6L3P9	RHW71304	7	0.64	We compared two vectors, one encoding the surface glycoprotein C of pseudorabies virus shown to protect target animals against challenge, and the other encoding the cytoplasmic enzyme β-galactosidase. In the absence of TLR9, bone marrow-derived dendritic cells lost their ability to secrete IL-12 and type I IFN in response not only to CpG as expected but also to the plasmids used for vaccination.	https://www.sciencedirect.com/science/article/pii/S0264410X04006681
4	Spindle pole body component	799 aa	A0A3L6KV39	RHW67756	7	0.64	Spindle pole body component 25 (SPC25) is a component of NDC80 complex that controls spindle assembly checkpoint in the microtubule-binding domain of kinetochores. our data suggest that SPC25 may be highly expressed in the CSC-like cells in PrC and could be a promising target for effective treatment of PrC.	https://www.ncbi.nlm.nih.gov/pmc/articles/PMC6286856/
5	Trans-sialidase	775 aa	A0A3L6L8X3	RHW72638	7	0.64	T. cruzi trans-sialidase as a target and generalises the situation for drug design in its broader aspects on the basis of some special problems in terms of rational drug design that T. cruzi trans-sialidase raises, particularly those of multiple gene copies and active site plasticity.	https://www.sciencedirect.com/science/article/pii/S1359644607005247
6	Enriched in surface-labeled proteome protein 13	263 aa	A0A3L6L3Q9	RHW71283	7	0.64	NOT FOUND	NOT FOUND
7	Amastin surface glycoprotein	176 aa	A0A3L6L8W4	RHW73099	7	0.64	NOT FOUND	NOT FOUND
8	Trypanosomal VSG domain	538 aa	A0A3L6KRC4	RHW66994	7	0.64	A consequence of strain-specific VSG repertoires is that any vaccine based on large numbers of VSGs from a single strain will only provide partial protection against other strains.	https://link.springer.com/article/10.1186/1471-2164-8-234
9	Expression site-associated 2 (ESAG2) protein	457 aa	A0A3L6LCV0	RHW74473	7	0.64	NOT FOUND	NOT FOUND
10	Enriched in surface-labeled proteome protein 17	235 aa	A0A3L6L3S0	RHW71292	7	0.64	NOT FOUND	NOT FOUND

## Sheet: gambiense
Supplementary File 3: Top ranked potential vaccine target of Trypanosoma gambiense
SI.No.	Protein name	Residue number	Protein ID	Gene ID	Si score	Pi score	Evidences	URL
1	40S ribosomal protein S16, putative [Trypanosoma brucei gambiense DAL972]	214 aa protein	C9ZRZ0	XP_011774409.1	8	0.67	This study therefore proved that human cancer cell-derived RPS3, a novel TLR4 ligand, has great potential as an adjuvant in tumor-specific antigen DC-based vaccines.	https://jitc.biomedcentral.com/articles/10.1186/s40425-019-0539-7
2	glucosidase II beta subunit, putative [Trypanosoma brucei gambiense DAL972]	481 aa protein	C9ZRX6	XP_011774395.1	8	0.67	α‐Glucosidase II (GII), a resident of endoplasmic reticulum (ER) and an important enzyme in the folding of nascent glycoproteins, is heterodimeric, consisting of α (GIIα) and β (GIIβ) subunits. Despite the widespread use of GIIα inhibitory drugs and the role of GIIα in brain function, little is known about its expression in brain and other tissues.	https://onlinelibrary.wiley.com/doi/abs/10.1002/jnr.23470
3	neuraminidase, putative [Trypanosoma brucei gambiense DAL972]	748 aa protein	C9ZWM9	XP_011776094.1	7	0.58	These observations indicate that administration of. a neuraminidase-specific inactivated virus vaccine can induce protection against illness caused by infection with influenza virus containing an antigenically identical neuraminidase antigen and that the infection that occurs induces resistance to subsequent challenge with antigenically similar virus.	https://academic.oup.com/jid/article-abstract/129/4/411/815421
4	calreticulin, putative [Trypanosoma brucei gambiense DAL972]	394 aa protein	C9ZMF1	XP_011773112.1	7	0.58	Examination of microvessel density in lung tumor nodules and an in vivo angiogenesis assay further confirmed the antiangiogenic effect generated by CRT/E7 and CRT. Thus, cancer therapy using CRT linked to a tumor antigen holds promise for treating tumors by combining antigen-specific immunotherapy and antiangiogenesis.	https://www.jci.org/articles/view/12346
5	expression site-associated gene 11 (ESAG11) protein, putative [Trypanosoma brucei gambiense DAL972]	371 aa protein	C9ZY27	XP_011776592.1	7	0.58	Expression-site-associated gene 8 (ESAG8) of Trypanosoma brucei is apparently essential and accumulates in the nucleolus	https://jcs.biologists.org/content/113/22/3959.short
6	65 kDa invariant surface glycoprotein [Trypanosoma brucei gambiense DAL972]	461 aa protein	D0A5T9	XP_011779304.1	7	0.58	Although the analysis of this system resulted in the discovery of fascinating genetic and biochemical mechanisms, it also led to the conclusion that the development of a vaccine based on variant surface glycoproteins is not feasible.	[HTML] Identification of invariant surface glycoproteins in the bloodstream stage of Trypanosoma brucei.
7	cysteine-rich, acidic integral membrane protein precursor, putatative, (fragment), partial [Trypanosoma brucei gambiense DAL972]	734 aa protein	D0A3E6	XP_011778054.1	7	0.58	HCNCp and the other HCMp provide a rich source for developing parasite-specific diagnostic reagents, vaccine candidates, and subjects for further research into Giardia biology.	https://journals.plos.org/plosone/article?id=10.1371/journal.pone.0000044
8	protein kinase, putative [Trypanosoma brucei gambiense DAL972]	1023 aa protein	C9ZXD7	XP_011776352.1	7	0.58	The calcium-dependent protein kinases (CDPKs) are a distinct protein kinase family restricted to plants, ciliates, and apicomplexans [22, 23]. Several members of the CDPK family have been identified in T. gondii, which participate in regulation of some critical biological processes in the parasite, including cell invasion, egress, and division [24, 25]. In previous studies, we demonstrated that t…	https://bmcinfectdis.biomedcentral.com/articles/10.1186/s12879-016-1496-0
9	serine/threonine protein phosphatase, putative [Trypanosoma brucei gambiense DAL972]	444 aa protein	C9ZRD7	XP_011774252.1	7	0.58	Effectiveness of intranasal vaccination against Angiostrongylus costaricensis using a serine/threonine phosphatase 2 A synthetic peptide and recombinant antigens	https://www.sciencedirect.com/science/article/pii/S0264410X10007942
10	dolichyl-P-Man:Man7GlcNAc2-PP-dolichylalpha6-mann osyltransferase,putative [Trypanosoma brucei gambiense DAL972]	758 aa protein	C9ZJH1	XP_011771835.1	7	0.58	NOT FOUND	NOT FOUND

## Sheet: congolense
Supplementary File 3: Top ranked potential vaccine target of Trypanosoma congolense
SI. No.	Protein name	Amino acid	Protein ID	Gene ID	Si score	Pi score	Evidences	URL
1	Variant surface glycoprotein [Trypanosoma congolense IL3000]	347 aa	F9WFG7	CCD16037.1	9	0.75	A consequence of strain-specific VSG repertoires is that any vaccine based on large numbers of VSGs from a single strain will only provide partial protection against other strains.	https://link.springer.com/article/10.1186/1471-2164-8-234
2	unnamed protein product [Trypanosoma congolense IL3000]	281 aa	F9WFM7	CCD16103.1	8.5	0.7	NOT FOUND	NOT FOUND
3	Transferrin receptor-like, ESAG6-like [Trypanosoma congolense IL3000]	397 aa	F9W389	CCD11597.1	8	0.67	Human antibody response to meningococcal transferrin binding proteins: evidence for vaccine potential	https://www.sciencedirect.com/science/article/pii/0264410X95000556
4	hypothetical protein, unlikely [Trypanosoma congolense IL3000]	138 aa	F9WJI8	CCD17493.1	8	0.67	NOT FOUND	NOT FOUND
5	Transferrin receptor-like, PAG-like [Trypanosoma congolense IL3000]	422 aa	F9W914	CCD13703.1	8	0.67	Transferrin receptors of Neisseria meningitidis: promising candidates for a broadly cross-protective vaccine	https://www.microbiologyresearch.org/content/journal/jmm/10.1099/00222615-44-4-237?crawler=true
6	Major Surface Protease [Trypanosoma congolense IL3000]	558 aa	F9WE35	CCD15541.1	8	0.67	This suggests the possibility of using specific gp63 inhibitors as prophylactic drugs that could inhibit the onset of Leishmania infections in the resident population of endemic areas, as well as traveler communities.	https://www.future-science.com/doi/full/10.4155/fmc.10.17
7	Putative cell surface-expressed gene family [Trypanosoma congolense IL3000]	270 aa	F9WA18	CCD14073.1	8	0.67	These observations suggested that cell-surface nucleolin is a potential target for the action of anticancer drugs.	https://journals.plos.org/plosone/article?id=10.1371/journal.pone.0002518
8	Procyclin-like gene [Trypanosoma congolense IL3000]	191 aa	F9W3F2	CCD11665.1	8	0.67	During differentiation, the trypanosome alters its protein coat. Bloodstream form trypanosomes in humans have a coat of variant surface glycoprotein (VSG) that shields them from the immune system. The procyclic form, the first life-cycle stage to develop in the tsetse fly, replaces the VSG coat by procyclins; these proteins do not protect the parasite from lysis by serum components. Our study exp…	https://www.nature.com/articles/srep22451
9	unnamed protein product [Trypanosoma congolense IL3000]	150 aa	F9W7P1	CCD13213.1	8	0.67	NOT FOUND	NOT FOUND
10	unnamed protein product [Trypanosoma congolense IL3000]	396 aa	F9WFR9	CCD16147.1	8	0.67	NOT FOUND	NOT FOUND
