# Supplementary material for: Identification of vaccine targets in pathogens and design of a vaccine using computational approaches
Source: Sci Rep. 2021 Sep 2;11:17626. doi: 10.1038/s41598-021-96863-x (PMC8413327; doi:10.1038/s41598-021-96863-x)
Supplement: Supplementary file 2 — Supplementary Information 2. [file 41598_2021_96863_MOESM2_ESM.zip › Supplementary Files/Supplementary File 3/T. cruzi Top 10 proteins, common proteins, and species-specific proteins.xlsx]

## Sheet: Top 10 proteins
Supplementary File 3: Top ranked potential vaccine targets of trypanosoma species
Brucei	Equiperdum	Gambiense	Congolense
Riboflavin transporter RibJ	cysteine-rich [Trypanosoma brucei equiperdum]	40S ribosomal protein S16, putative	Variant surface glycoprotein [Trypanosoma congolense IL3000]
Metacaspase-2	Chaperone protein DNAj	glucosidase II beta subunit, putative	unnamed protein product [Trypanosoma congolense IL3000]
Bifunctional helicase and thymine dioxygenase JBP2	Trypanosome variant surface glycoprotein C-terminal domain containing protein	neuraminidase, putative	Transferrin receptor-like, ESAG6-like [Trypanosoma congolense IL3000]
Hypothetical protein	Spindle pole body component	calreticulin, putative	hypothetical protein, unlikely [Trypanosoma congolense IL3000]
Expression site-associated gene 11 (ESAG11) protein, putative	Trans-sialidase	expression site-associated gene 11 (ESAG11) protein, putative	Transferrin receptor-like, PAG-like [Trypanosoma congolense IL3000]
Pteridine transporter, putative	Enriched in surface-labeled proteome protein 13	65 kDa invariant surface glycoprotein	Major Surface Protease [Trypanosoma congolense IL3000]
DNA repair helicase XPB-R	Amastin surface glycoprotein	cysteine-rich, acidic integral membrane protein precursor, putatative, (fragment), partial	Putative cell surface-expressed gene family [Trypanosoma congolense IL3000]
Heat shock protein 70, putative	Trypanosomal VSG domain	protein kinase, putative	Procyclin-like gene [Trypanosoma congolense IL3000]
Cysteine-rich, acidic integral membrane protein	Expression site-associated 2 (ESAG2) protein	serine/threonine protein phosphatase, putative	unnamed protein product [Trypanosoma congolense IL3000]
COP-coated vesicle membrane protein erv25, putative	Enriched in surface-labeled proteome protein 17	dolichyl-P-Man:Man7GlcNAc2-PP-dolichylalpha6-mann osyltransferase,putative	unnamed protein product [Trypanosoma congolense IL3000]

## Sheet: Common proteins
Protein name	Strains where protein is found	Total strains
Expression site-associated gene (ESAG) protein	Brucei, Equiperdum, Gambiense, Congolense	4
Cysteine-rich membrane protein	Brucei, Equiperdum, Gambiense	3
Surface glycoprotein	Equiperdum, Gambiense, Congolense	3
	\

## Sheet: Strain-specific proteins
Brucei	Equiperdum	Gambiense	Congolense
Riboflavin transporter RibJ	Chaperone protein DNAj	40S ribosomal protein S16, putative	unnamed protein product [Trypanosoma congolense IL3000]
Metacaspase-2	Spindle pole body component	glucosidase II beta subunit, putative	hypothetical protein, unlikely [Trypanosoma congolense IL3000]
Bifunctional helicase and thymine dioxygenase JBP2	Trans-sialidase	neuraminidase, putative	Transferrin receptor-like, PAG-like [Trypanosoma congolense IL3000]
Hypothetical protein	Enriched in surface-labeled proteome protein 13	calreticulin, putative	Major Surface Protease [Trypanosoma congolense IL3000]
Pteridine transporter, putative	Amastin surface glycoprotein	protein kinase, putative	Putative cell surface-expressed gene family [Trypanosoma congolense IL3000]
DNA repair helicase XPB-R	Trypanosomal VSG domain	serine/threonine protein phosphatase, putative	Procyclin-like gene [Trypanosoma congolense IL3000]
Heat shock protein 70, putative	Enriched in surface-labeled proteome protein 17	dolichyl-P-Man:Man7GlcNAc2-PP-dolichylalpha6-mann osyltransferase,putative	unnamed protein product [Trypanosoma congolense IL3000]
COP-coated vesicle membrane protein erv25, putative			unnamed protein product [Trypanosoma congolense IL3000]

## Sheet: Key
KEY
Sheet Number	Name of Sheet	Description
S1	Top 10 proteins	This sheet contains the list of top 10 shortlisted proteins from each species of Trypanosoma
S2	Common proteins	This sheet contains the list of common proteins found across different species of Trypanosoma
S3	Strain-specific proteins	This sheet contains proteins that are specific to each species of Trypanosoma
