# Supplementary material for: Identification of vaccine targets in pathogens and design of a vaccine using computational approaches
Source: Sci Rep. 2021 Sep 2;11:17626. doi: 10.1038/s41598-021-96863-x (PMC8413327; doi:10.1038/s41598-021-96863-x)
Supplement: Supplementary file 2 — Supplementary Information 2. [file 41598_2021_96863_MOESM2_ESM.zip › Supplementary Files/Supplementary File 3/T. cruzi Top 10 proteins, common proteins, and strain-specific proteins.xlsx]

## Sheet: Top 10 proteins
Supplementary File 3: Top ranked potential vaccine targets of trypanosoma strains
Sr. No.	Berenice	BrazilcloneA4	Dm28C_Dm28C	G	Synvio_X10_1	Markineli_B7	YcloneC6	CL	CL Brener	CruziDm28c	Dm28c	TCC
1	Mucin-associated surface protein (MASP) subgroup S002 [Trypanosoma cruzi]	putative trans-sialidase, Group VI, partial [Trypanosoma cruzi]	trans-sialidase [Trypanosoma cruzi Dm28c]	mucin-associated surface protein (MASP), partial [Trypanosoma cruzi]	hypothetical protein ECC02_013905, partial [Trypanosoma cruzi]	trans-sialidase, putative, partial [Trypanosoma cruzi marinkellei]	putative.membrane.bound.acid.phosphatase..Trypanosoma.cruzi.	Tectonic-1, partial [Trypanosoma cruzi]	Surface protease GP63, putative, partial [Trypanosoma cruzi]	Acid phosphatase [Trypanosoma cruzi cruzi]	Putative surface protease GP63 [Trypanosoma cruzi]	Putative retrotransposon hot spot (RHS) protein [Trypanosoma cruzi]
2	hypothetical protein ECC02_013871 [Trypanosoma cruzi]	putative mucin TcMUCII [Trypanosoma cruzi]	mucin TcMUCII [Trypanosoma cruzi Dm28c]	hypothetical protein TcG_13498, partial [Trypanosoma cruzi]	Mucin-associated surface protein (MASP) subgroup S002 [Trypanosoma cruzi]	hypothetical protein MOQ_010339 [Trypanosoma cruzi marinkellei]	putative cation transporter [Trypanosoma cruzi]	Hypothetical protein TcCL_Unassigned07446, partial [Trypanosoma cruzi]	Trans-sialidase, putative, partial [Trypanosoma cruzi]	COP-coated vesicle membrane protein erv25 [Trypanosoma cruzi cruzi]	Putative lipase [Trypanosoma cruzi]	Hypothetical protein C3747_926g2 [Trypanosoma cruzi]
3	putative syntaxin binding protein [Trypanosoma cruzi]	hypothetical protein TcBrA4_0137550 [Trypanosoma cruzi]	8. hypothetical protein TCDM_13669 [Trypanosoma cruzi Dm28c]	putative ABC transporter, partial [Trypanosoma cruzi]	tuzin [Trypanosoma cruzi]	mucin TcMUCII, putative [Trypanosoma cruzi marinkellei]	putative surface protease GP63 [Trypanosoma cruzi]	ATP synthase mitochondrial F1 complex assembly factor 2, partial [Trypanosoma cruzi]	Receptor-type adenylate cyclase, putative, partial [Trypanosoma cruzi]	Mucin TcMUCII [Trypanosoma cruzi cruzi]	Hypothetical protein C4B63_339g81c [Trypanosoma cruzi]	Putative trans-sialidase [Trypanosoma cruzi]
4	trans-sialidase [Trypanosoma cruzi]	putative target of rapamycin (TOR) kinase 1 [Trypanosoma cruzi]	amino acid transporter [Trypanosoma cruzi Dm28c]	trans-sialidase, partial [Trypanosoma cruzi]	heat shock protein 70 (hsp70) [Trypanosoma cruzi]	mucin-associated surface protein (MASP), putative [Trypanosoma cruzi marinkellei]	putative U5 snRNP-specific 40 kDa protein [Trypanosoma cruzi]	C-8 sterol isomerase, partial [Trypanosoma cruzi]	Mucin-associated surface protein (MASP), putative, partial [Trypanosoma cruzi]	Mucin-associated surface protein [Trypanosoma cruzi cruzi]	Putative trans-sialidase, Group II [Trypanosoma cruzi]	Mucin-associated surface protein (MASP) [Trypanosoma cruzi]
5	serine sulfhydrylase [Trypanosoma cruzi]	putative mannosyl-oligosaccharide 1,2-alpha-mannosidase IB [Trypanosoma cruzi]	Tcc1j12.6 [Trypanosoma cruzi Dm28c]	dispersed gene family protein 1 (DGF-1), partial [Trypanosoma cruzi]	nucleolar RNA helicase II [Trypanosoma cruzi]	expression site-associated gene (ESAG-like) protein [Trypanosoma cruzi marinkellei]	putative amastin [Trypanosoma cruzi]	Solute carrier family 25 (mitochondrial adenine nucleotide translocator), member 4/5/6/31, partial [Trypanosoma cruzi]	Hypothetical protein Tc00.1047053460757.20, partial [Trypanosoma cruzi]	Trans-sialidase [Trypanosoma cruzi cruzi]	Putative mucin TcSMUGL [Trypanosoma cruzi]	Putative mucin TcMUCII [Trypanosoma cruzi]
6	Pyridoxal-phosphate dependent enzyme [Trypanosoma cruzi]	putative dispersed gene family protein 1 (DGF-1), partial [Trypanosoma cruzi]	retrotransposon hot spot (RHS) protein [Trypanosoma cruzi Dm28c]	ceramide synthase [Trypanosoma cruzi]	Peptidase dimerization domain [Trypanosoma cruzi]	retrotransposon hot spot (RHS) protein, putative, partial [Trypanosoma cruzi marinkellei]	hypothetical protein TcYC6_0011650 [Trypanosoma cruzi]	Macrocin-O-methyltransferase domain-containing protein, partial [Trypanosoma cruzi]	UDP-Gal or UDP-GlcNAc-dependent glycosyltransferase, putative, partial [Trypanosoma cruzi]	UDP-Gal or UDP-GlcNAc-dependent glycosyltransferase [Trypanosoma cruzi cruzi]	Putative mucin TcMUCII [Trypanosoma cruzi]	Putative surface protease GP63 [Trypanosoma cruzi]
7	Transmembrane amino acid transporter protein [Trypanosoma cruzi]	P21 [Trypanosoma cruzi]	dispersed protein family protein 1 [Trypanosoma cruzi Dm28c]	mucin TcMUCII, partial [Trypanosoma cruzi]	glutamamyl carboxypeptidase [Trypanosoma cruzi]	hexose transporter, putative [Trypanosoma cruzi marinkellei]	putative dispersed gene family protein 1 (DGF-1) [Trypanosoma cruzi]	Clathrin coat assembly protein, partial [Trypanosoma cruzi]	Mannosyl-oligosaccharide 1,2-alpha-mannosidase IB, putative, partial [Trypanosoma cruzi]	Receptor-type adenylate cyclase [Trypanosoma cruzi cruzi]	Putative retrotransposon hot spot (RHS) protein [Trypanosoma cruzi]	Putative receptor-type adenylate cyclase [Trypanosoma cruzi]
8	amino acid transporter [Trypanosoma cruzi]	putative Checkpoint protein HUS1 [Trypanosoma cruzi]	mucin-associated surface protein (MASP) [Trypanosoma cruzi Dm28c]	90 kDa surface protein, partial [Trypanosoma cruzi]	SLACS retrotransposable element, partial [Trypanosoma cruzi]	dispersed gene family protein 1 (DGF-1), putative, partial [Trypanosoma cruzi marinkellei]	putative Uncharacterized protein family (UPF0220) [Trypanosoma cruzi]	Oxidoreductase, partial [Trypanosoma cruzi]	Mucin TcMUCI, putative, partial [Trypanosoma cruzi]	NADP-dependent alcohol hydrogenase [Trypanosoma cruzi cruzi]	Dispersed gene family protein 1 (DGF-1) [Trypanosoma cruzi]	Putative membrane-bound acid phosphatase [Trypanosoma cruzi]
9	SLACS reverse transcriptase [Trypanosoma cruzi]	putative NADP-dependent alcohol hydrogenase [Trypanosoma cruzi]	ATPase [Trypanosoma cruzi Dm28c]	surface protease GP63 [Trypanosoma cruzi]	Basal body protein, partial [Trypanosoma cruzi]	90 kDa surface protein, putative [Trypanosoma cruzi marinkellei]	Mucin-associated surface protein (MASP), subgroup S082 [Trypanosoma cruzi]	Endosomal integral membrane protein, partial [Trypanosoma cruzi]	Mevalonate kinase, putative, partial [Trypanosoma cruzi]	TcSMUGS [Trypanosoma cruzi cruzi]	Mucin-associated surface protein (MASP) [Trypanosoma cruzi]	Putative endoplasmic reticulum oxidoreductin [Trypanosoma cruzi]
10	Trypomastigote Alanine Serine and Valine rich protein (TASV) subfamily C [Trypanosoma cruzi]	putative permease-like protein [Trypanosoma cruzi]	ESAG-like protein [Trypanosoma cruzi Dm28c]	putative retrotransposon hot spot (RHS) protein, partial [Trypanosoma cruzi]	Aminotransferase class I and II, partial [Trypanosoma cruzi]	surface antigen TASV, putative,hypothetical protein, partial [Trypanosoma cruzi marinkellei]	putative glycosomal membrane protein [Trypanosoma cruzi]	UDP-glucose:glycoprotein glucosyltransferase, partial [Trypanosoma cruzi]	Pumilio/PUF RNA binding protein 1, putative, partial [Trypanosoma cruzi]	Surface protease GP63,metallopeptidase [Trypanosoma cruzi cruzi]	Putative serine carboxypeptidase (CBP1) [Trypanosoma cruzi]	Putative cyclophilin [Trypanosoma cruzi]

## Sheet: Common proteins
Protein name	Strains where protein is found	Total strains
Mucin-associated surface protein (MASP) subgroup S002	Berenice, Dm28C_Dm28c, G, Synvio_X10_1, Markineli_B7, YcloneC6, CL brener, cruziDM28c, Dm28c,TCC	10
trans-sialidase	Berenice, BrazilcloneA4, Dm28C_Dm28c, G, Markineli_B7, CL brener, CruziDm28c, Dm28c,TCC	9
Mucin TcMUCII	BrazilcloneA4, Dm28C_Dm28c, G, Markineli_B7, CL brener, Dm28c, TCC	7
surface protease GP63 [Trypanosoma cruzi]	G, YcloneC6, CL brener, cruziDM28c, Dm28c,TCC	6
putative dispersed gene family protein 1 (DGF-1), partial [Trypanosoma cruzi]	BrazilcloneA4, G, Markineli_B7,YcloneC6,Dm28c	5
retrotransposon hot spot (RHS) protein [Trypanosoma cruzi Dm28c]	Dm28C_Dm28c, Markineli,G, Dm28c, TCC	5
90 kDa surface protein, partial [Trypanosoma cruzi]	G, Markineli_B7	2
ESAG-like protein [Trypanosoma cruzi Dm28c]	Dm28C_Dm28c, Markineli_B7	2
Receptor-type adenylate cyclase, putative, partial [Trypanosoma cruzi]	CL brener, CruziDM28c, TCC	3
amino acid transporter [Trypanosoma cruzi Dm28c]	Berenice, Dm28C_Dm28c	2
putative NADP-dependent alcohol hydrogenase [Trypanosoma cruzi]	BrazilcloneA4, cruziDm28c	2
Mannosyl-oligosaccharide 1,2-alpha-mannosidase IB, putative, partial [Trypanosoma cruzi]	Brazilclone A4, Cl brener	2
SLACS reverse transcriptase [Trypanosoma cruzi]	Berenice, Synvio_X10_1	2
Acid phosphatase [Trypanosoma cruzi cruzi]	cruziDm28c, TCC	2
hypothetical protein	Berenice, BrazilcloneA4, Dm28C_Dm28c, G, Synvio_X10_1, Markineli_B7, YcloneC6, CL, CL brener, Dm28c,TCC	11

## Sheet: Strain-specific proteins
Berenice	BrazilcloneA4	Dm28C_Dm28C	G	Synvio_X10_1	Markineli_B7	YcloneC6	CL	CruziDm28c	Dm28c	TCC
putative syntaxin binding protein [Trypanosoma cruzi]	putative target of rapamycin (TOR) kinase 1 [Trypanosoma cruzi]	Tcc1j12.6 [Trypanosoma cruzi Dm28c]	putative ABC transporter, partial [Trypanosoma cruzi]	tuzin [Trypanosoma cruzi]	hexose transporter, putative [Trypanosoma cruzi marinkellei]	putative cation transporter [Trypanosoma cruzi]	Tectonic-1, partial [Trypanosoma cruzi]	COP-coated vesicle membrane protein erv25 [Trypanosoma cruzi cruzi]	Putative lipase [Trypanosoma cruzi]	Putative endoplasmic reticulum oxidoreductin [Trypanosoma cruzi]
serine sulfhydrylase [Trypanosoma cruzi]	putative mannosyl-oligosaccharide 1,2-alpha-mannosidase IB [Trypanosoma cruzi]	dispersed protein family protein 1 [Trypanosoma cruzi Dm28c]	ceramide synthase [Trypanosoma cruzi]	heat shock protein 70 (hsp70) [Trypanosoma cruzi]	surface antigen TASV, putative,hypothetical protein, partial [Trypanosoma cruzi marinkellei]	putative U5 snRNP-specific 40 kDa protein [Trypanosoma cruzi]	ATP synthase mitochondrial F1 complex assembly factor 2, partial [Trypanosoma cruzi]	Mucin TcMUCII [Trypanosoma cruzi cruzi]	Putative mucin TcSMUGL [Trypanosoma cruzi]	Putative cyclophilin [Trypanosoma cruzi]
Pyridoxal-phosphate dependent enzyme [Trypanosoma cruzi]	P21 [Trypanosoma cruzi]	ATPase [Trypanosoma cruzi Dm28c]		nucleolar RNA helicase II [Trypanosoma cruzi]		putative amastin [Trypanosoma cruzi]	C-8 sterol isomerase, partial [Trypanosoma cruzi]	Mucin-associated surface protein [Trypanosoma cruzi cruzi]	Putative serine carboxypeptidase (CBP1) [Trypanosoma cruzi]
Transmembrane amino acid transporter protein [Trypanosoma cruzi]	putative Checkpoint protein HUS1 [Trypanosoma cruzi]			Peptidase dimerization domain [Trypanosoma cruzi]		putative Uncharacterized protein family (UPF0220) [Trypanosoma cruzi]	Solute carrier family 25 (mitochondrial adenine nucleotide translocator), member 4/5/6/31, partial [Trypanosoma cruzi]	Trans-sialidase [Trypanosoma cruzi cruzi]
Trypomastigote Alanine Serine and Valine rich protein (TASV) subfamily C [Trypanosoma cruzi]	putative NADP-dependent alcohol hydrogenase [Trypanosoma cruzi]			glutamamyl carboxypeptidase [Trypanosoma cruzi]		putative glycosomal membrane protein [Trypanosoma cruzi]	Macrocin-O-methyltransferase domain-containing protein, partial [Trypanosoma cruzi]	UDP-Gal or UDP-GlcNAc-dependent glycosyltransferase [Trypanosoma cruzi cruzi]
	putative permease-like protein [Trypanosoma cruzi]			Basal body protein, partial [Trypanosoma cruzi]			Clathrin coat assembly protein, partial [Trypanosoma cruzi]	NADP-dependent alcohol hydrogenase [Trypanosoma cruzi cruzi]
				Aminotransferase class I and II, partial [Trypanosoma cruzi]			Oxidoreductase, partial [Trypanosoma cruzi]	TcSMUGS [Trypanosoma cruzi cruzi]
							Endosomal integral membrane protein, partial [Trypanosoma cruzi]
							UDP-glucose:glycoprotein glucosyltransferase, partial [Trypanosoma cruzi]

## Sheet: Key
KEY
Sheet Number	Name of Sheet	Description
S1	Top 10 proteins	This sheet contains the list of top 10 shortlisted proteins from each strain of Trypanosoma cruzi
S2	Common proteins	This sheet contains the list of common proteins found across different strains of T. cruzi
S3	Strain-specific proteins	This sheet contains proteins that are specific to each strain of T.cruzi
