# Supplementary material for: Identification of vaccine targets in pathogens and design of a vaccine using computational approaches
Source: Sci Rep. 2021 Sep 2;11:17626. doi: 10.1038/s41598-021-96863-x (PMC8413327; doi:10.1038/s41598-021-96863-x)
Supplement: Supplementary file 2 — Supplementary Information 2. [file 41598_2021_96863_MOESM2_ESM.zip › Supplementary Files/Supplementary File 3/T_cruzi_strains.xlsx]

## Sheet: Brenice
Supplementary File 3: Top ranked vaccine targets of Trypanosoma Cruzi (Strain Brenice)
SI.No.	Protein name	Amino acid	Protein ID	Gene ID	Si score	Pi score	Evidance	URL	PMID
1	Mucin-associated surface protein (MASP) subgroup S002 [Trypanosoma cruzi]	283 aa protein	KAF5213591.1	GI:1859313140	9	0.75	Interestingly, however, peptide7 location is highly conserved in close C-terminal proximity to motif 2. In a subsequent work, the same group prioritized 110 peptides based on in silico B-cell epitope prediction and used them to evaluate antibody responses in acutely infected mice [18]. Fifteen of the most reactive of these peptides were also included in our array and, again, none of them exhibite…	High-resolution profiling of linear B-cell epitopes from mucin-associated surface proteins (MASPs) of Trypanosoma cruzi during human infections (plos.org)	PMID: 28961244
2	hypothetical protein ECC02_013871 [Trypanosoma cruzi]	420 aa protein	KAF5213593.1	GI:1859313143	9	0.75
3	putative syntaxin binding protein [Trypanosoma cruzi]	202 aa protein	KAF5213893.1	GI:1859313622	9	0.75	NOT FOUND	NOT FOUND
4	Trans-sialidase [Trypanosoma cruzi]	744 aa protein	KAF5213898.1	GI:1859313629	8.5	0.7	As an alternative to testing individual T. cruzi genes as vaccines, pools of genes from the trans-sialidase (TS) and mucin families were assessed in vaccination studies. Immunization with pools of TS but not mucin genes provided protection against a normally lethal challenge of T. cruzi. This study demonstrates that the ability of T. cruzi proteins to elicit immune responses in infected hosts doe…	Genetic immunization with LYT1 or a pool of trans-sialidase genes protects mice from lethal Trypanosoma cruzi infection - ScienceDirect	PMID: 12798651
5	Serine sulfhydrylase [Trypanosoma cruzi]	427 aa protein	KAF5213960.1	GI:1859313714	8	0.67	NOT FOUND	NOT FOUND
6	Pyridoxal-phosphate dependent enzyme [Trypanosoma cruzi]	321 aa protein	KAF5213961.1	GI:1859313715	8	0.67	NOT FOUND	NOT FOUND
7	Transmembrane amino acid transporter protein [Trypanosoma cruzi]	205 aa protein	KAF5214060.1	GI:1859313858	8	0.67	Glycosylphosphatidylinositol (GPI)-anchored proteins are abundantly expressed in the infective and intracellular stages of Trypanosoma cruzi and are recognized as antigenic targets by both the humoral and cellular arms of the immune system. Previously, we demonstrated the efficacy of genes encoding GPI-anchored proteins in eliciting partially protective immunity to T. cruzi infection and disease,…	https://iai.asm.org/content/72/11/6245.short	PMID: 15501750
8	Amino acid transporter [Trypanosoma cruzi]	253 aa protein	KAF5214063.1	GI:1859313861	8	0.67	NOT FOUND	NOT FOUND
9	SLACS reverse transcriptase [Trypanosoma cruzi]	621 aa protein	KAF5214400.1	GI:1859314297	8	0.67	NOT FOUND	NOT FOUND
10	Trypomastigote Alanine Serine and Valine rich protein (TASV) subfamily C [Trypanosoma cruzi]	345 aa protein	KAF5214500.1	GI:1859314429	8	0.67	Finally, we would like to emphasize that TcTASV is a new gene family in T. cruzi, which so far had remained unnoticed (unannotated or missing from the assembled genome). We have worked closely with other groups to make sure that this is solved in future releases of T. cruzi genome databases. However, given the still draft nature of the T. cruzi genome, the possibility exists that this can happen …	[PDF] TcTASV: A Novel Protein Family in Trypanosoma cruzi Identified from a Subtractive	PMID: 20957201

## Sheet: BrazilcloneA4
Supplementary File 3: Top ranked vaccine targets of Trypanosoma Cruzi (Strain BrazilcloneA4)
SI.No.	Protein Name	Amino acid	Protein Id	GI	Si score	Pi score	Evidance	URL	PMID
1	putative trans-sialidase, Group VI, partial [Trypanosoma cruzi]	905 aa protein	KAF8275279.1	GI:1919768371	9	0.75	Trans-sialidase-based vaccine candidate protects against Trypanosoma cruzi infection, not only inducing an effector immune response but also affecting cells with regulatory/suppressor phenotype	https://www.ncbi.nlm.nih.gov/pmc/articles/PMC5601629/	PMID: 28938533
2	putative mucin TcMUCII [Trypanosoma cruzi]	194 aa protein	KAF8275282.1	GI:1919768374	9	0.75	NOT FOUND	NOT FOUND
3	hypothetical protein TcBrA4_0137550 [Trypanosoma cruzi]	172 aa protein	KAF8275293.1	GI:1919768444	9	0.75	NOT FOUND	NOT FOUND
4	putative target of rapamycin (TOR) kinase 1 [Trypanosoma cruzi]	155 aa protein	KAF8275331.1	GI:1919768482	9	0.75	The parasite T. brucei is a unique example of an organism in which the inhibition of a functional TOR2 complex, and not TORC1, represents the mechanism for the anti-fungal drug, rapamycin. Therefore, owing to the role of TORC2 in trypanosomes, TOR is probably an important target in the development of drugs that selectively inhibit these proteins in trypanosomatids	https://www.sciencedirect.com/science/article/pii/S1871678410003596	PMID: 20172059
5	putative mannosyl-oligosaccharide 1,2-alpha-mannosidase IB [Trypanosoma cruzi]	597 aa protein	KAF8275360.1	GI:1919768511	8.5	0.7	NOT FOUND	NOT FOUND
6	putative dispersed gene family protein 1 (DGF-1), partial [Trypanosoma cruzi]	2900 aa protein	KAF8275369.1	GI:1919768520	8.5	0.7	NOT FOUND	NOT FOUND
7	P21 [Trypanosoma cruzi]	154 aa protein	KAF8275375.1	GI:1919768526	8.5	0.7	NOT FOUND	NOT FOUND
8	putative Checkpoint protein HUS1 [Trypanosoma cruzi]	304 aa protein	KAF8275380.1	GI:1919768531	8.5	0.7	NOT FOUND	NOT FOUND
9	putative NADP-dependent alcohol hydrogenase [Trypanosoma cruzi]	351 aa protein	KAF8275381.1	GI:1919768532	8.5	0.7	NOT FOUND	NOT FOUND
10	putative permease-like protein [Trypanosoma cruzi]	1146 aa protein	KAF8275407.1	GI:1919768558	8.5	0.7	NOT FOUND	NOT FOUND

## Sheet: CL
Supplementary File 3: Top ranked vaccine targets of Trypanosoma Cruzi (Strain CL)
SI.No.	Protein name	Residue number	Protein ID	Gene ID	Si score	Pi score	Evidance	URL	PMID
1	Tectonic-1, partial [Trypanosoma cruzi]	156 aa protein	RNC29993.1	GI:1509429735	9	0.75	NOT FOUND	NOT FOUND
2	Hypothetical protein TcCL_Unassigned07446, partial [Trypanosoma cruzi]	175 aa protein	RNC30044.1	GI:1509429852	9	0.75	NOT FOUND	NOT FOUND
3	ATP synthase mitochondrial F1 complex assembly factor 2, partial [Trypanosoma cruzi]	118 aa protein	RNC30180.1	GI:1509430150	9	0.75	NOT FOUND	NOT FOUND
4	C-8 sterol isomerase, partial [Trypanosoma cruzi]	132 aa protein	RNC30210.1	GI:1509430211	9	0.75	NOT FOUND	NOT FOUND
5	Solute carrier family 25 (mitochondrial adenine nucleotide translocator), member 4/5/6/31, partial [Trypanosoma cruzi]	203 aa protein	RNC30387.1	GI:1509430583	9	0.75	NOT FOUND	NOT FOUND
6	Macrocin-O-methyltransferase domain-containing protein, partial [Trypanosoma cruzi]	238 aa protein	RNC30501.1	GI:1509430821	9	0.75	NOT FOUND	NOT FOUND
7	Clathrin coat assembly protein, partial [Trypanosoma cruzi]	167 aa protein	RNC30504.1	GI:1509430828	9	0.75	NOT FOUND	NOT FOUND
8	Oxidoreductase, partial [Trypanosoma cruzi]	279 aa protein	RNC30858.1	GI:1509431545	8.5	0.7	Attenuated Salmonella carrying plasmids coding for a T. cruzicysteine protease, cruzipain, a T. cruzi -released protein related to thiol-disulfide oxidoreductase family, Tc52 and a 24 kDa T. cruziflagellar calcium-binding protein, Tc24 were generated and these bacterial strains bearing the DNA vaccines were administrated to mice orally	https://pdfs.semanticscholar.org/3a85/07949ea906b99f2fd7c9719a6cbcd5114423.pdf
9	Endosomal integral membrane protein, partial [Trypanosoma cruzi]	196 aa protein	RNC30992.1	GI:1509431819	8.5	0.7	NOT FOUND	NOT FOUND
10	UDP-glucose:glycoprotein glucosyltransferase, partial [Trypanosoma cruzi]	433 aa protein	RNC31528.1	GI:1509432885	8.5	0.7	NOT FOUND	NOT FOUND

## Sheet: CL brener
Supplementary File 3: Top ranked vaccine targets of Trypanosoma Cruzi (Strain CL Brener)
SI.No.	Protein	Residue	Protein number	Gene Number	Si score	Pi score	Evidance	URL	PMID
1	Surface protease GP63, putative, partial [Trypanosoma cruzi]	46 aa protein	EAN80726.1	GI:70857674	9	0.75	NOT FOUND	NOT FOUND
2	Trans-sialidase, putative, partial [Trypanosoma cruzi]	410 aa protein	EAN80762.1	GI:70859502	9	0.75	As an alternative to testing individual T. cruzi genes as vaccines, pools of genes from the trans-sialidase (TS) and mucin families were assessed in vaccination studies. Immunization with pools of TS but not mucin genes provided protection against a normally lethal challenge of T. cruzi. This study demonstrates that the ability of T. cruzi proteins to elicit immune responses in infected hosts doe…	Genetic immunization with LYT1 or a pool of trans-sialidase genes protects mice from lethal Trypanosoma cruzi infection - ScienceDirect	PMID: 12798651
3	Receptor-type adenylate cyclase, putative, partial [Trypanosoma cruzi]	288 aa protein	EAN80822.1	GI:70860790	9	0.75	NOT FOUND	NOT FOUND
4	Mucin-associated surface protein (MASP), putative, partial [Trypanosoma cruzi]	123 aa protein	EAN80826.1	GI:70860896	9	0.75	Interestingly, however, peptide7 location is highly conserved in close C-terminal proximity to motif 2. In a subsequent work, the same group prioritized 110 peptides based on in silico B-cell epitope prediction and used them to evaluate antibody responses in acutely infected mice [18]. Fifteen of the most reactive of these peptides were also included in our array and, again, none of them exhibite…	High-resolution profiling of linear B-cell epitopes from mucin-associated surface proteins (MASPs) of Trypanosoma cruzi during human infections (plos.org)	PMID: 28961244
5	Hypothetical protein Tc00.1047053460757.20, partial [Trypanosoma cruzi]	238 aa protein	EAN80909.1	GI:70862177	9	0.75	NOT FOUND
6	UDP-Gal or UDP-GlcNAc-dependent glycosyltransferase, putative, partial [Trypanosoma cruzi]	341 aa protein	EAN80911.1	GI:70862197	9	0.75	NOT FOUND	NOT FOUND
7	Mannosyl-oligosaccharide 1,2-alpha-mannosidase IB, putative, partial [Trypanosoma cruzi]	106 aa protein	EAN80966.1	GI:70862812	9	0.75	NOT FOUND	NOT FOUND
8	Mucin TcMUCI, putative, partial [Trypanosoma cruzi]	452 aa protein	EAN80987.1	GI:70862993	9	0.75	NOT FOUND	NOT FOUND
9	Mevalonate kinase, putative, partial [Trypanosoma cruzi]	362 aa protein	EAN81082.1	GI:70863707	9	0.75	NOT FOUND	NOT FOUND
10	Pumilio/PUF RNA binding protein 1, putative, partial [Trypanosoma cruzi]	391 aa protein	EAN81522.1	GI:70865430	9	0.75	NOT FOUND	NOT FOUND

## Sheet: cruziDm28c
Supplementary File 3: Top ranked vaccine targets of Trypanosoma Cruzi (Strain cruziDm28c)
SI.No.	Protein	Residue	Protein number	Gene Number	Si score	Pi score	Evidance	URL	PMID
1	Acid phosphatase [Trypanosoma cruzi cruzi]	453 aa protein	PBJ67844.1	GI:1242998668	9	0.75	NOT FOUND	NOT FOUND
2	COP-coated vesicle membrane protein erv25 [Trypanosoma cruzi cruzi]	254 aa protein	PBJ67888.1	GI:1242998712	9	0.75	NOT FOUND	NOT FOUND
3	Mucin TcMUCII [Trypanosoma cruzi cruzi]	206 aa protein	PBJ68045.1	GI:1242998869	9	0.75	NOT FOUND	NOT FOUND
4	Mucin-associated surface protein [Trypanosoma cruzi cruzi]	297 aa protein	PBJ68068.1	GI:1242998892	9	0.75	Interestingly, however, peptide7 location is highly conserved in close C-terminal proximity to motif 2. In a subsequent work, the same group prioritized 110 peptides based on in silico B-cell epitope prediction and used them to evaluate antibody responses in acutely infected mice [18]. Fifteen of the most reactive of these peptides were also included in our array and, again, none of them exhibite…	High-resolution profiling of linear B-cell epitopes from mucin-associated surface proteins (MASPs) of Trypanosoma cruzi during human infections (plos.org)	PMID: 28961244
5	Trans-sialidase [Trypanosoma cruzi cruzi]	732 aa protein	PBJ68154.1	GI:1242998978	9	0.75	As an alternative to testing individual T. cruzi genes as vaccines, pools of genes from the trans-sialidase (TS) and mucin families were assessed in vaccination studies. Immunization with pools of TS but not mucin genes provided protection against a normally lethal challenge of T. cruzi. This study demonstrates that the ability of T. cruzi proteins to elicit immune responses in infected hosts doe…	Genetic immunization with LYT1 or a pool of trans-sialidase genes protects mice from lethal Trypanosoma cruzi infection - ScienceDirect	PMID: 12798651
6	UDP-Gal or UDP-GlcNAc-dependent glycosyltransferase [Trypanosoma cruzi cruzi]	372 aa protein	PBJ68429.1	GI:1242999253	9	0.75	NOT FOUND	NOT FOUND
7	Receptor-type adenylate cyclase [Trypanosoma cruzi cruzi]	1188 aa protein	PBJ68461.1	GI:1242999285	9	0.75	NOT FOUND	NOT FOUND
8	NADP-dependent alcohol hydrogenase [Trypanosoma cruzi cruzi]	351 aa protein	PBJ68559.1	GI:1242999383	8.5	0.7	NOT FOUND	NOT FOUND
9	TcSMUGS [Trypanosoma cruzi cruzi]	118 aa protein	PBJ68700.1	GI:1242999524	8.5	0.7	NOT FOUND	NOT FOUND
10	Surface protease GP63,metallopeptidase [Trypanosoma cruzi cruzi]	543 aa protein	PBJ68896.1	GI:1242999720	8.5	0.7	NOT FOUND	NOT FOUND

## Sheet: Dm28c
Supplementary File 3: Top ranked vaccine targets of Trypanosoma Cruzi (Strain Dm28c)
SI.No.	Protein	Residue	Protein number	Gene Number	Si score	Pi score	Evidance	URL	PMID
1	Putative surface protease GP63 [Trypanosoma cruzi]	543 aa protein	PWU83008.1	GI:1393576053	9	0.75	NOT FOUND	NOT FOUND
2	Putative lipase [Trypanosoma cruzi]	215 aa protein	PWU83289.1	GI:1393576540	9	0.75	NOT FOUND	NOT FOUND
3	Hypothetical protein C4B63_339g81c [Trypanosoma cruzi]	135 aa protein	PWU83317.1	GI:1393576574	9	0.75	NOT FOUND	NOT FOUND
4	Putative trans-sialidase, Group II [Trypanosoma cruzi]	712 aa protein	PWU83454.1	GI:1393576760	9	0.75	As an alternative to testing individual T. cruzi genes as vaccines, pools of genes from the trans-sialidase (TS) and mucin families were assessed in vaccination studies. Immunization with pools of TS but not mucin genes provided protection against a normally lethal challenge of T. cruzi. This study demonstrates that the ability of T. cruzi proteins to elicit immune responses in infected hosts doe…	Genetic immunization with LYT1 or a pool of trans-sialidase genes protects mice from lethal Trypanosoma cruzi infection - ScienceDirect	PMID: 12798651
5	Putative mucin TcSMUGL [Trypanosoma cruzi]	137 aa protein	PWU83641.1	GI:1393576990	9	0.75	NOT FOUND	NOT FOUND
6	Putative mucin TcMUCII [Trypanosoma cruzi]	223 aa protein	PWU83650.1	GI:1393577001	9	0.75	NOT FOUND	NOT FOUND
7	Putative retrotransposon hot spot (RHS) protein [Trypanosoma cruzi]	984 aa protein	PWU83776.1	GI:1393577152	9	0.75	When these 14 nonhomologous molecules were compared against other trypanosomatids, it was found that the retrotransposon hot spot (RHS) protein is specific only for T. cruzi parasite suggesting that it could be used for Chagas diagnosis.	https://www.hindawi.com/journals/dm/2020/9130719/https://www.hindawi.com/journals/dm/2020/9130719/	PMID: 33488847
8	Dispersed gene family protein 1 (DGF-1) [Trypanosoma cruzi]	3255 aa protein	PWU84461.1	GI:1393578065	8.5	0.7	NOT FOUND	NOT FOUND
9	Mucin-associated surface protein (MASP) [Trypanosoma cruzi]	392 aa protein	PWU84867.1	GI:1393578589	8.5	0.7	Interestingly, however, peptide7 location is highly conserved in close C-terminal proximity to motif 2. In a subsequent work, the same group prioritized 110 peptides based on in silico B-cell epitope prediction and used them to evaluate antibody responses in acutely infected mice [18]. Fifteen of the most reactive of these peptides were also included in our array and, again, none of them exhibite…	High-resolution profiling of linear B-cell epitopes from mucin-associated surface proteins (MASPs) of Trypanosoma cruzi during human infections (plos.org)	PMID: 28961244
10	Putative serine carboxypeptidase (CBP1) [Trypanosoma cruzi]	466 aa protein	PWU85311.1	GI:1393579127	8.5	0.7	NOT FOUND	NOT FOUND

## Sheet: Dm28c_Dm28c
Supplementary File 3: Top ranked vaccine targets of Trypanosoma Cruzi (Strain Dm28c_Dm28c)
SI.No.	Protein	Residue	Protein number	Gene Number	Si score	Pi score	Evidance	URL	PMID
1	trans-sialidase [Trypanosoma cruzi Dm28c]	552 aa protein	ESS54887.1	GI:557850356	9	0.75	As an alternative to testing individual T. cruzi genes as vaccines, pools of genes from the trans-sialidase (TS) and mucin families were assessed in vaccination studies. Immunization with pools of TS but not mucin genes provided protection against a normally lethal challenge of T. cruzi. This study demonstrates that the ability of T. cruzi proteins to elicit immune responses in infected hosts doe…	Genetic immunization with LYT1 or a pool of trans-sialidase genes protects mice from lethal Trypanosoma cruzi infection - ScienceDirect	PMID: 12798651
2	mucin TcMUCII [Trypanosoma cruzi Dm28c]	192 aa protein	ESS54892.1	GI:557850366	8.5	0.7	NOT FOUND	NOT FOUND
3	hypothetical protein TCDM_13669 [Trypanosoma cruzi Dm28c]	413 aa protein	ESS54906.1	GI:557850393	8	0.67	NOT FOUND	NOT FOUND
4	amino acid transporter [Trypanosoma cruzi Dm28c]	247 aa protein	ESS54910.1	GI:557850400	8	0.67	NOT FOUND	NOT FOUND
5	Tcc1j12.6 [Trypanosoma cruzi Dm28c]	115 aa protein	ESS54922.1	GI:557850421	8	0.67	NOT FOUND	NOT FOUND
6	Retrotransposon hot spot (RHS) protein [Trypanosoma cruzi Dm28c]	466 aa protein	ESS54928.1	GI:557850432	8	0.67	When these 14 nonhomologous molecules were compared against other trypanosomatids, it was found that the retrotransposon hot spot (RHS) protein is specific only for T. cruzi parasite suggesting that it could be used for Chagas diagnosis.	https://www.hindawi.com/journals/dm/2020/9130719/https://www.hindawi.com/journals/dm/2020/9130719/	PMID: 33488847
7	Dispersed protein family protein 1 [Trypanosoma cruzi Dm28c]	506 aa protein	ESS54936.1	GI:557850447	8	0.67	NOT FOUND	NOT FOUND
8	Mucin-associated surface protein (MASP) [Trypanosoma cruzi Dm28c]	417 aa protein	ESS54959.1	GI:557850492	8	0.67	Interestingly, however, peptide7 location is highly conserved in close C-terminal proximity to motif 2. In a subsequent work, the same group prioritized 110 peptides based on in silico B-cell epitope prediction and used them to evaluate antibody responses in acutely infected mice [18]. Fifteen of the most reactive of these peptides were also included in our array and, again, none of them exhibite…	High-resolution profiling of linear B-cell epitopes from mucin-associated surface proteins (MASPs) of Trypanosoma cruzi during human infections (plos.org)	PMID: 28961244
9	ATPase [Trypanosoma cruzi Dm28c]	113 aa protein	ESS54964.1	GI:557850502	8	0.67	NOT FOUND	NOT FOUND
10	ESAG-like protein [Trypanosoma cruzi Dm28c]	383 aa protein	ESS54976.1	GI:557850524	8	0.67	NOT FOUND	NOT FOUND

## Sheet: G
Supplementary File 3: Top ranked vaccine targets of Trypanosoma Cruzi (Strain G)
SI.No.	Protein	Residue	Protein number	Gene Number	Si score	Pi score	Evidance	URL	PMID
1	Mucin-associated surface protein (MASP), partial [Trypanosoma cruzi]	169 aa protein	RNE94793.1	GI:1511079409	9	0.75	Interestingly, however, peptide7 location is highly conserved in close C-terminal proximity to motif 2. In a subsequent work, the same group prioritized 110 peptides based on in silico B-cell epitope prediction and used them to evaluate antibody responses in acutely infected mice [18]. Fifteen of the most reactive of these peptides were also included in our array and, again, none of them exhibite…	High-resolution profiling of linear B-cell epitopes from mucin-associated surface proteins (MASPs) of Trypanosoma cruzi during human infections (plos.org)	PMID: 28961244
2	Hypothetical protein TcG_13498, partial [Trypanosoma cruzi]	99 aa protein	RNE94813.1	GI:1511079472	8.5	0.7	NOT FOUND	NOT FOUND
3	Putative ABC transporter, partial [Trypanosoma cruzi]	315 aa protein	RNE95164.1	GI:1511080228	8	0.67	NOT FOUND	NOT FOUND
4	Trans-sialidase, partial [Trypanosoma cruzi]	262 aa protein	RNE95313.1	GI:1511080505	8	0.67	As an alternative to testing individual T. cruzi genes as vaccines, pools of genes from the trans-sialidase (TS) and mucin families were assessed in vaccination studies. Immunization with pools of TS but not mucin genes provided protection against a normally lethal challenge of T. cruzi. This study demonstrates that the ability of T. cruzi proteins to elicit immune responses in infected hosts doe…	Genetic immunization with LYT1 or a pool of trans-sialidase genes protects mice from lethal Trypanosoma cruzi infection - ScienceDirect	PMID: 12798651
5	Dispersed gene family protein 1 (DGF-1), partial [Trypanosoma cruzi]	668 aa protein	RNE95316.1	GI:1511080511	8	0.67	NOT FOUND	NOT FOUND
6	Ceramide synthase [Trypanosoma cruzi]	403 aa protein	RNE95360.1	GI:1511080582	8	0.67	NOT FOUND	NOT FOUND
7	Mucin TcMUCII, partial [Trypanosoma cruzi]	117 aa protein	RNE95562.1	GI:1511080916	8	0.67	NOT FOUND	NOT FOUND
8	90 kDa surface protein, partial [Trypanosoma cruzi]	300 aa protein	RNE95569.1	GI:1511080926	8	0.67	NOT FOUND	NOT FOUND
9	Surface protease GP63 [Trypanosoma cruzi]	157 aa protein	RNE95720.1	GI:1511081158	8	0.67	NOT FOUND	NOT FOUND
10	Putative surface protease GP63, putative,metallopeptidase, partial [Trypanosoma cruzi]	342 aa protein	RNE95785.1	GI:1511081259	8	0.67	NOT FOUND	NOT FOUND

## Sheet: Markineli_b7
Supplementary File 3: Top ranked vaccine targets of Trypanosoma Cruzi (Strain Markineli B7)
SI.No.	Protein Name	Amino acid	Protein ID	Gene ID	Si score	Pi score	Evidences	URL	PMID
1	Trans-sialidase, putative, partial [Trypanosoma cruzi marinkellei]	220 aa protein	EKF25977.1	GI:407389985	9	0.75	TS overcomes the performance of other antigens when the same model is employed, confirming that TS is a promising antigen that could be used as a vaccine against T. cruzi.	https://www.futuremedicine.com/doi/abs/10.2217/imt-2017-0009	PMID: 28595515
2	Hypothetical protein MOQ_010339 [Trypanosoma cruzi marinkellei]	388 aa protein	EKF25989.1	GI:407390069	9	0.75	NOT FOUND	NOT FOUND
3	Mucin TcMUCII, putative [Trypanosoma cruzi marinkellei]	203 aa protein	EKF25995.1	GI:407390180	8	0.67	NOT FOUND	NOT FOUND
4	Mucin-associated surface protein (MASP), putative [Trypanosoma cruzi marinkellei]	430 aa protein	EKF26010.1	GI:407390364	8	0.67	The mucin-associated surface proteins (MASPs) are glycosylphosphatidylinositol (GPI)-anchored glycoproteins encoded by a multigene family with hundreds of members. MASPs are among the most abundant antigens found on the surface of the infective trypomastigote stage of T. cruzi, thus representing an attractive target for vaccine deve	https://www.sciencedirect.com/science/article/pii/S0264410X14005520	PMID: 24793944
5	Expression site-associated gene (ESAG-like) protein [Trypanosoma cruzi marinkellei]	311 aa protein	EKF26027.1	GI:407390471	8	0.67	NOT FOUND	NOT FOUND
6	Retrotransposon hot spot (RHS) protein, putative, partial [Trypanosoma cruzi marinkellei]	462 aa protein	EKF26028.1	GI:407390473	8	0.67	When these 14 nonhomologous molecules were compared against other trypanosomatids, it was found that the retrotransposon hot spot (RHS) protein is specific only for T. cruzi parasite suggesting that it could be used for Chagas diagnosis.	https://www.hindawi.com/journals/dm/2020/9130719/	PMID: 33488847
7	Hexose transporter, putative [Trypanosoma cruzi marinkellei]	370 aa protein	EKF26030.1	GI:407390483	8	0.67	NOT FOUND	NOT FOUND
8	Dispersed gene family protein 1 (DGF-1), putative, partial [Trypanosoma cruzi marinkellei]	216 aa protein	EKF26033.1	GI:407390548	8	0.67	NOT FOUND	NOT FOUND
9	90 kDa surface protein, putative [Trypanosoma cruzi marinkellei]	337 aa protein	EKF26115.1	GI:407391119	8	0.67	NOT FOUND	NOT FOUND
10	Surface antigen TASV, putative,hypothetical protein, partial [Trypanosoma cruzi marinkellei]	205 aa protein	EKF26246.1	GI:407392029	8	0.67	Finally, we would like to emphasize that_x000D_ TcTASV is a new gene family in T. cruzi, which so far had_x000D_ remained unnoticed (unannotated or missing from the assembled_x000D_ genome). We have worked closely with other groups to make sure_x000D_ that this is solved in future releases of T. cruzi genome databases._x000D_ However, given the still draft nature of the T. cruzi genome, the_x000D…	[PDF] TcTASV: A Novel Protein Family in Trypanosoma cruzi Identified from a Subtractive	PMID: 20957201

## Sheet: Synvio_X10
Supplementary File 3: Top ranked vaccine targets of Trypanosoma Cruzi (Strain Synvio X10)
SI.No.	Protein	Residue	Protein number	Gene Number	Si score	Pi score	Evidance	URL	PMID
1	Hypothetical protein ECC02_013905, partial [Trypanosoma cruzi]	487 aa protein	KAF5213565.1	GI:1859313064	9	0.75	NOT FOUND	NOT FOUND
2	Mucin-associated surface protein (MASP) subgroup S002 [Trypanosoma cruzi]	283 aa protein	KAF5213591.1	GI:1859313140	8.5	0.7	The mucin-associated surface proteins (MASPs) are glycosylphosphatidylinositol (GPI)-anchored glycoproteins encoded by a multigene family with hundreds of members. MASPs are among the most abundant antigens found on the surface of the infective trypomastigote stage of T. cruzi, thus representing an attractive target for vaccine development.	High-resolution profiling of linear B-cell epitopes from mucin-associated surface proteins (MASPs) of Trypanosoma cruzi during human infections (plos.org)	PMID: 28961244
3	Tuzin [Trypanosoma cruzi]	447 aa protein	KAF5213605.1	GI:1859313170	8	0.67	NOT FOUND	NOT FOUND
4	Heat shock protein 70 (hsp70) [Trypanosoma cruzi]	575 aa protein	KAF5213620.1	GI:1859313193	8	0.67	NOT FOUND	NOT FOUND
5	Nucleolar RNA helicase II [Trypanosoma cruzi]	207 aa protein	KAF5213633.1	GI:1859313217	8	0.67	NOT FOUND	NOT FOUND
6	Peptidase dimerization domain [Trypanosoma cruzi]	244 aa protein	KAF5213650.1	GI:1859313252	8	0.67	NOT FOUND	NOT FOUND
7	Glutamamyl carboxypeptidase [Trypanosoma cruzi]	396 aa protein	KAF5213652.1	GI:1859313254	8	0.67	NOT FOUND	NOT FOUND
8	SLACS retrotransposable element, partial [Trypanosoma cruzi]	382 aa protein	KAF5213659.1	GI:1859313268	8	0.67	NOT FOUND	NOT FOUND
9	Basal body protein, partial [Trypanosoma cruzi]	1203 aa protein	KAF5213661.1	GI:1859313271	8	0.67	The impressive progress recently made in genome-wide analysis of parasites of medical importance, including trematodes of Clonorchis sinensis, Opisthorchis viverrini, Schistosoma haematobium, S. japonicum, and S. mansoni; nematodes of Brugia malayi, Loa loa, Necator americanus, Trichinella spiralis, and Trichuris suis; cestodes of Echinococcus granulosus, E. multilocularis, and Taenia solium; pro…	https://link.springer.com/article/10.1007/s00436-014-4299-5	PMID: 25563615
10	Aminotransferase class I and II, partial [Trypanosoma cruzi]	399 aa protein	KAF5213708.1	GI:1859313341	8	0.67	NOT FOUND	NOT FOUND

[truncated: 2 more sheets: TCC, YcloneC6]
