# Supplementary material for: Identification of vaccine targets in pathogens and design of a vaccine using computational approaches
Source: Sci Rep. 2021 Sep 2;11:17626. doi: 10.1038/s41598-021-96863-x (PMC8413327; doi:10.1038/s41598-021-96863-x)
Supplement: Supplementary file 2 — Supplementary Information 2. [file 41598_2021_96863_MOESM2_ESM.zip › Supplementary Files/Supplementary File 4/Species/CLB TS_BCL epitope against Tbrucei_TS.txt]

########################################
# Program: needle
# Rundate: Tue 27 Apr 2021 09:28:23
# Commandline: needle
#    -auto
#    -stdout
#    -asequence emboss_needle-I20210427-092819-0007-35185645-p1m.asequence
#    -bsequence emboss_needle-I20210427-092819-0007-35185645-p1m.bsequence
#    -datafile EDNAFULL
#    -gapopen 10.0
#    -gapextend 0.5
#    -endopen 10.0
#    -endextend 0.5
#    -aformat3 pair
#    -snucleotide1
#    -snucleotide2
# Align_format: pair
# Report_file: stdout
########################################

#=======================================
#
# Aligned_sequences: 2
# 1: c1918966-1916651
# 2: EMBOSS_001
# Matrix: EDNAFULL
# Gap_penalty: 10.0
# Extend_penalty: 0.5
#
# Length: 2320
# Identity:      15/2320 ( 0.6%)
# Similarity:    15/2320 ( 0.6%)
# Gaps:        2303/2320 (99.3%)
# Score: 44.5
# 
#
#=======================================

c1918966-1916      1 ATGGAGGAACTCCACCAACAAATGCGCATGCCAATCTCGAGACTGCTGTT     50
                                                                       
EMBOSS_001         1 --------------------------------------------------      0

c1918966-1916     51 GATTTTCACTGCAGTTTGTCACTGCTGCGCTCTGACTTCCAAGGCTGCGG    100
                                                                       
EMBOSS_001         1 --------------------------------------------------      0

c1918966-1916    101 GCAAGGGGACGACGCGTGAGGCATTTCTGTCCGGCGGTGCGTGGGCTTTG    150
                                                                       
EMBOSS_001         1 --------------------------------------------------      0

c1918966-1916    151 AGAAAGAAGCTGAGCGAGAAGGATGGTGAAGTGTGGTGGTGGCAGGATGG    200
                                                                       
EMBOSS_001         1 --------------------------------------------------      0

c1918966-1916    201 ACCCAATTGGAAGGATAAGTATGATAAGGAATGGGAGAGATGGTTCAAAG    250
                                                                       
EMBOSS_001         1 --------------------------------------------------      0

c1918966-1916    251 AAGAGAAAGGTCCCTGGGGAGGGT----CTGAGAAGCGTAGCGAATGGTT    296
                            ||   ||||.||||.||    |||                   
EMBOSS_001         1 -------ag---cctgtggagcgtgcgcctg-------------------     21

c1918966-1916    297 CGCTCGAATGACAGGTGGGTACATAACGCTCGGCAAAACGAAGATACTTT    346
                                                                       
EMBOSS_001        22 --------------------------------------------------     21

c1918966-1916    347 CATCTGCTATTGAGGGTAGTGATAAGGTAGAGCGCACTGTGCATTCCTTT    396
                                                                       
EMBOSS_001        22 --------------------------------------------------     21

c1918966-1916    397 CGTATTCCTTCGTTTGTTGAGGTTGATGGGGTGCTGATGGGTATTGGTGA    446
                                                                       
EMBOSS_001        22 --------------------------------------------------     21

c1918966-1916    447 TGCCCGGTATCTTACCTCCACGGATTACTTCTTCACCGACACCGTTGCTA    496
                                                                       
EMBOSS_001        22 --------------------------------------------------     21

c1918966-1916    497 AATACAGTGCGGACGGGGGCAAAACATGGAAAACAGAGGTCATCATTGAA    546
                                                                       
EMBOSS_001        22 --------------------------------------------------     21

c1918966-1916    547 AATGGTCGCGTGGATCCCACATACTCTCGTGTTGTGGATCCTACTGTCGT    596
                                                                       
EMBOSS_001        22 --------------------------------------------------     21

c1918966-1916    597 TGCTAAGGCGGACAGTGTCTTTGTGCTTGTGGCAAGATACAATGTCACGA    646
                                                                       
EMBOSS_001        22 --------------------------------------------------     21

c1918966-1916    647 AGGGGTATTGGCACAACGAAAACAACGCAGCGGGTATAGCGGATTGGGAA    696
                                                                       
EMBOSS_001        22 --------------------------------------------------     21

c1918966-1916    697 CCTTTCATGTACAAGGGTGTAGTGACTAAGGGTGCCGACGGTAAAACCAG    746
                                                                       
EMBOSS_001        22 --------------------------------------------------     21

c1918966-1916    747 TGATGTGCGGATCTCTTGGACAAAGACACCACTGAAACCCCTCTACGACT    796
                                                                       
EMBOSS_001        22 --------------------------------------------------     21

c1918966-1916    797 TCACTGTTGCAGGAAGCAAGGGCACGCAGTTCATTGGAGGAGCTGGTAAC    846
                                                                       
EMBOSS_001        22 --------------------------------------------------     21

c1918966-1916    847 GGCGTTGTAACATTGAACGGTACAATATTGTTTCCGGTGCAGGCGAGGAA    896
                                                                       
EMBOSS_001        22 --------------------------------------------------     21

c1918966-1916    897 TGAAGACAATGCCGTTGTAAGCATGGTTATGTACTCTGTTGACGATGGTG    946
                                                                       
EMBOSS_001        22 --------------------------------------------------     21

c1918966-1916    947 TGAGTTGGCATTTTGCCCGTGGTGAAACGGCGCTTCTCACATCGGAAGCT    996
                                                                       
EMBOSS_001        22 --------------------------------------------------     21

c1918966-1916    997 TCTCTTACTGAGTGGAATGGGAAACTGCTGATGAGCGCGCGGACAGACAC   1046
                                                                       
EMBOSS_001        22 --------------------------------------------------     21

c1918966-1916   1047 TTCTGGCGTTAACGTAGAAGGTGGGTTCCGCAAGGTGTTCGAATCTAACA   1096
                                                                       
EMBOSS_001        22 --------------------------------------------------     21

c1918966-1916   1097 ACCTTGGGGCAACGTGGGAGGAATCACTCGGAACGATTTCCCGCGTAATT   1146
                                                                       
EMBOSS_001        22 --------------------------------------------------     21

c1918966-1916   1147 GGGAACTCACCCGACCGTACGAAACCGTCTCCAACGGCCAACTATCCCGG   1196
                                                                       
EMBOSS_001        22 --------------------------------------------------     21

c1918966-1916   1197 TAGTTCGGGGGCTCTTATTACTGTGACGCTTGGGGATGTGCCTGTGATGT   1246
                                                                       
EMBOSS_001        22 --------------------------------------------------     21

c1918966-1916   1247 TGATTACCCACCCGAAAAACACAAAGGGGGCATGGAGCCGGGACCGTCTA   1296
                                                                       
EMBOSS_001        22 --------------------------------------------------     21

c1918966-1916   1297 CAGCTGTGGATGACAGATGGTAACCGTATGTGGCTTGTTGGCCAGATATC   1346
                                                                       
EMBOSS_001        22 --------------------------------------------------     21

c1918966-1916   1347 GGAGGGCGACGATAACAGCGCTTACAGTTCTTTGCTGTTGGCCCGTGATG   1396
                                                                       
EMBOSS_001        22 --------------------------------------------------     21

c1918966-1916   1397 GACTGCTTTATTGTCTGCACGAGCAGAACATTGACGAAGTGTATGGTCTT   1446
                                                                       
EMBOSS_001        22 --------------------------------------------------     21

c1918966-1916   1447 CATCTTGTGCACCTTGTGGATGAGTTGGAGAAGGTTAACGCGACGGTGCG   1496
                                                                       
EMBOSS_001        22 --------------------------------------------------     21

c1918966-1916   1497 GAAATGGAAGGCCCAGGACGCCTTACTTGCTGGCCTTTGCTCTTCATCAC   1546
                                                                       
EMBOSS_001        22 --------------------------------------------------     21

c1918966-1916   1547 GGAAAAAGAACGACCCCACCTGCTCCGGTGTCCCTACCGATGGCCTTGTT   1596
                                                                       
EMBOSS_001        22 --------------------------------------------------     21

c1918966-1916   1597 GGTTTACTCGCCGGCCCTGTTGGTGCGAGTGTGTGGGCTGATGTGTACGA   1646
                                                                       
EMBOSS_001        22 --------------------------------------------------     21

c1918966-1916   1647 CTGCGTGAATGCCAGTATCTCTGATGGTGTGAAGGTTTCGGAAGGCGTGC   1696
                                                                       
EMBOSS_001        22 --------------------------------------------------     21

c1918966-1916   1697 AGCTGGGAGGCAAAAGAAACAGCCGTGTGCTGTGGCCTGTGAGCGAGCAG   1746
                                                                       
EMBOSS_001        22 --------------------------------------------------     21

c1918966-1916   1747 GGACAGGACCAGAGGTATTACTTCGCCAACACGCACTTTACGCTGCTTGC   1796
                                                                       
EMBOSS_001        22 --------------------------------------------------     21

c1918966-1916   1797 CACCGTTCGGTTCGCGGGGGAACCGAAGGCGGAGGCACCGCTGATGGGAT   1846
                                                                       
EMBOSS_001        22 --------------------------------------------------     21

c1918966-1916   1847 TTTCAAACGCAGAGGGGAAAACGAGCGAAACTTTGAGTCTCACAGTTGGC   1896
                                                                       
EMBOSS_001        22 --------------------------------------------------     21

c1918966-1916   1897 GGCAAGAAGTGGGTCCTAACGTACGGCTCCGTCCGTAAAGAGGGCCCAAC   1946
                                                                       
EMBOSS_001        22 --------------------------------------------------     21

c1918966-1916   1947 CACGTCGATGGATTGGAATCAAACCCATCAGATTGCGCTCACACTGCGTG   1996
                                                                       
EMBOSS_001        22 --------------------------------------------------     21

c1918966-1916   1997 ATGGTAAAGTGGATGCTCATGTCAATGGAGAGCTCATAATAAAAGAAGTG   2046
                                                                       
EMBOSS_001        22 --------------------------------------------------     21

c1918966-1916   2047 AGTGTAGGCGCTTCTGAATCTTCTGCACATCTACATCTCTCACACTTTTT   2096
                                                                       
EMBOSS_001        22 --------------------------------------------------     21

c1918966-1916   2097 TATTGGAGCGCCGGTAAATGACAGTGGGGAGGGAGGCAATAATGTGATCG   2146
                                                                       
EMBOSS_001        22 --------------------------------------------------     21

c1918966-1916   2147 TCAGAAATGTTCTTCTGTACAATCGAAAGCTCGATGAGGACGAACTGCAA   2196
                                                                       
EMBOSS_001        22 --------------------------------------------------     21

c1918966-1916   2197 CTGCTATATAGCAACAGGGAAAAGATACAACCGGTCGTCAGTGCAGTTGG   2246
                                                                       
EMBOSS_001        22 --------------------------------------------------     21

c1918966-1916   2247 TATCCCCGAAGGTATGAGCGCACCTCGGTTATGTTGTCTGCTGATCTTAA   2296
                                                                       
EMBOSS_001        22 --------------------------------------------------     21

c1918966-1916   2297 TGTATGTGTTGGCGATTTGA   2316
                                         
EMBOSS_001        22 --------------------     21


#---------------------------------------
#---------------------------------------
