# Supplementary material for: Identification of vaccine targets in pathogens and design of a vaccine using computational approaches
Source: Sci Rep. 2021 Sep 2;11:17626. doi: 10.1038/s41598-021-96863-x (PMC8413327; doi:10.1038/s41598-021-96863-x)
Supplement: Supplementary file 2 — Supplementary Information 2. [file 41598_2021_96863_MOESM2_ESM.zip › Supplementary Files/Supplementary File 4/Species/CLB TS_BCL epitope against Tgrayi_TS.txt]

########################################
# Program: needle
# Rundate: Tue 27 Apr 2021 09:51:50
# Commandline: needle
#    -auto
#    -stdout
#    -asequence emboss_needle-I20210427-095444-0437-175177-p1m.asequence
#    -bsequence emboss_needle-I20210427-095444-0437-175177-p1m.bsequence
#    -datafile EBLOSUM62
#    -gapopen 10.0
#    -gapextend 0.5
#    -endopen 10.0
#    -endextend 0.5
#    -aformat3 pair
#    -sprotein1
#    -sprotein2
# Align_format: pair
# Report_file: stdout
########################################

#=======================================
#
# Aligned_sequences: 2
# 1: c2719-2039
# 2: EMBOSS_001
# Matrix: EBLOSUM62
# Gap_penalty: 10.0
# Extend_penalty: 0.5
#
# Length: 681
# Identity:      16/681 ( 2.3%)
# Similarity:    16/681 ( 2.3%)
# Gaps:         660/681 (96.9%)
# Score: 78.0
# 
#
#=======================================

c2719-2039         1 CTACAACTCACCAAGAGCAGCGCGGTGCAATACACAAGAACTTTGTTGAC     50
                                                                       
EMBOSS_001         1 --------------------------------------------------      0

c2719-2039        51 CTTACTGGCTTCAGGGAGATCACCGGCCAGGATGTTTTTGGCCGGTCTTC    100
                                                                       
EMBOSS_001         1 --------------------------------------------------      0

c2719-2039       101 AAAGGAAGGCGGCCGCAGACCCCATAAAACAGACCCGCTCCATGAAGAGG    150
                                                                       
EMBOSS_001         1 --------------------------------------------------      0

c2719-2039       151 TGGGAGGCGGACCTCTTCAGCAATATGCTGACTTCGGAGAACGGTCGGGT    200
                                                                       
EMBOSS_001         1 --------------------------------------------------      0

c2719-2039       201 TGCCCTACGACTCGCTTGGGTCACAGCCAGTCGGTGGGGCGAAATCGCTC    250
                                             ||||.    ||||.|||..  ||| |
EMBOSS_001         1 ------------------------agcct----gtggagcgtg--cgc-c     19

c2719-2039       251 TACTCCAAAAGGAAAATTTTATTCCCCACCCTCAACACAAGGAAGCCCTC    300
                     |.                                                
EMBOSS_001        20 tg------------------------------------------------     21

c2719-2039       301 ATTGTAGACTGGGGGGCTCTCCCAAAGACGTTCAAAATCGACCCTCACAG    350
                                                                       
EMBOSS_001        22 --------------------------------------------------     21

c2719-2039       351 AGCGGCAAGATACGTGGTTATCGGGGGAGAAGATGCAAAAAGGGTGAGAG    400
                                                                       
EMBOSS_001        22 --------------------------------------------------     21

c2719-2039       401 GCGTCACCACGGGAATGGTGGAGGGGGAACGGCTCACAACTTTAACCACA    450
                                                                       
EMBOSS_001        22 --------------------------------------------------     21

c2719-2039       451 AGAGACATGGAAAACCTACTCCGCCCATTCGGCATGACAGTACATTCTAT    500
                                                                       
EMBOSS_001        22 --------------------------------------------------     21

c2719-2039       501 CAAAAGAGGGACGCTGGCGCATGCAGGCGCAGCGGTGATCGAACACGACC    550
                                                                       
EMBOSS_001        22 --------------------------------------------------     21

c2719-2039       551 TCGACCCTCGACTACTAGCCCAGTTGGGGAAACACGCAGACCCCCTAGAG    600
                                                                       
EMBOSS_001        22 --------------------------------------------------     21

c2719-2039       601 CTGCCACGCAGCACAGCTCGTTACATAGGGCCTTGGGTCGCCCTGGTAAA    650
                                                                       
EMBOSS_001        22 --------------------------------------------------     21

c2719-2039       651 CAAGTCGGCACACCTGACGGCACACATGTAG    681
                                                    
EMBOSS_001        22 -------------------------------     21


#---------------------------------------
#---------------------------------------
