# Supplementary material for: Identification of vaccine targets in pathogens and design of a vaccine using computational approaches
Source: Sci Rep. 2021 Sep 2;11:17626. doi: 10.1038/s41598-021-96863-x (PMC8413327; doi:10.1038/s41598-021-96863-x)
Supplement: Supplementary file 2 — Supplementary Information 2. [file 41598_2021_96863_MOESM2_ESM.zip › Supplementary Files/Supplementary File 4/Species/CLB TS_CTL epitope against Tbrucei_TS.txt]

########################################
# Program: needle
# Rundate: Tue 27 Apr 2021 09:35:03
# Commandline: needle
#    -auto
#    -stdout
#    -asequence emboss_needle-I20210427-093459-0948-20683921-p2m.asequence
#    -bsequence emboss_needle-I20210427-093459-0948-20683921-p2m.bsequence
#    -datafile EBLOSUM62
#    -gapopen 10.0
#    -gapextend 0.5
#    -endopen 10.0
#    -endextend 0.5
#    -aformat3 pair
#    -sprotein1
#    -sprotein2
# Align_format: pair
# Report_file: stdout
########################################

#=======================================
#
# Aligned_sequences: 2
# 1: c1918966-1916651
# 2: EMBOSS_001
# Matrix: EBLOSUM62
# Gap_penalty: 10.0
# Extend_penalty: 0.5
#
# Length: 2316
# Identity:      18/2316 ( 0.8%)
# Similarity:    18/2316 ( 0.8%)
# Gaps:        2289/2316 (98.8%)
# Score: 106.5
# 
#
#=======================================

c1918966-1916      1 ATGGAGGAACTCCACCAACAAATGCGCATGCCAATCTCGAGACTGCTGTT     50
                                                                       
EMBOSS_001         1 --------------------------------------------------      0

c1918966-1916     51 GATTTTCACTGCAGTTTGTCACTGCTGCGCTCTGACTTCCAAGGCTGCGG    100
                                                                       
EMBOSS_001         1 --------------------------------------------------      0

c1918966-1916    101 GCAAGGGGACGACGCGTGAGGCATTTCTGTCCGGCGGTGCGTGGGCTTTG    150
                                                                       
EMBOSS_001         1 --------------------------------------------------      0

c1918966-1916    151 AGAAAGAAGCTGAGCGAGAAGGATGGTGAAGTGTGGTGGTGGCAGGATGG    200
                                                                       
EMBOSS_001         1 --------------------------------------------------      0

c1918966-1916    201 ACCCAATTGGAAGGATAAGTATGATAAGGAATGGGAGAGATGGTTCAAAG    250
                                                                       
EMBOSS_001         1 --------------------------------------------------      0

c1918966-1916    251 AAGAGAAAGGTCCCTGGGGAGGGTCTGAGAAGCGTAGCGAATGGTTCGCT    300
                                                                       
EMBOSS_001         1 --------------------------------------------------      0

c1918966-1916    301 CGAATGACAGGTGGGTACATAACGCTCGGCAAAACGAAGATACTTTCATC    350
                                                                       
EMBOSS_001         1 --------------------------------------------------      0

c1918966-1916    351 TGCTATTGAGGGTAGTGATAAGGTAGAGCGCACTGTGCATTCCTTTCGTA    400
                                                                       
EMBOSS_001         1 --------------------------------------------------      0

c1918966-1916    401 TTCCTTCGTTTGTTGAGGTTGATGGGGTGCTGATGGGTATTGGTGATGCC    450
                                                                       
EMBOSS_001         1 --------------------------------------------------      0

c1918966-1916    451 CGGTATCTTACCTCCACGGATTACTTCTTCACCGACACCGTTGCTAAATA    500
                                                                       
EMBOSS_001         1 --------------------------------------------------      0

c1918966-1916    501 CAGTGCGGACGGGGGCAAAACATGGAAAACAGAGGTCATCATTGAAAATG    550
                                                                       
EMBOSS_001         1 --------------------------------------------------      0

c1918966-1916    551 GTCGCGTGGATCCCACATACTCTCGTGTTGTGGATCCTACTGTCGTTGCT    600
                                                                       
EMBOSS_001         1 --------------------------------------------------      0

c1918966-1916    601 AAGGCGGACAGTGTCTTTGTGCTTGTGGCAAGATACAATGTCACGAAGGG    650
                                                                       
EMBOSS_001         1 --------------------------------------------------      0

c1918966-1916    651 GTATTGGCACAACGAAAACAACGCAGCGGGTATAGCGGATTGGGAACCTT    700
                                                                       
EMBOSS_001         1 --------------------------------------------------      0

c1918966-1916    701 TCATGTACAAGGGTGTAGTGACTAAGGGTGCCGACGGTAAAACCAGTGAT    750
                                                                       
EMBOSS_001         1 --------------------------------------------------      0

c1918966-1916    751 GTGCGGATCTCTTGGACAAAGACACCACTGAAACCCCTCTACGACTTCAC    800
                                                                       
EMBOSS_001         1 --------------------------------------------------      0

c1918966-1916    801 TGTTGCAGGAAGCAAGGGCACGCAGTTCATTGGAGGAGCTGGTAACGGCG    850
                                                                       
EMBOSS_001         1 --------------------------------------------------      0

c1918966-1916    851 TTGTAACATTGAACGGTACAATATTGTTTCCGGTGCAGGCGAGGAATGAA    900
                                                                       
EMBOSS_001         1 --------------------------------------------------      0

c1918966-1916    901 GACAATGCCGTTGTAAGCATGGTTATGTACTCTGTTGACGATGGTGTGAG    950
                                                                       
EMBOSS_001         1 --------------------------------------------------      0

c1918966-1916    951 TTGGCATTTTGCCCGTGGTGAAACGGCGCTTCTCACATCGGAAGCTTCTC   1000
                                                                       
EMBOSS_001         1 --------------------------------------------------      0

c1918966-1916   1001 TTACTGAGTGGAATGGGAAACTGCTGATGAGCGCGCGGACAGACACTTCT   1050
                                                                       
EMBOSS_001         1 --------------------------------------------------      0

c1918966-1916   1051 GGCGTTAACGTAGAAGGTGGGTTCCGCAAGGTGTTCGAATCTAACAACCT   1100
                                                                       
EMBOSS_001         1 --------------------------------------------------      0

c1918966-1916   1101 TGGGGCAACGTGGGAGGAATCACTCGGAACGATTTCCCGCGTAATTGGGA   1150
                                                                       
EMBOSS_001         1 --------------------------------------------------      0

c1918966-1916   1151 ACTCACCCGACCGTACGAAACCGTCTCCAACGGCCAACTATCCCGGTAGT   1200
                                                                       
EMBOSS_001         1 --------------------------------------------------      0

c1918966-1916   1201 TCGGGGGCTCTTATTACTGTGACGCTTGGGGATGTGCCTGTGATGTTGAT   1250
                                                                       
EMBOSS_001         1 --------------------------------------------------      0

c1918966-1916   1251 TACCCACCCGAAAAACACAAAGGGGGCATGGAGCCGGGACCGTCTACAGC   1300
                                                                       
EMBOSS_001         1 --------------------------------------------------      0

c1918966-1916   1301 TGTGGATGACAGATGGTAACCGTATGTGGCTTGTTGGCCAGATATCGGAG   1350
                                                                       
EMBOSS_001         1 --------------------------------------------------      0

c1918966-1916   1351 GGCGACGATAACAGCGCTTACAGTTCTTTGCTGTTGGCCCGTGATGGACT   1400
                                                                       
EMBOSS_001         1 --------------------------------------------------      0

c1918966-1916   1401 GCTTTATTGTCTGCACGAGCAGAACATTGACGAAGTGTATGGTCTTCATC   1450
                                                                       
EMBOSS_001         1 --------------------------------------------------      0

c1918966-1916   1451 TTGTGCACCTTGTGGATGAGTTGGAGAAGGTTAACGCGACGGTGCGGAAA   1500
                                                                       
EMBOSS_001         1 --------------------------------------------------      0

c1918966-1916   1501 TGGAAGGCCCAGGACGCCTTACTTGCTGGCCTTTGCTCTTCATCACGGAA   1550
                                                                       
EMBOSS_001         1 --------------------------------------------------      0

c1918966-1916   1551 AAAGAACGACCCCACCTGCTCCGGTGTCCCTACCGATGGCCTTGTTGGTT   1600
                                                                       
EMBOSS_001         1 --------------------------------------------------      0

c1918966-1916   1601 TACTCGCCGGCCCTGTTGGTGCGAGTGTGTGGGCTGATGTGTACGACTGC   1650
                                                                       
EMBOSS_001         1 --------------------------------------------------      0

c1918966-1916   1651 GTGAATGCCAGTATCTCTGATGGTGTGAAGGTTTCGGAAGGCGTGCAGCT   1700
                                                                       
EMBOSS_001         1 --------------------------------------------------      0

c1918966-1916   1701 GGGAGGCAAAAGAAACAGCCGTGTGCTGTGGCCTGTGAGCGAGCAGGGAC   1750
                                                                       
EMBOSS_001         1 --------------------------------------------------      0

c1918966-1916   1751 AGGACCAGAGGTATTACTTCGCCAACACGCACTTTACGCTGCTTGCCACC   1800
                                                                       
EMBOSS_001         1 --------------------------------------------------      0

c1918966-1916   1801 GTTCGGTTCGCGGGGGAACCGAAGGCGGAGGCACCGCTGATGGGATTTTC   1850
                                                                       
EMBOSS_001         1 --------------------------------------------------      0

c1918966-1916   1851 AAACGCAGAGGGGAAAACGAGCGAAACTTTGAGTCTCACAGTTGGCGGCA   1900
                                                                .||.||.
EMBOSS_001         1 -------------------------------------------agcagcg      7

c1918966-1916   1901 AGAAGTGGGTCCTAACGTACGGCTCCGTCCGTAAAGAGGGCCCAACCACG   1950
                     |                |.|||.||||.||||...|              
EMBOSS_001         8 a----------------tgcggatccgaccgtggtg--------------     27

c1918966-1916   1951 TCGATGGATTGGAATCAAACCCATCAGATTGCGCTCACACTGCGTGATGG   2000
                                                                       
EMBOSS_001        28 --------------------------------------------------     27

c1918966-1916   2001 TAAAGTGGATGCTCATGTCAATGGAGAGCTCATAATAAAAGAAGTGAGTG   2050
                                                                       
EMBOSS_001        28 --------------------------------------------------     27

c1918966-1916   2051 TAGGCGCTTCTGAATCTTCTGCACATCTACATCTCTCACACTTTTTTATT   2100
                                                                       
EMBOSS_001        28 --------------------------------------------------     27

c1918966-1916   2101 GGAGCGCCGGTAAATGACAGTGGGGAGGGAGGCAATAATGTGATCGTCAG   2150
                                                                       
EMBOSS_001        28 --------------------------------------------------     27

c1918966-1916   2151 AAATGTTCTTCTGTACAATCGAAAGCTCGATGAGGACGAACTGCAACTGC   2200
                                                                       
EMBOSS_001        28 --------------------------------------------------     27

c1918966-1916   2201 TATATAGCAACAGGGAAAAGATACAACCGGTCGTCAGTGCAGTTGGTATC   2250
                                                                       
EMBOSS_001        28 --------------------------------------------------     27

c1918966-1916   2251 CCCGAAGGTATGAGCGCACCTCGGTTATGTTGTCTGCTGATCTTAATGTA   2300
                                                                       
EMBOSS_001        28 --------------------------------------------------     27

c1918966-1916   2301 TGTGTTGGCGATTTGA   2316
                                     
EMBOSS_001        28 ----------------     27


#---------------------------------------
#---------------------------------------
