# Supplementary material for: Identification of vaccine targets in pathogens and design of a vaccine using computational approaches
Source: Sci Rep. 2021 Sep 2;11:17626. doi: 10.1038/s41598-021-96863-x (PMC8413327; doi:10.1038/s41598-021-96863-x)
Supplement: Supplementary file 2 — Supplementary Information 2. [file 41598_2021_96863_MOESM2_ESM.zip › Supplementary Files/Supplementary File 4/Species/CLB TS_CTL epitope against Trangeli_TS.txt]

########################################
# Program: needle
# Rundate: Tue 27 Apr 2021 09:44:24
# Commandline: needle
#    -auto
#    -stdout
#    -asequence emboss_needle-I20210427-094422-0611-74795964-p2m.asequence
#    -bsequence emboss_needle-I20210427-094422-0611-74795964-p2m.bsequence
#    -datafile EBLOSUM62
#    -gapopen 10.0
#    -gapextend 0.5
#    -endopen 10.0
#    -endextend 0.5
#    -aformat3 pair
#    -sprotein1
#    -sprotein2
# Align_format: pair
# Report_file: stdout
########################################

#=======================================
#
# Aligned_sequences: 2
# 1: 1-1818
# 2: EMBOSS_001
# Matrix: EBLOSUM62
# Gap_penalty: 10.0
# Extend_penalty: 0.5
#
# Length: 1818
# Identity:      22/1818 ( 1.2%)
# Similarity:    22/1818 ( 1.2%)
# Gaps:        1791/1818 (98.5%)
# Score: 110.0
# 
#
#=======================================

1-1818             1 GCGGTGGAAATTCGGCTCGGAATGCTTGCTACACCCGGGACTTATGTCTC     50
                                                                       
EMBOSS_001         1 --------------------------------------------------      0

1-1818            51 TGCTGGCGGAGGGTCGGGTACTGTGATGAGTGACGGCACACTTGTGTTTC    100
                                                                       
EMBOSS_001         1 --------------------------------------------------      0

1-1818           101 CCATGCAGGCCACAGATAATGGAAATACCTTTTTGCTTCTCGCGCACTTC    150
                                                                       
EMBOSS_001         1 --------------------------------------------------      0

1-1818           151 ACCCCGTCAGAGAATAAATGGAAGCCTGTAGTCTATATGGTAGGTGAGGG    200
                                                                       
EMBOSS_001         1 --------------------------------------------------      0

1-1818           201 TTGCCACAATCCATCGATTGTGGAGTGGGGCGAAGTCTATGACCGAAGCA    250
                                                                       
EMBOSS_001         1 --------------------------------------------------      0

1-1818           251 TCTTCATGATGGCTCCCTGCAAGGATCGTTCCTATTACATGTACAACTCT    300
                                                                       
EMBOSS_001         1 --------------------------------------------------      0

1-1818           301 TTATCTTTGTACTATTCGTCGAGCGGTGAACCAATTTCTCGCTTGTGGGG    350
                                                                       
EMBOSS_001         1 --------------------------------------------------      0

1-1818           351 CATCTCACATGATAGAAAAAGGGAGGGCGTGCGAAGTGGCTTCATCACTG    400
                                                                       
EMBOSS_001         1 --------------------------------------------------      0

1-1818           401 CAACCTTCGATGGAAAGAAGGTGATGCTGCTTACCATGCCGGTGTATTCT    450
                                                                       
EMBOSS_001         1 --------------------------------------------------      0

1-1818           451 GAGGAGAAGGGAGAGGGTCGGCTGCATCTTTGGGTGACAGACAATGCCCG    500
                                                                       
EMBOSS_001         1 --------------------------------------------------      0

1-1818           501 TGTGCATGACGTTGGGCCGGTATCTCGCGAAGGCGATAACGCTGCCGCCA    550
                                                                       
EMBOSS_001         1 --------------------------------------------------      0

1-1818           551 GCTCCCTGCTGTACACAGCTGACAAGAAGGAGTTGATTTTACTGTACGAG    600
                                                                       
EMBOSS_001         1 --------------------------------------------------      0

1-1818           601 AAGAAGAAGAGCGGAGATTCATACAGTATTGTTGCTGTGAACCTGACTGA    650
                                                                      |
EMBOSS_001         1 -------------------------------------------------a      1

1-1818           651 GCAGCTGGAGCGGATAAAGAGCGTGGTGAAGGCTTGGAAAGATATGGGCA    700
                     ||||| |..|||||| ..||.|||||||                      
EMBOSS_001         2 gcagc-gatgcggat-ccgaccgtggtg----------------------     27

1-1818           701 CGGCACTCAAAAACTGTGCTTCCACTGGCACTGTTGACCTGCGGATAAAG    750
                                                                       
EMBOSS_001        28 --------------------------------------------------     27

1-1818           751 AATGTGTGTAAAGTGCCCATTCCCACCAAAGGGCTTATTGGCTTTTGGTC    800
                                                                       
EMBOSS_001        28 --------------------------------------------------     27

1-1818           801 CAACAGTTTGGAAGGGAATTTATGGAAAGACGAGTACTTCGGAGTGAACG    850
                                                                       
EMBOSS_001        28 --------------------------------------------------     27

1-1818           851 CAACGGTGCATGGTGGGAATGTGGCAGGCACGGAGGGGGGCGTGAGGTTC    900
                                                                       
EMBOSS_001        28 --------------------------------------------------     27

1-1818           901 CGAGGCGCAGCAGCGGGGGCGGAGTGGCCTGTGGGCAACAAGGGACAGTT    950
                                                                       
EMBOSS_001        28 --------------------------------------------------     27

1-1818           951 CCAACCGTACCACTTTGTGAACAATGACTTCACTCTTGTGGCGACGGTGA   1000
                                                                       
EMBOSS_001        28 --------------------------------------------------     27

1-1818          1001 TGATTAACGCGGTGCCGGAGGCAGACAGTCCTGTTCCTTTGATGGGTGTG   1050
                                                                       
EMBOSS_001        28 --------------------------------------------------     27

1-1818          1051 AGGATGAATGACGATGCCAATACTGTGCTTGTTGGTCTGTTCTACACGAA   1100
                                                                       
EMBOSS_001        28 --------------------------------------------------     27

1-1818          1101 GGACAAGAAGTGGGGAGTAATTGTCAACGGAAAGTCTCGGGAGTTGTCAG   1150
                                                                       
EMBOSS_001        28 --------------------------------------------------     27

1-1818          1151 ATAAAGATGTTACGTGGCAGCCTGGCACAACGTATCAAGTGATACTGAAA   1200
                                                                       
EMBOSS_001        28 --------------------------------------------------     27

1-1818          1201 AAGTTTAGGGAATCGTTGTATGTGTACGTTGACAATAATGAGCTTATTCA   1250
                                                                       
EMBOSS_001        28 --------------------------------------------------     27

1-1818          1251 GGAGGATGTTGCGCCCTTTGAGTACACCCCACGCGGTGTCTTGGACTTCT   1300
                                                                       
EMBOSS_001        28 --------------------------------------------------     27

1-1818          1301 ACGTTGGCGGCGACGGTGCGAAGGGGACAGGCGAGGTTGACGTGACGGTG   1350
                                                                       
EMBOSS_001        28 --------------------------------------------------     27

1-1818          1351 GGCAATGTCCTGTTGTACAAAGAGGCACTTGGTGATAATAGGCTCACGAG   1400
                                                                       
EMBOSS_001        28 --------------------------------------------------     27

1-1818          1401 CCTCAGTGCCAGCAAAGTCTCACTTCCAACACCGGCTGCTGAGGGACCAC   1450
                                                                       
EMBOSS_001        28 --------------------------------------------------     27

1-1818          1451 TCACAACTCTGGGGAATGATGAGGATATTGCCTCCAAGCTGAAACCTGGA   1500
                                                                       
EMBOSS_001        28 --------------------------------------------------     27

1-1818          1501 GAAAAGAGGATTGGTGACGGTTTGAATCCTGAAGGGCCTCTACCAGAGGA   1550
                                                                       
EMBOSS_001        28 --------------------------------------------------     27

1-1818          1551 GGCCCATAAAGGCAGTCACGGTGCTGGTGAGGAGTCGGGGTCTTCGCCGG   1600
                                                                       
EMBOSS_001        28 --------------------------------------------------     27

1-1818          1601 CTTTGTCATCGCCAAGGGTGCGCCTGGCTGTTGGATCCGAAAACACCAGC   1650
                                                                       
EMBOSS_001        28 --------------------------------------------------     27

1-1818          1651 GCGATTCTTGCGAAGGACACACCCAGCATTTCTCTTTCTGGTGACAGCTC   1700
                                                                       
EMBOSS_001        28 --------------------------------------------------     27

1-1818          1701 CGTTGCTTTCGACAACCTTACACGTGTGAGGCCCGATTCAGGAAGGGGTG   1750
                                                                       
EMBOSS_001        28 --------------------------------------------------     27

1-1818          1751 ATGGCACGGTGCGTGGGTGTGTGTCTCGGCTGCTATTGGGGCTATGGGGC   1800
                                                                       
EMBOSS_001        28 --------------------------------------------------     27

1-1818          1801 TTTGCGGCCCTGTGCTGA   1818
                                       
EMBOSS_001        28 ------------------     27


#---------------------------------------
#---------------------------------------
