# Supplementary material for: Identification of vaccine targets in pathogens and design of a vaccine using computational approaches
Source: Sci Rep. 2021 Sep 2;11:17626. doi: 10.1038/s41598-021-96863-x (PMC8413327; doi:10.1038/s41598-021-96863-x)
Supplement: Supplementary file 2 — Supplementary Information 2. [file 41598_2021_96863_MOESM2_ESM.zip › Supplementary Files/Supplementary File 4/Species/CLB TS_HTL epitope against Trangeli_TS.txt]

########################################
# Program: needle
# Rundate: Tue 27 Apr 2021 09:45:55
# Commandline: needle
#    -auto
#    -stdout
#    -asequence emboss_needle-I20210427-094552-0046-95534328-p2m.asequence
#    -bsequence emboss_needle-I20210427-094552-0046-95534328-p2m.bsequence
#    -datafile EBLOSUM62
#    -gapopen 10.0
#    -gapextend 0.5
#    -endopen 10.0
#    -endextend 0.5
#    -aformat3 pair
#    -sprotein1
#    -sprotein2
# Align_format: pair
# Report_file: stdout
########################################

#=======================================
#
# Aligned_sequences: 2
# 1: 1-1818
# 2: EMBOSS_001
# Matrix: EBLOSUM62
# Gap_penalty: 10.0
# Extend_penalty: 0.5
#
# Length: 1820
# Identity:      33/1820 ( 1.8%)
# Similarity:    33/1820 ( 1.8%)
# Gaps:        1777/1820 (97.6%)
# Score: 156.0
# 
#
#=======================================

1-1818             1 GCGGTGGAAATTCGGCTCGGAATGCTTGCTACACCCGGGACTTATGTCTC     50
                                                                       
EMBOSS_001         1 --------------------------------------------------      0

1-1818            51 TGCTGGCGGAGGGTCGGGTACTGTGATGAGTGACGGCACACTTGTGTTTC    100
                                                                       
EMBOSS_001         1 --------------------------------------------------      0

1-1818           101 CCATGCAGGCCACAGATAATGGAAATACCTTTTTGCTTCTCGCGCACTTC    150
                                                                       
EMBOSS_001         1 --------------------------------------------------      0

1-1818           151 ACCCCGTCAGAGAATAAATGGAAGCCTGTAGTCTATATGGTAGGTGAGGG    200
                                                                       
EMBOSS_001         1 --------------------------------------------------      0

1-1818           201 TTGCCACAATCCATCGATTGTGGAGTGGGGCGAAGTCTATGACCGAAGCA    250
                                                                       
EMBOSS_001         1 --------------------------------------------------      0

1-1818           251 TCTTCATGATGGCTCCCTGCAAGGATCGTTCCTATTACATGTACAACTCT    300
                                                                       
EMBOSS_001         1 --------------------------------------------------      0

1-1818           301 TTATCTTTGTACTATTCGTCGAGCGGTGAACCAATTTCTCGCTTGTGGGG    350
                                                                       
EMBOSS_001         1 --------------------------------------------------      0

1-1818           351 CATCTCACATGATAGAAAAAGGGAGGGCGTGCGAAGTGGCTTCATCACTG    400
                                                                       
EMBOSS_001         1 --------------------------------------------------      0

1-1818           401 CAACCTTCGATGGAAAGAAGGTGATGCTGCTTACCATGCCGGTGTATTCT    450
                                                                       
EMBOSS_001         1 --------------------------------------------------      0

1-1818           451 GAGGAGAAGGGAGAGGGTCGGCTGCATCTTTGGGTGACAGACAATGCCCG    500
                                                                       
EMBOSS_001         1 --------------------------------------------------      0

1-1818           501 TGTGCATGACGTTGGGCCGGTATCTCGCGAAGGCGATAACGCTGCCGCCA    550
                                                                       
EMBOSS_001         1 --------------------------------------------------      0

1-1818           551 GCTCCCTGCTGTACACAGCTGACAAGAAGGAGTTGATTTTACTGTACGAG    600
                                                                       
EMBOSS_001         1 --------------------------------------------------      0

1-1818           601 AAGAAGAAGAGCGGAGATTCATACAGTATTGTTGCTGTGAACCTGACTGA    650
                                                                       
EMBOSS_001         1 --------------------------------------------------      0

1-1818           651 GCAGCTGGAGCGGATAAAGAGCGTGGTGAAGGCTTGGAAAGATATGGGCA    700
                                                                       
EMBOSS_001         1 --------------------------------------------------      0

1-1818           701 CGGCACTCAAAAACTGTGCTTCCACTGGCACTGTTGACCTGCGGATAAAG    750
                                                                       
EMBOSS_001         1 --------------------------------------------------      0

1-1818           751 AATGTGTGTAAAGTGCCCATTCCCACCAAAGGGCTTATTGGCTTTTGGTC    800
                                                                       
EMBOSS_001         1 --------------------------------------------------      0

1-1818           801 CAACAGTTTGGAAGGGAATTTATGGAAAGACGAGTACTTCGGAGTGAACG    850
                                                                       
EMBOSS_001         1 --------------------------------------------------      0

1-1818           851 CAACGGTGCATGGTGGG--AATGTGGCAGGCACGGAGGGGGGCGTGAGGT    898
                          .||| |||||||  |||.|.|                        
EMBOSS_001         1 -----atgc-tggtgggcaaatatag------------------------     20

1-1818           899 TCCGAGGCGCAGCAGCGGGGGCGGAGTGGCCTGTGGGCAACAAGGGACAG    948
                      |||...|||.||.|||||.|||    .||                    
EMBOSS_001        21 -ccgcaacgcggcggcgggcgcg----cgc--------------------     45

1-1818           949 TTCCAACCGTACCACTTTGTGAACAATGACTTCACTCTTGTGGCGACGGT    998
                                                                       
EMBOSS_001        46 --------------------------------------------------     45

1-1818           999 GATGATTAACGCGGTGCCGGAGGCAGACAGTCCTGTTCCTTTGATGGGTG   1048
                                                                       
EMBOSS_001        46 --------------------------------------------------     45

1-1818          1049 TGAGGATGAATGACGATGCCAATACTGTGCTTGTTGGTCTGTTCTACACG   1098
                                                                       
EMBOSS_001        46 --------------------------------------------------     45

1-1818          1099 AAGGACAAGAAGTGGGGAGTAATTGTCAACGGAAAGTCTCGGGAGTTGTC   1148
                                                                       
EMBOSS_001        46 --------------------------------------------------     45

1-1818          1149 AGATAAAGATGTTACGTGGCAGCCTGGCACAACGTATCAAGTGATACTGA   1198
                                                                       
EMBOSS_001        46 --------------------------------------------------     45

1-1818          1199 AAAAGTTTAGGGAATCGTTGTATGTGTACGTTGACAATAATGAGCTTATT   1248
                                                                       
EMBOSS_001        46 --------------------------------------------------     45

1-1818          1249 CAGGAGGATGTTGCGCCCTTTGAGTACACCCCACGCGGTGTCTTGGACTT   1298
                                                                       
EMBOSS_001        46 --------------------------------------------------     45

1-1818          1299 CTACGTTGGCGGCGACGGTGCGAAGGGGACAGGCGAGGTTGACGTGACGG   1348
                                                                       
EMBOSS_001        46 --------------------------------------------------     45

1-1818          1349 TGGGCAATGTCCTGTTGTACAAAGAGGCACTTGGTGATAATAGGCTCACG   1398
                                                                       
EMBOSS_001        46 --------------------------------------------------     45

1-1818          1399 AGCCTCAGTGCCAGCAAAGTCTCACTTCCAACACCGGCTGCTGAGGGACC   1448
                                                                       
EMBOSS_001        46 --------------------------------------------------     45

1-1818          1449 ACTCACAACTCTGGGGAATGATGAGGATATTGCCTCCAAGCTGAAACCTG   1498
                                                                       
EMBOSS_001        46 --------------------------------------------------     45

1-1818          1499 GAGAAAAGAGGATTGGTGACGGTTTGAATCCTGAAGGGCCTCTACCAGAG   1548
                                                                       
EMBOSS_001        46 --------------------------------------------------     45

1-1818          1549 GAGGCCCATAAAGGCAGTCACGGTGCTGGTGAGGAGTCGGGGTCTTCGCC   1598
                                                                       
EMBOSS_001        46 --------------------------------------------------     45

1-1818          1599 GGCTTTGTCATCGCCAAGGGTGCGCCTGGCTGTTGGATCCGAAAACACCA   1648
                                                                       
EMBOSS_001        46 --------------------------------------------------     45

1-1818          1649 GCGCGATTCTTGCGAAGGACACACCCAGCATTTCTCTTTCTGGTGACAGC   1698
                                                                       
EMBOSS_001        46 --------------------------------------------------     45

1-1818          1699 TCCGTTGCTTTCGACAACCTTACACGTGTGAGGCCCGATTCAGGAAGGGG   1748
                                                                       
EMBOSS_001        46 --------------------------------------------------     45

1-1818          1749 TGATGGCACGGTGCGTGGGTGTGTGTCTCGGCTGCTATTGGGGCTATGGG   1798
                                                                       
EMBOSS_001        46 --------------------------------------------------     45

1-1818          1799 GCTTTGCGGCCCTGTGCTGA   1818
                                         
EMBOSS_001        46 --------------------     45


#---------------------------------------
#---------------------------------------
