# Supplementary material for: Identification of vaccine targets in pathogens and design of a vaccine using computational approaches
Source: Sci Rep. 2021 Sep 2;11:17626. doi: 10.1038/s41598-021-96863-x (PMC8413327; doi:10.1038/s41598-021-96863-x)
Supplement: Supplementary file 2 — Supplementary Information 2. [file 41598_2021_96863_MOESM2_ESM.zip › Supplementary Files/Supplementary File 4/Species/Sequence details.xlsx]

## Sheet: Sheet1
Organism	Accession Number
Trypanosoma brucei	Tb927.7.6850
Trypanosoma rangeli	TraAM80_10477
Trypanosoma grayi	DQ04_15881030
