# Supplementary material for: Identification of vaccine targets in pathogens and design of a vaccine using computational approaches
Source: Sci Rep. 2021 Sep 2;11:17626. doi: 10.1038/s41598-021-96863-x (PMC8413327; doi:10.1038/s41598-021-96863-x)
Supplement: Supplementary file 2 — Supplementary Information 2. [file 41598_2021_96863_MOESM2_ESM.zip › Supplementary Files/Supplementary File 4/Strains/CLB TS_BCL epitope against Dm28c TS.txt]

########################################
# Program: needle
# Rundate: Thu 29 Apr 2021 11:43:40
# Commandline: needle
#    -auto
#    -stdout
#    -asequence emboss_needle-I20210429-114338-0482-49136942-p2m.asequence
#    -bsequence emboss_needle-I20210429-114338-0482-49136942-p2m.bsequence
#    -datafile EDNAFULL
#    -gapopen 10.0
#    -gapextend 0.5
#    -endopen 10.0
#    -endextend 0.5
#    -aformat3 pair
#    -snucleotide1
#    -snucleotide2
# Align_format: pair
# Report_file: stdout
########################################

#=======================================
#
# Aligned_sequences: 2
# 1: TCDM_10797
# 2: EMBOSS_001
# Matrix: EDNAFULL
# Gap_penalty: 10.0
# Extend_penalty: 0.5
#
# Length: 891
# Identity:      17/891 ( 1.9%)
# Similarity:    17/891 ( 1.9%)
# Gaps:         873/891 (98.0%)
# Score: 60.0
# 
#
#=======================================

TCDM_10797         1 ATGATGGCGATAAGAATACTGTACTTGTGGGACTGTCGTACAACAGAGAA     50
                                                                       
EMBOSS_001         1 --------------------------------------------------      0

TCDM_10797        51 GAAATGGATGCTACTGTGCGGTGGCGGAACGAAGTCAGAGGAGCTTAGCA    100
                                                                       
EMBOSS_001         1 --------------------------------------------------      0

TCDM_10797       101 GCCCTTGGGAGCCAGATACGACGTACCAAGTGGCCATTGTGCTACAGAAC    150
                                                                       
EMBOSS_001         1 --------------------------------------------------      0

TCDM_10797       151 GGCACCCAGGGCACCGCGTACGTCGATGGTCAGCCTGTGG---GTGCGTC    197
                                                    |||||||||   ||||| |
EMBOSS_001         1 -------------------------------agcctgtggagcgtgcg-c     18

TCDM_10797       198 ATGTGAATTGGGAAGCACGGAATCCCAAGAGATATCCCACTTTTACATTG    247
                     .||                                               
EMBOSS_001        19 ctg-----------------------------------------------     21

TCDM_10797       248 GAGGGGATGGACGCAGCGCAGCCAACAAAGAAAACCGAGAAGATGTGTTT    297
                                                                       
EMBOSS_001        22 --------------------------------------------------     21

TCDM_10797       298 CTGACGGTGACGAACGTCCTGCTGTACAACCGCCCGTTGAGTTTCGCGGA    347
                                                                       
EMBOSS_001        22 --------------------------------------------------     21

TCDM_10797       348 GATGACTGCTCTTAAAACAAAGCTTTCTATTTCAAAGCAGAAGGATCCAC    397
                                                                       
EMBOSS_001        22 --------------------------------------------------     21

TCDM_10797       398 AAGCAGTGACGGGGGATACTCGTGCACCAGAGGTTAGAGAACCACCTGCG    447
                                                                       
EMBOSS_001        22 --------------------------------------------------     21

TCDM_10797       448 CTGGTAACCGTGCCTCAGACTACTCTTGGCGTACAAGAGCAGGGCGAACA    497
                                                                       
EMBOSS_001        22 --------------------------------------------------     21

TCDM_10797       498 GGAATTGTTGAAGACAAGTAAGGTTGCGGATAGTCACGGTGCATCCACAT    547
                                                                       
EMBOSS_001        22 --------------------------------------------------     21

TCDM_10797       548 CCACAGTGCTCACTGCCACGACTTCCTCAGGAGAAGAGGGCTCTGTAAAG    597
                                                                       
EMBOSS_001        22 --------------------------------------------------     21

TCDM_10797       598 CAGCTGTCGTCAGGAATATTTCCCGGTGGAAAGGAAAATGTGGATGGCGG    647
                                                                       
EMBOSS_001        22 --------------------------------------------------     21

TCDM_10797       648 TTCTTCATCCAATGATGATCAAACGGTGGGAGCAGAAGCTGGAGATACGG    697
                                                                       
EMBOSS_001        22 --------------------------------------------------     21

TCDM_10797       698 TGCGGGGAGATGGACCGCCCCAAGCTCCTGCGGACACTCCCGCCACAGCA    747
                                                                       
EMBOSS_001        22 --------------------------------------------------     21

TCDM_10797       748 GATGAAAACGCTCCTACAACTACGGGCGAGGAACGAGAGGGACCCGCAGT    797
                                                                       
EMBOSS_001        22 --------------------------------------------------     21

TCDM_10797       798 GAATAACAGCGACGCGTGCAACATGCGTGGGAGCGGACTGCTGCCATCGC    847
                                                                       
EMBOSS_001        22 --------------------------------------------------     21

TCDM_10797       848 TGCTGCTTCTGCTGGGACTGTGGGGGTTTGCAGCTCTGTGA    888
                                                              
EMBOSS_001        22 -----------------------------------------     21


#---------------------------------------
#---------------------------------------
