# Supplementary material for: Identification of vaccine targets in pathogens and design of a vaccine using computational approaches
Source: Sci Rep. 2021 Sep 2;11:17626. doi: 10.1038/s41598-021-96863-x (PMC8413327; doi:10.1038/s41598-021-96863-x)
Supplement: Supplementary file 2 — Supplementary Information 2. [file 41598_2021_96863_MOESM2_ESM.zip › Supplementary Files/Supplementary File 4/Strains/CLB TS_BCL epitope against Marinkellei B7 TS.txt]

########################################
# Program: needle
# Rundate: Thu 29 Apr 2021 11:58:22
# Commandline: needle
#    -auto
#    -stdout
#    -asequence emboss_needle-I20210429-115818-0891-46603439-p2m.asequence
#    -bsequence emboss_needle-I20210429-115818-0891-46603439-p2m.bsequence
#    -datafile EBLOSUM62
#    -gapopen 10.0
#    -gapextend 0.5
#    -endopen 10.0
#    -endextend 0.5
#    -aformat3 pair
#    -sprotein1
#    -sprotein2
# Align_format: pair
# Report_file: stdout
########################################

#=======================================
#
# Aligned_sequences: 2
# 1: Tc_MARK_8677
# 2: EMBOSS_001
# Matrix: EBLOSUM62
# Gap_penalty: 10.0
# Extend_penalty: 0.5
#
# Length: 753
# Identity:      16/753 ( 2.1%)
# Similarity:    16/753 ( 2.1%)
# Gaps:         732/753 (97.2%)
# Score: 94.0
# 
#
#=======================================

Tc_MARK_8677       1 ATGTGTAGCGTATTGTTGCTGCACGACGTTGTGTTGAGTGCGTCCTCGTT     50
                                                                       
EMBOSS_001         1 --------------------------------------------------      0

Tc_MARK_8677      51 GTTGGTCAGCAACGTCAAGGCGCATGCCTTGAGGTACGGTGGGTTTGGTT    100
                                                                       
EMBOSS_001         1 --------------------------------------------------      0

Tc_MARK_8677     101 TGTACTCGTTCGGGACGCTGACGCTGGTGGATGGCAGCTCGCTGTACGCG    150
                                                                       
EMBOSS_001         1 --------------------------------------------------      0

Tc_MARK_8677     151 CGGTACTGCAGCTTTGAGGGGTACATGCATATGTTTTACGTGTACAAGCT    200
                                                                       
EMBOSS_001         1 --------------------------------------------------      0

Tc_MARK_8677     201 CAGTGTGGGTGATCACTCTGTTTTTTCACTGCTCAACAATACAATGGCCT    250
                                                                  .||||
EMBOSS_001         1 ---------------------------------------------agcct      5

Tc_MARK_8677     251 CTGGAGCAAGCTTCCTGTATCAGCAATCCCGCTTAGGCGTGTCGGATCAC    300
                     .||||||..|| .||||                                 
EMBOSS_001         6 gtggagcgtgc-gcctg---------------------------------     21

Tc_MARK_8677     301 AGCGTGTTGCGCGTGGTGGGGAACAGCGGTATCGTGGCCTGCGCCATCTA    350
                                                                       
EMBOSS_001        22 --------------------------------------------------     21

Tc_MARK_8677     351 CGCATACAAGAAGTGGTTTCTTAAGCGCTCAAGCTGGTTGGATTGGCACG    400
                                                                       
EMBOSS_001        22 --------------------------------------------------     21

Tc_MARK_8677     401 ACAACGATGTGGGATTGGGCGCGATGTTCTACGAATCCGAATCAACTTTT    450
                                                                       
EMBOSS_001        22 --------------------------------------------------     21

Tc_MARK_8677     451 GTAATCATCGATAGCAGCAGCGTGGTGACGCTGACGGGCTGCAAGATGGG    500
                                                                       
EMBOSS_001        22 --------------------------------------------------     21

Tc_MARK_8677     501 CTCGACGGGTTTGTCGAGGCCTCTGCTATCGCACGCTGAAGCCGGCTACC    550
                                                                       
EMBOSS_001        22 --------------------------------------------------     21

Tc_MARK_8677     551 GGTTCGTTGCTGGGTGTCTGACGGTTGCTGGACGGGTGGTGAGGACGGCG    600
                                                                       
EMBOSS_001        22 --------------------------------------------------     21

Tc_MARK_8677     601 GCTGAACTGGAGCTCCACGGCGTCACCGACGTGACGTTGGTTGCCGCGTG    650
                                                                       
EMBOSS_001        22 --------------------------------------------------     21

Tc_MARK_8677     651 CGGGGAGTGCACGAAGGACGGCGACTGCTTTGCTCCGCTGACGACGGCGG    700
                                                                       
EMBOSS_001        22 --------------------------------------------------     21

Tc_MARK_8677     701 TCATTGACTGCAAGTGCGAGTGCGCTGCTGGAGGACACGGCGATGTGTGC    750
                                                                       
EMBOSS_001        22 --------------------------------------------------     21

Tc_MARK_8677     751 GTC    753
                        
EMBOSS_001        22 ---     21


#---------------------------------------
#---------------------------------------
