# Supplementary material for: Identification of vaccine targets in pathogens and design of a vaccine using computational approaches
Source: Sci Rep. 2021 Sep 2;11:17626. doi: 10.1038/s41598-021-96863-x (PMC8413327; doi:10.1038/s41598-021-96863-x)
Supplement: Supplementary file 2 — Supplementary Information 2. [file 41598_2021_96863_MOESM2_ESM.zip › Supplementary Files/Supplementary File 4/Strains/CLB TS_CTL epitope against CLBEsmeraldo-like TS.txt]

########################################
# Program: needle
# Rundate: Thu 29 Apr 2021 12:16:57
# Commandline: needle
#    -auto
#    -stdout
#    -asequence emboss_needle-I20210429-121654-0193-76475871-p1m.asequence
#    -bsequence emboss_needle-I20210429-121654-0193-76475871-p1m.bsequence
#    -datafile EBLOSUM62
#    -gapopen 10.0
#    -gapextend 0.5
#    -endopen 10.0
#    -endextend 0.5
#    -aformat3 pair
#    -sprotein1
#    -sprotein2
# Align_format: pair
# Report_file: stdout
########################################

#=======================================
#
# Aligned_sequences: 2
# 1: TcCLB.507953.10
# 2: EMBOSS_001
# Matrix: EBLOSUM62
# Gap_penalty: 10.0
# Extend_penalty: 0.5
#
# Length: 1263
# Identity:      21/1263 ( 1.7%)
# Similarity:    21/1263 ( 1.7%)
# Gaps:        1236/1263 (97.9%)
# Score: 97.0
# 
#
#=======================================

TcCLB.507953.      1 ATGATGTCTTCGTTGGAAACTCCTCTCTCTGTTGGTGGTATTCCTCCAAA     50
                                                                       
EMBOSS_001         1 --------------------------------------------------      0

TcCLB.507953.     51 TTCTCTTTCTGAAGAGGGTGATGGTCTAAAGTCCCTTGGCGAAACGCTCA    100
                                                                       
EMBOSS_001         1 --------------------------------------------------      0

TcCLB.507953.    101 ATTCTGAGGACGAGGTATCTTCAGATGTAAGTGGTCCGTCAGTACAAACA    150
                                                                       
EMBOSS_001         1 --------------------------------------------------      0

TcCLB.507953.    151 AAAACGCCTGGACAGTCCGATTCGCCCATCGTGAAGGCACCGGAGAAGTC    200
                                                                       
EMBOSS_001         1 --------------------------------------------------      0

TcCLB.507953.    201 AGATCCCAAAATAAAAACGCACATCTCTGATAAACAAGGAGAAGCGGGAG    250
                                                                       
EMBOSS_001         1 --------------------------------------------------      0

TcCLB.507953.    251 GTACAGAGGCTAATAAGGATGCAACAGAAAGCGAGAAAAGGCAGAGTGAG    300
                                                                       
EMBOSS_001         1 --------------------------------------------------      0

TcCLB.507953.    301 GTGGTGAAGAGAGACATTTCCAGCGCTCTCCAATCACCGCCAACACCGCC    350
                                                                       
EMBOSS_001         1 --------------------------------------------------      0

TcCLB.507953.    351 AGTACCGGCGTACCCAGCAGAAGAAACCCCACTAGCACCAGCAGACTTAC    400
                                                                       
EMBOSS_001         1 --------------------------------------------------      0

TcCLB.507953.    401 GGAATTCAGTAGAAGAGAATCGAAACACACCGCCGTCACAAACCAAAACG    450
                                                                       
EMBOSS_001         1 --------------------------------------------------      0

TcCLB.507953.    451 GATCTCGAGGCACCAGAACCGTCTCTAGAGGGTGCTGAGGCAGAGACGCA    500
                                                                       
EMBOSS_001         1 --------------------------------------------------      0

TcCLB.507953.    501 CGGTGAAGGAAAAACCACATCCGATTCGATGAAGGATGTAGCTAAAGGCC    550
                                                                       
EMBOSS_001         1 --------------------------------------------------      0

TcCLB.507953.    551 GTTCAGGAGATTCAACACCATCGTCCATCTCTGCAAGTGACAGCGTTGAC    600
                                                                       
EMBOSS_001         1 --------------------------------------------------      0

TcCLB.507953.    601 GCCCAGAGGAAGGCGGAGGAGGAGGATGACAATGAGATGGAAGCCTTCAA    650
                                                                       
EMBOSS_001         1 --------------------------------------------------      0

TcCLB.507953.    651 TCCCAATGAAGCCTCTATTTTACCTTTGGTGAACAAAAATGGTCAAGGAA    700
                                                                       
EMBOSS_001         1 --------------------------------------------------      0

TcCLB.507953.    701 ACGTGATTCCATCTTTTTCCGCTGAACAGCAGGAGCAAAAAGGACAGCCG    750
                                                                       
EMBOSS_001         1 --------------------------------------------------      0

TcCLB.507953.    751 TTGGGGAAAAGCGGTGCGGGCGGTGTACCCGCATCACCACTGTCCACTGT    800
                                                                       
EMBOSS_001         1 --------------------------------------------------      0

TcCLB.507953.    801 AACGAGTTCCTCAGCAGGCAAGGAGCCCGTAAAGCAGTTGGCGTCAGGAA    850
                                                                       
EMBOSS_001         1 --------------------------------------------------      0

TcCLB.507953.    851 CATCTCCTGATGGGCATCAAAACGTGGATGGCGGTTCTACTGCTGATGGC    900
                                                                       
EMBOSS_001         1 --------------------------------------------------      0

TcCLB.507953.    901 TACCAAACGGTGAGCACGGGATATGGAGATAAAACGCAGGAGGATGCACC    950
                                                                       
EMBOSS_001         1 --------------------------------------------------      0

TcCLB.507953.    951 ACACAAAACTCTTACGGGAAACCTTGCCACAGCAGATGCAAATGGCCCTA   1000
                                                ..|||| |||||..||   ||.|
EMBOSS_001         1 ---------------------------agcagc-gatgcggat---ccga     19

TcCLB.507953.   1001 CAACTATGGGCGTGGGGCAAGATGGAACCGCAGTGAATACTGAGGTGGGT   1050
                     |         |||||.|                                 
EMBOSS_001        20 c---------cgtggtg---------------------------------     27

TcCLB.507953.   1051 GCGAGCTCCGCTGAGGATGAGGAAACGGTGGCAGGAAAGAATGTGCAGGA   1100
                                                                       
EMBOSS_001        28 --------------------------------------------------     27

TcCLB.507953.   1101 GGAAGAGGTCCAGCCACAGAACAGGGATGTGAATGGTGCGGCACTCAACG   1150
                                                                       
EMBOSS_001        28 --------------------------------------------------     27

TcCLB.507953.   1151 GCAGCCTCGGGCATTTGTTGCAGGGGAATAACAGCGATGGCGGCATTTTG   1200
                                                                       
EMBOSS_001        28 --------------------------------------------------     27

TcCLB.507953.   1201 CGTGGGAGCGGACTGCTGCTGCTGCTGCTTCTGTTGGGACTGTGGGGGTT   1250
                                                                       
EMBOSS_001        28 --------------------------------------------------     27

TcCLB.507953.   1251 TGCGGCTCTGTGA   1263
                                  
EMBOSS_001        28 -------------     27


#---------------------------------------
#---------------------------------------
