# Supplementary material for: Identification of vaccine targets in pathogens and design of a vaccine using computational approaches
Source: Sci Rep. 2021 Sep 2;11:17626. doi: 10.1038/s41598-021-96863-x (PMC8413327; doi:10.1038/s41598-021-96863-x)
Supplement: Supplementary file 2 — Supplementary Information 2. [file 41598_2021_96863_MOESM2_ESM.zip › Supplementary Files/Supplementary File 4/Strains/CLB TS_CTL epitope against Dm28c TS.txt]

########################################
# Program: needle
# Rundate: Thu 29 Apr 2021 11:41:52
# Commandline: needle
#    -auto
#    -stdout
#    -asequence emboss_needle-I20210429-114611-0102-15853717-p1m.asequence
#    -bsequence emboss_needle-I20210429-114611-0102-15853717-p1m.bsequence
#    -gapopen 10.0
#    -gapextend 0.5
#    -endopen 10.0
#    -endextend 0.5
#    -aformat3 pair
#    -sprotein1
#    -sprotein2
# Align_format: pair
# Report_file: stdout
########################################

#=======================================
#
# Aligned_sequences: 2
# 1: TCDM_10797
# 2: EMBOSS_001
# Matrix: EBLOSUM62
# Gap_penalty: 10.0
# Extend_penalty: 0.5
#
# Length: 888
# Identity:      21/888 ( 2.4%)
# Similarity:    21/888 ( 2.4%)
# Gaps:         861/888 (97.0%)
# Score: 98.5
# 
#
#=======================================

TCDM_10797         1 ATGATGGCGATAAGAATACTGTACTTGTGGGACTGTCGTACAACAGAGAA     50
                                                                       
EMBOSS_001         1 --------------------------------------------------      0

TCDM_10797        51 GAAATGGATGCTACTGTGCGGTGGCGGAACGAAGTCAGAGGAGCTTAGCA    100
                                                                   ||||
EMBOSS_001         1 ----------------------------------------------agca      4

TCDM_10797       101 GCCCTTGGGAGCCAGATACGACGTACCAAGTGGCCATTGTGCTACAGAAC    150
                     ||            |||.||  |..||    |.||.|.|||         
EMBOSS_001         5 gc------------gatgcg--gatcc----gaccgtggtg---------     27

TCDM_10797       151 GGCACCCAGGGCACCGCGTACGTCGATGGTCAGCCTGTGGGTGCGTCATG    200
                                                                       
EMBOSS_001        28 --------------------------------------------------     27

TCDM_10797       201 TGAATTGGGAAGCACGGAATCCCAAGAGATATCCCACTTTTACATTGGAG    250
                                                                       
EMBOSS_001        28 --------------------------------------------------     27

TCDM_10797       251 GGGATGGACGCAGCGCAGCCAACAAAGAAAACCGAGAAGATGTGTTTCTG    300
                                                                       
EMBOSS_001        28 --------------------------------------------------     27

TCDM_10797       301 ACGGTGACGAACGTCCTGCTGTACAACCGCCCGTTGAGTTTCGCGGAGAT    350
                                                                       
EMBOSS_001        28 --------------------------------------------------     27

TCDM_10797       351 GACTGCTCTTAAAACAAAGCTTTCTATTTCAAAGCAGAAGGATCCACAAG    400
                                                                       
EMBOSS_001        28 --------------------------------------------------     27

TCDM_10797       401 CAGTGACGGGGGATACTCGTGCACCAGAGGTTAGAGAACCACCTGCGCTG    450
                                                                       
EMBOSS_001        28 --------------------------------------------------     27

TCDM_10797       451 GTAACCGTGCCTCAGACTACTCTTGGCGTACAAGAGCAGGGCGAACAGGA    500
                                                                       
EMBOSS_001        28 --------------------------------------------------     27

TCDM_10797       501 ATTGTTGAAGACAAGTAAGGTTGCGGATAGTCACGGTGCATCCACATCCA    550
                                                                       
EMBOSS_001        28 --------------------------------------------------     27

TCDM_10797       551 CAGTGCTCACTGCCACGACTTCCTCAGGAGAAGAGGGCTCTGTAAAGCAG    600
                                                                       
EMBOSS_001        28 --------------------------------------------------     27

TCDM_10797       601 CTGTCGTCAGGAATATTTCCCGGTGGAAAGGAAAATGTGGATGGCGGTTC    650
                                                                       
EMBOSS_001        28 --------------------------------------------------     27

TCDM_10797       651 TTCATCCAATGATGATCAAACGGTGGGAGCAGAAGCTGGAGATACGGTGC    700
                                                                       
EMBOSS_001        28 --------------------------------------------------     27

TCDM_10797       701 GGGGAGATGGACCGCCCCAAGCTCCTGCGGACACTCCCGCCACAGCAGAT    750
                                                                       
EMBOSS_001        28 --------------------------------------------------     27

TCDM_10797       751 GAAAACGCTCCTACAACTACGGGCGAGGAACGAGAGGGACCCGCAGTGAA    800
                                                                       
EMBOSS_001        28 --------------------------------------------------     27

TCDM_10797       801 TAACAGCGACGCGTGCAACATGCGTGGGAGCGGACTGCTGCCATCGCTGC    850
                                                                       
EMBOSS_001        28 --------------------------------------------------     27

TCDM_10797       851 TGCTTCTGCTGGGACTGTGGGGGTTTGCAGCTCTGTGA    888
                                                           
EMBOSS_001        28 --------------------------------------     27


#---------------------------------------
#---------------------------------------
