# Supplementary material for: Identification of vaccine targets in pathogens and design of a vaccine using computational approaches
Source: Sci Rep. 2021 Sep 2;11:17626. doi: 10.1038/s41598-021-96863-x (PMC8413327; doi:10.1038/s41598-021-96863-x)
Supplement: Supplementary file 2 — Supplementary Information 2. [file 41598_2021_96863_MOESM2_ESM.zip › Supplementary Files/Supplementary File 4/Strains/CLB TS_CTL epitope against SylvioX10 TS.txt]

########################################
# Program: needle
# Rundate: Thu 29 Apr 2021 11:51:09
# Commandline: needle
#    -auto
#    -stdout
#    -asequence emboss_needle-I20210429-115105-0666-7215897-p2m.asequence
#    -bsequence emboss_needle-I20210429-115105-0666-7215897-p2m.bsequence
#    -datafile EBLOSUM62
#    -gapopen 10.0
#    -gapextend 0.5
#    -endopen 10.0
#    -endextend 0.5
#    -aformat3 pair
#    -sprotein1
#    -sprotein2
# Align_format: pair
# Report_file: stdout
########################################

#=======================================
#
# Aligned_sequences: 2
# 1: TCSYLVIO_008400
# 2: EMBOSS_001
# Matrix: EBLOSUM62
# Gap_penalty: 10.0
# Extend_penalty: 0.5
#
# Length: 1302
# Identity:      21/1302 ( 1.6%)
# Similarity:    21/1302 ( 1.6%)
# Gaps:        1275/1302 (97.9%)
# Score: 108.5
# 
#
#=======================================

TCSYLVIO_0084      1 ATGAACATTTTGTCGGTCTTACGTGTGGAGTCTTTTTCAGCTGTTGTGTT     50
                                                                       
EMBOSS_001         1 --------------------------------------------------      0

TCSYLVIO_0084     51 TCAGGGGAACGACATGCAGGGAAGCTCGGTTGTGTTTTATTCAAGTGACT    100
                                                                       
EMBOSS_001         1 --------------------------------------------------      0

TCSYLVIO_0084    101 CCTCCAACAACTACTACAACTCATGGCTGCAGTTGAGCGGTAACCTCTGC    150
                                                                       
EMBOSS_001         1 --------------------------------------------------      0

TCSYLVIO_0084    151 CGTGAATCCCCATCGGATGCATTTGCCTTTCTGTATCCCACGGTGAATCT    200
                                                                       
EMBOSS_001         1 --------------------------------------------------      0

TCSYLVIO_0084    201 CCGCGACTCCACGGTGGCTGTGTCCGGCAACCAATTCATGTCCAACAATG    250
                                                                       
EMBOSS_001         1 --------------------------------------------------      0

TCSYLVIO_0084    251 GAGTGACCAAAGCGCTGTGGATATTTTCAGACTCAACCGATCTTACAAAC    300
                                                                       
EMBOSS_001         1 --------------------------------------------------      0

TCSYLVIO_0084    301 GGAGCGATTGTGGCCGCGTGCAACACTGTGAACGGCGAGGAGGGAGCGTA    350
                                                                       
EMBOSS_001         1 --------------------------------------------------      0

TCSYLVIO_0084    351 CTACAGCATCCCGTCCGTGTACAGTGCCAGCATCCTGACCTGCAGCGAAC    400
                                                                       
EMBOSS_001         1 --------------------------------------------------      0

TCSYLVIO_0084    401 CATGCACCCTCGCGGCGTCGTGCTTCTCCGCGTACACGACGACGGCGTCG    450
                                                                       
EMBOSS_001         1 --------------------------------------------------      0

TCSYLVIO_0084    451 AGTGATGGCTGCGCCTGCACGTGCGCGGAGGGCGGCCACGGCGATGCGTG    500
                                                                       
EMBOSS_001         1 --------------------------------------------------      0

TCSYLVIO_0084    501 CCTGCCCGTTGCTGTCCCCGAGCCACCGAGCACCGACGGTGCCGACTTGT    550
                                                                       
EMBOSS_001         1 --------------------------------------------------      0

TCSYLVIO_0084    551 GCGTGCGTGACGTGCGTGTGGATGTGGAGGTGAACGCCGGTCTCGGGACG    600
                                                                       
EMBOSS_001         1 --------------------------------------------------      0

TCSYLVIO_0084    601 TCGGTGGCGTGCTACGTTGGTGTGACCTTTGCGGCGGACGTCGTGGTGGA    650
                                                                       
EMBOSS_001         1 --------------------------------------------------      0

TCSYLVIO_0084    651 CGTGGAGTCGATGTCAGGGAGCGTGCGCAACGTGACGCTGGCGAACTGCC    700
                                                                       
EMBOSS_001         1 --------------------------------------------------      0

TCSYLVIO_0084    701 TGTTTGTGGGCGGAGCAAGCCTGTACGTTGTCGGGTGGCGGTCCGACCCG    750
                                                                       
EMBOSS_001         1 --------------------------------------------------      0

TCSYLVIO_0084    751 CCTGCTGGCGAGCGCGTCGATGTGCTGATCAGCGGGCTTGAGTCGCGCTC    800
                                                                       
EMBOSS_001         1 --------------------------------------------------      0

TCSYLVIO_0084    801 CGGCGGCGGCGTGCTGGTGGCGAATCGATTTCCGCCGGGCTCGCGCGTCG    850
                                                                       
EMBOSS_001         1 --------------------------------------------------      0

TCSYLVIO_0084    851 CTGTGGTGGACTCGGTGCCGATTGCGGAGAAGCGTGTTGCGTACCGCGGC    900
                                                                       
EMBOSS_001         1 --------------------------------------------------      0

TCSYLVIO_0084    901 GCCTACGACCTTGGCGACCTCTCCGCGTGCCTCGTGGTGCACGGCGTGAA    950
                                                                       
EMBOSS_001         1 --------------------------------------------------      0

TCSYLVIO_0084    951 ACTGACTGGGAGTGTGCTGACCATTGCGCGCACGCACGTGGCGGCTGTGT   1000
                                                                       
EMBOSS_001         1 --------------------------------------------------      0

TCSYLVIO_0084   1001 TTTGTGACGCTGTTGGCGTGTTGGTTGCTGGCGGCGTGGCGCTGTCGTCG   1050
                                                                       
EMBOSS_001         1 --------------------------------------------------      0

TCSYLVIO_0084   1051 CGCGGAGCGCTGTACTTGGACGGGCTGTTGGTGCAGACGGCGCTGGGGCT   1100
                                                                       
EMBOSS_001         1 --------------------------------------------------      0

TCSYLVIO_0084   1101 GTGCGTGTCGGTGGAGGGCGGCATTGCGGCCAGCGGCGGCTCCGTGGTGG   1150
                                     .||.||..|||||  |.|  ||  .|||||||| 
EMBOSS_001         1 ----------------agcagcgatgcgg--atc--cg--accgtggtg-     27

TCSYLVIO_0084   1151 CGTTTGTTGGCAGCGACTTCCTGCTGTGCAAGCACGCGGTGTCTGTGCGC   1200
                                                                       
EMBOSS_001        28 --------------------------------------------------     27

TCSYLVIO_0084   1201 GGGGCTGTGAGCGTGTCGGGCTCCGCTGTGGCGCTTGTGCGGAACGAATT   1250
                                                                       
EMBOSS_001        28 --------------------------------------------------     27

TCSYLVIO_0084   1251 CTTGTCGACGGAGGACTACGCGGTGGCGTTCTATTCGACGGTGAGCCTGG   1300
                                                                       
EMBOSS_001        28 --------------------------------------------------     27

TCSYLVIO_0084   1301 CC   1302
                       
EMBOSS_001        28 --     27


#---------------------------------------
#---------------------------------------
