# Supplementary material for: Identification of vaccine targets in pathogens and design of a vaccine using computational approaches
Source: Sci Rep. 2021 Sep 2;11:17626. doi: 10.1038/s41598-021-96863-x (PMC8413327; doi:10.1038/s41598-021-96863-x)
Supplement: Supplementary file 2 — Supplementary Information 2. [file 41598_2021_96863_MOESM2_ESM.zip › Supplementary Files/Supplementary File 4/Strains/CLB TS_HTL epitope against CLBNon-Esmeraldo-like TS.txt]

########################################
# Program: needle
# Rundate: Thu 29 Apr 2021 12:20:25
# Commandline: needle
#    -auto
#    -stdout
#    -asequence emboss_needle-I20210429-122402-0376-29980034-p1m.asequence
#    -bsequence emboss_needle-I20210429-122402-0376-29980034-p1m.bsequence
#    -datafile EBLOSUM62
#    -gapopen 10.0
#    -gapextend 0.5
#    -endopen 10.0
#    -endextend 0.5
#    -aformat3 pair
#    -sprotein1
#    -sprotein2
# Align_format: pair
# Report_file: stdout
########################################

#=======================================
#
# Aligned_sequences: 2
# 1: TcCLB.510097.10
# 2: EMBOSS_001
# Matrix: EBLOSUM62
# Gap_penalty: 10.0
# Extend_penalty: 0.5
#
# Length: 411
# Identity:      33/411 ( 8.0%)
# Similarity:    33/411 ( 8.0%)
# Gaps:         366/411 (89.1%)
# Score: 139.0
# 
#
#=======================================

TcCLB.510097.      1 ATGGGTGTCCGTGAAAGCACCTCTCTGCAGGAAGAAGTGCCACCACATCC     50
                                                                       
EMBOSS_001         1 --------------------------------------------------      0

TcCLB.510097.     51 CGGGACTGAAGTCATTCCGAAGGCCGACGTGGAGCGACCGATCCACGAAG    100
                                         |.||.|  |||| ||.|          |..
EMBOSS_001         1 --------------------atgctg--gtgg-gcaa----------ata     17

TcCLB.510097.    101 AAGAAGCGACCTCTCCGGAAGGGGCCACTGAGCGGCAGACGCAAGAAACC    150
                     .||..||.||             ||     .|||||.|.|||        
EMBOSS_001        18 tagccgcaac-------------gc-----ggcggcgggcgc--------     41

TcCLB.510097.    151 ACTGCGCCTTTGGTTGAAAATGAAGACAGTGAGGACGTTGGCACCGCATC    200
                        ||||                                           
EMBOSS_001        42 ---gcgc-------------------------------------------     45

TcCLB.510097.    201 GGGCAATACAAGCACCCTGCCTGGGGAAACCAAGATCCCATCGGGGTCCA    250
                                                                       
EMBOSS_001        46 --------------------------------------------------     45

TcCLB.510097.    251 ACGCAACAGCACCCTCGGGTACCGGCATTTTGCTTGAGAACGGGCATTTC    300
                                                                       
EMBOSS_001        46 --------------------------------------------------     45

TcCLB.510097.    301 GAGGAGTTGGCGGGCATGGCTCTATTTGCTGAGAGCACCATGCATGGGTG    350
                                                                       
EMBOSS_001        46 --------------------------------------------------     45

TcCLB.510097.    351 TGTGTCTCGGGTGTTGTTGCTGATGCTTCTGGGGCTGTGGGGCGCTGCGG    400
                                                                       
EMBOSS_001        46 --------------------------------------------------     45

TcCLB.510097.    401 CTCTCTGTTGA    411
                                
EMBOSS_001        46 -----------     45


#---------------------------------------
#---------------------------------------
