# Supplementary material for: Identification of vaccine targets in pathogens and design of a vaccine using computational approaches
Source: Sci Rep. 2021 Sep 2;11:17626. doi: 10.1038/s41598-021-96863-x (PMC8413327; doi:10.1038/s41598-021-96863-x)
Supplement: Supplementary file 2 — Supplementary Information 2. [file 41598_2021_96863_MOESM2_ESM.zip › Supplementary Files/Supplementary File 4/Strains/CLB TS_HTL epitope against SylvioX10 TS.txt]

########################################
# Program: needle
# Rundate: Thu 29 Apr 2021 11:49:25
# Commandline: needle
#    -auto
#    -stdout
#    -asequence emboss_needle-I20210429-114923-0388-3126744-p2m.asequence
#    -bsequence emboss_needle-I20210429-114923-0388-3126744-p2m.bsequence
#    -datafile EBLOSUM62
#    -gapopen 10.0
#    -gapextend 0.5
#    -endopen 10.0
#    -endextend 0.5
#    -aformat3 pair
#    -sprotein1
#    -sprotein2
# Align_format: pair
# Report_file: stdout
########################################

#=======================================
#
# Aligned_sequences: 2
# 1: TCSYLVIO_008400
# 2: EMBOSS_001
# Matrix: EBLOSUM62
# Gap_penalty: 10.0
# Extend_penalty: 0.5
#
# Length: 1303
# Identity:      33/1303 ( 2.5%)
# Similarity:    33/1303 ( 2.5%)
# Gaps:        1259/1303 (96.6%)
# Score: 174.0
# 
#
#=======================================

TCSYLVIO_0084      1 ATGAACATTTTGTCGGTCTTACGTGTGGAGTCTTTTTCAGCTGTTGTGTT     50
                                                                       
EMBOSS_001         1 --------------------------------------------------      0

TCSYLVIO_0084     51 TCAGGGGAACGACATGCAGGGAAGCTCGGTTGTGTTTTATTCAAGTGACT    100
                                                                       
EMBOSS_001         1 --------------------------------------------------      0

TCSYLVIO_0084    101 CCTCCAACAACTACTACAACTCATGGCTGCAGTTGAGCGGTAACCTCTGC    150
                                                                       
EMBOSS_001         1 --------------------------------------------------      0

TCSYLVIO_0084    151 CGTGAATCCCCATCGGATGCATTTGCCTTTCTGTATCCCACGGTGAATCT    200
                                                                       
EMBOSS_001         1 --------------------------------------------------      0

TCSYLVIO_0084    201 CCGCGACTCCACGGTGGCTGTGTCCGGCAACCAATTCATGTCCAACAATG    250
                                                                       
EMBOSS_001         1 --------------------------------------------------      0

TCSYLVIO_0084    251 GAGTGACCAAAGCGCTGTGGATATTTTCAGACTCAACCGATCTTACAAAC    300
                                                                       
EMBOSS_001         1 --------------------------------------------------      0

TCSYLVIO_0084    301 GGAGCGATTGTGGCCGCGTGCAACACTGTGAACGGCGAGGAGGGAGCGTA    350
                                                                       
EMBOSS_001         1 --------------------------------------------------      0

TCSYLVIO_0084    351 CTACAGCATCCCGTCCGTGTACAGTGCCAGCATCCTGACCTGCAGCGAAC    400
                                                                       
EMBOSS_001         1 --------------------------------------------------      0

TCSYLVIO_0084    401 CATGCACCCTCGCGGCGTCGTGCTTCTCCGCGTACACGACGACGGCGTCG    450
                                                                       
EMBOSS_001         1 --------------------------------------------------      0

TCSYLVIO_0084    451 AGTGATGGCTGCGCCTGCACGTGCGCGGAGGGCGGCCACGGCGATGCGTG    500
                                                                       
EMBOSS_001         1 --------------------------------------------------      0

TCSYLVIO_0084    501 CCTGCCCGTTGCTGTCCCCGAGCCACCGAGCACCGACGGTGCCGACTTGT    550
                                                                       
EMBOSS_001         1 --------------------------------------------------      0

TCSYLVIO_0084    551 GCGTGCGTGACGTGCGTGTGGATGTGGAGGTGAACGCCGGTCTCGGGACG    600
                                                                       
EMBOSS_001         1 --------------------------------------------------      0

TCSYLVIO_0084    601 TCGGTGGCGTGCTACGTTGGTGTGACCTTTGCGGCGGACGTCGTGGTGGA    650
                                                                       
EMBOSS_001         1 --------------------------------------------------      0

TCSYLVIO_0084    651 CGTGGAGTCGATGTCAGGGAGCGTGCGCAACGTGACGCTGGCGAACTGCC    700
                                                                       
EMBOSS_001         1 --------------------------------------------------      0

TCSYLVIO_0084    701 TGTTTGTGGGCGGAGCAAGCCTGTACGTTGTCGGGTGGCGGTCCGACCCG    750
                                                                       
EMBOSS_001         1 --------------------------------------------------      0

TCSYLVIO_0084    751 CCTGCTGGCGAGCGCGTCGATGTGCTGATCAGCGGGCTTGAGTCG-CGCT    799
                                          .|||||    |.||||.....|.| |||.
EMBOSS_001         1 ---------------------atgctg----gtgggcaaatatagccgca     25

TCSYLVIO_0084    800 CCGGCGGCGGCGTGCTGGTGGCGAATCGATTTCCGCCGGGCTCGCGCGTC    849
                     .| |||||||                          |||||.|||||   
EMBOSS_001        26 ac-gcggcgg--------------------------cgggcgcgcgc---     45

TCSYLVIO_0084    850 GCTGTGGTGGACTCGGTGCCGATTGCGGAGAAGCGTGTTGCGTACCGCGG    899
                                                                       
EMBOSS_001        46 --------------------------------------------------     45

TCSYLVIO_0084    900 CGCCTACGACCTTGGCGACCTCTCCGCGTGCCTCGTGGTGCACGGCGTGA    949
                                                                       
EMBOSS_001        46 --------------------------------------------------     45

TCSYLVIO_0084    950 AACTGACTGGGAGTGTGCTGACCATTGCGCGCACGCACGTGGCGGCTGTG    999
                                                                       
EMBOSS_001        46 --------------------------------------------------     45

TCSYLVIO_0084   1000 TTTTGTGACGCTGTTGGCGTGTTGGTTGCTGGCGGCGTGGCGCTGTCGTC   1049
                                                                       
EMBOSS_001        46 --------------------------------------------------     45

TCSYLVIO_0084   1050 GCGCGGAGCGCTGTACTTGGACGGGCTGTTGGTGCAGACGGCGCTGGGGC   1099
                                                                       
EMBOSS_001        46 --------------------------------------------------     45

TCSYLVIO_0084   1100 TGTGCGTGTCGGTGGAGGGCGGCATTGCGGCCAGCGGCGGCTCCGTGGTG   1149
                                                                       
EMBOSS_001        46 --------------------------------------------------     45

TCSYLVIO_0084   1150 GCGTTTGTTGGCAGCGACTTCCTGCTGTGCAAGCACGCGGTGTCTGTGCG   1199
                                                                       
EMBOSS_001        46 --------------------------------------------------     45

TCSYLVIO_0084   1200 CGGGGCTGTGAGCGTGTCGGGCTCCGCTGTGGCGCTTGTGCGGAACGAAT   1249
                                                                       
EMBOSS_001        46 --------------------------------------------------     45

TCSYLVIO_0084   1250 TCTTGTCGACGGAGGACTACGCGGTGGCGTTCTATTCGACGGTGAGCCTG   1299
                                                                       
EMBOSS_001        46 --------------------------------------------------     45

TCSYLVIO_0084   1300 GCC   1302
                        
EMBOSS_001        46 ---     45


#---------------------------------------
#---------------------------------------
