# Supplementary material for: Identification of vaccine targets in pathogens and design of a vaccine using computational approaches
Source: Sci Rep. 2021 Sep 2;11:17626. doi: 10.1038/s41598-021-96863-x (PMC8413327; doi:10.1038/s41598-021-96863-x)
Supplement: Supplementary file 2 — Supplementary Information 2. [file 41598_2021_96863_MOESM2_ESM.zip › Supplementary Files/Supplementary File 4/Strains/Sequence details.xlsx]

## Sheet: Sheet1
Organism	Strain	Accession Number
Trypanosoma cruzi	Dm28c	TCDM_10797
Trypanosoma cruzi	CL Brener Esmeraldo-like	TcCLB.507953.10
Trypanosoma cruzi	CL Brener Non-Esmeraldo-like	TcCLB.510097.10
Trypanosoma cruzi	Marinkellei B7	Tc_MARK_8677
Trypanosoma cruzi	Sylvio X10	TCSYLVIO_008400
