# Supplementary material for: Identification of vaccine targets in pathogens and design of a vaccine using computational approaches
Source: Sci Rep. 2021 Sep 2;11:17626. doi: 10.1038/s41598-021-96863-x (PMC8413327; doi:10.1038/s41598-021-96863-x)
Supplement: Supplementary file 2 — Supplementary Information 2. [file 41598_2021_96863_MOESM2_ESM.zip › Supplementary Files/Supplementary File 5/Supplementary File Y_A.fasta]

>SEQ_0_PYLH01000001.1_1 PYLH01000001.1_1 # 3 # 290 # 1 # ID=1_1;partial=10;start_type=Edge;rbs_motif=None;rbs_spacer=None;gc_cont=0.587
AIFCSLPQGCGSRCSLFEPLFVSPVPAEPIAGVLNLHDELRDGCSRSTTAGEDLAATPSG
MDYELSDDLAQATLISGRSVLFPEVTVQRVLRVSH
>SEQ_1_PYLH01000001.1_2 PYLH01000001.1_2 # 287 # 652 # -1 # ID=1_2;partial=00;start_type=ATG;rbs_motif=None;rbs_spacer=None;gc_cont=0.604
MIAVLPFAEHFSSGRLPLGEAVCAFHAAAATHSACSIPSVQIHVGLSRLPRGTVHLRISN
HVITVTRGVPHAEVDAFQSISRRTRAACFLRGSMPACRGLPSSVPAVCNTRGLSESKRVD
V
>SEQ_2_PYLH01000001.1_3 PYLH01000001.1_3 # 649 # 1029 # -1 # ID=1_3;partial=00;start_type=ATG;rbs_motif=None;rbs_spacer=None;gc_cont=0.601
MVQKRTQYFVGTRGHAMRRVADGESSAHGVKGQSIFQSPEGEHKHKVCGQQWGSQHVRFG
QCDGVAGLPTAKAEHSRSPKSTAAQPIPEGGTWCRHASGYHRPGLERVPSCFARTSGSME
KPRQRA
>SEQ_3_PYLH01000001.1_4 PYLH01000001.1_4 # 2176 # 2433 # -1 # ID=1_4;partial=00;start_type=ATG;rbs_motif=None;rbs_spacer=None;gc_cont=0.516
MHTHAGPLVLSFAPHAPLPSCLAAWAEHRNCFCFVFIALSGRPLSLPLPVCVFCFTGAMR
MCVLVVPRFGFLFCFFFLILCLCCG
>SEQ_4_PYLH01000001.1_5 PYLH01000001.1_5 # 2571 # 3791 # -1 # ID=1_5;partial=00;start_type=TTG;rbs_motif=None;rbs_spacer=None;gc_cont=0.493
MCVFVPLLISTASWCVCAAGAGLLPFVTVRGCAWCSARVSYPLLCVDGVLVCAEGCTQVR
EVMMAMMMTGRVLLLVCALCVFCCGVGLTNGDTAMEMRIEENPQSTVPDPAVGNAKEQAT
QDLVMEGPENGDPSLAAQTGNNTKQQKVVVETPPLIPVRTEEEEEEVKTEESEEPRSLSE
GREKSKLSSMPEGERPPPPPPPPGTPSPLILNGNSAGNTNENSGEELPSFDGGFTQGQGL
KSPAAESAPAATSQVKNEDPGSADVVSVQQVQKAQSGLESGSESRKEDGVLTTNKQQDGT
SDSHAESTPTSRSSAKSVAASNGPDKATEEEISNKNTARVDEVPEAAQEDGNKDDNKKET
PIKTTAIANGTAPTGDSDGSTAVSHTTSPLLLLLVVACAAAAVVAA
>SEQ_5_PYLH01000001.1_6 PYLH01000001.1_6 # 3767 # 4072 # -1 # ID=1_6;partial=00;start_type=ATG;rbs_motif=None;rbs_spacer=None;gc_cont=0.461
MIVFCFVCFRCPAVCSASCPTFATLNASQTHSYACHAHNCLRGIKFEDGCMRAGAIWVQF
FVCVFTFFTSVLFVYLCFAFNCFVCFFCLLAAGRCVFLSLY
>SEQ_6_PYLH01000001.1_7 PYLH01000001.1_7 # 4163 # 4621 # -1 # ID=1_7;partial=00;start_type=ATG;rbs_motif=None;rbs_spacer=None;gc_cont=0.549
MKIEDTEQSDSETTELKDMEEQPGGGQDPNAGAATQQSENAVSGAGEVSEGISGQLKGPD
EDIAGGGGKTADKEIKPNTTTTTTTTTTTKAPTTTTTTEAPSNTAMNAETSTTTTTRAPS
RLREIDGSLSSSAWVCAPLLLAASALACTAVG
>SEQ_7_PYLH01000001.1_8 PYLH01000001.1_8 # 4623 # 5015 # -1 # ID=1_8;partial=00;start_type=TTG;rbs_motif=None;rbs_spacer=None;gc_cont=0.583
MLLCFFVAVCAAPPLVCVRTLREGCRYDGPLSPYVHAVEPCVPLLFASPSSICVLVCGVR
CMPGCCPLLMWCALCVCLPHLSSPLLLSISLTVQISSTPLNDHTHDDDVPSAVRPVGACP
VLLLVCLYDS
>SEQ_8_PYLH01000001.1_9 PYLH01000001.1_9 # 5080 # 5661 # -1 # ID=1_9;partial=00;start_type=ATG;rbs_motif=None;rbs_spacer=None;gc_cont=0.479
MRGRCTATERHPALSLQGNVHPQNIWTRHHQTHMPFHAPINRSEGAFWRVGVHSHIFIST
AINGEESGATATKGKTNTYCSTLPAKGRNNTNRILGCTNTRKLQRKKKKIIVYTAGIFNT
RPRHDVLPSAKTKRMQTSANIQTETQINVCLLYSISCAYICVCGCCCGGVRACMKWCASD
MNEGHTATELFLC
>SEQ_9_PYLH01000001.1_10 PYLH01000001.1_10 # 5888 # 6481 # -1 # ID=1_10;partial=00;start_type=ATG;rbs_motif=None;rbs_spacer=None;gc_cont=0.562
MQALRVCVQGPCNNVTTNMLRLGDPHIAVVLTNSPGTAHTDALSGRSEASFEALQGTGCV
DAATTCMECHDGTVSCDWWNIYFSEATERDRGRERERELHLLLASLLPFVASHADYCLSA
DHGWHASTSDVVCRHFRAPVKHTSRRMLWLWIWCRECSRHYFARLLFTASRQIDASPPEP
FTAAPCVVLPAHDSLVV
>SEQ_10_PYLH01000001.1_11 PYLH01000001.1_11 # 6801 # 6938 # -1 # ID=1_11;partial=00;start_type=ATG;rbs_motif=None;rbs_spacer=None;gc_cont=0.601
MMAGDQRVVAAGGNECIGNRPFSLFRAGADELARGHRQQAACQHV
>SEQ_11_PYLH01000001.1_12 PYLH01000001.1_12 # 6935 # 7309 # -1 # ID=1_12;partial=00;start_type=TTG;rbs_motif=None;rbs_spacer=None;gc_cont=0.517
MSGSVPLNCDQSLHSFGVWQPVSFVYFPLQHVDTAGPKNICLDGYELLPCVVHGIFDCVG
RCIAVTNTSVWRVAVCWNYGRKTCEGVVCSLRVLFGGADMCAGIVALLADGSTSLFSIPG
CAGK
>SEQ_12_PYLH01000001.1_13 PYLH01000001.1_13 # 7406 # 7645 # -1 # ID=1_13;partial=00;start_type=ATG;rbs_motif=None;rbs_spacer=None;gc_cont=0.604
MANPLPLHLPLPPVLLGFFRQVEGPASGPGEYPLVLYFVGGKTSSWDGGAVNCGAELALR
TVGTMGGIVVVCAAGLALR
>SEQ_13_PYLH01000001.1_14 PYLH01000001.1_14 # 7711 # 8070 # 1 # ID=1_14;partial=00;start_type=ATG;rbs_motif=None;rbs_spacer=None;gc_cont=0.469
MLHVVGARNTMNYEVADFRVLQPQDTAAWWEIKKRAAGTAKKINKSLISSHRYRQPNYVH
RGHPIEHKTEKNYAQKCLRFIRRYVNLGSQPSSQASRSQAPILRLVHTLHLPSIPKHTQ
>SEQ_14_PYLH01000001.1_15 PYLH01000001.1_15 # 8371 # 9063 # 1 # ID=1_15;partial=00;start_type=ATG;rbs_motif=None;rbs_spacer=None;gc_cont=0.635
MLSAILAGSNHSRIAVQRNPCSHSIECWYGGGGGKQKKQRKGTGTSSSRSVIAMDRRRGV
RQVCLPISAPTAASSSLGGGSTAPCAASAASGPLGPVVVAPPPAPSLAAPSPAGCPTTDV
TPSAATSSLHGRSLFFKASCGAPAVSLGEITPLPSEHLGRLPLLGRRNLLRCSRVNILRW
CGVAGINALRNRGRMPLCVCVCVCVCLCERNIFFLLLVLLPSH
>SEQ_15_PYLH01000001.1_16 PYLH01000001.1_16 # 9090 # 9377 # 1 # ID=1_16;partial=00;start_type=TTG;rbs_motif=TTATT;rbs_spacer=14bp;gc_cont=0.417
MSVLILLCIWSDFLLPPFVIVVMEGVGFREAGVKLRFFLSLFLHHQLVIFFSFFDVPCAS
FVVVFVSVLLVRRISGTSVFDSPPNFVPRELCIVA
>SEQ_16_PYLH01000001.1_17 PYLH01000001.1_17 # 9537 # 11807 # 1 # ID=1_17;partial=00;start_type=ATG;rbs_motif=None;rbs_spacer=None;gc_cont=0.516
MTELYTTPEAAAGEGRLGLFSAATPGRMRSGVHDSSALPETKTIGASVSSFQEPHGAACG
GTDTSHERPLWIDEEDVAFFFAAMTWNVELLEVLLSRAENPLLSDVAYGGSYDCQQQQRA
TRVPEEENVTTLARAAFPTLEEALLTASAAMRTTPRGKSRLPGGNHSRRSKRRRIGRGRT
TQLTIYSTFLYEARVEVDYEDEVEDEKEEVAWESKKYNKSGRGKLHFTTQAPYKCGAIGM
KKEKYGAYSTEEEEFYQSDVPQRCLEAHDNFLAAAISETTVNNVTVPAGPVFQGTILQRE
DEKGKEKTQQSPPCPPVTIRDFFRLFFQSFLIVVVAKLRYQEEPASSNRRPNPLSPLEFR
ALCFVRRYRVVFKEILRRHVMGSEKEVERRATQSLLVDAFQCDEARDGNWGAGWKPSYSQ
VYISGREPVYQPLLLDFLNITRVVQCYANPPQSDVNDFRGIGKSKDMALNKLYCWRRLLL
EGADMSQGNVQNVKRAGSLFLCSEEQEVAYELLRKCLSPLAWEPYRTFGPYMIYTAELPC
SSRLIAKLVIPAEDQESYDLSQHFQEGVFCFLHGIPFFPFDAARSGPQNEPSLLPRCCSL
VHCSAGMHRSSGLAIAYLLWLVALSCGELPVVRNSVDLLVEKNEEGQGRQYQTIASYLSV
FLGNRGKRPNTTETMAADVTATPTSLPLPAAAGDVWTDAEGSHVEKHGNEIDSMVNNTTS
ILELCVEHVRRQRSMAVPISAVRELLRRYACCLHLQ
>SEQ_17_PYLH01000001.1_18 PYLH01000001.1_18 # 11869 # 12096 # 1 # ID=1_18;partial=00;start_type=ATG;rbs_motif=None;rbs_spacer=None;gc_cont=0.404
MFPGMSNDARPQRIQNDPRLLSNTALSFNTQIKKKKVKNDIALCDPIPAEHTNTKKKKTA
VAEMGLQGNLMSFLD
>SEQ_18_PYLH01000001.1_19 PYLH01000001.1_19 # 12194 # 12433 # 1 # ID=1_19;partial=00;start_type=TTG;rbs_motif=None;rbs_spacer=None;gc_cont=0.479
MAANNLTTTCASCGCDHFLARFRQGIFGRFVVVVVPFFFFFDFFLLVPGIVILSP
HARLRACNYVMSGKTSG
>SEQ_19_PYLH01000001.1_20 PYLH01000001.1_20 # 12507 # 12689 # -1 # ID=1_20;partial=00;start_type=ATG;rbs_motif=None;rbs_spacer=None;gc_cont=0.393
MDCNAPEFVLYVCFIVMLARFVVDDVRVSMSCFLLLVCMCVCVCSFFCLSFCFLQCNWGV

>SEQ_20_PYLH01000001.1_21 PYLH01000001.1_21 # 12976 # 13944 # -1 # ID=1_21;partial=00;start_type=ATG;rbs_motif=None;rbs_spacer=None;gc_cont=0.430
MERQLQERGNAFNIFDGRVNEICMEKPSLGFRLKAGTDMVVVFLRRLRGLGEGEYGVSFQ
DGLCTFHHAQDSVFVSFLCGVFKSLRSLRNFVFGWNWNGNCSNEDWWDALGHVQLEFGCV
EAELHEFSELLGKLEEDCRDIEPTRRLQELIDIHAGCGENEDAALNLEENFEVLIRELRH
RVREMKTMLVGQSVKERLIQARIDALSNGLHRVANLSLVVNGELDKDKRRRALEELHEKH
DSLSEELSSVGRDLLVLYALQQGREETFLRPLHEYSPFLAAKCLRNAGFLTDTIETGVFS
LTSGVLMVTVIVTLMYKRYSLI
>SEQ_21_PYLH01000001.1_22 PYLH01000001.1_22 # 13967 # 14227 # -1 # ID=1_22;partial=00;start_type=ATG;rbs_motif=None;rbs_spacer=None;gc_cont=0.586
MCFCLCAHKRGRHDNTGGRVKTNPPQTDKDRKKRKKEKNRCRKQRLERQLQER
DDALAALKDRLEEYGREKICAGEPHQ
>SEQ_22_PYLH01000001.1_23 PYLH01000001.1_23 # 14605 # 19473 # 1 # ID=1_23;partial=00;start_type=ATG;rbs_motif=None;rbs_spacer=None;gc_cont=0.551
MGREFDAETRASLLAVNGKEGENQRSFDERAKKAMRNLEKCEQQLNTRRHQWRKRLNDLW
GPEPPYKLQPEDAASWICGQLYYTWIGDLMFRAAREELSEEEMPGPTRMSRAYNSGLMLS
RVLQQQRFQRHVWDAYIGVEVRHRRDRDSAGELRWVGYAQQKRTPRQLYAGVEWRVPPTH
RLKEENRNASRSPFTNGVVEGEYLFNTSSGNATATCERVDDIVIHCPLPEKKRRQGGMPV
TTQKRPKPMSVARALFSALGYHVYVLIPFRLLRDTCQLAVPVVLQYYIEYIETADPSWRD
GLLLVLAFSLLTLVQSAAGSKLTQLGWRSGYTFQNALQGVLFEKCGTILRKALSHPEMSV
GRIVNMVSSDMNSARSFPLMLPFLFGAPLQLTFALALLYRLVGWCAFAGFGVLILFMPLQ
GILMRRYYAVYGRLSRATDARLKVTNEFFSGVRIAKFMSWEPSFIRRIEERRREELAALR
ASQLLYVSISFLTNAIPAFVVAVVFLLYIEMGHELTPAIVFPAIALLGIMQTPFVMIPVA
LSGLVRFVVSMRRITKFIECEDADDGMREMLLQHTANRQAIPEEIKDLMHTPMMASVAAE
FTRATISTFVPQKLPPNAKELRAAQKKKKPDGAEPTSSSQYYELRPKDLLHGITLRIPKG
KLTCVVGDTGSGKSTLIESLLGGHEVTSGFLRSVPNIAYVPQQAWIMNATLKENILFFSD
MDEARFRRALRCTQLESDLKLLLNGVETEIGEKGVNLSGGQKARVSLARAVYATGRELYL
LDDPLSALDAHVGEHVMHECILGELRSTTRMLVTHQLHQLRYADHIILLQEGGTVAFAGS
YEDYGRFIAGREATPIVAAAAEAAAAAASSSVEGGEAVGELRAPKSEITGVNNGDEDNND
NDLSHNASTLLFYDDEDNEEQSQQQQQQKQQNKNREKKKEDGSTEEKNMDGKLMTDEEKA
VGAVSLLTYVKYLETCGGATLCGLVFLLFIVTEFLLVSPSLWLSFWSVKRFELEPKTYLL
LYVAFVAASALCSPLRNASAYAVLRIGSWRLHSQLLRSVAVAPMSFFDTTPLGRVMNRFS
KDMSTIDSNLQSSVIFFFQSTLSVISSIAVMAISQYFVLIAIIPCLLVYYRLMVFYNSAN
REMRRIANRSNSPVFSVLGEMLSGRWTIAAYDRTAAFVAKALRRIDTVYACSYMQTVCDC
WLAVRIEILSNVVLTSVALVGVLLVMLRFGHVDVGLLALSLTMAVSINSQLKYVVNQAAS
VEADMNCVERVQHYTSNIEHEDLMEEIDEAIRALEKNDKKRRERKGDPITPAGITHDDDD
TSTATVSVPLLEESHASDASPELSYSPADNNNHNDDNGTRENVAAGSLEFRDVTMRYRAG
LPHVLCGLTFTIPAGQKVGVIGRTGSGKSSLLLTLLRVVDIEDGQIVLSGRPIRSYSLRA
LRQLFSMIPQDPLLFNGKVRENLDPLNVCSDAQVREAIRLVGMEDRLAAETDPLQCPVEE
GGANFSVGQRQLLCMARTLLRRGCSFILMDEATANVDPTLDKQIQHVVTHVFAGHTVITI
AHRLHTLATYDVILMMEEGRVVEMGSPYDLVRSADTRFAQMVRSLGESAMQEFMASTQAP
TR
>SEQ_23_PYLH01000001.1_24 PYLH01000001.1_24 # 19702 # 19848 # 1 # ID=1_24;partial=00;start_type=ATG;rbs_motif=TTATT;rbs_spacer=14bp;gc_cont=0.327
MNQLLYFLEGFFFFFCWVFGVVCYARMYLFTVRDNILISFFIVSVCNP
>SEQ_24_PYLH01000001.1_25 PYLH01000001.1_25 # 19905 # 20357 # 1 # ID=1_25;partial=00;start_type=ATG;rbs_motif=None;rbs_spacer=None;gc_cont=0.358
MLFLAVFFFFFFFPCLSSITGTNKYGRGEFFFLFSPFFVFFFVLFIYFFSFFPRLVFFFL
FFFLPFNFKSFFWVVPCVSHRMNAWRVGGVVGKQREREREGEGGMMVVCVSPKINPHAYM
QGSKYGGIKATTAFFSRISTGRKQQQQINK
>SEQ_25_PYLH01000001.1_26 PYLH01000001.1_26 # 20319 # 20573 # -1 # ID=1_26;partial=00;start_type=GTG;rbs_motif=None;rbs_spacer=None;gc_cont=0.369
MNEGKWCGGVKMRYTTCIEKEKKKKKKKGCGGRNGEGKKVLPAQTHLRENYTTKTNYADK
RTSNISVQLYLFLFIYLLLLFTAC
>SEQ_26_PYLH01000001.1_27 PYLH01000001.1_27 # 20681 # 20956 # -1 # ID=1_27;partial=00;start_type=ATG;rbs_motif=None;rbs_spacer=None;gc_cont=0.431
MECTPTMDPPADDVDISTSPSSSLYIYIYISPPQKKNNNDNNTDARHRKQKMLQKKYIYI
PTTLIMKEERPYAALCLHAVCVPFLLSGRAV
>SEQ_27_PYLH01000001.1_28 PYLH01000001.1_28 # 20993 # 23404 # 1 # ID=1_28;partial=00;start_type=ATG;rbs_motif=None;rbs_spacer=None;gc_cont=0.588
MRRGKRSGTLYSSPRSAAGDTASVKAFPTFTPVTAFARTSCKATSSSTLEFLHSDPRHVR
VCVNDLVAFEYIDENHQWQWGLATVAASPAPRHVQLLLWRHDAASLPDPQSAGSGLVSTE
ERERVMARLEQLPQRRARVNEEMEAIHKAIATKQAAYVVSRRRIENAASAAERALVEACT
RIHEVEARDWRETRCYRNPPEIVVLVMEAVLTVIGEKCVSWAQIQSVIRSPEFVRTVELF
DPAKMSAATKEKIQSKYLSNPRFTYGDAMNGSQALGYLQQWVVAQMDAANATEELAEYDM
QHLNDRFAIARMEEQIDAFRQTLREYADEEERLHAVLEGRSMQVNKEEDGDNDAQKSFGA
EDRGTLRGTNVVWTLTEDTIVTLRSAILCNYDRPDSTIVRLTAGQVQELEDALKKRESGW
KDEQRADAARRTLQNALEELRGEHGRKLKRLQELESSSHATQQELGERRRELEKLNQVIT
EGGLSLHTPWPSSTSTPSHATPRRLRPNTLQLPVFGPAADSAVLSRDGVEEEFAEKIADL
ENRLKRALHENPTAAQVQLLEDDLWAVQEELRHTKEELDNFRTANAPNYYTSSALRMEKE
STPEAQLAAAQRQIEELEAALEEALEHGRQPQGQSLKAQEKSNGRDGDGEMQGRIQRLNE
ELQRQRRDTEGIAERLNEELHAHKETRQKLADKECELKVLWDRQCEADREKESTRAALQE
TERELEKLRGHLREQKEELHAARPKEYRWESEAKAPRGRRSLQLHEILGRLMDEAGRQSL
EAKSTEMVLDEVRVLLGKGLTAY
>SEQ_28_PYLH01000001.1_29 PYLH01000001.1_29 # 23401 # 23691 # -1 # ID=1_29;partial=00;start_type=ATG;rbs_motif=None;rbs_spacer=None;gc_cont=0.371
MRVCIFCVSINREGKKQYPQLCVTYSPTRTYKRNKQKKKEKAHVCLCACVCVCVCVLAKE
KKKKIENNNDDYDHNTQEKTTKNTIRKERVEMMFFG
>SEQ_29_PYLH01000001.1_30 PYLH01000001.1_30 # 23817 # 24134 # 1 # ID=1_30;partial=00;start_type=TTG;rbs_motif=TTATT;rbs_spacer=13bp;gc_cont=0.447
MFPSSFIKERSKRSCLFLAVCIHVLFFYPLSSLSALQPCTVCNSTSIGLRGLLASELAAH
CLHFFYMVPTHFSFFFFLFLLLAIATLTHMSHNVIIGCSVLLVGW
>SEQ_30_PYLH01000001.1_31 PYLH01000001.1_31 # 24166 # 26655 # 1 # ID=1_31;partial=00;start_type=ATG;rbs_motif=None;rbs_spacer=None;gc_cont=0.582
MHVPHARDVAKAPSAAEDPKDMEKNNNRNINNNNKKRKKKKKNQQEAPLSIDDVEELSRR
REQLQSDLETSLARIAEIQAWIRQKNDESHDQNADAKVSHRQQQLECALQELTAARAAVW
AMPVGLWKDLYSLRHPPPAVAAIVKTAVCLLGERLYMSWEHCCGIRDLRRRIVKREPSAV
TAAELATVQRCDLKLKWSHDRVVRVHPTLGPLHQWIAAMLRASKAAAKAGGEKKELGEDG
ERKSAAAAAETAALMREMEEHAEYVQLAREELAAIDALLRDATHEADVHDASVETPCSSP
KTRSNTTLSLTDASTRPQTESLASGRSSTLSATEKGSVRQQSLRQQESRNADVADAVRSS
TFSFSFSFSAAAAASTSTAAAGVPSVVPRLRLESCGVGNVESNTGMAGGVVRSDTPRVIR
ARFEELRASPRIRSPRLGRPVTVHSARLVEGSTCKNSKTFLDSVSPCGTAALLQERADLL
QRVHDLEDRLKEAYHRNPSMAEFQLMRDEMTAAKQELLALRVEHSQLLGQTKRCSLYKLR
VPRENGAQDESCDGDGGAAATTIRELEEQLRAAHEKIQQLEAQAALNTLRGMNASVSSEY
SDRLTQTGGDNPLNAHATLPTGGGEGNAVSCAPTLRQQQQQQMQQQKRLDDALQQLEAQR
DALAVSEERLNQEMHAHHARQQQVRQLQEELTTVWRRLESAEHQLRLTLEERDDKMEGRG
GVATRRLMPGESRDVAASLHYELKQLHQRDVANQQTIERLRVELATLKRRRAEERQRQKE
LRAARAAMLERLEKTFAEALRRQDCSMRAIPQALARARNELGQLNMQRS
>SEQ_31_PYLH01000001.1_32 PYLH01000001.1_32 # 26821 # 27039 # 1 # ID=1_32;partial=01;start_type=TTG;rbs_motif=TTTTTT;rbs_spacer=15bp;gc_cont=0.384
MLADYCVLYKCFLLSFFFLFSCMHHIYCASVYDSSAQGVSRYTVCLPICFFLFHTHTHTR
REREREEERERER
>SEQ_32_PYLH01000002.1_1 PYLH01000002.1_1 # 1 # 234 # 1 # ID=2_1;partial=10;start_type=Edge;rbs_motif=None;rbs_spacer=None;gc_cont=0.547
IAALNTNKISIPKTMAGDTSSSAVSRPNLPAEHLAAGAKGRGTARPGRAHGDDGTDCGSG
LLPSLLLLLGLWGFAAL
>SEQ_33_PYLH01000002.1_2 PYLH01000002.1_2 # 482 # 943 # -1 # ID=2_2;partial=00;start_type=ATG;rbs_motif=None;rbs_spacer=None;gc_cont=0.574
MTGVASLHRESERSKRKKSSGGREMLTGLPAREMNTKRKQNEKKTRRQGVAVCVWRCGCL
PALAAKKQNKRERNVCSAPQALVARPHVTAPSARRSSRPLLMRAAGEAHRAVVMSVSVGV
RDGAVGRETHGTPHRKSAEETIKEGRVEKKKRP
>SEQ_34_PYLH01000002.1_3 PYLH01000002.1_3 # 1305 # 1604 # 1 # ID=2_3;partial=00;start_type=TTG;rbs_motif=None;rbs_spacer=None;gc_cont=0.510
MPLLGLQCSHEFERSSRCFRHASLLHIFVVRLSTLSAPSFLLLCFVFPQAHTTTHTHKMH
IAVDLNAPFVVHAGSCAIALLLLQFCERDGCWECWTCIW
>SEQ_35_PYLH01000002.1_4 PYLH01000002.1_4 # 1570 # 2745 # 1 # ID=2_4;partial=00;start_type=ATG;rbs_motif=None;rbs_spacer=None;gc_cont=0.547
MGAGSAGHVSGDADTVVVPVDVSCAPSDASLSYRVRVCVWAWKKCSAAGAEARYENYTFS
GFDVRMHSRNGELGAVCHVANAVHACSNCAASCATEEEGATVAFTMNVTTHKYAGPYELW
WRQFSPDGTIHPPARSGDADRTGICQLPPPREGKDDTKSGGTTAPQVNAEPSRQNEDWRQ
SAAADSANTVDQSPASNTATNTSEKKPEFAFVRNIKVAPAPSERSPTPVTERKGNPIDGA
MSGLINVELPRGVDLFVAQTTLVQPKDGIVPVTTRDLFASPSLVSAGGVIAVFFEGHMDA
EYQGGQLSKPFSSDVVAGCIDSAWNWSTLVGEVNKRIHRGHTLWLVQRRERRVWVLCSAP
QQSQRATECFLLREALMCSTKVGVGERAAWS
>SEQ_36_PYLH01000002.1_5 PYLH01000002.1_5 # 2736 # 3074 # 1 # ID=2_5;partial=00;start_type=TTG;rbs_motif=None;rbs_spacer=None;gc_cont=0.549
MELKLVVGNVTNPTGGRQSGRIKCGDPKPLSKLTSSASHEGDWTEFIASGGAGVVMEDGT
LVFPLMVKDEAEDVCSMIIYSTDSGSAWALSEDISPVECLSPASPNGRDHFS
>SEQ_37_PYLH01000002.1_6 PYLH01000002.1_6 # 3071 # 3688 # 1 # ID=2_6;partial=00;start_type=ATG;rbs_motif=None;rbs_spacer=None;gc_cont=0.576
MIVDCENAQREHESRDMGTAWTEAIGTLSGVWVNARSGVSQKEACMWMPSSLRPLREGRR
VMLCTQSGRTSGKKRATALCLWVTDNNRTFSVGPVAVDKAADWMLASTLLHSDGNLHLLQ
RRGNGEGRVISLSRLTEELSAVRSVLSTWAQKDIFFSSLSTPTAGLVAVFFDAASDGTWD
DEYLCLHATVEECSEGQRWVTIDGT
>SEQ_38_PYLH01000002.1_7 PYLH01000002.1_7 # 3630 # 4028 # 1 # ID=2_7;partial=00;start_type=ATG;rbs_motif=None;rbs_spacer=None;gc_cont=0.549
MQRWRNAVKDNDGLQLTGLESRAIWPVNTRGDEVRHVFLSHDFTLVVSVTIEEAPSGNTP
PLTAMLADTASNHTVGLSYSHNKEWETAFEGKTTTRSSTWGPRKEYQAALMLQGNKASVD
VDGQSLGRKRCC
>SEQ_39_PYLH01000002.1_8 PYLH01000002.1_8 # 4019 # 4270 # 1 # ID=2_8;partial=00;start_type=ATG;rbs_motif=None;rbs_spacer=None;gc_cont=0.571
MLLTGQRPPDVLRVRFDACVGHESHVTVTNVFLHSHPPNSTAMRALKDRVLAPTRDAAPT
PSEMIRVVDSVREHVAGDITEEK
>SEQ_40_PYLH01000002.1_9 PYLH01000002.1_9 # 4271 # 4642 # 1 # ID=2_9;partial=00;start_type=ATG;rbs_motif=None;rbs_spacer=None;gc_cont=0.500
MGNTPLDTNPHHKQSPCRVWSGVSPDDRLASLNDVKLILRDLGGNNTVRVCVSCVLLLLL
GLYLGGGSLLSHRVWISDSSRRINAASPALFYATIFLPFFFFFWCGQCVYTQTHGLYVVL
VDT
>SEQ_41_PYLH01000002.1_10 PYLH01000002.1_10 # 4694 # 4915 # 1 # ID=2_10;partial=00;start_type=ATG;rbs_motif=TTTTTT;rbs_spacer=13bp;gc_cont=0.500
MPDSHPFCISFLANHCCLFFLLLCPLSLGVPLLIVLLTIPLFFFLSLEAPMVHDDDCLCS
PLRWHEGDWAPAC
>SEQ_42_PYLH01000002.1_11 PYLH01000002.1_11 # 5326 # 5517 # 1 # ID=2_11;partial=00;start_type=ATG;rbs_motif=None;rbs_spacer=None;gc_cont=0.620
MQCMTANLIHVWLQRMEHVRQYALSVALMIVEERRHDVVALCVLRGRGMPAIVRDVEDME
LLD
>SEQ_43_PYLH01000002.1_12 PYLH01000002.1_12 # 5763 # 6443 # 1 # ID=2_12;partial=00;start_type=TTG;rbs_motif=None;rbs_spacer=None;gc_cont=0.548
MLLLWCVTLIAGWDGAWLCDLSLRLLSLCVDGVLVCAEGCTQVTGVMAMMMTGRVLLVCA
LCVLWCDVAAASAADGKGDAITKEDEKTRTTEVSPPGRKKESPVTSGQESAGNVRTPQSY
GVDILLPNNLNLDQKQEGEIMTENEDDDVDGMELQDDDGDGRTLESHWWQRHAKEEWMAP
IVGVGDCAELTLAASADLGCMRVRWNMAEPMRWCTKLCCCRGIDPH
>SEQ_44_PYLH01000002.1_13 PYLH01000002.1_13 # 6565 # 7266 # 1 # ID=2_13;partial=01;start_type=ATG;rbs_motif=None;rbs_spacer=None;gc_cont=0.601
MDSCPVTDPAVDVRDADAVIWRGESLSVMPGDEPSSWCPDTLPTNTTDARDPEDTYLIAA
MHAALRCPGMQVRLRVVEKGNVRCVPCTDGATITWATRPYDEGNAIRRDHAEVCRISATA
GSLLPVVPCDGEERACGAGWFHRHLLNKDCEGHPSLLRRALRPAAPHHRRMLTRLHRRRF
RRPRRGSRPRCSDGNGVISPNDTAGAPQEALKKSDLPCNDDVAADGVTSVVGKN
>SEQ_45_PYLH01000003.1_1 PYLH01000003.1_1 # 3 # 518 # 1 # ID=3_1;partial=10;start_type=Edge;rbs_motif=None;rbs_spacer=None;gc_cont=0.539
HPKEGPTPFTEPKGNPIDDAMSGSINVELPRGVDLFVLQTTLVQPKDGIVPVTTRDSFAS
PSLVSAGGVIAAFAEGHMDAEYQGGQLSKPFSSDVVAGYIDSAWNWSALVGEVNKRIHGG
HTLCLVQRRERRVWVLCSAPQQSRRATECFLLREALMCPTKVGVGERAAWS
>SEQ_46_PYLH01000003.1_2 PYLH01000003.1_2 # 509 # 847 # 1 # ID=3_2;partial=00;start_type=TTG;rbs_motif=None;rbs_spacer=None;gc_cont=0.566
MELKLVVGDVTNPTGGRQSGRIEWGDPKPLSKRIFSASHEGDWTEFIASGGAGVVMEDGT
LVFPLMAKSGAEDVCSMIICSTDSGSAWALSEDISRAECLNPASPSGRDRFS
>SEQ_47_PYLH01000003.1_3 PYLH01000003.1_3 # 844 # 1500 # 1 # ID=3_3;partial=00;start_type=ATG;rbs_motif=None;rbs_spacer=None;gc_cont=0.569
MIVVTARMARGCAGRVIWGQRGRRPSGNSQACGSTHDQESPRNKACVWMPSSPRPLREGR
RVMLCTQSGRTSGKKRATALYLWVTENNRTFSVGPFAVDKAADWMLASTLLHSDGGLHLL
QRRGNGEGRVISLSRLTEELSAINSALSTWMQKDIFFSSLSTPTACLVAVLFDAASDGTW
DDEYLCLHATVEERSEGQRWVSIDGTWVQGNMACEHSG
>SEQ_48_PYLH01000003.1_4 PYLH01000003.1_4 # 1451 # 1996 # 1 # ID=3_4;partial=00;start_type=TTG;rbs_motif=None;rbs_spacer=None;gc_cont=0.573
MTGLGSRAIWPVNTRGDEVRHVFLSHDFTLVASVTIEETPSGNTPPLTAMLADTNSNHTV
GLSCSHNKKWGTAFECNTTTRSSTWEPRKEYQVALMLQGNKASVHIDGRSLGEEEVLLTG
ERPPEVLRFCFGACVGHESHVTVTNVFLHSRPPNSTAMRALKESVPLRQGKRLRRHPRRF
E
>SEQ_49_PYLH01000003.1_5 PYLH01000003.1_5 # 2047 # 2412 # 1 # ID=3_5;partial=00;start_type=ATG;rbs_motif=None;rbs_spacer=None;gc_cont=0.511
MGTTPLDTNPHHKQSPRRVWSGVSPDDRLVSLNDVKLILRDLGGNNTVRVCVSCVLLLLL
GLYLGGGSLLSHRVWISDASRRINAASPALFYATIFFTFFFWCGQCVYTQTHGLYVVLLD
T
>SEQ_50_PYLH01000003.1_6 PYLH01000003.1_6 # 2464 # 2685 # 1 # ID=3_6;partial=00;start_type=ATG;rbs_motif=TTTTTT;rbs_spacer=13bp;gc_cont=0.500
MPDSHPFCISFLANHCCLFFLLLCPLSLGVPLLIVLLTIPLFFFLSLEAPMVHDDDCLCS
PLRWHEGDWAPAC
>SEQ_51_PYLH01000004.1_1 PYLH01000004.1_1 # 2 # 607 # -1 # ID=4_1;partial=10;start_type=TTG;rbs_motif=None;rbs_spacer=None;gc_cont=0.528
MWWWRVTLIAGWDGVWLCDLSLFSLSLCVDVFLVCAEGYTQVTGVMAMMMTGRVLLVCAL
CVLWCGAGGIHARDIENNAGGGCVTSGVFEGKTSYLASGCHKTTPTLPLRSALPIAALQA
DDKEEEGSSTKGPHLSLNGKLGAGGGSPSDSSPPGDTFLSSTPFEGGVSTPQKNNSSGTG
GQSDATLSPGSNMDALKTSNLE
>SEQ_52_PYLH01000004.1_2 PYLH01000004.1_2 # 736 # 1335 # -1 # ID=4_2;partial=00;start_type=ATG;rbs_motif=None;rbs_spacer=None;gc_cont=0.608
MRHVPLFATVCLLYAWHYLAVRRGWRCFFVPSYACWVSPLHDTVLLCGRVDGVEMCDGGR
CFRTFASSTHISPVGSLLQRPCRGLRGCEVLLQAQGGQRDAVRDGQPDPRVVAANGARAP
VRVGRCAHDWRGGAARHCDAVCFVRPGHAGDCEGRGGHGAVGLREEVADVAAQRERMTDC
VCWEVPTIPRPVLEGRVLK
>SEQ_53_PYLH01000004.1_3 PYLH01000004.1_3 # 1464 # 1682 # -1 # ID=4_3;partial=00;start_type=ATG;rbs_motif=TTATT;rbs_spacer=15bp;gc_cont=0.493
MPDSHFFFFFCNFLRLVSVFAVLTFTVCYRVPLSVPLLAVLLTCLHFPFFPARGIDGPRR
RLFVLPIAMARG
>SEQ_54_PYLH01000004.1_4 PYLH01000004.1_4 # 1807 # 1953 # -1 # ID=4_4;partial=00;start_type=ATG;rbs_motif=None;rbs_spacer=None;gc_cont=0.503
MICILAVPLFNGRLLHTVMSEVFPALFCSVVCCPHAVPASLLCVPRTA
>SEQ_55_PYLH01000004.1_5 PYLH01000004.1_5 # 2064 # 2330 # -1 # ID=4_5;partial=01;start_type=Edge;rbs_motif=None;rbs_spacer=None;gc_cont=0.558
VAGSGFVAEGDAGGLTQRNASGHEKKPQLRQFTAQYSGSGVSPDDCFALLYDAKLTPREL
TVDSTVRVRVYWVLLLLLLGLCGVVAVF
>SEQ_56_PYLH01000005.1_1 PYLH01000005.1_1 # 58 # 1227 # -1 # ID=5_1;partial=00;start_type=ATG;rbs_motif=None;rbs_spacer=None;gc_cont=0.591
MMHRVFCVVLVLALLCCCSCVFAVEDEPQVAQVNAECAGDGNVARWQLPGTSLWYNCTTA
AAGFGQMICGMGVGNCEPEDVQRRIKDGANGGVFTINVSTFTPSQVNSWWQRKVESKAVT
VASGTAKPPEGPPGSPDDNDSRDSSSRADSESPPADAADSAGAPSLAGALGGAGESVPAT
RPEEGPPGPREHKDSRDSSSTTDSESSPAVVENSADVPPPPPPATPGGAGANSAAGAAAT
TDPSPEASRAPDSAPAGDPQGAAHSTSAASAASESPPDPKPTEGGDHSSHDPPVELQEET
AAAPPTQLSQTGEDGGAAEGAEEDAANTTTETASGEGNNMAASMPAPLSSAPTKNALENS
VGTDACFHDTHLHALPLLVLAALTYGTLG
>SEQ_57_PYLH01000005.1_2 PYLH01000005.1_2 # 1642 # 1812 # -1 # ID=5_2;partial=00;start_type=ATG;rbs_motif=None;rbs_spacer=None;gc_cont=0.491
MIIILAVPLFNGRLLHTVMRDVFLFFVLSFVAHTAVRPTDRAKRGLEEQAGCRNEV
>SEQ_58_PYLH01000005.1_3 PYLH01000005.1_3 # 2063 # 2701 # -1 # ID=5_3;partial=00;start_type=ATG;rbs_motif=None;rbs_spacer=None;gc_cont=0.548
MDVTTHKYAGPYELRWRQYSPDGTIHPPARSSDAEQTGICQLPPPREGKDDTKSGGTTAP
QVNAEPSRQLEDWRQSAAADAPNTVDPSPASNTATNTSEKKLEFATNSSEMMVPNASKKR
PSFANGPRILVALNVSGIMSVTYGGREHVAADNTVEVNERNATGHKSLVLENGVAGSGFV
AEGDADGLTQRNASGHENPYCENSPRSIPETV
>SEQ_59_PYLH01000005.1_4 PYLH01000005.1_4 # 2692 # 3324 # -1 # ID=5_4;partial=00;start_type=ATG;rbs_motif=None;rbs_spacer=None;gc_cont=0.583
MSSPPAWWVAAGVVCLHCVDAVSWCVNCAAGPAALSACCLLSLSLYPLCPVPLPLVSFFF
FCLTDQLTDSSDSTTGDDDCDDDGGDGAVRCAPCWSLRSRAAVGSPGDVSGAADAVVVPV
DVPVDVSCAPSDGSLSYRVCVCGRGRSVLLPVLRLSMRIILSVALMCACIAEMVSWVLCA
MWPMRCTHVATVLPAVQRKRKGSPLPSRWT
>SEQ_60_PYLH01000005.1_5 PYLH01000005.1_5 # 3523 # 4047 # -1 # ID=5_5;partial=00;start_type=ATG;rbs_motif=None;rbs_spacer=None;gc_cont=0.465
MQLLNFLLRAKYIQTVWCGHTAAGCFLKLCGTVMGDFSLLFIIILCDGVYIRRRGPFFVS
DKFCVNCRCLGCGAVMSLSGLLLVASAMHLRCTFLCVSPHLLLSFLFLFCFVFLQAHTTT
QPQDAHCSGFECFFCSACWQLRVAAVVFFRGHEEKGGRECAARVSFPAGVVHRV
>SEQ_61_PYLH01000005.1_6 PYLH01000005.1_6 # 4279 # 4722 # 1 # ID=5_6;partial=01;start_type=ATG;rbs_motif=None;rbs_spacer=None;gc_cont=0.563
MLTRPTPKGLPAREMHTQSKAKNLKNTAAGCGCVCGAAGVCPHWPQRKAKQEGKKCVLRP
TGPRRTPTRHGSLSAPFVAAPPHACSRRGAQGRRHERVGGCASGAVGRETHGTPHRKSAE
ETIKRGKSRKEKNVHSDCPKSKKKFFEK
>SEQ_62_PYLH01000006.1_1 PYLH01000006.1_1 # 184 # 1392 # 1 # ID=6_1;partial=00;start_type=ATG;rbs_motif=None;rbs_spacer=None;gc_cont=0.560
MHIPQAMRQPRHATPPPPLLVLLLMYCATACIAAAPATQYWRGLDEMMRSGPLSTAVVRE
VPRKGQGTMQAYTVATQDDNSGWEPIRIKVFTEDLKSTRRKKTYCEKVGDECDNLLGEWI
TCTDEHVLSVEKKKLYTEKILPGAVKLHAERLLVKPTGRNITVPSNLNEPCNHFAVPTEH
RRYGVAAADLVIYASAGPSNTESKAVWAATCNKWEDFRPSIGAMNFDPKYMTDTAWSVRV
AAHELAHALGFSKGSMEEKSILTSGHIVRGKGRKMVTGMHVQKKAKAHFGCDSLEGMELE
DEGGTREQAIPHWKERHARDELMAPIVGAGYYTALTMAVFADMEYYSVNWSMAEPMGWGS
GTGCDFLEKKCNATRTLPASIPTCSAMTPTKRRFAAPPTAVT
>SEQ_63_PYLH01000007.1_1 PYLH01000007.1_1 # 30 # 512 # 1 # ID=7_1;partial=00;start_type=GTG;rbs_motif=None;rbs_spacer=None;gc_cont=0.487
MENPRAEPGKEKLSSEDDVSEQTSQRVNDGVEPNNELKNDENVSVVLIEQNGESDGNSES
TQARPLAVGDASNMDAEKGNEMGLQKNNPTDNGAVTEGAKRGENKHGNRKETTDTATITQ
TNETATKDDSDGSTAVSHTTSPLLLLLVVACAAAAAVVAA
>SEQ_64_PYLH01000007.1_2 PYLH01000007.1_2 # 591 # 893 # 1 # ID=7_2;partial=00;start_type=ATG;rbs_motif=None;rbs_spacer=None;gc_cont=0.535
MDSRPHLTPRSTHIMCPLYICMHTHAGPLVLSFARHAPLPSCLAAWAEHRNCFCFVFIAL
SGRPLSLSLCVCVLLYGSNESVCAGRPTLRLFVFESLLVL
>SEQ_65_PYLH01000007.1_3 PYLH01000007.1_3 # 1916 # 2134 # 1 # ID=7_3;partial=01;start_type=ATG;rbs_motif=None;rbs_spacer=None;gc_cont=0.543
MSRRVFTSAVLLLLVVMMCCGSAAASASEPSKRKLFVWRDVRDGETVSSLCVPSLLKVGS
DVFAVAEAQDTKK
>SEQ_66_PYLH01000008.1_1 PYLH01000008.1_1 # 189 # 530 # -1 # ID=8_1;partial=00;start_type=ATG;rbs_motif=None;rbs_spacer=None;gc_cont=0.573
MQALRVCVQVPCNNVTTSMQRLGDPHIVVVLTNSRGTAHTDALSGRSEASFEALQGTGFV
DAATTCMECHDGTVSCGWWNIYFSEATERERAAPAAGVVAAFCGLPCRLLSVR
>SEQ_67_PYLH01000008.1_2 PYLH01000008.1_2 # 593 # 898 # -1 # ID=8_2;partial=00;start_type=ATG;rbs_motif=None;rbs_spacer=None;gc_cont=0.582
MNWHEGTGSRLPASTCEQRIHAHTDAHRKSVCDHSGLLWRAFVDVSPSESVCTKWLTEHE
ENKCVHCAVFQRRWQSDRKPVLATEIFASRGMSVLILDRRG
>SEQ_68_PYLH01000008.1_3 PYLH01000008.1_3 # 1532 # 1849 # -1 # ID=8_3;partial=00;start_type=TTG;rbs_motif=None;rbs_spacer=None;gc_cont=0.522
MFLDCFYRVEEVFAARILAKPPRFSFHIRYASVFARHPTVDCSAAATSRGDACDVISSGC
FAVTLTHPCLFIFDVVRTDGAWVSLVMVRHVPLTPYDASRVCGVV
>SEQ_69_PYLH01000008.1_4 PYLH01000008.1_4 # 1916 # 2161 # -1 # ID=8_4;partial=00;start_type=ATG;rbs_motif=None;rbs_spacer=None;gc_cont=0.524
MHTHAGPLVFSFARHAPLPSCLAAWAEHRNCFCFVSIALSGRPLSLPLPMCVFCFTGATR
VYVLVVPRFDFFFYCFSLCGG
>SEQ_70_PYLH01000008.1_5 PYLH01000008.1_5 # 2301 # 4196 # -1 # ID=8_5;partial=00;start_type=ATG;rbs_motif=None;rbs_spacer=None;gc_cont=0.498
MIVFCFFCFRCPAVCSALLPTSVTLNASQRHSYTRDAHDSLSGHTVEDRCMRTGAIWAQV
FFLCFLIFYFIAACFLFFFFFLALCVFPLVKLLQVAVSFLHFHWFNISHEIRAAGWGGAC
PVCLVSLFFASLCVDVLLVCAEGCTQVTGVMAMMMTGRVLLVCVLCALWCGIDGVAETEE
PEIGIVPGVDEYLIVEWRSQLRRECAEDVSRRAGGRANASTVEECVLEGMEGLRAVVDGR
RRWRHQRYATAVAAAEGDATPENDDQAWNNEDLLLEKKDETPMTSGQGLADATTVKERTP
HNPAAAPLLTKNGTSEHQKERGKETKNEERAEDEEEETETRETTTPAGGGGIKAPSVSAG
PGVIPTLGSSSPGVDSSSRIGGETGPTVSTSANTVEKTSKEDMALQAKESQHAQLGDGEA
AETLNDGSRQNSSAPPPTGGQNDNDAATLSPDGLRSLGVQIAVKGDLEASRTEEPSDGPS
TNLPESGRAPPESSQAAAAPEPTLQHKVITSVKEETESENMDASENLPGAPKRSNEDPAS
TATTMQSTSTGSQERATTPSSNGIPPLQEEKLTGNNTTENVQPSDTAGTERLKSVNTSKD
GDSDGSTAISHTTSPLLLVVACAAAAAVVTA
>SEQ_71_PYLH01000008.1_6 PYLH01000008.1_6 # 4287 # 4907 # -1 # ID=8_6;partial=00;start_type=ATG;rbs_motif=None;rbs_spacer=None;gc_cont=0.568
MTTCRLLCALLVLALCCCLSVCVKANGVDEQVAPDVAKVPGAQLPVKKEVEQGRGVEKPV
IVTGKEETQGTVSGGASNNQGASGAPGQSQLQSPSVPLQPPTATTVTSGAQSGPILPEKE
QEKETTASTTITTKTTKAPTTTTTTTTTTAAPEAPSDAVNSAEAPTTTTTRAPSRLRKID
GSLSSSAWVCAPLLLAVSALAYAAVG
>SEQ_72_PYLH01000008.1_7 PYLH01000008.1_7 # 4904 # 5362 # -1 # ID=8_7;partial=00;start_type=ATG;rbs_motif=None;rbs_spacer=None;gc_cont=0.575
MNIGCTSRGPTIHVVCGDLSLLIVTLLLCCCGRCTSSLVCVRTLREGCRHDGPLSPYVRA
VEPCVPPLFASPSSICVLMLRQDCVCVCVCLLPWIGVCVVRGVRRTVHAWLLPSPHVVCP
LCVSAAPLVSPVALHFPHCADQLHTTERPHSR
>SEQ_73_PYLH01000008.1_8 PYLH01000008.1_8 # 6539 # 7210 # -1 # ID=8_8;partial=00;start_type=ATG;rbs_motif=None;rbs_spacer=None;gc_cont=0.618
MQTVPRRHQPRPVAGDWASQQHTMRYFLVGCVHSASQHGGEAIAPCLAPTHLHSLEVRRG
DSCTASLVPRVSAKDASVHLTANPAPLRRIIGFLEPTQHERLTLLWYIEDVRGAICLETM
PPTTHGNALTSILLPRDAVLDEMRRVCCHMGVFPHHTRVSHAEQGIFVCDTVSCDGVSVF
QPRHAQDAPDGTLSLAQHATGSAAMPLDSPDSRAACGASPRSC
>SEQ_74_PYLH01000008.1_9 PYLH01000008.1_9 # 7726 # 8106 # 1 # ID=8_9;partial=00;start_type=ATG;rbs_motif=None;rbs_spacer=None;gc_cont=0.564
MVGRHLKGVVCDLCVFSGGAGMCAGIVALLADSSTSLFSIPGCAEECRLATSVLVLLVGI
SASGTGHFLFSVLEPMNWHEGTGSRLPASTCEQRIHAHTDAHPKSLCDHSGLLWRAFVGV
SSSKNV
>SEQ_75_PYLH01000008.1_10 PYLH01000008.1_10 # 8160 # 8984 # -1 # ID=8_10;partial=00;start_type=ATG;rbs_motif=None;rbs_spacer=None;gc_cont=0.771
MCIHRHIGANITENSATSPFTAFFLFFFWVITGIPASGPRRFFPSVKLCGYF


SQHVCCDVVAWHLHTHTQRLHPPFCVRPLPEWPHTRAAA
KSLHPRRSKINTDIPRDANISVASMGFLSLCHRH
>SEQ_76_PYLH01000008.1_11 PYLH01000008.1_11 # 9025 # 9285 # -1 # ID=8_11;partial=00;start_type=TTG;rbs_motif=None;rbs_spacer=None;gc_cont=0.444
MRGRLAAQINSYLAQTKISLHNFFLFYRTVFWETAIEGVREPTAVRRNCFLLFIFIFYFH
NHPLCDPHLVGGEAPKACHFAEDKCF
>SEQ_77_PYLH01000008.1_12 PYLH01000008.1_12 # 9295 # 9456 # -1 # ID=8_12;partial=00;start_type=ATG;rbs_motif=None;rbs_spacer=None;gc_cont=0.426
MPFFSENRCDQQCHTHHTLFSFYFIFSTRGASSLEAVAHCRGRRIFFYFHGIL
>SEQ_78_PYLH01000008.1_13 PYLH01000008.1_13 # 9457 # 9600 # -1 # ID=8_13;partial=00;start_type=ATG;rbs_motif=None;rbs_spacer=None;gc_cont=0.340
MMIYLRGIEKARNLKKISSIKVHFVLVKYIRKYFNDFHMCVPTRSGQ
>SEQ_79_PYLH01000008.1_14 PYLH01000008.1_14 # 9545 # 9892 # -1 # ID=8_14;partial=00;start_type=ATG;rbs_motif=None;rbs_spacer=None;gc_cont=0.405
MTTASAHHTITSTVNLFTEHLSKYFDGWERFAQGLSWDIIYIQHADSKPMKNWQRCDYVN
SRNKTDAEKKIVAFWNGRVHQYQVILKGKFPEAIKFSHDDLPEGDRKGKKFEKNK
>SEQ_80_PYLH01000008.1_15 PYLH01000008.1_15 # 10018 # 10200 # 1 # ID=8_15;partial=00;start_type=ATG;rbs_motif=None;rbs_spacer=None;gc_cont=0.388
MFVCLCNGNRPFFFTIANTVQEMYSGLHLRTQSPVLSLIPHRSSTQKTTISKYFREEERL

>SEQ_81_PYLH01000008.1_16 PYLH01000008.1_16 # 10160 # 11764 # -1 # ID=8_16;partial=00;start_type=GTG;rbs_motif=None;rbs_spacer=None;gc_cont=0.472
MLFLREDDRILQGNVRCGGGYCPNEAPICCGEAPHFYCVPGGNKCCYAPKGKVAACEQSD
ECCVFGNNATCCKQGTRCQRDGNGSACAIEACTKYQTSDDCLHKTEECAWCCEERRCVSK
SQVCSSGEKPIRSSETCPSPCQYADTCALCLSYNSSINGSDACLWCCATQSCIPTSRVME
CNNDQEIQGLGMCSVCQANGAGINPEFVGMMSQFFAMISGIVLIVGIISCIGVTRAYFYF
RGGMLTNNGMRLSDVDAQMAVRRHGFGSRETVSMQESVKRSLNRFFCKVFFMFKSKLRLE
NSFEAVQTSSCLGSVLSCATCHRIQHVRILASVANTMKGIKMVEGKTGSDSNNDVNAADD
DIVIMLPCCHAFCRPCVGLIPSKNPLTARLGECPLEAQPHDADTIRANYIRLHLSPEEGT
TFSRGIDPSTTDTQYASREEQHGMPSFSGRREENGSNIIPTSSTSTRWQPQRRIRIWRDG
LLRSLRRLGVCRESISSLEGTLLENVVLEKINHKCPKCKQRVKDVLLPENILKL
>SEQ_82_PYLH01000008.1_17 PYLH01000008.1_17 # 11748 # 11969 # -1 # ID=8_17;partial=00;start_type=ATG;rbs_motif=None;rbs_spacer=None;gc_cont=0.432
MNYVFMEIILLLAIVALHCRTEVLAVGVATVGPLEKSTPLWDDKSESDVLTKEPFNSKVG
LKKVISAFCVISS
>SEQ_83_PYLH01000008.1_18 PYLH01000008.1_18 # 12277 # 12462 # -1 # ID=8_18;partial=00;start_type=ATG;rbs_motif=None;rbs_spacer=None;gc_cont=0.457
MNGCSGKEGNVCVCVCLCVLSVRLAFHSFYGNADGASIHLFQLVFDAPFFLLTVSMQFSA
I
>SEQ_84_PYLH01000008.1_19 PYLH01000008.1_19 # 12508 # 12852 # -1 # ID=8_19;partial=00;start_type=ATG;rbs_motif=None;rbs_spacer=None;gc_cont=0.580
MQPPTPPMTPFEQDVTRAFQLLGSVRVQSAMLHRSTTFCVDRCLDTEELYTLLRTTQAPI
RYRLNADLAEKKCVTSCSAKWDELYRMTNMRVNEDETRRVQLNAMSSMMEAMRQ
>SEQ_85_PYLH01000008.1_20 PYLH01000008.1_20 # 12910 # 13191 # -1 # ID=8_20;partial=00;start_type=ATG;rbs_motif=None;rbs_spacer=None;gc_cont=0.415
MHLLILCSNISFSFSFLLSLSPSLCACVCVRMGCYVALVAVSNLLLLFSSSFFFFSLPYM
RTYLIFAAPFATRGIKIRRKAGGNDIQRRREKE
>SEQ_86_PYLH01000008.1_21 PYLH01000008.1_21 # 13693 # 13893 # -1 # ID=8_21;partial=00;start_type=ATG;rbs_motif=None;rbs_spacer=None;gc_cont=0.552
MERSNPCVWGQKEITPGEEGDKQRRRREGVGEGVIHTMGGTPRQHLRIYPYAGVRVPRHA
WLEGGD
>SEQ_87_PYLH01000008.1_22 PYLH01000008.1_22 # 13901 # 14287 # -1 # ID=8_22;partial=00;start_type=TTG;rbs_motif=None;rbs_spacer=None;gc_cont=0.375
MPGLVCVLTFIFYLFFVCLINRSSCAKCFFFFFFFFCSCLPSGSGGWPWELCTYMYPCVQ
RCGWFFGFGWISHHHIFFFFFFFNVYMCLLVCLIVKTAIRAKATVKEKCEFPFLLFVLKK
SATEKRGL
>SEQ_88_PYLH01000008.1_23 PYLH01000008.1_23 # 14226 # 14330 # -1 # ID=8_23;partial=00;start_type=ATG;rbs_motif=None;rbs_spacer=None;gc_cont=0.390
MRLVFGRAWEEVLLVAWFSLRSHLYFLPFFCLFD
>SEQ_89_PYLH01000008.1_24 PYLH01000008.1_24 # 14380 # 14559 # -1 # ID=8_24;partial=01;start_type=Edge;rbs_motif=None;rbs_spacer=None;gc_cont=0.300
LFCLFFFLFLLFLLFKTFLIFNLFLFLFFSLLFYIPPPHTPLLFLFSLLLLPQILPVDM
>SEQ_90_PYLH01000009.1_1 PYLH01000009.1_1 # 2 # 553 # 1 # ID=9_1;partial=10;start_type=Edge;rbs_motif=None;rbs_spacer=None;gc_cont=0.596
TLPSFNCFVACTLPVRGAVCFPPNCSIRTPTDTLMTTALCASPAARMRRGRDERRAEGAV
TCGRATRAGGAEHTFLSLLFFFSLRPGRADTRSATHTQPHPAAVFFFICFSCSFHALAVP
SAFLSLLMIFFLLLRSLSRWRDATPVMSACFSQSPHTRVTVLCGPHSHADERAEGSTNTQ
MTP
>SEQ_91_PYLH01000009.1_2 PYLH01000009.1_2 # 998 # 1300 # 1 # ID=9_2;partial=00;start_type=ATG;rbs_motif=None;rbs_spacer=None;gc_cont=0.607
MLLCGACWQLRVAAVVFFRGCEAKGGEGVRSPSLFSCGCGAPRVTALSWAPCPMEGGMAG
NFCAASWMDEGSLPLVTGVVGARSVCVVWWPRVLAISLGL
>SEQ_92_PYLH01000009.1_3 PYLH01000009.1_3 # 1317 # 1625 # 1 # ID=9_3;partial=01;start_type=ATG;rbs_motif=None;rbs_spacer=None;gc_cont=0.599
MVVDVFSSCMVGGCWRCVPSLRGCRLVVCELCGWACCPLLMLSALFLAVSAALRPSPSCS
IPFPSGSRIGSLTPATPLRLMMTAMMTMVTVRLRVVCTVLVPA
>SEQ_93_PYLH01000010.1_1 PYLH01000010.1_1 # 3 # 575 # 1 # ID=10_1;partial=10;start_type=Edge;rbs_motif=None;rbs_spacer=None;gc_cont=0.515
DSSSVSTANSKPTGKTTPSVPSTGETPTITATPKDSKNPTGKNDNTAASGTETDSEATKT
SSKDDAAEQYSQERDKADLVKSANTGHPAYTAASSIPTYGNGDAQGTVNENGDDPERHDS
KRTHDELEADNTNVAPTASEAAPEAVNSTEKNDTAPTGDSDGSTAISHTTSPHLLLLVVA
CAAAAAVVAA
>SEQ_94_PYLH01000010.1_2 PYLH01000010.1_2 # 656 # 961 # 1 # ID=10_2;partial=00;start_type=ATG;rbs_motif=None;rbs_spacer=None;gc_cont=0.529
MDSRPHLTPRSTHIMCPLYICLHTHAGPLVLSFARHAPLPSCLAAWAEHRNCFCFGSIAL
SGRPLSLSLSVCVFCFTGAMRVCALVVPRFGFLFCFSLFCG
>SEQ_95_PYLH01000010.1_3 PYLH01000010.1_3 # 995 # 1285 # 1 # ID=10_3;partial=00;start_type=ATG;rbs_motif=None;rbs_spacer=None;gc_cont=0.550
MICVICVCAICLSLPLLFSDSLVAHSCFASIGADKHSYTHRQAKLHTLWSAVYAENARTH
AADGDGGHRGARCFGACGCLWQRSYPPSGNGRRGRG
>SEQ_96_PYLH01000010.1_4 PYLH01000010.1_4 # 1244 # 1510 # -1 # ID=10_4;partial=01;start_type=Edge;rbs_motif=None;rbs_spacer=None;gc_cont=0.539
GVTPPHGNLIIMGSPEAEMERVMQTNIFLLSLAVLENNRDGVAIIMTVPSRNATGQGATV
NALRGSHGVRRCSLQLPTTTPAIPRRWI
>SEQ_97_PYLH01000011.1_1 PYLH01000011.1_1 # 3 # 143 # -1 # ID=11_1;partial=10;start_type=TTG;rbs_motif=None;rbs_spacer=None;gc_cont=0.539
MLPLLCCVLRVAFHIRHVERIPDTLICMARTQLFAWTHFCVLVYAHG
>SEQ_98_PYLH01000011.1_2 PYLH01000011.1_2 # 208 # 666 # 1 # ID=11_2;partial=00;start_type=ATG;rbs_motif=None;rbs_spacer=None;gc_cont=0.549
MSPWLSAGTHSPYTPLQPTAVYASADTASSSGAHTHAELLRLPSISRRRDGAQLVVVVGV
SVVVGALVVVVVVVVVVVVVVFSAFDSLCCSFDVLVFVFSVSSLVGCPSFSCTLLELLFD
CAVPFIVPAVSNTGVTVFGACSVTIFSPSVCD
>SEQ_99_PYLH01000011.1_3 PYLH01000011.1_3 # 766 # 1401 # 1 # ID=11_3;partial=00;start_type=ATG;rbs_motif=None;rbs_spacer=None;gc_cont=0.561
MHTDGQQHRARTNRAHSRRHVIIIVSVVVQWCGADLHSEGHGEQQGRREVRQTHTESTPR
KERAAARHAPYAAHHARHTLQSTAAGTHTHTQPCRNINTQMEEGEANRSGTQGSTACTYG
EGGSSCLHPSRRVRTHTQERGCSANSKVKIKKEEIPAHHVDCWSTGSAVDIHHKTNFVAF
SLRSYSAHTTSCKRSHHRSSSRTRKKKKKRN
>SEQ_100_PYLH01000011.1_4 PYLH01000011.1_4 # 1304 # 1864 # -1 # ID=11_4;partial=00;start_type=ATG;rbs_motif=None;rbs_spacer=None;gc_cont=0.469
MRGKCTATERHPALSLQGNVHPQNIWTRHHQTHMPFHAPINRSEGAFRCVGVHSHIFIST
AINGEESGATATKGETNIYCSTLPAKSRNNTKQILGCTNTKNIQKRKKKIIVYPAGILNT
RLRHDVLPSAKTKRIQTSANIQKETQINDCLIYSISCASFSFCVCGCCCGGGCACMKWCA
LNMNEG
>SEQ_101_PYLH01000011.1_5 PYLH01000011.1_5 # 2263 # 2607 # -1 # ID=11_5;partial=00;start_type=ATG;rbs_motif=None;rbs_spacer=None;gc_cont=0.583
MQRLGDPHIAVVLTNSRGTARIDALSGRSEASFEALQGAGCVDAATTSMECHDGTVGCGW
WNIYFSEATERESCSCCWCRCCLLWPLMPIIICPLIMGGMPPLVTSSAGISRHQ
>SEQ_102_PYLH01000011.1_6 PYLH01000011.1_6 # 2628 # 2927 # 1 # ID=11_6;partial=01;start_type=ATG;rbs_motif=None;rbs_spacer=None;gc_cont=0.573
MAPAHTHTQRLHPSLLCSPSAGVATHTGSSKITSPSTIQNQHRHPSRRKDLSCQHGLPVA
LPSTLKHGTVHALIFLVCSQPFASHILRWADVHKSTPQKA
>SEQ_103_PYLH01000012.1_2 PYLH01000012.1_2 # 148 # 375 # -1 # ID=12_2;partial=00;start_type=ATG;rbs_motif=None;rbs_spacer=None;gc_cont=0.596
MLDGLPRLGLRTKRWLHNYLRGRYIGVCTREQHSRKQLTPAGVPQGGVPGPQLFLHHVDD
LLHRMDNIYSASALM
>SEQ_104_PYLH01000012.1_3 PYLH01000012.1_3 # 422 # 1219 # -1 # ID=12_3;partial=00;start_type=ATG;rbs_motif=None;rbs_spacer=None;gc_cont=0.545
MWRNKIKPYAVVSLCFWKLVWKNFGAPSIPSWRYLRGMAAPNPHPLGSVVPRNYLGCVCA
LPWLQGYPLVRHFVRVSRAIPPYTAAAARRTPLSPGGWEMDRPFTPCELGVAIRDLLLGS
DPGPDNMLNEFLHHPGPVACGTLRTMIHNSFANGSLPGSWKIEVNIRISNPGKDPCRPES
HRPITLLSVLLKLTERMTHRRLSALLPHHPRQFGFAPSRSTSDVVTLVTDKLPVDWMSLA
LSSMRALEAAPRTTPSSPSLVRSLD
>SEQ_105_PYLH01000012.1_4 PYLH01000012.1_4 # 1225 # 1584 # 1 # ID=12_4;partial=00;start_type=ATG;rbs_motif=None;rbs_spacer=None;gc_cont=0.567
MNSARIRLSPGEAMCVLCVLLLRRTRLVPFSVSTSVWGFHGCRAGYGAQLLVRYLCGCPT
MWSRWQGVFHTTRLKQANPLCAGRIRLSSVEAACWLVAECHHPSLPSKISSGGPNRCRE
>SEQ_106_PYLH01000013.1_1 PYLH01000013.1_1 # 2 # 298 # 1 # ID=13_1;partial=10;start_type=Edge;rbs_motif=None;rbs_spacer=None;gc_cont=0.556
KGSKMRRLLQVNLPDVPVEQTTSQQSPQKSETQKNTMVRESAATQETPANTSEGSVEKAA
ASNSHAAGEATGDGSTVRGSGLLPSLLLLLGLWGFAAL
>SEQ_107_PYLH01000013.1_2 PYLH01000013.1_2 # 495 # 878 # 1 # ID=13_2;partial=00;start_type=ATG;rbs_motif=None;rbs_spacer=None;gc_cont=0.607
MGLFFYSSLFNCFFCTLPVRGAVCFPPNCSTRTPTDTLMTTALCASPAARMRRGRDERRA
EGAVTCGRAARAGGAEHTFLSLLSFFLFCGQGGQTPAAPHTQPHPAAVFFLFVHFTRWQS
RQHFSPS
>SEQ_108_PYLH01000013.1_3 PYLH01000013.1_3 # 1236 # 1355 # 1 # ID=13_3;partial=01;start_type=ATG;rbs_motif=None;rbs_spacer=None;gc_cont=0.383
MGLYKTKGDVFFLFVLNKSCVDYRLLGCCAVMSLSGLLVV
>SEQ_109_PYLH01000014.1_1 PYLH01000014.1_1 # 2 # 235 # -1 # ID=14_1;partial=10;start_type=ATG;rbs_motif=None;rbs_spacer=None;gc_cont=0.573
MGVHAYIQWSHYVCASWDEVRARVHARGHTQRVSERRVCVRAVHGSLSLTLTRPPPQPQP
HMQQQKAKEGRWCGRPRC
>SEQ_110_PYLH01000015.1_1 PYLH01000015.1_1 # 2 # 205 # 1 # ID=15_1;partial=10;start_type=Edge;rbs_motif=None;rbs_spacer=None;gc_cont=0.412
PIIYLCFCLDVGRSPHFLLLFFRRVNLHAWSCVEDSCRVHNLFFPLVNVSCVGAANNSVC
DVPAFCW
>SEQ_111_PYLH01000015.1_2 PYLH01000015.1_2 # 849 # 1313 # -1 # ID=15_2;partial=00;start_type=TTG;rbs_motif=None;rbs_spacer=None;gc_cont=0.585
MLLPVCVATPAQGEHNREDAGAACVCVCVQVPCNNVTTNMLRLGDPHIVVVLTNSRGTAH
TDALSGRSEAFFEALQGTGCVDAATTCMECHDVTVGCGWWNIYFSEATERESCCSCRWRR
CCLLWPPMPIIVCPLITGGMPPLVTSSAGISQHQ
>SEQ_112_PYLH01000015.1_3 PYLH01000015.1_3 # 1439 # 1837 # -1 # ID=15_3;partial=00;start_type=ATG;rbs_motif=None;rbs_spacer=None;gc_cont=0.551
MWRVFFVICVSSLVEPTCVRGLWRCWLAVPLHFSAFLDVLRNDGWRPACWCCWWNKCIGN
RPLSLFRAGADELARGHRLQAVVPARVSSGSMHTQTLIARACTITVAFCGVLLWTSAIEE
CVKQTADCTRGK
>SEQ_113_PYLH01000016.1_1 PYLH01000016.1_1 # 114 # 524 # 1 # ID=16_1;partial=00;start_type=TTG;rbs_motif=None;rbs_spacer=None;gc_cont=0.564
MQEQVNLGKKHSEDFFTTEVESSMGEEEQSAPEEGANPATLQSRETTGDGDAQPVQESMA
SLAGSEGLLPKQSEAPVPENNHSESGSGASQEDRLALLNEAKLILRDWNADSTARVCVSR
VSMLLLLGMCGAVAVL
>SEQ_114_PYLH01000016.1_2 PYLH01000016.1_2 # 564 # 722 # 1 # ID=16_2;partial=00;start_type=ATG;rbs_motif=None;rbs_spacer=None;gc_cont=0.314
MTLFLRFLMFFFNVFFSFLKNISPLSQFFLVFFRIPSFFLFLLWPFATIRYE
>SEQ_115_PYLH01000016.1_3 PYLH01000016.1_3 # 715 # 993 # 1 # ID=16_3;partial=00;start_type=ATG;rbs_motif=None;rbs_spacer=None;gc_cont=0.487
MSDVFLTFVCLFLPTRGAGVTAALPADCRKRGVEEQAGCRMEYKGCCVGWWESTTFFFVS
FFVCAGNMYTPPIVLCAWHMKVLPNQNFFFLF
>SEQ_116_PYLH01000016.1_4 PYLH01000016.1_4 # 1001 # 1501 # 1 # ID=16_4;partial=00;start_type=ATG;rbs_motif=None;rbs_spacer=None;gc_cont=0.569
MVFFSHFPIPSFLSLGAVTMGGFFFLFYSSLFSIVSCCTLPVRGAVCFPPNRSTRTPTDT
LMTTALCASPAARMRRGRDERRAEGAVTCGRATRACGAEHTFLSLLFCFLCGQGGQTPAA
PHTHSHTLPPCFFFVIFGRVCLPLPCVIVEVGAVPHVSLPSSCACC
>SEQ_117_PYLH01000016.1_5 PYLH01000016.1_5 # 1443 # 1871 # 1 # ID=16_5;partial=00;start_type=TTG;rbs_motif=None;rbs_spacer=None;gc_cont=0.597
MLRLGPCRMYRCHLAVPVAELMCLPVLLFPSAPLLFCSSRKYTQTKVFVWCSAGGSWRRD
DCDCASRGLRADVARPLRVCLRWESRCHWLDGCGTPSAFRWGRLMRLHDACRAWRCCLLL
GPFFFSPCFFLLGACVARCVDA
>SEQ_118_PYLH01000016.1_6 PYLH01000016.1_6 # 2181 # 3317 # 1 # ID=16_6;partial=00;start_type=ATG;rbs_motif=None;rbs_spacer=None;gc_cont=0.507
MLSRFAVVMSLNKHNRRRVTGSGGRRRERPNMSRHLFNSAMLLLLVVMMCCGSGGASIAV
ESKSGDGQKLQWVDLFFPNQTLVVAKGGTSQERKRDAFASPSLVSAGGVIAAFAEGLMYA
EYVVEGGKIIEPISSDIVAEYIDSSWDRSTLVGKVKEDTWKAHTVLGTTDGTDNRVDVFY
RPTTTTKGNKVFLLAGSLSGLKESNRSRKWDNLGLKLVVGDVTNPTSSELTERIEWGQIS
SLLNESTIAAHEGKLKEFLAAGGSGILMDDGTLVFPLMAKSGNSDIYSMIIYSKDNGSTW
SLSEGMSPAKCLNPRITEWEGSLLMIVDCEDEQKVYESRDMGRTWTEAIGTLSGVWVKSR
SFFLVSELARGSLHHRDH
>SEQ_119_PYLH01000016.1_7 PYLH01000016.1_7 # 3283 # 3528 # 1 # ID=16_7;partial=00;start_type=TTG;rbs_motif=None;rbs_spacer=None;gc_cont=0.549
MHVEAFITATIEGRKVMLYTQRGYASGEKRATALYVWVTDNNRSFHFGPVGMDNAALREE
LASSLLYSGGNLHLFTAEGQW
>SEQ_120_PYLH01000016.1_8 PYLH01000016.1_8 # 3539 # 4546 # 1 # ID=16_8;partial=00;start_type=ATG;rbs_motif=None;rbs_spacer=None;gc_cont=0.547
MSLSRLTDELSTIKSVLSTWSQKDIFFSSLSIPTAGLLAVLSDEASDGRWNDEYLCLNAT
VTNATKVKEGLQLTESNSGVLWPVNTRDDNLRHVFLSHDFTVVATVTIKNAPSADAPLLG
AMWGDTNSSYTMGILYTADNKWETIFNGTKTTRSSTWESGKEYQVALMLQGKKASVHIDG
QSLGEKEVLLTDEKSLELVHFCFGACGIKNFPVTVKNVFLYNRPLNPTEMTAIKDRKPVP
KRAPEPQVGGVPQTIAPAGPAVPGPREVPAAPGRTTVGRTANTQHAPAGSLTSAGNEGTA
RETGDGGANGNAGSAYGRVLLPLLLLLGLWGFAAA
>SEQ_121_PYLH01000016.1_9 PYLH01000016.1_9 # 4704 # 5237 # 1 # ID=16_9;partial=00;start_type=ATG;rbs_motif=None;rbs_spacer=None;gc_cont=0.592
MGGFFFLFYSSLFLIVLCCTLPVRGAVCFPPNCSTRTPTDTLMTTALCASPAARMRRGRD
ERRAEGAVTCGRATRACGAEHTFLSLFFCFPCGQGGQTPAAPHTHSHTLPPCFFISRAGA
PFGVGLVSISLPSDDFFFFCCAHSPDGVARLPSCLRASLIPHTHTSDCALRAALTRR
>SEQ_122_PYLH01000016.1_10 PYLH01000016.1_10 # 5366 # 5566 # 1 # ID=16_10;partial=00;start_type=ATG;rbs_motif=TTATT;rbs_spacer=15bp;gc_cont=0.318
MQTISGATWWLGCTFLCVVFLFLFSFLSFGCSRNRGRLFFTFFFFFQSVRCGRVKMNFFL
ILMNFL
>SEQ_123_PYLH01000017.1_1 PYLH01000017.1_1 # 1107 # 3464 # -1 # ID=17_1;partial=01;start_type=Edge;rbs_motif=None;rbs_spacer=None;gc_cont=0.675
VNDNAGALTGGALLVLRGVGAFVSGSWLSVRGNSISGRLLSVPSYPRGADLVRSTLTLHG
NAGSGPVVMDGTVALVGAGRRFVVGCLTLNGQTLRPMDYRSAGIIGEFRPVACGVCDADV
RCFAAATRAMSGSCRCRCTEGGYGRDCLPVYLPHVDGCNRTPAMPPLSHTATLTETRSLT
PTWTPTPTPSLSTEHYSPTQYGPTETLQVTETVALSPTLTPTTSVSSTLWWSEVACPTLA
VTTTAAGGSLTQNDIRGGGSAVPTRLVVALPPPFRWARDPQIGKYLSFVPVSTAQPSGFG
GPWGAMLRNATWVRNATNPSTVLELAVPVHRGYFITADETIVIRCDAAAVPGGCKGVLLG
SFTIRSNTLPAAASALSAITGVVAAATAVAVVVTGGLGTILEMQALGVFARMSCASAQER
ASTVALPYFLSVFAALDPLWMVVGNALLAAVFGCVHCGVTVAFQRWRGVDAASAWAAMRF
PSLTYVVAHAMHLGIFFGSVLALAMPDARVQHRVVGVVGVLYGVAFPAGVCYFIARHVGA
SFERYWQFSRKPLHERLLYPVGYWYPAAQQRMYGSMLTNMRGSHVYWCVFQLSVLCVVCL
IAAVHPPVGGCHVQYFCMAAVLLAGAGVVAFTNMMRSAFLTVMHAASFVLLAALCVVSAA
NHLAPSDGGARAYAAIVLLLITVLLAITVYGVVVWYAEDRHWQELREPHRGGLEALLRDD
EESDEETQKPHEMKSSSYASGATAASSYRPPAPPLQPMAGDTRSNAQSLLDRASSASRMV
DYAAM
>SEQ_124_PYLH01000018.1_1 PYLH01000018.1_1 # 2 # 3484 # 1 # ID=18_1;partial=11;start_type=Edge;rbs_motif=None;rbs_spacer=None;gc_cont=0.611
LCVSRRKWCCSGVAHATRTLRATCPGRSSVDRSSCSCSCKDGWHGASCLPFEVPDFFVPP
AAERVVDGDTSCVVNQTLTNLTLKMWKTHHCYVGVTFSGVGAVLTFFLNSMPLHLPVNIT
ITGCTFREGAALQFVGGVGAAESSGVLIRVSQTVMRSSAVAFILALPQHCDIAVTEVDAV
QTFAVELSGTVNNMWSVLLLGNVVLSASTLLVSNVRAHATNRDAFGLYSTVALKLVGGSP
LHARYCSFEGYKYVFYVHSLSVSDHSVFALLNNTMFSGVSLLYQHQRFSVSDHSVVRVVG
NSGSVRYAIYNDDLWTVQQLSWLDWRDNNVEVGAMFYDTESAFVTIDSSSVVTLTGCRMG
STGLSVSLLKRADAGYRFVAGCLTVAGREVTTAAELELNGITNVTTVAACGECTKEGDCF
APLTTAIIGCKCQCAAGGHGDVCVPAPVPAGPPPPPPPPPVPPTPLPPPVGECISDMVYP
EVAQTVGGGLSWLCYRNVTFSGGGMSLTVLVGSMTGDVANVTFDGCTWRDGAVLLLLGNA
YAAVGSLNILVAGNTFSDALLSPEGGFPPHTNITISGNRFTVTRLIPWSGLDIWSQSCVV
MNGLVISNNSAVVFSGNVFQSVTASSSAIYVFGSALSVSWHSVFAVVGNTFHMAGGDSTL
IYLEGSSHFFSLKVLNNSAVVIRGNVVSRPVKYFLLVILALRVESWSAVVFQGNDIQGSS
VAFFPSYPSYIYYNSWLQLSGNLCRVSPSEAFLFLNPTVHLRDSTVSLSGNRFMSSTGTP
TALRISTGSRDITNGAIVAACNTVNGEEGVEYSVPSVYNATILSCSDPCTLAASCFPAYT
TTASSDGCACTCAEGGHGDACLPVAVPEPPSTDGADLCVRDVRVEVEVDAGLGTSVVCYV
GVTFAVDVVLDVESMSGRVRNVTLANCTFVGGASLYVVGWRSDPSAGERADVLISGLVSC
SDGGVVVANLFPPGSRVTVVDSVLIAEARVAYRGDYDLGDASACLVLHNVNLTGCVLTIA
RTHVAAVFRDAVGVLFVGGVALSSRGALYVDGLLVQTALGLCVSVEGGVAASGGSVVAFV
DSDFLLCKHAVSVRGAVSVSGSAVALVRSEFLSTGNYAVAFYSTVSLDGGSMLLAKDNVH
DGVSREMLYAAGAVTAAGSTL
>SEQ_125_PYLH01000019.1_1 PYLH01000019.1_1 # 3 # 362 # 1 # ID=19_1;partial=10;start_type=Edge;rbs_motif=None;rbs_spacer=None;gc_cont=0.567
TRLMAGGRNAATWSASAFVCRARHRDRPVMQPFGNRSGASGHVAFCRDSATRHGGCTGLC
GRWEGNGVTDLIASARLCVGGCNVMAIVYDRMPLRATVFGYCCCCLLFFFERAVRDTFA
>SEQ_126_PYLH01000019.1_2 PYLH01000019.1_2 # 561 # 4904 # 1 # ID=19_2;partial=01;start_type=ATG;rbs_motif=None;rbs_spacer=None;gc_cont=0.626
MRPAVGAFPRSRHRVQRRATAAVRVALLVVLTLVAAAAWIPTVHAVVLRLRGGTVDRAIT
VGCAVDTVLMDGVSMTNGVAVVFDVAAMIPGALRIELRNCVCDGGAQIYVRGYSGEPASD
RSLEVSVSGLSGGYCSLVLVHNLPAHTNVTVRDSTIVTAGPMRYSQLSGLTDAAASPLVL
HAKSLLQTRLRVSNTVLRSSHAGGTAVYVGGGVELLSSAVVLDGVSLEASGGPTASALRV
AFSSRLSLRSHSVFSVTNVSVVSSGGGIVLGERLAVFDSVLRFVGVEGSVASSLVRCDGG
TVSVGGWLDLRDVWAMGEASSVASLSGVTLSGGAVSIARCTATGATLFSGLAITSGVVSV
QCNRAGGRVLQSSGDYRLAGLPSVSVVPCDGCAAALACFDALTASFSECVCGCRAGGVGE
ACLPFDVPPARAGGGGGGAQGCVSGVTLTESVTVGGGRATACFDSVVFSGPITVAVDLRS
MDVFADALNVTLRHCVLSGGAQLRIGGLSESTARLMPHALVIMTNVTSLEGTIVLHGAMP
LHSSVLLANSTLRATVGGSQYVPTTRGHAGSRHGPALVLDGVRLLSTRFVMTRSTLVCGG
GSCAAILVERGLGANLSSVFYMDNCVVMSQMHVMYAIASDLRLSGGSVFSIQNSSWVAPS
TEYGKAACVFKDVVVDGGSVLQIVSSTFRLGFAMLMATTLTVTGGSWLVHRNNEFRTAYV
VYVAKENGVTFCDQSVWSILDNNFTYGSFSFFTYMTTKWSPPSDSRPIIYGVCNEARGSP
VTNYRVYLNIGAPVTVLDCGACTVDSVCFAARTSSISGCECVCAAGGYGDTCLPAAVPDG
LGPHSLTDVKDTEVRCVHGGSISSVDVPDPGVSGLCFVNVTFTAAIVLDLSYFDAPQQTL
NITLLQCVLMGLSIKGTGARAHLNVTSSILDSGALEFQGVFGVSSQILVVGSTIVTTSSH
AILFVKFTLSANMTLLLLDNYIEGSRYAVYFSSGVVVDGGGIIVKGNKLSTTKDEDGVES
SVCVNAVDVKNGGYFDMENNTMSAVKGVYLFGDTTVSSAGLLRVADCTFVGGTETFDSEL
VYLTGSLTLEGGAQWRVEGNSVGAASVLTIPYSWQKLQLSGSGTTVALAHNRQVEGSALF
AKLSKSNTIVELPARFVVGCNLKGNGEVSYDYVFPEEVVLFRCGACNEDAACYMPGTELV
DRSSCSCSCKDGWHGASCLPFEVPDTVVPPAAERVVDGDTSCVVNQTLTNLTLKMWKTHH
CYAGVTFSGVGAVLTFFFNSMPLHLPVNITITGCTFREGAALQFFGGVGAAESSGVLIRV
SQTVMRSSAVAFILALPQHCDIAVTEVDAVQTFAVELPGTVNNMWSVLLLGDVVLSASTL
LVSNVRAHATNRDAFGLYSTGTLKLVGGSSLYARYCSFEGYTHVFYVHSLSVSDHSVFRC
STYDVLRG
>SEQ_127_PYLH01000020.1_1 PYLH01000020.1_1 # 1 # 1038 # -1 # ID=20_1;partial=10;start_type=TTG;rbs_motif=None;rbs_spacer=None;gc_cont=0.693
MTGVSLEGVGRSDRVSALRVSSSSRLSLRSHSVFSVTNVSVVSSGGGIVLGERLAVFDSV
LRFVGVEGSVASSLVRCDGGTVSVGGWLELRDVWAVGEALSVASLSGVTLSGGTVSIARC
AATGVTLVSGLAITSGVVSVQCNRASGRVLQSSGDYRLAGLPSVRVVPCDGCAAALACFD
ALTASFSDCVCSCRAGGVGEACLPFDVPVARAGGGGGGAEGCVSGVTLTESVTVGGGRAT
ACFDSVVFSGPITVAVDLRSMDVFADALNVTLRHCVLSGGAQLRIGGLSESTARLMPHAL
VIMTNVTSLEGTIVLHGAMPLHSSVLLANSTLRATVGGSQYVPTTR
>SEQ_128_PYLH01000020.1_2 PYLH01000020.1_2 # 1069 # 1269 # -1 # ID=20_2;partial=01;start_type=Edge;rbs_motif=None;rbs_spacer=None;gc_cont=0.672
HTNVTVRDSTIVTAGPMRYSQLSGLADAVASPLVLHATSLLQSQLRVSNTVLRSLQAGGS
GGVRWR
>SEQ_129_PYLH01000021.1_1 PYLH01000021.1_1 # 1 # 1299 # 1 # ID=21_1;partial=11;start_type=Edge;rbs_motif=None;rbs_spacer=None;gc_cont=0.663
TVGYFITADETIVIRCDAAAVPGGCKVCCLGPSRSGRTRCPPLPAPFRRSPGVVAAATAV
AVVVTGGLGTILEMQALGVFARMSCASAQERASTVALPYFLSVFAALDPLWMVVGNALLA
AVFGCVHCGVTVAFQRWRGVDAASAWAAMRFPSLTYVVAHAMHLGIFFGSVLALAMPDAR
VQHRVVGVVGVLYGVAFPAGVCYLIARHTGASFAKYWHFLRKPLHERLLYPVGYWCPAAQ
QRMYGGMLTNMRGSYVYWCVFQLSVLCVVGLIVAVQSPVGGCHVQYFCMAAVLLAGAGVV
AFTSMMRSAFLTVMHTASFVLLAALCLVNAANHLAPSDGGARAYVAILLLLTTVLLAITV
YGVVVWYAEDRHWQELREPHRGGLEALLRDDEESDEETQKPHEMKSSSYASGATAASSYR
PPAPPLQPMAGDT
>SEQ_130_PYLH01000022.1_1 PYLH01000022.1_1 # 2 # 1051 # -1 # ID=22_1;partial=10;start_type=TTG;rbs_motif=TTTTT;rbs_spacer=14bp;gc_cont=0.576
MCGLPLLGRQCSHEFERSSSCCFRHASLLYIFVVRLSTYSAPSFPPLCFVFLQAHTTTHT
QDAHCSGFECSFCSACWQLRVAAVVFFRGHEEKGGEGVRSPSLFSCGCGAPRVTALSWAP
CPIKGGMAGNFFAVSWWVLAPCALCGGCSFRVRCVVAAGFCHFSGAVAMSWGRWWWMSSP
PAWWVTAGVVCLRCVDAVSWCVNCAAGPAALSSCCLLSLAVSAALRPSPSCSIPFPSGSR
ISSLTAATTLRVMVTAMVTMVTVWLRVVCTVLVLALSCCCCTSVCVTAAGGGNDSHTIAS
TPEGSRGTTTPGSRSLGSGAGQSQDASGVEGPQGWAAGEGNKTTENAVTK
>SEQ_131_PYLH01000022.1_2 PYLH01000022.1_2 # 1540 # 2553 # 1 # ID=22_2;partial=00;start_type=ATG;rbs_motif=None;rbs_spacer=None;gc_cont=0.620
MALYCAC
CRSNLPDFFFSHLPYYSGSLEHLLTIPATRANSVWCQSVFEAAVFALDCRRSMHPVRDPN
WVQSHALLSPRTAASQVLVVLLLALVLEVSARSLLSLARVVLRLRFASPSADRCEMTHCL
FARCSGPRCKLSNPQQQVAAESTYPTLTALRRSLLSIGPSDFTAVMLRERESHARRTTCR
LLPSVASSLVRSVRQFQQTWTVAMVALRIPDAVCFAVLSMLASHRGILRSWLVIALYLFQ
SAFFHSDNLLSRRGATAGASSSPIQSIKEDGTVITVR
>SEQ_132_PYLH01000022.1_3 PYLH01000022.1_3 # 2716 # 3180 # 1 # ID=22_3;partial=00;start_type=ATG;rbs_motif=None;rbs_spacer=None;gc_cont=0.578
MGCCDPKPPCLRRRLRPLTVARPRRAAHPIPRLPYSLYRREGDTPTKPPVSFLPLNGWSP
APPRSRRQGRSRFRPWPLTDKNGHTAASTGASSPAVLEPWQGKTSGFRVGWWYQMGKKKN
AKCGNQSDVSARFLRCRVVGRSRSKNLLKRNTSK
>SEQ_133_PYLH01000022.1_4 PYLH01000022.1_4 # 3177 # 3596 # 1 # ID=22_4;partial=00;start_type=ATG;rbs_motif=None;rbs_spacer=None;gc_cont=0.474
MILFPYFTLMFLTPVGRVLRLTVSATHRASPPPPPRNPFFFPFRLFIINGRDKSFLLASF
FLRCIRTPPQLLPPNQKAKKNKNKKQENKRHMRFILSFPFRGMSFRGLSGVTPAIPLLPH
TPIHTQKENEREGRRHTKE
>SEQ_134_PYLH01000022.1_5 PYLH01000022.1_5 # 3486 # 3725 # -1 # ID=22_5;partial=00;start_type=ATG;rbs_motif=None;rbs_spacer=None;gc_cont=0.487
MHMDVSCCCCCCRCRRRPPSIRSTANFLFFLFLFLFLFFIGWGLLFCVPPPLPLVLFLCV
YRCMRQEGDCGRDTAEAAE
>SEQ_135_PYLH01000022.1_6 PYLH01000022.1_6 # 3866 # 4603 # -1 # ID=22_6;partial=00;start_type=ATG;rbs_motif=None;rbs_spacer=None;gc_cont=0.687
MWSFVGACPRSRHRVRRRAIAAVRAALVVVLALVAVAAWMPAVHAVVLRLRGGTVDRAIT
VGRAVDTVLMDGVSITNGVAVVFDVAAMLPGALRIELRNCVCDGGAQLYVRGYSGEPASD
RSLEVSVSGLSGGYCSLVFVHNLPAHTNVTVRDSTIVTPGPMRYSQLSGLTDAVASPLVL
HATSLLQTQLRVSSTVLRSLHAGGSAVYVGGDVDLLSSAVVLDGVLLEASGGPTASRCMW
RPRRV
>SEQ_136_PYLH01000022.1_7 PYLH01000022.1_7 # 4827 # 5123 # -1 # ID=22_7;partial=00;start_type=GTG;rbs_motif=None;rbs_spacer=None;gc_cont=0.525
MGVSALVCLSLHWDCSVVEAFGCKSGANGHVSFFWDLTTLHGGCVRLRGRWEGDGVNGVV
ASVLFFVGVCALVGIVCDRMPLRATVLGYYCCFFYSLF
>SEQ_137_PYLH01000022.1_8 PYLH01000022.1_8 # 5823 # 6056 # 1 # ID=22_8;partial=00;start_type=ATG;rbs_motif=None;rbs_spacer=None;gc_cont=0.402
MCIYIDVLLWVILLFSLTLFFSFFLFLHFYTRVLVFALVRPHTGSLSREWFFLFDDISCW
VLTRARSSSIHSSRHGA
>SEQ_138_PYLH01000022.1_9 PYLH01000022.1_9 # 5999 # 6211 # 1 # ID=22_9;partial=00;start_type=TTG;rbs_motif=TTTTT;rbs_spacer=14bp;gc_cont=0.535
MGADAGTFVEHPLFTAWCLTFWSHPRCNAGTAAVAVTGSNMGRGTEKDIALQLCLLHLFC
RGGFNVEEEG
>SEQ_139_PYLH01000022.1_10 PYLH01000022.1_10 # 6725 # 6976 # 1 # ID=22_10;partial=01;start_type=TTG;rbs_motif=None;rbs_spacer=None;gc_cont=0.492
MIGLCGIARQRHRKEQADVFTYLSAVLCAIIFFSRSVGQLSREESGTMRAWNLSCHVDYR
QHRGAVTFTPQSYRVFTGLAGKFH
>SEQ_140_PYLH01000023.1_1 PYLH01000023.1_1 # 18 # 560 # -1 # ID=23_1;partial=00;start_type=ATG;rbs_motif=None;rbs_spacer=None;gc_cont=0.543
MTGVASLHRESERSKRKEKPSGGREVLTGLPAREMNTKRKQNEKKTRRQGVAVCVWRCGC
LPALAAKKQNKRERNVCSAPQALVARPHVTAPSARRSSRPLLMRAAGEAHRAVVMSVSVG
VRVEQLGGKHTAPPHRKSAEETIKEGRVEKKKNVHSDCPQKQKVGWGNGNKNNFKKEKEF

>SEQ_141_PYLH01000023.1_2 PYLH01000023.1_2 # 960 # 1382 # 1 # ID=23_2;partial=00;start_type=ATG;rbs_motif=None;rbs_spacer=None;gc_cont=0.537
MSLSGLLVVSAMRLCCTFLLCVSPHTLLPLFYFFIALYFCRHTQPYTQDAHCSGFERSFC
SACWQLLVAAVVSFRGYDEKGAEGVRSPSLFSCGCGAPRVTALSWAPCSIEGGMAGNFGG
ASWMDEGSLARVAGVVAAGF
>SEQ_142_PYLH01000023.1_3 PYLH01000023.1_3 # 1418 # 1744 # 1 # ID=23_3;partial=00;start_type=ATG;rbs_motif=None;rbs_spacer=None;gc_cont=0.599
MVVDVFSSCMVGGCWRCVPSLRGCRLVVCELCGWACCPLLMLSALSLYPLHSVPLPPVPF
RFFWLTDRLTDCSDSTTCDDDCDGDDGDGAAPCWSLRSRAAAAARPCA
>SEQ_143_PYLH01000023.1_4 PYLH01000023.1_4 # 1696 # 3009 # 1 # ID=23_4;partial=00;start_type=TTG;rbs_motif=None;rbs_spacer=None;gc_cont=0.562
MVLALSCCCCCTSVCVTAAGSAGHVSGDADTVVVPVDVSCAPSDGSLSYRVRVCVWAWKK
YSSASAEAQYENYTFSGFDVRMHSGDGELGAVCHVANALHTCSNCAASCATKEEGATVAF
TMNVTTHKYAGPYELWWRQFSPDGTIHPLARSGDADRTGICQLPPPREGKDDTKSGGTTV
PQVNAEPSRQNEDWRQSAAADAANTVDQSPASNTATNTSETRPEFAFVRNTEVAPAPSRR
RPTPVTESKEDPIDDAMSGSINVELPRGVDLFVPQTTLVQPKDGIVPVTTRDSFASPSLV
SAGGVIAAFAEGHMDAEYQGGQLSKPFSSDVVAGCIDSAWSLSTLVGEVNKRIHGGHTLC
LVQRRERRVWVLCSAPQHSRRATECFLLREALMCPTKVGVGERAAWSRNWLWVMSRIPRV
ASRVDGSNVATPNHSRN
>SEQ_144_PYLH01000023.1_5 PYLH01000023.1_5 # 3244 # 3477 # 1 # ID=23_5;partial=00;start_type=ATG;rbs_motif=None;rbs_spacer=None;gc_cont=0.581
MSVDCENGQRVCESRDMGTAWTEAIGTLSGVWVNARSGVSQKESLHVDALITATIEGRKE
GHAVHSERVSLGEEKGH
>SEQ_145_PYLH01000023.1_6 PYLH01000023.1_6 # 3554 # 3862 # 1 # ID=23_6;partial=00;start_type=ATG;rbs_motif=None;rbs_spacer=None;gc_cont=0.563
MLASTLLHSDGGLHLLQRRGNGEGRVISLSRLTEGLSAIKSVLSTWMQKDIFFSSLSTPT
AGLVAVLSDAASDGTWIDEYLCLHATVEECSEGQRWVSIDGT
>SEQ_146_PYLH01000023.1_7 PYLH01000023.1_7 # 3804 # 4514 # 1 # ID=23_7;partial=00;start_type=ATG;rbs_motif=None;rbs_spacer=None;gc_cont=0.570
MRRWRNAVKDSDGFQLTGLESRAIWPVNSRGDEVRHVFLSHNFTLVVSVSIEETPSGNTP
LLTAMLADTASNRTVGLSCSHNKKWETAFEGKTTTRSSTWEPRKEHQVALMLQSKKASVN
VDGRSLGAEEVLLTGERPPEVLRVCFGASVGHESHVTVTNVFLYSHPPNSTAMRALKESV
PAPTREAAPTPPEKIRVVDSVREHVAGDITEGNEWATRPWTRIPTTNSHLAGCGAA
>SEQ_147_PYLH01000023.1_8 PYLH01000023.1_8 # 4511 # 4798 # 1 # ID=23_8;partial=01;start_type=GTG;rbs_motif=None;rbs_spacer=None;gc_cont=0.458
MSPDDHLASLNDVKLTLRDLSGDNTVRVCVSCVLLLLLGLYLGGGSLLSQRVWISDASRR
INAALPAHFYLSFISLMFLLLNAFLMQFSCSGKYCC
>SEQ_148_PYLH01000024.1_1 PYLH01000024.1_1 # 86 # 5527 # -1 # ID=24_1;partial=01;start_type=Edge;rbs_motif=None;rbs_spacer=None;gc_cont=0.603
EYGKGACVLKDVVVDGGSVLQIVSSTFRLGFAMLMATTLTVTGGSWLVYRNNEFRTAYVV
YVAKENGVAFRDQSVWSILDNSFAYGSFSSFTYMTSNWSPPSDTRPIIYGVCNEARGSTV
TNYRVDLNIGAPVTVLDCGACTVDAVCFAARTSSISGCECVCASGGYGDTCLPAAVPNGL
GPLPPPDAKDTEVRCVHGGSIDSLDVPDPGVRGLCFVNVTFTAAIVLDLSYFDAPQQTLN
ITLLQCVLMGLSIKGSGARVHVNVSSSMLDSGALVFQGHFGASSQILVVGSTIVTTSGNA
ILFVDFYPGTISSLLLIKNVIEGNWYAVYFSSGVVVDGGGIIVKGNTLSTAEDEEGVESS
VCVYAVDVKNGGYFDVEDNTMSSANGVYLFGDTTVRSAGLLRVADCAFVGSAGVSNSALV
YLSGSVTIEGGAQWRVEDNSVGAASALTIQYPQYKIQLSGSGTTVALAHNRQVEGNALFA
KLFKSNTIVESPARFVVGCNLQGDEEVSYDYVFPEEVVLFRCGTCNEDAACYMPGTESVD
RSSCSCSCKDGWHGASCLPFEVPDTVVSPAAERVVDGDTSCVVNQTLTNLTLKMWKTHHC
YAGVTFSGVGAVLTFFLSSMPLHLPINITLTGCTFREGAALQFVGGVEAAESAGVLIRVS
QTVMRSSVVAFILALPQHCDIAVTEVDAVQSSAVRFLDTVNNMLSVVMLRNVVLSASMLL
VSNVRAHATRYGAFGLYSTVTLKLVGGSSLYVRYCSFEGYKYLFYVYSLSVNDHSVFALL
NNTIFSGEGLLYQHQGFSVSDHSVVRVVGNSGSVRYATYNDGLWTVQQSSWLDWRDNNVK
FGAMFYDTESAFVIIDSSSAVTLTGCKMGLTGLSVSLLKRADAGYRFVAGCLTVAGREVT
TAAELELNGINNVTTVAACGECTKESDCFAPLTTAVIGCKCQCAAGGHGDVCVPAPVPAG
PPPPPLPPVPPTPLPPPVGECVSDMVYPEVAQAVGSGLSWLCYRNVTFSGGGMSLTVLVG
AMTGDVANVTFDGCTWRDGAVLLLLGNAYAAVGSLNIVVTGNTFTDALLSLEGGFPPHTN
ITISGNRFTATRLIPRSGLDIWSQSCVVMNGLAISNDSAVVLSGNLFQSVTASSSAIYFV
GSALRVSWHSVFAVVGNTFHMDGGDSTLINLEGSSQSSSLKVLNNSAVVIRGNVVSRPVR
YFLLLISALRVESRSVVVFQGNEIKRSSFVFFLSESSYIYYNSWLQLSGNLCRESPSEAF
AFLYPKVNLRDSTASLSGNRFMSSKVTPIILQVPTASRDITNGAIVAACNTVNGEEGVEY
SVPSVYNATILSCSDPCTLAASCFPAYTTAASSDGCACTCAEGGHGDACLPVAVPDPPST
DGADLCVRDVSVDGVVNFTLGTSVVCYVGVTFAADVVVNVESMSGSVRNVTLANCTFLDG
ASLYVVGWRSDPSAGERADVLISGLESRSGGGVLVANRFPPGSRVTVVDSVLIAEKRVAY
RGDYDLGDASACLVLHNVNLTGCVLTIARTHVAAVFRDAVGVLVVGGVALHSRGALYVDG
LLVQTALGLCVSVEGGVAASGGSVVAFVDSDFLLCKHAVSVRGAVSVSGSAVALVRSDFV
STEDYAVAFYSTVSLYGGSMLLVKGNVHDGVSREMLYAAGAVTAAESTLSFVRNRALLPR
MLSVSLSLAAGAHLRVACNYAGGRVLSTAEEYAAAGFGDAGSIDVAGCDACDRDTHCYAP
GTASASMRNGVCVCTCGSGGYGEACVPVGAPALPPAVGTASSVFVREGMTVRSVFVVPG
ASEVTLRTLCWTA
>SEQ_149_PYLH01000025.1_1 PYLH01000025.1_1 # 3 # 494 # 1 # ID=25_1;partial=10;start_type=Edge;rbs_motif=None;rbs_spacer=None;gc_cont=0.587
RKDVEPHPARGGDIFTAWRRRTLIPWNRLCSALIFGPRLCSASATGKSACPSFCAVSRAI
PPYTAAAAAARCTPLFPGGWEMDRPFPPYELDVAIRDSLLGSAPGPDDMLNEFLHRLGPV
ARGTLRNMIHNPFANGSMPGSWKMGDAIPIPKPGKDPCRPESY
>SEQ_150_PYLH01000026.1_1 PYLH01000026.1_1 # 1 # 342 # -1 # ID=26_1;partial=10;start_type=ATG;rbs_motif=None;rbs_spacer=None;gc_cont=0.579
MERGHPVDFIFSHHAAVFHAMGPLTNKSRLHDPSRRSALMPGTWNSLPPSRGHTGRKSKI
NRKAHTPRDRRLSVWRGLYSYLLAEGHRFASLRKGAMRLLPSLREACARPADH
>SEQ_151_PYLH01000026.1_2 PYLH01000026.1_2 # 812 # 1339 # -1 # ID=26_2;partial=00;start_type=TTG;rbs_motif=None;rbs_spacer=None;gc_cont=0.470
MEANILPLRKILWRRALTQYEHCIRFHDHEDLRSLIYSEPMPPSMHGKAATSIPLPRDAV
INGLERVCGTIGIPHNHIRAPLAQHRIFPETLWVVIKWNFISHSLPKTPLTMSGAQLFIL
LTPLWGIVILNCGRTVLHISLHSHLDPLRYYMTPPRQMISLWGYSFFFFFFSYQS
>SEQ_152_PYLH01000026.1_3 PYLH01000026.1_3 # 1363 # 1575 # 1 # ID=26_3;partial=00;start_type=ATG;rbs_motif=None;rbs_spacer=None;gc_cont=0.507
MRSGKECFATVAVPYFHIMEVSGDEVTGQLPRHYEIAHYDVFNQKGSHGVMGLTSLCDRS
QLIAAWHGLL
>SEQ_153_PYLH01000027.1_1 PYLH01000027.1_1 # 3 # 410 # -1 # ID=27_1;partial=10;start_type=TTG;rbs_motif=None;rbs_spacer=None;gc_cont=0.586
MPYRAWRPLEERCDGADCQAAEEAVAARDVLRIFFAFQDYCREEDISCLLHVQESKWRDR
SCGIALHEGLRSLIVLTAHSVCLRPLPKHPAVFLPVNGKIHRHAEGVVGDVAARNALKAL
QLRCAACKDPAALGIL
>SEQ_154_PYLH01000027.1_2 PYLH01000027.1_2 # 443 # 643 # -1 # ID=27_2;partial=00;start_type=ATG;rbs_motif=None;rbs_spacer=None;gc_cont=0.557
MQLFALPVMPRVCHDTTLRRARGVIVRAISSDATALFGCVIRLCGGSVEGEDVDGPRSPD
CCASFF
>SEQ_155_PYLH01000027.1_3 PYLH01000027.1_3 # 600 # 821 # -1 # ID=27_3;partial=00;start_type=ATG;rbs_motif=None;rbs_spacer=None;gc_cont=0.536
MTEFGRRWLFLLHRRGIVQRQLMHQPFLRVGDTNSVVETIWMGVHWGRMRALFPCLCRWN
ATICPSCDASCVP
>SEQ_156_PYLH01000027.1_4 PYLH01000027.1_4 # 821 # 1432 # -1 # ID=27_4;partial=00;start_type=ATG;rbs_motif=None;rbs_spacer=None;gc_cont=0.523
MRAFRHLASRCLLTPYLVSPWVLSGAPAFYWMIGTAEMWRVFAAPSFGTFVARRVRDGFR
LPHCMGCCKAVVYATRLCCGCHAVEIFEVVEVPLEGGSGDPPARVITDRFTRPFEFSVSS
LYLHELTADIAEYIHVAAVLHTFKVLSSAPSTSAVDRPVSLKDSGGGFVQFVPRPESISP
LLSATHSHSVTLLFFPSFNGRKG
>SEQ_157_PYLH01000027.1_5 PYLH01000027.1_5 # 1411 # 1776 # -1 # ID=27_5;partial=00;start_type=ATG;rbs_motif=None;rbs_spacer=None;gc_cont=0.585
MCGCRVRAPVCFLTGGVEELQALADVIAGVRAFVSVTRSAAVGKTSFTLAVEAGNKGADV
RAHRPTFCTVLPRRLDLIASHIEPSPCGRNVVSKGSRGRRARQLHSSVEVSRGKKCEPFG
I
>SEQ_158_PYLH01000027.1_6 PYLH01000027.1_6 # 1737 # 1955 # -1 # ID=27_6;partial=00;start_type=ATG;rbs_motif=None;rbs_spacer=None;gc_cont=0.539
MPTASVLAHRVLVAALRRRHNPPLQDESNVLLSLASNERSSCYVVRVFLQDNEFANGYEG
CVAAGLERRFVF
>SEQ_159_PYLH01000027.1_7 PYLH01000027.1_7 # 2013 # 2348 # -1 # ID=27_7;partial=00;start_type=ATG;rbs_motif=None;rbs_spacer=None;gc_cont=0.554
MESTPPVAYCRVVISGSKDPVEYFVRAKDDGRTVVPAQTETRTGWLMCPATLHSQLRHWM
RAEQVALRCLLASRPTRWPLLKGIQEHLFSESVPAGWSAHCSVRSIGLFLW
>SEQ_160_PYLH01000027.1_8 PYLH01000027.1_8 # 2466 # 2777 # -1 # ID=27_8;partial=00;start_type=TTG;rbs_motif=None;rbs_spacer=None;gc_cont=0.510
MSQLFLAVGGFGVYSNQWLSLAAPRPNIDWCPRSWAHVACPINCLCNRTTNFPVGVDHVS
RNMTTTAAEWAGGCCVLYDNVLADFTLLRVSDVTSVSLRVAEA
>SEQ_161_PYLH01000027.1_9 PYLH01000027.1_9 # 2966 # 3463 # 1 # ID=27_9;partial=00;start_type=ATG;rbs_motif=None;rbs_spacer=None;gc_cont=0.544
MLHGGTQTSPRPSINQPRAACLFMDSPFWFQPRRKAFVAQHQPRVASCRQIKQVRMAERI
IGEIALKCGKQHRTRRKQVRMMSLHVSCEACQMEENLLKRKSAHSPPPQAVLSGWSNHQV
GGSTLLEGYCDHLTRPRACPHNVLLPYLPLHAPASSLKPHPGQNR
>SEQ_162_PYLH01000027.1_10 PYLH01000027.1_10 # 3795 # 4043 # -1 # ID=27_10;partial=00;start_type=ATG;rbs_motif=None;rbs_spacer=None;gc_cont=0.406
MEAYFHIYISLHIIFPPFCLICGILLPLCYVFFSREFVLTFLERIDIPFHRQGFICTEAP
HRTKVARGLRSPSQLNDDCYLL
>SEQ_163_PYLH01000027.1_11 PYLH01000027.1_11 # 4046 # 4213 # 1 # ID=27_11;partial=00;start_type=ATG;rbs_motif=None;rbs_spacer=None;gc_cont=0.310
MYRYIDMGMSIKTLLYSYSLMHLYRYGYIPSLSYNLTDCLVSCLLNCYFIGCICI
>SEQ_164_PYLH01000028.1_1 PYLH01000028.1_1 # 1 # 762 # -1 # ID=28_1;partial=10;start_type=TTG;rbs_motif=None;rbs_spacer=None;gc_cont=0.531
MLCLVFLLSLCVDGVLVCAEGYTQVTGVMAMMMTGRVLLVCALCVLWCGIDGVAETEEPE
IGIVPGVDEYLVVEWRSQLRRECAEEVSRRTGGRANASTVEECVREGMEGLRAVVDGRRH
WRHQRYAAAAAAVAAEEGDATPENDDQARNNEDLLPEKKDETPVTSGQGLADATTVKERT
PHNPAAAPVLTKNGASEHQKERGKETKNEEKAEDEEEETETRETTTPAGGGGIKAPSVSA
GPGVILTSGSSSPS
>SEQ_165_PYLH01000028.1_2 PYLH01000028.1_2 # 725 # 904 # -1 # ID=28_2;partial=00;start_type=TTG;rbs_motif=TTTTT;rbs_spacer=14bp;gc_cont=0.383
MLLVYFCFVSSLLCVFFFLLNYCRSLCVFCTFIGSIFLMKRVLLVVFFAVPCLFAFTLR
>SEQ_166_PYLH01000028.1_3 PYLH01000028.1_3 # 1203 # 1826 # -1 # ID=28_3;partial=00;start_type=ATG;rbs_motif=None;rbs_spacer=None;gc_cont=0.543
MMTCRLLCALLVLALCCCPSVCVTVTADAGQDDTSRLPKLSQEPGLTADSSHSNAHTNPV
PRIADALSPPVKAVKEGKSGVSSSTENGESATEQTESESVDTKSRGSTENSSKSVVKKTE
QIPGLLRPNEEANLPITNTKTTTTTTTNAPTTTTTTTTKTAAPEAPTSTTTRAPSRLREI
DGSLSSSAWVCAPLLLAASALACTAVG
>SEQ_167_PYLH01000028.1_4 PYLH01000028.1_4 # 1823 # 2278 # -1 # ID=28_4;partial=00;start_type=ATG;rbs_motif=None;rbs_spacer=None;gc_cont=0.566
MNIGCTSRGPTIHVVCGDLLFLLLLCFCVAVCAAPPLVCVRTLREGCRHDGPLSPYVHAV
EPCVPLLFASTSSICVLVLWQDCVFVCVCLLPWIGVCVVRGVRRTVHAWLLPSPHVVCLP
CVSAAPLVSPDALHIPHCADQLHTTERPHSR
>SEQ_168_PYLH01000028.1_5 PYLH01000028.1_5 # 2395 # 2700 # 1 # ID=28_5;partial=00;start_type=ATG;rbs_motif=None;rbs_spacer=None;gc_cont=0.556
MLGIPKQSQSLLSTTKAFPQSMKRSIPWFVVGSAARGVCDEAVAEGLWLSLELADVLCPF
FSRRYARHFRWRPAREAPVKKTLAPLQHPRARTSSTIGTSG
>SEQ_169_PYLH01000028.1_6 PYLH01000028.1_6 # 2692 # 3573 # -1 # ID=28_6;partial=00;start_type=ATG;rbs_motif=None;rbs_spacer=None;gc_cont=0.635
MTQAAERTARLSLSMRLDPLRCHLTPRTADLPAGSPPHSCWQPCMLLPSGVSFHQARPRT
FLYFPAWQQHPNRPQEFLPPEALSAVEALRLGPLAVHDDVSEGICAVPPSLADRGRAVGS
TFSSWHCGIPRNVTADADSVMARSLPQDCANAWHVDFLAAVKRLYRKDVQEEKEDAHTAR
QALFGLARTLFLASAPTSCPELRHSVQARCDSCPLFDRPVRALPITSNSLCMSVVPSFPH
CGDRPASAGTSSRREHRHSLPTSKRRIDVLLPNLRLSALARPQYGSTCPTYSA
>SEQ_170_PYLH01000028.1_7 PYLH01000028.1_7 # 3635 # 4237 # 1 # ID=28_7;partial=00;start_type=ATG;rbs_motif=None;rbs_spacer=None;gc_cont=0.566
MGTPCLEDARLVAAHSVPGGNSLLSMRGANVVRGDPHLAANASRFLGDGIARQRNARRRL
PMHRRRHGTVCVSVWLKNFCFILIVIVRRARLRAQDALQTHSVVWNKRLASVTAKATTNA
PDDSGSTSSLFVLQIELICQGACIQSFAALGAIVREGGRLRAFGLNCFEWLRSAELRSVV
ELFWGSAACLFCLLPTAARG
>SEQ_171_PYLH01000028.1_8 PYLH01000028.1_8 # 4902 # 5558 # 1 # ID=28_8;partial=00;start_type=ATG;rbs_motif=None;rbs_spacer=None;gc_cont=0.560
MILLLPVCVASPAEGEHNREGCRRCVCVCVQVPCNNVTTNMLRLGDPHIVVVITNSPGTA
RIDALSGRSEAFFEAQQGTGCVDAATTCMECHDGTVSCDWWSIYFSEATERERKRELLLL
LLLLVSLLPFVASHADYCLSADHGWHASTSDVVCRHFTASVKHTSRRMPWLWIWCRACSR
HYLARLLFTALRQVDASPPESFTAAPCVVLPAQYSLVV
>SEQ_172_PYLH01000028.1_9 PYLH01000028.1_9 # 5703 # 6014 # -1 # ID=28_9;partial=00;start_type=ATG;rbs_motif=None;rbs_spacer=None;gc_cont=0.526
MFPFVAVAPDFSPFIAVEMKICEWTPTHQNAPSLLFIGAWKGMCVWWCLVHIFFWVYIPL
QAEGGMTLCRGALPSHAAHCGSSCITPSHILRGATPLILLQPL
>SEQ_173_PYLH01000028.1_10 PYLH01000028.1_10 # 6028 # 6195 # -1 # ID=28_10;partial=00;start_type=ATG;rbs_motif=TTTTTT;rbs_spacer=15bp;gc_cont=0.411
MSVYVVIVFAEGKSSCLHRVLGISAGCTIMFFPLVNVSCVGAANNSVCDVPAFCW
>SEQ_174_PYLH01000028.1_11 PYLH01000028.1_11 # 6306 # 6500 # 1 # ID=28_11;partial=00;start_type=ATG;rbs_motif=None;rbs_spacer=None;gc_cont=0.472
MKWCALNMNEGQTQPNYFCDEFLLHFPWTNNPRGVRGSLLFIIVTLLLCCCVRCTSSCVC
AHPP
>SEQ_175_PYLH01000028.1_12 PYLH01000028.1_12 # 6449 # 6820 # 1 # ID=28_12;partial=00;start_type=GTG;rbs_motif=TTATT;rbs_spacer=14bp;gc_cont=0.591
MLLCALHLFLCVCAPSVRGADTTDRSRRMCMRWSLVCRSFLLLPLPSVCWCCGRTACVCV
CLLPWIGVCVVRGVRRTVHAWLPPSPHVVCPLCVFAAPLFSPVALHFPHCADQLHTTERP
HSR
>SEQ_176_PYLH01000028.1_13 PYLH01000028.1_13 # 6817 # 7440 # 1 # ID=28_13;partial=00;start_type=ATG;rbs_motif=None;rbs_spacer=None;gc_cont=0.561
MMTNCRLLCALLVLVLCCCPSVCVKANGVDEQVAPDMPKVPGAQLPVKKEVEQSKRVEKT
VIANGTENAQGMVSGGSSNNQVASGVSGQSKLQTPDVPLQPPTATTVTSGAKSGPIQSEK
EQEKEMTASATTTTTTTKAPTTTTKTTTTTAAPEAPTSTSSNAEAPTTTTTRAPSRLREI
DGSLSSSACVCAPLLLAVSALACTAVG
>SEQ_177_PYLH01000028.1_14 PYLH01000028.1_14 # 7817 # 8443 # 1 # ID=28_14;partial=00;start_type=TTG;rbs_motif=None;rbs_spacer=None;gc_cont=0.542
MLFLSIDGVLFCAEGYTQVTGVMAMMMTGCVLLVCALCVLWCGAGAVYARGTPNNAQGGS
MASGGLGAKTSYLVRGCNKTVLTRPLRSAFFINAIQAEAKDVKDISEERDNLNLDSIPQP
PALPPAPETPPPPDASDSDGIGRSELGADSQTGGGGGGGGGSSGISNGGEDSTLKVPVPD
DKSSSPIPSAGDGLKNTGDSV
>SEQ_178_PYLH01000028.1_15 PYLH01000028.1_15 # 8300 # 8827 # -1 # ID=28_15;partial=00;start_type=ATG;rbs_motif=None;rbs_spacer=None;gc_cont=0.456
MWSRIPPVIYVYIYIYILVLFTILFLGPRNAHCAQKATAKYHILSVSARWYCKNKTHTHT
HTEKHTHTHLRGGGGCPQKKKNRWEDRECERQRYLLEGPAQVTISRAAIRPPIFILFFFC
FFVCFSFFSHTIAGVLQTITRTGNRGRRFIIGNRNLQSGIFTSVRNST
>SEQ_179_PYLH01000028.1_16 PYLH01000028.1_16 # 9020 # 9463 # 1 # ID=28_16;partial=00;start_type=ATG;rbs_motif=None;rbs_spacer=None;gc_cont=0.595
MARTRRAPPSHSRTSAAPPPVRPTSPPHNQQQHHTHQTASTPQQQPQVTNVYLQRGGGGT
GILGTVASVAAGSVLGHGISNMLFNREQPPTQPAQAQEMAQRVGDGACAPQIKSYSKCLE
VNAEHPENCKWAWDYFIQCQDEQQQGQ
>SEQ_180_PYLH01000028.1_17 PYLH01000028.1_17 # 9746 # 10333 # -1 # ID=28_17;partial=00;start_type=ATG;rbs_motif=None;rbs_spacer=None;gc_cont=0.352
MLFAVMRPQYTSLKEENYIINAASFPTVKRKVKSKHQCKIIIIIIIIRYGTCFLQHPFFF
FVLHMQKNQTAREREREKKKKKKRKTHTHGRHTHTHTHTYIQIIIIIIIYCAHSSTENTF
LHRDGLKGEAGCHHTRVGITVVVVVTIPFPPHQRRSGRCHGGHLNSLPLCFIILLLVLSH
HSLIFYFFFFSFSSL
>SEQ_181_PYLH01000028.1_18 PYLH01000028.1_18 # 10528 # 10809 # 1 # ID=28_18;partial=00;start_type=ATG;rbs_motif=None;rbs_spacer=None;gc_cont=0.440
MTSVDNPLISKTTALLSPSNPHTHTHTQRERERESKHMKTLTGEERSRSADTSASTKCAS
RNEKHLTAQYVRYHHSHEVIIILQTPHFNILRK
>SEQ_182_PYLH01000028.1_19 PYLH01000028.1_19 # 10857 # 11147 # -1 # ID=28_19;partial=00;start_type=ATG;rbs_motif=TTATT;rbs_spacer=15bp;gc_cont=0.357
MVDVFGSFCLLRCFLLCYCGHLILFRGFFVVVVVVVVVVTVIAAVFRVKMPVIAVPSFVF
LHFRKMTNVKHFYCCFLLFLFVCLFVYIYMCGWVRL
>SEQ_183_PYLH01000028.1_20 PYLH01000028.1_20 # 11330 # 11953 # 1 # ID=28_20;partial=00;start_type=ATG;rbs_motif=None;rbs_spacer=None;gc_cont=0.522
MRAVHTANTAAHAHPHSSHSGSCIWVFSGLLLFVSIVRFFFLFHSLVCLFVYVFWYIFYF
IFWLLLFLCEYELFLWACCWRRDPYSSHPVGYKGACAPVPLAVLSSVASFPCVCLRLVVL
CSLCDGILCVPTCGGSGRRRRGGWNDEGEKKRNCQRRYMAVVVVHRRTGTANG
RQSASQIIGCGCWSLRQRCAVCRRSCM
>SEQ_184_PYLH01000028.1_21 PYLH01000028.1_21 # 11974 # 12297 # 1 # ID=28_21;partial=00;start_type=ATG;rbs_motif=None;rbs_spacer=None;gc_cont=0.534
MGLPRSIEDEVKEVAPVVFTTTASSVVSDGESGKLMELDRCWEIYEQTRCELQALVRERA
TASARRENGLGIPRDLGNKGPIRELLRQERKNALLWERQRRIDAFLL
>SEQ_185_PYLH01000028.1_22 PYLH01000028.1_22 # 13095 # 13985 # -1 # ID=28_22;partial=00;start_type=ATG;rbs_motif=None;rbs_spacer=None;gc_cont=0.471
MNAASNLNVLRVLVVGDTGVGKTLLLRRLLQAVAPDEASLDTTWSPTTGFHVEVILEKNQ
QCCLRDSIAVPCVAFIELGGNRNFGPSSQFPISLMSFDGVIFVYDRHNANSAIGLSYWYE
DLKNYGVVGIVGGAKVMLLETALSPSVSNSPNANSGLPDELLGAYLQRNIKKPPPWKRRF
NKIKSSIAQGVGSSRLSVRDFLHHQGSLRVRVAVFILQWALKLENLLLFLVAVILFGPHQ
QSVRLRRPSVAEALAMISSDVAGTQTVFSCPLFDQLEFEASALGKLMSFVDSLRRD
>SEQ_186_PYLH01000028.1_23 PYLH01000028.1_23 # 14333 # 15664 # -1 # ID=28_23;partial=00;start_type=ATG;rbs_motif=None;rbs_spacer=None;gc_cont=0.540
MKSGMGELVLENARIAREMRGVALLGVPQTTDPGWVMRKHAILRAEYPQFAPPPAATTAE
VVEGGNGGALMVLPSKKLPGKVGGLNDQKRLRGEDAIISVDPKVLKSRITAVSTTVEGSV
HDETHVSPPTWKMSKVLVGHRGWVWCAAVDPSNSWFVTGGGDGVVKVWDLTTGALKLNLT
GHKEAVRAVSLSTLSPYMFSGSDDHSVKCWDLERNEIIRDFHGHKGSVHCVSAHPSLDIV
LGAGRDKTVRVWDIRTRSCVHLLVGHTDSVMSLVVQQANPQVISGGSDGMIYLWDIASGR
AFTRLTRHKKPVRGLAVNRQGTLASCGADNIRVWSLPKGEFLFNASTTATGNSKGDEEDI
CYRWSCCAFSPRNVLAVGSQEGRLALYDWEHPRRPPYQLTRTKSIPGTLPGEGGINSVVF
DASGSRMITAESDKSVKVWRAKE
>SEQ_187_PYLH01000028.1_24 PYLH01000028.1_24 # 15943 # 16860 # -1 # ID=28_24;partial=00;start_type=ATG;rbs_motif=None;rbs_spacer=None;gc_cont=0.523
MATLSQARLSGWASRWLTDELVALSKAGNWESAMATLAQLQQANIVQSNVFHYTTVISAC
GRSGKWEAAMSVFTHMVKNDVKPNVYTYTALISACAAAQKPDVALRMYAHMRLAEVLPNV
RTMTALANACSRAGQWERAIKILRECEELSIAPNVFTYTAVIEGCRRAGVWKPAVELLKE
MRDPLKVRPNDVTYNTVLGACAAASAYEPALKVYAAMVSDGYMPVLYTRTLLTGLLKNTA
LDGLADELQVRNGTWREAHVPDLDPAAILELTREASAKEEAEEVQETEPKKEAQLRAGVA
GGNGD
>SEQ_188_PYLH01000028.1_25 PYLH01000028.1_25 # 17196 # 19184 # -1 # ID=28_25;partial=00;start_type=ATG;rbs_motif=None;rbs_spacer=None;gc_cont=0.535
MVVVLRTFWLFLSLLCLNEGEQLCGGEVVQKMSFTTDDAPAAVRNPTRSSGGNGDCQCEE
QVQPDPVPPVVVHYPLGSWERHLLEERLRAIKDCERERLLREELEKECTFQPRLATSRSG
EDEPQKDFVSTDQKQRHVPVFERLAHRAKEREARLASLAEEKRRNEEEALRHAFRPRVNT
FSEQRVPFASNEAKIPVEERLLHYGRSVEQSRRLLQEQRQKMELEEMRQKAVIRRAHSNA
SREKRQGDIAGRSKRLLIEREAQRAMAQNALLNAHSFRPKVCTTSDAIDRTLKAKKSVRD
RGLALYEEGMRRQQQRQAETVQRQAKESSGLHKPATNPLTDDWIHHGQHRALFRQDFIKR
QEIYQRVKDEHQRNLLSALEQSERAEVPRVNQEMLEQQVERLYLGAQEIRKESRKRMEEH
INSRECPFRPQLAPGTAYVIARTQREEDVVKRLASVPRSRRVSHYSIFDTAYADQKENEK
NSPRKSKVIHPDEAAEFFHRQRKALEDREVQLREQKQRLAMEELCACTFRPRTCTDEYFH
RRQREATDQAQKPIEARVSGVSAYLQRQAEAKRRLKEQESRYSNLGRGLPCNGAGSTVIT
PFQLSSGRGTHPHGLSPRWNEMNLFNGEECDIRCHVDPYSNNEIPMALRGKLVEGSARSR
GQ
>SEQ_189_PYLH01000028.1_26 PYLH01000028.1_26 # 19477 # 20451 # -1 # ID=28_26;partial=00;start_type=ATG;rbs_motif=None;rbs_spacer=None;gc_cont=0.489
MYAGSLLTFYKDPYCKIPVFMMGGCARRCILWIGGQSESFLTFDYFPQLVNFLEGEWQFV
QIELASSRIGFGAQDHVHDAEDVDDLIDILVMKHEMQEITLFGTGTGAQVVFELLENSRN
SKFITRVILYGVVCDPETQIFTPEGEAERKEFVAQLIAEGRHEDSRAMVNHYDIPITPAR
LFSGGFPTLQEAVWNPCFREDTETLSRSMGVVKVPLLLMLAHHAQYKPTAEEVARVVRLT
KEYAGCTHVTVSYFSDTCDERRRVLKAAEAEHVEAIVQFLFDEEEKRRIQLEQQERKALE
NEKKRKSVLQASAFAQNVIKSTAM
>SEQ_190_PYLH01000028.1_27 PYLH01000028.1_27 # 20506 # 20814 # -1 # ID=28_27;partial=00;start_type=TTG;rbs_motif=None;rbs_spacer=None;gc_cont=0.346
MISVVCVGAYGFFLLLLFCLCVCVLEEKSKRERERVFAGKRNTIQLFGYMQQILPCFEVF
FVYMSFSFFFLILFFGFLFLPPPHVTSDIEDGYRHNTSELLF
>SEQ_191_PYLH01000028.1_28 PYLH01000028.1_28 # 20878 # 22515 # -1 # ID=28_28;partial=00;start_type=ATG;rbs_motif=None;rbs_spacer=None;gc_cont=0.501
MLSALSTAAPAAIASAVATRPAPLDHIFQRCKLNLVEFTAQDIYQVCTTAYNMDTIGMTQ
DPDFMRGIHDAFRRSDQTVLSPFQANLIADTFRKVGIISTPNEVAVPEEEAISPESLIMV
LRTMNITKQRDERKMNTVLKLMFPILDEFSPTQLSLTVTELARLKCTNTDFLGKLAKRII
EFNDDLSPLDISLTAKSLAYCPGVSHNILRRVFQIVEERMSEFQPEDYVNVLHALNALGS
KFLMTFRRLVECGLEHVENMDAVTLTNYLVCFSTMDYRQLEHVEIYADALVEVATDLSER
DLVQAFIALQSLQLLSDTMFGTMASCAMRYAPKIDPRNIAPIMDICSTVPHPSEPLMKAL
LDRAMECTRILTPNQLGEILNLIGLYPPAREHPLVQMFGKQARLRLDLMGPDALAGATRG
LANLGYADPEFYIQAAETGFRYGFKDWSLLEPILMGLSITAQCPPTMVRVLGSHLAPMAR
SMSLLDIERANRYMKRLGCEDDFVYKAMASRVLQFVKEITPDMPEELQILLQRGAVEPST
APGVM
>SEQ_192_PYLH01000028.1_29 PYLH01000028.1_29 # 22816 # 24774 # -1 # ID=28_29;partial=00;start_type=ATG;rbs_motif=None;rbs_spacer=None;gc_cont=0.477
MLSIVFCFSFLTLLSPSSEEKKKVFSHPAKIKKIIIIKARGRMRRSAFCLQSGALAILIN
AVSTRRVELGPEDVYKICALLKTKEDALLLQKNRAFLSGLHAEYQKMDPDAVTPFQRTFI
DGVFAALPSALLTSSDPSYSSPSCIDDERGARNSDVTAASGKQNQPWSTMTTTKETCANG
FATDINNTSNDENNSTSSGDNTAISRGNAVVRSDEEPTVEERIAAIWEVVQEYQSTNFLG
TDGSQKIQKHCKALELQLRQMKPFEVASLVRALATVNYQDYTFTNLIARRGCEVASKLSL
SELCRTYFNLSKLQSHDSMVAFVNQIEAQMDKLRHEQIQFVAMALERQPQIASAPARMVP
KLLARAVSHFSEVDSVLYHRALLIVAARYNLSRHPAVLKIIQDSSKHLESIAERDLLAIL
HSLVDLGIPAGTPGLAELLGKAEAIVTIIDIRHVDVLMDILSVLPIDTSGIMTKLMDRLI
VDGGKLSIPQITFIMDLLSSYPPAKDNACVAALAFSASLRAESFDRDALEQVVLSLAQLN
QFSDDFYTLVSVLQKNKGGFRSFDNFASLMKWCSREVALDVRGQEMITKGILGLAPSMND
EQLAEARKLLTQLGVNDKNVHQMIFRRAKQLQRESGSRWTRRGYSSATDDFT
>SEQ_193_PYLH01000028.1_30 PYLH01000028.1_30 # 24920 # 25348 # -1 # ID=28_30;partial=00;start_type=ATG;rbs_motif=None;rbs_spacer=None;gc_cont=0.527
MSLKSVAPVETASSGVSKGHNVAINGFIAWLLIITVFVAYFFWAFLPRHVLDRTLMSYYP
DKYWAVALPAILVISTVYYLSTSFLLVLHRTNPLTDGFCVADADAKEDYHGLESLSEAKE
GVPPITEIPVSVASRLLFQPWT
>SEQ_194_PYLH01000029.1_1 PYLH01000029.1_1 # 3 # 530 # -1 # ID=29_1;partial=10;start_type=TTG;rbs_motif=None;rbs_spacer=None;gc_cont=0.521
MLLLCVDGELVCAEGYTQVTGVMVMMMTGRVLLVCALCVLWCGAGGVVNGVGGIDGLSEV
PSSGVPSSSSSNPNGNDLSKTLSNTPSIQNGESSEKGEPSGKKSPGPVSPSGQTGEVSKL
EEKLRASDTQEEAETSVAGKDTTKAERTQSDMKTDGSSNTLIHRRQVESTITTTTT
>SEQ_195_PYLH01000029.1_2 PYLH01000029.1_2 # 741 # 1004 # -1 # ID=29_2;partial=00;start_type=ATG;rbs_motif=None;rbs_spacer=None;gc_cont=0.644
MQCMTANLIRVWLQRMEHVRQYTLGVALMIVEEKRHDFVALCVLHGRGMPAIVRDVEDTE
LLDWEEVADVAAQRERLMDCVCWRGAC
>SEQ_196_PYLH01000030.1_1 PYLH01000030.1_1 # 3 # 200 # -1 # ID=30_1;partial=10;start_type=ATG;rbs_motif=None;rbs_spacer=None;gc_cont=0.576
MLRLGVPYIAVVLTNSPGTAHTDALSGRSEASFEALQGTGCVDAATTCMECHDGTVSCGW
WNIYFS
>SEQ_197_PYLH01000030.1_2 PYLH01000030.1_2 # 316 # 621 # -1 # ID=30_2;partial=00;start_type=ATG;rbs_motif=TTTTTT;rbs_spacer=14bp;gc_cont=0.585
MNWHEGTGCRLPASTCEQRIHAHTDAHRKSVCDHSGLLWRAFVDVSPSKNVWSKRLTAHE
ENRCVHCAVFQRRWQSDRKPVLATEIFASRGMSVLILDRRG
>SEQ_198_PYLH01000030.1_3 PYLH01000030.1_3 # 572 # 709 # -1 # ID=30_3;partial=00;start_type=ATG;rbs_motif=None;rbs_spacer=None;gc_cont=0.601
MMAGSQRVGAAGGNKCIGNRPFPFFRAGADELARGHRLQAACQHV
>SEQ_199_PYLH01000030.1_4 PYLH01000030.1_4 # 752 # 1183 # -1 # ID=30_4;partial=00;start_type=TTG;rbs_motif=None;rbs_spacer=None;gc_cont=0.519
MALHSEFIGRCVCFPSFAAFVGEDGRLRALGLKSFKWLRSVYLRPVVALFWGLAARLFFY
FPLQHVDNTDPRNICLTACELLPCVVHGICDCVGRCIGVTNTSVWRVAVCRNDLRMTCGG
CCLWFVCLLWWSRHVCGDCGIAG
>SEQ_200_PYLH01000030.1_5 PYLH01000030.1_5 # 1320 # 1529 # -1 # ID=30_5;partial=00;start_type=ATG;rbs_motif=TTTTTT;rbs_spacer=14bp;gc_cont=0.481
MSAFCILVTPPCFFFDIVVLQMIQVTLLSAAAIDDVCDVICRRVSCCQPDVSFVPLTICC
VQTARGRLW
>SEQ_201_PYLH01000031.1_1 PYLH01000031.1_1 # 7 # 360 # -1 # ID=31_1;partial=00;start_type=ATG;rbs_motif=None;rbs_spacer=None;gc_cont=0.537
MMMTCRLLCALLVLALCCCPSVCVTAVDAEPGGSGEPPSPDAPGPENSALGLATRKVPEP
VMTDAFNKQVAAIGGEPSENLSTKQGGTSVSGQSGLDGKKTHPTGSTDKSHESLVKI
>SEQ_202_PYLH01000031.1_2 PYLH01000031.1_2 # 357 # 797 # -1 # ID=31_2;partial=00;start_type=ATG;rbs_motif=None;rbs_spacer=None;gc_cont=0.585
MLAALPVDQQSTWCAGISFFIVTLLLCCCVRCTSSCVCVPSVRGADTTDRSRRMCMRWGL
VCRSCLLLPLPSVCWCCGRAVCVCLLPWIGVCVVRGVRLTVHAWLLPFPHVVCPLCVSAA
PLVSPVALHVPHCADQLHTTERPHSR
>SEQ_203_PYLH01000031.1_3 PYLH01000031.1_3 # 1058 # 1387 # 1 # ID=31_3;partial=00;start_type=ATG;rbs_motif=None;rbs_spacer=None;gc_cont=0.600
MIVIGACRCALSVFFPVDTLGIFGGDLRARRLLKRRWRHCSILVQGLLQLSERQAEHVGR
VLPYCGRASALCRRLGRRTSIRRSLVGKEWRCSRREDVPAEAEAGRSPR
>SEQ_204_PYLH01000031.1_4 PYLH01000031.1_4 # 1557 # 1859 # -1 # ID=31_4;partial=01;start_type=Edge;rbs_motif=None;rbs_spacer=None;gc_cont=0.657
TGSLSAVEALRLGPLAVHDDVSEGICAMPPSLADRGRTVGSTFSPWHCGIPRNVTADADA
VMARSFPHDCANAWHVGFLTAVRRPYGRDLQEEKEDAHTA
>SEQ_205_PYLH01000032.1_1 PYLH01000032.1_1 # 2 # 850 # -1 # ID=32_1;partial=10;start_type=ATG;rbs_motif=None;rbs_spacer=None;gc_cont=0.459
MCTGATWVQVFVFLIFYFIAACFFLFVCLVLPCFSLCTFVVVGLLQVAVRFLHFHWFNIS
HETRAAAGGGVFLLWCDVSLLLLSLYVDGELVCAEGCTQVTGVMAMMMTGRVLLVCALCV
LWCGAGCGAAEEPGGAAEPDVVPLGSTQQQITGGSQREDKGAKEEQGQGRDTNNGDEQPI
KKEEVNEQQSQEQIQTQQDAQALKGNATPQPAGKSSEEGEIDDDSDVQNEIKVLDDEKRN
EERVQSQEEVARDEDASTVNLNDSQQETSGGIRTGDLRGKSQK
>SEQ_206_PYLH01000032.1_2 PYLH01000032.1_2 # 1091 # 1621 # -1 # ID=32_2;partial=00;start_type=ATG;rbs_motif=None;rbs_spacer=None;gc_cont=0.540
MMKCRLLCALLVLALCCCPSVCVTTSEVKVSLRGNDAEIPQPKVQDNPNEGKNRNTDAVT
LLSRNEASGAGPDQKENTGPLNGPDTPNAGGDGNKAGTAIKPSTTTTTTTTNAPTTTTTT
TTKAPNTTTSTTTTTTTTTTRAPSRLREIDGSLSSSAWVCAPLLLAASALACAAVG
>SEQ_207_PYLH01000032.1_3 PYLH01000032.1_3 # 1618 # 2073 # -1 # ID=32_3;partial=00;start_type=ATG;rbs_motif=None;rbs_spacer=None;gc_cont=0.583
MLAALPVDQQSSWCEGISPLFLLLLCFSAAVCAAPPLVCVRTLREGCRYDGPLSPCVRAV
EPCVPLLFASPSSICVLVLRQGCVCVCVPAAVDWSVCRAWCAAYGACLAAALSSCGVPSV
CVSAAPLVSPVALHVPHCADQLHTTERPHSR
>SEQ_208_PYLH01000032.1_4 PYLH01000032.1_4 # 2077 # 2355 # -1 # ID=32_4;partial=00;start_type=ATG;rbs_motif=None;rbs_spacer=None;gc_cont=0.538
MMTTPQRGCRLAVKRKEIQLQVRKEHRIRRTPKALKRLATVTATPRSPTPPPLFYFFFLL
LRVRLLLRWWPCLHEVVCAEYERRPKATELFL
>SEQ_209_PYLH01000032.1_5 PYLH01000032.1_5 # 2360 # 2908 # -1 # ID=32_5;partial=00;start_type=ATG;rbs_motif=None;rbs_spacer=None;gc_cont=0.459
MEGLRAVVDGRSRWRRQSPAVAAAPPPAEDSGDREASTVEVDRTKINEASPSEDENELLV
DSREALTGKTTEIQKKLLHSETAIVPPQKGTSVPGHGDEKKTENREEGDDGKKKAAEEDE
TEEEEEEDKAESAEEEEAAQDHEDEREEEKEGENKEDKEKEEGEKNTRKEEDKYGVEDEE
DE
>SEQ_210_PYLH01000032.1_6 PYLH01000032.1_6 # 2975 # 3256 # -1 # ID=32_6;partial=00;start_type=TTG;rbs_motif=None;rbs_spacer=None;gc_cont=0.571
MLDGTVRGCVTFLSLLLSLCVDGELVCAEGCTQVTGVMAMMMTGRVLLVCALCVLWCGID
GVAETEEPGIGVVPGVDEYLVVQWRTRLRRECA
>SEQ_211_PYLH01000032.1_7 PYLH01000032.1_7 # 3521 # 3712 # -1 # ID=32_7;partial=00;start_type=ATG;rbs_motif=None;rbs_spacer=None;gc_cont=0.630
MQCVTANLIHVWLQRMEHVRQYALGVALMIVEERRHDVVALCVLRGRSMPAIVRDVEDME
LLD
>SEQ_212_PYLH01000032.1_8 PYLH01000032.1_8 # 3744 # 3902 # -1 # ID=32_8;partial=01;start_type=Edge;rbs_motif=None;rbs_spacer=None;gc_cont=0.547
ASLPHDTALLCGTVEGVEMCEGGRCFRTFVFFHESETSRQPLAAPSRGLRGC
>SEQ_213_PYLH01000033.1_1 PYLH01000033.1_1 # 3 # 1292 # 1 # ID=33_1;partial=10;start_type=Edge;rbs_motif=None;rbs_spacer=None;gc_cont=0.553
KAKAHFGCDSLEGMELEDEGGTREQAIPHWKERHARDELMAPIVGAGYYTALTMAVFADM
EYYSVNWSMAEPMGWGSGTGCDFLEKKCNATEDLAGKYPHMFCNDSDKETLRCTSDRRYV
GTCTAIIVENEGSPADKDFCPVVSSYFHDASGIKYNTCSDKGVNYLPGSLTGGDSWCMDA
ELLSKNDDGKHKNVKGVCAQVSCAEGTVKVKYLGSSGFQPCPEGTDIPVTLEDFEKDGKI
RCPKYVEVCTIAANGSSLVIPSVLEDDKGEEQEEQVEASVAASVLSPAEEPHAEASSPGQ
PHAEMPSPRVQATLQQPREEIKAQASTAEEPYEEEPRAAASFTEESHAQASIAGKTSEAP
VVQAALQQPQQESKAGQNATVGVSANTEHVPANSNSHAVEEATGDGGTVCEVRLLPSLLL
LGLWGFAAL
>SEQ_214_PYLH01000033.1_2 PYLH01000033.1_2 # 1451 # 2041 # 1 # ID=33_2;partial=00;start_type=ATG;rbs_motif=None;rbs_spacer=None;gc_cont=0.528
MFLYFKKNIPFFIPFYLSLPHPSFLLLEAITMDVFFFISTLPSLIVSCCTLPVRGAVCFP
PNCSTRTPTDTLMTTALYASPAARMRRGRDERRAEGAVTCGRATRACGAEHTFLSLLFCF
LCGQGEQTPAAPHTHSHTLPPCFFFICFSCSFHALAVPSAFLSLLMIFFFCCAHSPDGVT
RLPSCLRASLSPHTHE
>SEQ_215_PYLH01000033.1_3 PYLH01000033.1_3 # 2355 # 2573 # 1 # ID=33_3;partial=00;start_type=TTG;rbs_motif=TTTTT;rbs_spacer=14bp;gc_cont=0.489
MCELPLLGLQCGHEFERSSCCFRHASLLYIFVVRLSTYSAPSFLLLCFVFPQAHTTTHTQ
DAHRSGFECSLL
>SEQ_216_PYLH01000033.1_4 PYLH01000033.1_4 # 2577 # 2969 # 1 # ID=33_4;partial=00;start_type=ATG;rbs_motif=None;rbs_spacer=None;gc_cont=0.562
MLAVALLRCCCCNSVCVTAAGSPGHVSGDADAVVVPVDVSCAPSDGSPSYRVCVCVCLWA
WKKCSAAGAEAQHENYAFSGFDVRMHSRDGELGAVCHVANAVHTCSNCAASCATERGSGH
RCIHDECDGR
>SEQ_217_PYLH01000033.1_5 PYLH01000033.1_5 # 2945 # 3220 # -1 # ID=33_5;partial=00;start_type=ATG;rbs_motif=None;rbs_spacer=None;gc_cont=0.591
MRDSDRRCWVRQPPQTLANPRVDVTAQHSLAAQLSHQILCHPSLHGAAATDRCPSGQHRR
SVQTDGWLHREKIDATTIHKGRRIYLPSHSS
>SEQ_218_PYLH01000033.1_6 PYLH01000033.1_6 # 3663 # 4139 # 1 # ID=33_6;partial=00;start_type=GTG;rbs_motif=None;rbs_spacer=None;gc_cont=0.574
MLGAAEGEESLGVVLRPTTITKGNGVFPLAGSSGVPYEGGCWREGGLEPKLVVGDVTNPT
GGRQSGRIECGDPEPLPKRIPSASHEGEWTEFIASGGAGVVMEDGTLVFPLMAVNEAEDV
CSMIICSTENGSAWALSEDISRAECLSPASQNGRDHFL
>SEQ_219_PYLH01000033.1_7 PYLH01000033.1_7 # 4316 # 4750 # 1 # ID=33_7;partial=00;start_type=ATG;rbs_motif=None;rbs_spacer=None;gc_cont=0.559
MLCTQRGHASGKKRATALCLWVTDNNRTFSVGLVAVDTAADWMLASTLLHSDGNLHLLQR
RGNGEGRVISLSRLTEGLSAIKSVLSTWMQKDIFFSSLSTPTACLVAVLSDAASDDTWND
EYLCLHATVKECSEGQRWVSIDGT
>SEQ_220_PYLH01000033.1_8 PYLH01000033.1_8 # 5022 # 5303 # 1 # ID=33_8;partial=00;start_type=ATG;rbs_motif=None;rbs_spacer=None;gc_cont=0.603
MLQGNKASLDVDGESLGAEEVLLTGERPPDVLRVRFGACGGHESHVTVTNVFLYSRPPNS
TAMRALKDRVPAPTREAAPTPSEKIRVVDSLRE
>SEQ_221_PYLH01000033.1_9 PYLH01000033.1_9 # 5334 # 5654 # 1 # ID=33_9;partial=00;start_type=ATG;rbs_motif=None;rbs_spacer=None;gc_cont=0.508
MGTTPLDTNPHHKQSPRRVWSGVSPDDRLASLNDVKLTLRDLGGNNTVRVCVSCVPLLLL
GLYLGGGSLLSHRVWICDSSRRIHAALLAAFLIFFLLLLYLNVFTF
>SEQ_222_PYLH01000033.1_10 PYLH01000033.1_10 # 5673 # 5861 # 1 # ID=33_10;partial=00;start_type=TTG;rbs_motif=None;rbs_spacer=None;gc_cont=0.508
MAGSVIITVDFYLSNVRLLHTVMGDVFLLLFAFCCPHAVPALRLCVPWTARKEDWRNRPD
AA
>SEQ_223_PYLH01000033.1_11 PYLH01000033.1_11 # 5865 # 6203 # 1 # ID=33_11;partial=00;start_type=GTG;rbs_motif=None;rbs_spacer=None;gc_cont=0.422
MEDVVWAGGTVKSFIDLFLLLRAICIHQHTVVLCCLAHEINVFPNHGFSFFMLFGSSSGL
SPFFSFVFGKSLRFIFVCAVFTVAECLRVPLSVSLLAVLLTCPHFFFLFFFC
>SEQ_224_PYLH01000033.1_12 PYLH01000033.1_12 # 6284 # 6685 # 1 # ID=33_12;partial=00;start_type=GTG;rbs_motif=None;rbs_spacer=None;gc_cont=0.585
MHTEGSGWCAPCLTVSVRRHSVGEERSKAQRRGFEFDPSISLRRCVCCAHGSILRCGVYG
VASACVVLQAFLFHVFVLLCVEKLWERKCERESEHGWLLDSPRALGASIHVDLLDGFSRH
PGRSEEKDGEGLL
>SEQ_225_PYLH01000033.1_13 PYLH01000033.1_13 # 6779 # 7009 # 1 # ID=33_13;partial=00;start_type=ATG;rbs_motif=None;rbs_spacer=None;gc_cont=0.498
MKGLCRFVRATQSSSLQAVVTLRCGAVPFDEGGARCHGCCAPRPFIASAPSLLFFSLCEF
FLRSHNILFCFTVNLL
>SEQ_226_PYLH01000033.1_14 PYLH01000033.1_14 # 7092 # 7295 # 1 # ID=33_14;partial=00;start_type=ATG;rbs_motif=None;rbs_spacer=None;gc_cont=0.623
MGCLPFFLRPAADPVWPWRQQWDLRLRACRACLIFCRCSFVVLVREEASDCVGEVAPQWE
REGADLC
>SEQ_227_PYLH01000033.1_15 PYLH01000033.1_15 # 7557 # 7898 # 1 # ID=33_15;partial=00;start_type=ATG;rbs_motif=TTATT;rbs_spacer=15bp;gc_cont=0.635
MPCAHVAAACCAMPTRVNEKRCFDCWRPASSPLHLRTTNNSTFWTRLMAGGRNAATWSAS
APVCRARHRDRPVMQPFGNRGGASGHVAFCRDSATRHGGCTGLCGMWGGLWCH
>SEQ_228_PYLH01000033.1_16 PYLH01000033.1_16 # 7955 # 8176 # 1 # ID=33_16;partial=00;start_type=ATG;rbs_motif=None;rbs_spacer=None;gc_cont=0.450
MTGCLCVPLCFVTVVAAFYSFLSVQLEILLLDQHNYRFKVLGITCSIRISSSSSGITIWR
NRVTGFAICRKGL
>SEQ_229_PYLH01000033.1_17 PYLH01000033.1_17 # 8188 # 8883 # 1 # ID=33_17;partial=01;start_type=ATG;rbs_motif=None;rbs_spacer=None;gc_cont=0.681
MVDGAGATHRDGPVGNCLGRWMRSAVGACPRSRHRVQRRAIAAVRVVLLVVLALVAAAAW
MPAVHAVVLRLRGGTVDRAITVGRAVDTVLMDGVSITNGVAVVFDVAAMLPGALRIELRN
CVCDGGAQIYVRGYSGEPASDRSLEVSVSGLSGDYCSLVFVHNLPAHTNVTVRDSTIVTA
GPMRYSQVSGLADAVASPLVLHATSLLRVAAACEHTVLRSLQAGGRRCMLAA
>SEQ_230_PYLH01000034.1_1 PYLH01000034.1_1 # 3 # 1142 # 1 # ID=34_1;partial=10;start_type=Edge;rbs_motif=None;rbs_spacer=None;gc_cont=0.580
RCDSCSLFDRPARALRITSNPLSSVVTSLPHCGDRPAAASARTSSRREHRKSFPTSERRI
DVILPNLQQSALVRPQYEGACPTCSAWRSDSWRRSPMRTPQWRHRLLNWRLAHRSSLKVP
AGKTHRKHKRGHSRWTTRDFVSSTAEMPPSLLIGNASVWSAPARTTAFFGRNACHFCTDG
PCATHSLLQQRTAKTRLTSCFAMNIGCTSRGPAIYVVCGDLSFLLLLCFVLMCVLHLLFC
LCVPSVRGADTTDRSRRMCMRWSLVCRSCLLLPLPSVCWCCGRAVCVCACCRGLECVLCV
VCGVRCTPGCCPLLVWCALCVCMPHLSSPLLLSMSLTVQISSTPPNDHTHDDYDMPSAVR
PVGACPLLLPVRVRGREWR
>SEQ_231_PYLH01000034.1_2 PYLH01000034.1_2 # 1220 # 1387 # -1 # ID=34_2;partial=00;start_type=ATG;rbs_motif=None;rbs_spacer=None;gc_cont=0.518
MPLAEQTHLFHLAKWALHLVLLLYLSMLELLEQRRSSMVSLTNRTPYMNSVQYLP
>SEQ_232_PYLH01000034.1_3 PYLH01000034.1_3 # 1374 # 1718 # -1 # ID=34_3;partial=00;start_type=ATG;rbs_motif=None;rbs_spacer=None;gc_cont=0.551
MHSPHTPLQPTAVYASADTASSSGAHTHAELLRLPSISRRRDGARVVVVVGASAFMAVSF
GASGAVVVVVVGACSLTSLPVSATSLLCFRLFTFDLSESPVDPGKMIFSSDAPC
>SEQ_233_PYLH01000034.1_4 PYLH01000034.1_4 # 1956 # 2510 # 1 # ID=34_4;partial=01;start_type=TTG;rbs_motif=TTTTTT;rbs_spacer=15bp;gc_cont=0.542
MWFSVRRAIFAIVLIPTVSSCVLCCCVLCGVAVVTLIAGWDGAGLCDLSLLLLLLCVDVL
LVCAEGCTQVTGVMAMMMTSRVLLVCALCVLWCGAVFGHAMDDYCSEGGGNGLRHTSNGG
DDGVSLKADCGLLSTRMALIKAVEAAEGEQELSVPDRLRIPGNHCRMICSPLSAWCRRRW
CRRST
>SEQ_234_PYLH01000035.1_1 PYLH01000035.1_1 # 67 # 966 # 1 # ID=35_1;partial=00;start_type=ATG;rbs_motif=None;rbs_spacer=None;gc_cont=0.480
MTDIALCTIISGSFIGSIYAWPKEHRFARLCIRNLKEASRDGPHRVIRDDPSTIRRRMVS
FVGATGMSMMLLENLLRKEPGDCQALLGSSLLRYIICSERSISQSMAQVAETGVATLLLF
SGPFLEGVRFPRWSDTDHIIFFRNYILAPFGEEIFFRALLLHLLRRRPVASSIVISSIFF
ALCHTHHIFTIAAEECQIATELDEPDTGVLIYWKRAAGNLTGVLGCTFVYGLLGGYCYTI
VCAKNILATILFHSICNMLGPPPLRFISEGSLKKRALRAIVYVAGVVGWAVVLSKMRRR
>SEQ_235_PYLH01000035.1_2 PYLH01000035.1_2 # 1197 # 1505 # 1 # ID=35_2;partial=00;start_type=ATG;rbs_motif=TTTTTT;rbs_spacer=15bp;gc_cont=0.628
MVHGVVVGRDHPVACRSIWGDCLSSGDGIFCGAAESTSFGGVARPVSMLSATGTDAPRNP
CSVDAGGTVLLHMLSPRHHTEPLEVGCRQWRISCTPPRGQGE
>SEQ_236_PYLH01000035.1_3 PYLH01000035.1_3 # 1519 # 1818 # -1 # ID=35_3;partial=00;start_type=ATG;rbs_motif=None;rbs_spacer=None;gc_cont=0.587
MDGCPVTDPALNLRDADAVIWRGECLSVMPGDEPSSWCPDTLPTNTTDARDPEDTYLSAA
MHAALKCPGMQVRLRVVEKGNVRCVPCTDGATIAWATPP
>SEQ_237_PYLH01000035.1_4 PYLH01000035.1_4 # 1940 # 2353 # -1 # ID=35_4;partial=01;start_type=Edge;rbs_motif=None;rbs_spacer=None;gc_cont=0.635
ATRIAAHFMTHALGFACPHMASRSMVRNVACVCVAGALSVVVHSKNAAMAAREHHDCDDV
DGMELQDDDGDGRTLESHWWQRQARDEWMAPIGGVGDCTELTLAASADLGCMRVRWNMAE
PMRWCTKLCCCRGIDLH
>SEQ_238_PYLH01000036.1_1 PYLH01000036.1_1 # 5 # 616 # -1 # ID=36_1;partial=00;start_type=ATG;rbs_motif=None;rbs_spacer=None;gc_cont=0.569
MFFVCAGLASSNSVRTSRVLPEHSRGTTSCEDTWYCSADHRSYLGKHERRQQKHIREHCG
KLARMLSFYFVTGRCDGAPCAFCLCPHRHVLKWSVSFCEESSVCQRDRGTRLAVAGVLTG
TAIECGVPRVGRSPGWGRLSGIAPSLLLNAVVVVDGKLLMGERECACRRVVSHGGNSLEL
CMCVCLTDVVLWNFISRYSVAQQ
>SEQ_239_PYLH01000036.1_2 PYLH01000036.1_2 # 620 # 1063 # 1 # ID=36_2;partial=00;start_type=ATG;rbs_motif=None;rbs_spacer=None;gc_cont=0.505
MRETLQAPGLPDNTGDWPCATMWQSSTKSQGKAMMAPARKSRPALNGMRRLTPCGYTECT
VSSIEVVRRPSLKDASVDDGPLNKIIEGNEHCSNTAMSPATTIPSQGSNSPIMPRMHTQA
FTCMKQPLMFFNKNKTAPFPSNFLFCH
>SEQ_240_PYLH01000036.1_3 PYLH01000036.1_3 # 1065 # 1292 # 1 # ID=36_3;partial=00;start_type=ATG;rbs_motif=None;rbs_spacer=None;gc_cont=0.478
MSDSVGHLRHLCAILSPGAAAPAPYARKKVLKEVKQPLIPILPEIKLCPFIPQFVFSFLR
FFLTSEGFVSSKVSG
>SEQ_241_PYLH01000036.1_4 PYLH01000036.1_4 # 1233 # 1646 # -1 # ID=36_4;partial=00;start_type=ATG;rbs_motif=None;rbs_spacer=None;gc_cont=0.486
MSYQKEWEGAPCLPSWMRMSQLQSNRKTLVGLPSTTAGGHHTTTSALNGLNDRLAYFNGW
EEFSEGLSWDMIYVQHADNTPMNNWQRCGVVDSNNVSDDEKEIAAFWKEKVHQYYVSISS
RDFRRDKSLRSEEEPKK
>SEQ_242_PYLH01000036.1_5 PYLH01000036.1_5 # 1901 # 2413 # -1 # ID=36_5;partial=00;start_type=ATG;rbs_motif=None;rbs_spacer=None;gc_cont=0.554
MAAGSFLLYQLLQYDAERLQMVVCFVGGSTTYVFNKTTQAVSVYMGRFSVEYAVDILSDR
VVRGYVIRDAAEPDYRPSIDLSPSGWGRIAVSPSNVRNYREWRRQKGAAEIITNCPDEGD
VRAMRVWMRCHRPAQERAEYWREVKGHMDEVGPLPSYIFDGRKYDGRIQQ
>SEQ_243_PYLH01000036.1_6 PYLH01000036.1_6 # 2453 # 3379 # -1 # ID=36_6;partial=00;start_type=GTG;rbs_motif=None;rbs_spacer=None;gc_cont=0.501
MFSLGQWRDYEGKYTVTPIAGGALDAALSHVLREEAKTETEKRARREQQIKFTISTNIED
VLFKRRVCANNTKLNDFLTVELGGKGVVDANWNVLLEEFVRNPEKYIDDEGVLNEIKTLY
NYVRMEAAVRDEMSFCEDLRSLYDKGMHNLLKWSEAAAGVKAGVQEITKRFLDAAAEEAR
SPTTISTPRCLEGYYDSVYNARWHHVVEVPGGERTGMEVENGKPEQSLTYKAVGQSLEKD
DGVGQSGAPRPRLLVFTSDKGWPYSWKWKENKSARDCHVNCEVERVWQIVKGDLTEWFST
HGEADFEP
>SEQ_244_PYLH01000036.1_7 PYLH01000036.1_7 # 3398 # 3850 # -1 # ID=36_7;partial=00;start_type=TTG;rbs_motif=None;rbs_spacer=None;gc_cont=0.550
MVARLVLLRGRWALTVSPTGVAVRLHGVPTSPPCECHAQRHWDCEKKQPRLSFGVSGTCV
GSDATARHVAESKERPQWTLDSLVEDVLLDRGTLSTGMKLNGFLRSKLGDEWVVKGKGNV
IMKVFLQEPDDYVQDQRFLRIIFNLPDYQV
>SEQ_245_PYLH01000036.1_8 PYLH01000036.1_8 # 3916 # 4257 # -1 # ID=36_8;partial=00;start_type=ATG;rbs_motif=None;rbs_spacer=None;gc_cont=0.541
MLSLHANNVLQRVRGMIGFVCTLVLFATLCGHARVEGRENGAGRCMAASRPLFTARWCGA
HCGADSTMRLRSPVRQWWWVEEIVDPRRDGGIVPPFLFSFPFVKVCTYFWCQR
>SEQ_246_PYLH01000036.1_9 PYLH01000036.1_9 # 4369 # 5553 # -1 # ID=36_9;partial=00;start_type=ATG;rbs_motif=None;rbs_spacer=None;gc_cont=0.542
MFGAAGAPHAESMARRGPDLEKGHRVGRQSSLQRVPPNSDLLAPSAVSLPPLTSVPRTVP
RDPAARCLAAGTWPEQMICGRGMCTATRRKKMLRDDHHHHKTGAKLCFVHLREGSLPTGR
LGGLFFLRLCAFLFYSSAFSCGSAKGDLQKIPARRPCRRRKSGFPLVKRYFLNLFWAGSS
CRFNATLFCGFDACVSERFDLCSQPTRMWCARRREGACQPFYCLPRCGCRRCLLLFLRSC
GFVTRCFGEGVAALIVHGILILVSRSGDIEREGLLPSCFCPFCLTASSTQTCSSAPQLVL
VGLLTVVTGNRMRQLFSAPFQCRIFLFIDGRHSVRRATLIGLCGTARQRHRRKQADFFTY
LIPSCMQVFFPHVLLGTQTSRDLELCVRGICPAM
>SEQ_247_PYLH01000036.1_10 PYLH01000036.1_10 # 5834 # 6049 # -1 # ID=36_10;partial=00;start_type=ATG;rbs_motif=None;rbs_spacer=None;gc_cont=0.523
MAVCVSEHVRMRVRAYRMNEWLEERGIQFGGYLDRIHLAAVDTCTTDVFPHNWGRMRQDC
PKWPVNAIRVL
>SEQ_248_PYLH01000036.1_11 PYLH01000036.1_11 # 6067 # 6447 # -1 # ID=36_11;partial=00;start_type=ATG;rbs_motif=TTTTTT;rbs_spacer=15bp;gc_cont=0.564
MHLCCTVFVRPFTCSAPVFTSFLCVSAGTHNHMHTQNAHCSRFGCFFCSVCWRLRVAAAS
SVGMKGRRREGARTASHSFCGCDARGGLRLLWRAASFRCALLRRCAVRLRMSFVMRVRAG
HVFPER
>SEQ_249_PYLH01000036.1_12 PYLH01000036.1_12 # 7071 # 7472 # -1 # ID=36_12;partial=00;start_type=ATG;rbs_motif=TTTTTT;rbs_spacer=13bp;gc_cont=0.555
MSVFFFFLLHSSLLFFVFGAINMDVLFFLLFPLFNCFFCTLPVRSAVCFPPNCSTRTPTD
TLMTTALCASPAARMRRGRDERRAEGAVTCGRATRAGGAEHTFLSLLFCFFYGQGGQTPA
APHTHSHTLPPCF
>SEQ_250_PYLH01000036.1_13 PYLH01000036.1_13 # 7765 # 10014 # -1 # ID=36_13;partial=00;start_type=ATG;rbs_motif=None;rbs_spacer=None;gc_cont=0.517
MSRRVFTSAVLLLLVVMMCCDSGAATAVESKSGDGQKLQWVDLFLPNQTLVVPKGGTSQE
TKRDSFVSPSLVSAGGVIAAFAEGRVYAEYVVERNKIIEPISSYVVAGYIDSSWDWSTLV
GKVSESTWKANTVLGTTDGTDNRVEVFYHPTTTTKGNKVFLLAGSLDLHNESDGKWEWDN
FELKLVVGDVTNPTGGKLSERIKWGPIKSPLNESTMAAHEGNLKEFRAAGGSGILMEDGT
LVFPLMAKSGNGDVYSMIIYSTDNGSNWVLSKGVSPAKCYNPRVTEWEGLLLMIVDCEDE
QKVYESRDMGTTWTEAVGTLPGVWVNSRSFFWDLSLHVDALITATIEGRKVMLYTQRGNS
SGKNKANALYLWVTDSNRSFSVGPVGMDNAGKGELVSALLYSDGNLHLLQRRGNGKGSAI
SLSRMTEELKKINSVLSTWAQKEIFFSSFSIPTAGLVAVLSDTASGDTWNDEYLCLNATV
TKGRKVKDGLKLTESNSGVMWPVNIPDDNVRHISLSHDFTVVASVTIENVPSEDAPLLGA
IFGDNNSSHTMGILYTADKEWMTMFKYKKKTKSGTWEPGKEYQVALMLQGNKSFVYIDGE
SLGEEETLLTGERPLELAGFCFGACGMQNSPVTVKNVCLYNRPLNPTEMTAIKDRKPVPK
RAPEPQAGGVPQTIASAGSGPEKNSAAPAVPMTLDLHAVEEVSESGAAKRNTSRTEGVQF
FEPEVSLNSAGSGLLPLLLLLGLWGFAAA
>SEQ_251_PYLH01000036.1_14 PYLH01000036.1_14 # 10071 # 10328 # -1 # ID=36_14;partial=00;start_type=ATG;rbs_motif=None;rbs_spacer=None;gc_cont=0.519
MAAGMVILCFALSGDVVYCCCVVFLPLLPVAPLQEGSYYQARIATVKFEGSERTNNSTHT
AHTHIFICSHVLLLSCHPAHSTVAA
>SEQ_252_PYLH01000036.1_15 PYLH01000036.1_15 # 10406 # 11074 # 1 # ID=36_15;partial=00;start_type=ATG;rbs_motif=None;rbs_spacer=None;gc_cont=0.596
MALQISQATGSRVCSEEHESCTATTRLRDTRWEYRCRPARHVQEELLLPLSREEKRPQRP
MMRGRLHLLAAPASSAGTMMQMTLCCTHNDRRTLHNGNRILWHHTSQRVRTVSVSLTPVP
LPENSSAAVAHSPACQKAICFLFPRTSHSSTAKRMSLLLSQILLRHASRHMHQLTGTQSV
NVTLLPRMTVPHTPTRHPATRCKQCLDTQNRLPQSTTAPSKQ
>SEQ_253_PYLH01000036.1_16 PYLH01000036.1_16 # 11532 # 11768 # -1 # ID=36_16;partial=00;start_type=ATG;rbs_motif=None;rbs_spacer=None;gc_cont=0.532
MGGWVVSVSHMWCPTGASLCLVLLSFASTKNGFGCSTHELLCRWLNEAALVLPPPTLSVS
VRCVFVSMTLLPCCAFAS
>SEQ_254_PYLH01000036.1_17 PYLH01000036.1_17 # 11897 # 12139 # 1 # ID=36_17;partial=00;start_type=ATG;rbs_motif=None;rbs_spacer=None;gc_cont=0.551
MAVEMLAEATRLLNAPSSHPHDSLMRWRGIQVALASQKTANGSGVHMQKMPRFEAEEKGV
SQRVSPATPDVCRVIRAMEK
>SEQ_255_PYLH01000036.1_18 PYLH01000036.1_18 # 12190 # 12414 # -1 # ID=36_18;partial=00;start_type=ATG;rbs_motif=None;rbs_spacer=None;gc_cont=0.547
MPLWGLFLEAGNPLHYLEVIDDTNCGGCFPPYEDGARETRKKESDASPKQRLLERWRDSG
LFARPAACPRQDVP
>SEQ_256_PYLH01000036.1_19 PYLH01000036.1_19 # 12357 # 12680 # -1 # ID=36_19;partial=00;start_type=ATG;rbs_motif=None;rbs_spacer=None;gc_cont=0.519
MHVCLPHGCGFMELYFTLFGGAAVSGDVMQPNSHTGGTDTVMRACGGPEQFQVYYAVWVH
KEGRSAGQLRGVAMHAAAEDDMHCLAHVECHFGGFFSRLGILFIIWR
>SEQ_257_PYLH01000036.1_20 PYLH01000036.1_20 # 12774 # 13187 # -1 # ID=36_20;partial=01;start_type=Edge;rbs_motif=None;rbs_spacer=None;gc_cont=0.587
EQRPNQPRIAGAQPWHTSCEDTWYCSAGPSELLGKHERRQQKHIREHCGKLARMLSFYFV
TGRCDGAPCAFCLCPHRHVLKMERVVLRRKLRVSTRQGDTVGGGRSPYRNGNRVRGSQSR
PLAGVGTALRDCPEPAS
>SEQ_258_PYLH01000037.1_1 PYLH01000037.1_1 # 1 # 1482 # 1 # ID=37_1;partial=11;start_type=Edge;rbs_motif=None;rbs_spacer=None;gc_cont=0.513
GENPKEELDKTKLKTQVLEECPVEGGNCPSQNAAKEGVSQSETKVHVSRPTTVVEGSDIY
MLAGNYSNKGASDDHAGDWGLLLVRGNVSGEKRKDKRIYWRDTYGLPWAFFVKQHESLTR
LIGSGGSGVKMKDGPFVFPVEGMKNNGKTVSLIIYSSDIASWKLSKETSADGCSNPSVVE
WEKGKLMMMTACDDGRRRVYESGDKGDSWTEALGTLSRVWGNKKERIKRVGSGFITATID
NKKNVMLVTLPVYSKKAEKDNKNNEKGELHLWLTDNTHIVDIGPVSGEEEAVAASSLLYK
SAGGGDTNNELIALYEKKRGNEESSYGMVPVRLTAQLQRVKEVLKTWKKVDERVSSLCPS
ESAAKDTSPDNVCRSTMPTDGLVGFLSGNFSDNTWSDEYLGVNATVTGAATKAAGPVDGV
TFTGRGAGAEWPVGKQGENQLYHFANYNFTLVATVSIDGEPEGDTPIPVMGVKMDGDEGG
SKLMEFSYSSEKEV
>SEQ_259_PYLH01000038.1_1 PYLH01000038.1_1 # 3 # 767 # -1 # ID=38_1;partial=10;start_type=TTG;rbs_motif=None;rbs_spacer=None;gc_cont=0.595
MPRASVPDPESIGTGRGTPPKDVDTAAPQKHPSPEEKEVHPGCHDGNGVLLPSDIAGAPQ
EAEKESGLPDSDDVAADGVTSVVGQSLGDEAASDKAGGGAAATGPKGPDAADDAQGAVDP
PPREDDAAAVRGGWGADMKDTPPPIHGSNNAAAASPRPLLLLLVASCVANTQQWLQERKA
YINWHVPISICIRSACLYTFCRGHAVCTLSLLLVANVAAPCVFLMGSGINIFLTSSEGYC
AVFVCVCEGSVWFLI
>SEQ_260_PYLH01000038.1_2 PYLH01000038.1_2 # 782 # 1090 # 1 # ID=38_2;partial=01;start_type=ATG;rbs_motif=None;rbs_spacer=None;gc_cont=0.631
MPVRPSCSTPSLLAVPRNHWKQAAAGDGYRAHLRVVTATNGPLTVGRSGPRNRRLGRAWD
TTGRHPSQSLSDAPACGGTAMPHAWQHRDVSFFRVPRIRRVGG
>SEQ_261_PYLH01000039.1_1 PYLH01000039.1_1 # 3 # 2132 # 1 # ID=39_1;partial=10;start_type=Edge;rbs_motif=None;rbs_spacer=None;gc_cont=0.673
VALVGAGRRFVVGCLTLNGQALRPMEYRSAGIIGEFRPVACGVCDADVSCFAAATRAMSG
SCRCRCAEGGYGRDCLPVYLPHVDGCNRTPALPLLSHTATLTETRSPTPPWTPIPTPNLS
RTHYWPTETLQVTETVALLPTRTPTASVSSTLWWSEVACPTLAVTTTAAGGSLTQNDIRG
GGSAVPTLLMVALPPPFRWARDPQLGTHLSFVLVSTAQPSGFGSPWGAMLRNATWERNAT
NPSTVLELAVPVHRGYFIAADETLVIRCDAAAVFGGCKGVLLGFFTIASNTLPVAASVLS
AITGVVAGAAAVAVVVTGGLGSVLEMQALGVFARMPCASTQERASTVALPYFLSVFAALD
PLWMVVGNALLAAVFGCVHCGVTAAFQRWRGVDAASAWAAMRFPNLTYVVAHAMHLGIFF
GSVLALAMPGARVQHRVVGVVGVLYGAAFPAGVCYLIARHTGASFTKYWQFSRKPLHERL
LYPVGYWHPAAQQRMYGGMLTNMRGSYVYWCVFQLSVLCVVGLIAAVHPPVGSCHVLYFC
MAAVLLAGAGVVAFTNMMRSAFLTVMRTASFVLLAALCVVSVANHLAPSDGGARAYVAIV
LLLTAVLLAITVYGVVVWYAEDRHWQELREPRRGGLEALLRDYEESDEETRKPHDMTLSS
YASGTTGASSYRPPAQLQPMAGDTRSDTLSLFDRVSSASCSINYAPLER
>SEQ_262_PYLH01000039.1_2 PYLH01000039.1_2 # 2384 # 2554 # 1 # ID=39_2;partial=00;start_type=ATG;rbs_motif=None;rbs_spacer=None;gc_cont=0.485
MRNVCVCFALFAAAPSMGAVALSISYLYSVMSTCSKTVADVRIIGCIQENVRENNR
>SEQ_263_PYLH01000039.1_3 PYLH01000039.1_3 # 2551 # 2796 # 1 # ID=39_3;partial=00;start_type=ATG;rbs_motif=None;rbs_spacer=None;gc_cont=0.537
MKPFCDASTPGGCECALLADMREGVGATAVQLRSHPSYSAPTASLIVFFFGLFLFFVRVS
AVTLMLPDDCVGGHARHSLYF
>SEQ_264_PYLH01000039.1_4 PYLH01000039.1_4 # 2753 # 2989 # 1 # ID=39_4;partial=00;start_type=ATG;rbs_motif=None;rbs_spacer=None;gc_cont=0.376
MTVWEGMLVTLYTSDVVWKERQKNMWDDAFFFFAYVCIYLSTCFCGLFYYFFPLLSFFFF
FSFAPNVSQCWFSTTTDW
>SEQ_265_PYLH01000039.1_5 PYLH01000039.1_5 # 3242 # 3463 # 1 # ID=39_5;partial=00;start_type=ATG;rbs_motif=None;rbs_spacer=None;gc_cont=0.473
MNIAQCFGMEGLLPFYYYSYFWYDLWFPPVSAPIASPEWICATAIVFVVCGRKNTLRVTK
PHVMYAASREVRI
>SEQ_266_PYLH01000039.1_6 PYLH01000039.1_6 # 3478 # 3747 # 1 # ID=39_6;partial=00;start_type=ATG;rbs_motif=None;rbs_spacer=None;gc_cont=0.493
MWTLYETKRGLTDQSSLLFWRVCLFFFFVPGHGGIGDRRPTKGLAHIHTLMPLSPRIREQ
TQIPAAFLHWRNYSFICLLADAILSGVLL
>SEQ_267_PYLH01000040.1_1 PYLH01000040.1_1 # 3 # 425 # -1 # ID=40_1;partial=10;start_type=GTG;rbs_motif=None;rbs_spacer=None;gc_cont=0.515
MTGCRVGHLRPPQHKNTRDNLFPFSNNIYFIPCLLCVLLLFLLFISHFPIPSFFFAFGAI
TMNVSSFLLFPLLIVCCCTLPLRGAVCFPPNCSTRTPTDTLMTTALCASPAARMRRGRDE
RRAEGAVTCGRATMACGAEHT
>SEQ_268_PYLH01000040.1_2 PYLH01000040.1_2 # 429 # 1256 # -1 # ID=40_2;partial=01;start_type=Edge;rbs_motif=None;rbs_spacer=None;gc_cont=0.565
YVDGERVSGNEACELENKDSRAVSHFYIGGGERSAGGAGRQEEVSVTVRNVLLYNRPLST
AEIGALNPNKVLIPPVVSDNAQGTQSQSSPAGQPPSGPKLLNENEGAGGGSTSTSTQSTV
TTSLGKEQSAIQLPSGTSSGGNKNVDVASPSDGDPTVGAEAGGAVQGDTPPQTPVDTPDK
ADPNAPTATNVAQVDPADTTEVGARSGENGETVGGTDGQKREDIHAQDGEVKAAALSSSL
GNVSQGNNSDAGTVRGSGLLPLLLLLLGLWGFAAL
>SEQ_269_PYLH01000041.1_1 PYLH01000041.1_1 # 3 # 281 # -1 # ID=41_1;partial=10;start_type=ATG;rbs_motif=None;rbs_spacer=None;gc_cont=0.627
MQVHLRVTETGDVRCVPCTAEATITWATPPYGEGTVSCRDHAQVCTISVTSGSLLPVVPW
DGEERGCGAGRSHRHLLNKDCHGHPSPIQRALE
>SEQ_270_PYLH01000041.1_2 PYLH01000041.1_2 # 256 # 1179 # -1 # ID=41_2;partial=00;start_type=ATG;rbs_motif=None;rbs_spacer=None;gc_cont=0.578
MNSSNDNRHCEDDVVSSAHGIILENEVVPAAVNPHADRMLVQPMEGPLIVPPFAMGSVCS
RFTVRVGHCSAGVANADMVLCVAAALSVVVHSTTAAMAAREHQDCGDVYGMELQDDDGDG
RTLESHWSRCHARDEWMASIGFAGHCTELTLAASAELGCMRVKWSMAEPMRWWRNSNCAL
LRWNCSALNMSEYHHIFCEASIPARRCTSDWYSSGWCVDGVSMKGQQNARWTVAPSVVPH
CMRGMLPLLFGEENVFLRCLGTSPLRGASTRFPPTGRMRGTRKKLTSLCCHACGIAVPPH
AGASESD
>SEQ_271_PYLH01000041.1_3 PYLH01000041.1_3 # 1183 # 1419 # -1 # ID=41_3;partial=00;start_type=TTG;rbs_motif=None;rbs_spacer=None;gc_cont=0.532
MPAVLCCHFEVLSILWLCDACRQRKFDLSRCEERALFGALGELPTYTVIGRDGWAPIRFN
VSTRDLDDTRNYCISERY
>SEQ_272_PYLH01000041.1_4 PYLH01000041.1_4 # 1457 # 1645 # -1 # ID=41_4;partial=00;start_type=TTG;rbs_motif=TTTTTT;rbs_spacer=15bp;gc_cont=0.423
MGAPILLLLIGFLKLQMAEFPLLYSLVLCFFPRNRSLLLQQAMKYLPNTHINGLLALHPT
LV
>SEQ_273_PYLH01000041.1_5 PYLH01000041.1_5 # 1605 # 1892 # -1 # ID=41_5;partial=00;start_type=ATG;rbs_motif=None;rbs_spacer=None;gc_cont=0.503
MHTHAGPLVLSFARHAPLPSCLAAWAEHRNCFCFVFIALSGRPLTLSLPLSLPVCVFCFT
GAMRVCELVVPRFGFFFFASVVVGCSHFTFIDWFS
>SEQ_274_PYLH01000041.1_6 PYLH01000041.1_6 # 2032 # 2403 # -1 # ID=41_6;partial=01;start_type=Edge;rbs_motif=None;rbs_spacer=None;gc_cont=0.513
HREDTDQRDSMNNATTSHPAETTATSVSTSGSDGTQKKEDKVDNSVQRPNRKEPQDGLED
GNTDDAPTASETELQTPETATTQKNATSKSGDSDGSTAVSHTTSSLLLLLLVACAAAAAV
VAA
>SEQ_275_PYLH01000042.1_1 PYLH01000042.1_1 # 2 # 838 # 1 # ID=42_1;partial=10;start_type=Edge;rbs_motif=None;rbs_spacer=None;gc_cont=0.524
GDTHIPLMGVKMDDSGKSVLLGLSYNSGGKWELSCGEETPKELSSTWEKDTTHQVVILLR
NGTQGSVYVDGERVSGNEACELENKDSRAVSHFYIGGGERSAGGAGRQEEVSVTVRNVLL
YNRPLDDDEITALNAKLSIPKASEAKTVKKGTPSPEAIKPATLETGTPSSLGEQQQTEQD
SLRTSENAGSGSLSTSAVSSATTSPAAKESDNQSASGTSSEGHSNVDVDSLSEGGQTVDA
ETGDTVQGDGTQQPSLDTPATEIQMPLPLKSWRTMEPQ
>SEQ_276_PYLH01000042.1_2 PYLH01000042.1_2 # 814 # 1071 # 1 # ID=42_2;partial=00;start_type=ATG;rbs_motif=None;rbs_spacer=None;gc_cont=0.601
MAHDGAAVTPEVGGRSGENGETVGGTDGQKREDIHAQDGEVKAAALSSSLGNVSQGNNSD
AGTVRGSGLLPLLLLLLGLWVFAAL
>SEQ_277_PYLH01000043.1_1 PYLH01000043.1_1 # 2 # 295 # -1 # ID=43_1;partial=10;start_type=ATG;rbs_motif=None;rbs_spacer=None;gc_cont=0.476
MESRWSVSSLCWFGSPFPEVFSGASGAVSAFDGDVLLVVSLAFCETFGAVGFVSSAETVI
AGDSFVFIGSGVNTYLTSGSINAVGSLLLGDNPVFCPE
>SEQ_278_PYLH01000043.1_2 PYLH01000043.1_2 # 301 # 759 # 1 # ID=43_2;partial=00;start_type=ATG;rbs_motif=None;rbs_spacer=None;gc_cont=0.540
MQLQVVQRKHQQHPYLQVAVMEPRKRRTRLTTVHNGLTEKNHKTGLKMEIPTKLLQPVRR
NYKHQKQPPLKRMLHLTLATATAAPRPPTPPPLFFFFFLLRVRLLLRWWPRESEGERAVH
RPHTHSSFSHSLCVSPCMDSRPHLIPRSTHIM
>SEQ_279_PYLH01000043.1_3 PYLH01000043.1_3 # 785 # 1054 # 1 # ID=43_3;partial=00;start_type=ATG;rbs_motif=None;rbs_spacer=None;gc_cont=0.493
MQARWCSLLHHTHRCRPAWLHGRSTVTVSVCFHCIEWATSLSPSLPVCVFCFTGAMRVCA
LVVPRFGFFFFASVLVGCSHFTLINCFFF
>SEQ_280_PYLH01000043.1_4 PYLH01000043.1_4 # 1062 # 1202 # 1 # ID=43_4;partial=00;start_type=ATG;rbs_motif=TTTTTT;rbs_spacer=14bp;gc_cont=0.411
MAEYSLLYSPVLCFFPRNRFLLLQQAKKYLPNTHINGLLALHPTLV
>SEQ_281_PYLH01000043.1_5 PYLH01000043.1_5 # 1240 # 1668 # 1 # ID=43_5;partial=01;start_type=TTG;rbs_motif=None;rbs_spacer=None;gc_cont=0.534
MPAVLCCHFDVPSILWLCDACRQREFDLSRCEGRALFGALGALPTYTVIGRDEWTPIRFN
VSTRDLDDTRKYCISERHYTMNSLNDNRHCEDDVVSSAHGIILENEVVPAAVNPHADRML
VQPMEASLIVPQFATGSVCSRFT
>SEQ_282_PYLH01000044.1_1 PYLH01000044.1_1 # 3 # 371 # 1 # ID=44_1;partial=10;start_type=Edge;rbs_motif=None;rbs_spacer=None;gc_cont=0.512
HPGLSEEEDGEDLLWAEGGWREQSPSVSFPVSLAVHTESVNLRECWMKGLCRFVCATQSS
SLHAVVTVRCGAVPFDEGGARCHGCCAPQPFIASAASLLFFSLCEFFMRSHNIFFCFTMN
LL
>SEQ_283_PYLH01000044.1_2 PYLH01000044.1_2 # 347 # 658 # 1 # ID=44_2;partial=00;start_type=TTG;rbs_motif=None;rbs_spacer=None;gc_cont=0.590
MLYDEFVVGALVLVPASRRFALCVGCGASTWRQSVWWGAYSSFCALQPTLFGHGGSSGFL
LLRACRACLIFCRCSLVVLVREEASDCVVAVAPQWEREGADRC
>SEQ_284_PYLH01000044.1_3 PYLH01000044.1_3 # 978 # 1175 # -1 # ID=44_3;partial=01;start_type=Edge;rbs_motif=None;rbs_spacer=None;gc_cont=0.616
LAPLLLPNGSITGRSRRRARHTRAEADHVAALRPPAIKHVRKVLVLVVRKWSGELAGRQQ
QKRRF
>SEQ_285_PYLH01000045.1_1 PYLH01000045.1_1 # 3 # 479 # -1 # ID=45_1;partial=10;start_type=ATG;rbs_motif=None;rbs_spacer=None;gc_cont=0.579
MLSGSGTDARGNPCSIYVGRTVLLHTLSHIAVPRNHWKQAAAGGGYRAHLRVVTATNGPL
TVGRSGPRNHRSVRAWDTTDVTLLSQSQMHLNEEAPQCRMHGSTQMYVSSWTLASVVLVG
SVSRHHEAGLSPGTAEKHSPLQITAAASLSYSAGPLMEQ
>SEQ_286_PYLH01000045.1_2 PYLH01000045.1_2 # 594 # 857 # 1 # ID=45_2;partial=00;start_type=TTG;rbs_motif=None;rbs_spacer=None;gc_cont=0.670
MPSDTVVSPQEAEKESDLPDSDDVAADGVTSVVGQSLGDEAASDKDGGGAAATGPKGRDA
ADDAQGAVEPPPREDEAAAVRGGWGQT
>SEQ_287_PYLH01000045.1_3 PYLH01000045.1_3 # 854 # 1117 # 1 # ID=45_3;partial=00;start_type=ATG;rbs_motif=None;rbs_spacer=None;gc_cont=0.519
MKYAPPPIQGNNDAAAACPFPLILLLVASCGARTQQWVQERKAYINWHVPISICIRSACL
YTFFRWNAVYTLPFLCWSLMCRHHACF
>SEQ_288_PYLH01000045.1_4 PYLH01000045.1_4 # 1172 # 1381 # 1 # ID=45_4;partial=00;start_type=TTG;rbs_motif=None;rbs_spacer=None;gc_cont=0.457
MCACASDLCGFDFLIFIYIAFALCNSASLLHYVCSEVLLGHREWMPVDARRALCATLVGG
ETDITGGIQ
>SEQ_289_PYLH01000046.1_1 PYLH01000046.1_1 # 1 # 315 # 1 # ID=46_1;partial=10;start_type=Edge;rbs_motif=None;rbs_spacer=None;gc_cont=0.565
HQNAPSLLFIGAQKGMCVWWCLDHIFLWAYIPLQAEGGMTLCRGALPSHAAHCGSSCITP
SHIPWCHTADIIAAAVIPRISRISLCHNTSARVAAASKQRCPTP
>SEQ_290_PYLH01000046.1_2 PYLH01000046.1_2 # 212 # 529 # -1 # ID=46_2;partial=00;start_type=ATG;rbs_motif=None;rbs_spacer=None;gc_cont=0.560
MLWLWMWCRACSRHYFARLLFTALRQMDASPPESFTAAPCVVLPAQYSRVVWRLADSQAP
LRWEMQGCGLPLTVLGTAVWMRQPHERMYCGTMKCAKYAESQRLQ
>SEQ_291_PYLH01000046.1_3 PYLH01000046.1_3 # 688 # 951 # -1 # ID=46_3;partial=00;start_type=ATG;rbs_motif=None;rbs_spacer=None;gc_cont=0.591
MQALRVCVQVPCNNVTTNMLRLGDPHIAVVLTSSPGTARIDALSGRCEASFEAQQGAGCV
DAATTCMECHDGTAGCGWWNNYFSEAK
>SEQ_292_PYLH01000047.1_1 PYLH01000047.1_1 # 225 # 500 # 1 # ID=47_1;partial=00;start_type=ATG;rbs_motif=None;rbs_spacer=None;gc_cont=0.576
MTAGDQRVGTAGGNKYTRNWPFSLSHAGADGLARGHRLQAVVPARVSSGSMHTQTLIARA
CVITVAFVACFCGRQPVGECVKQTADGTRGK
>SEQ_293_PYLH01000047.1_2 PYLH01000047.1_2 # 682 # 1092 # 1 # ID=47_2;partial=00;start_type=ATG;rbs_motif=None;rbs_spacer=None;gc_cont=0.579
MQALRVCVQVPCNNVTTDMLRLGDPHIAVVLTSSPGTARIDALSGRSEASFEALQGAGCV
DAATTCMECNDGTAGCGWWSIYFSEATERERERERAAATAGVVAAFVASMPIIVCPLIMG
GVPPLVTSSAGISQHQ
>SEQ_294_PYLH01000047.1_3 PYLH01000047.1_3 # 1193 # 1297 # 1 # ID=47_3;partial=01;start_type=ATG;rbs_motif=None;rbs_spacer=None;gc_cont=0.581
MRRRPSHSLQLRVLYCRHNTLVLSDAWLTVKHHCV
>SEQ_295_PYLH01000048.1_1 PYLH01000048.1_1 # 3 # 473 # -1 # ID=48_1;partial=10;start_type=ATG;rbs_motif=None;rbs_spacer=None;gc_cont=0.544
MHDGPYETEYWPRCYGRPLRYKLSAFKANKEEGKKNLLFCDEYWLRFLWANNPFGVRGSL
IYYCYFAFVLLCALHLLLCVCAPSVRGADTTDRSRRMCVRWSLVCRSCLPLPLPSVCWCC
GRAVCVFVAVDWSVCRAWCAAYGACLSAALSPHVVCP
>SEQ_296_PYLH01000048.1_2 PYLH01000048.1_2 # 889 # 1191 # -1 # ID=48_2;partial=00;start_type=ATG;rbs_motif=None;rbs_spacer=None;gc_cont=0.637
MARSLPQDCFNAWHVGFLTAVKGLYRKDVQEEKEGAHTARQALDGLARTLFLMLTPTSRP
EWRRCAQARCCSCPLFDRPVRALRITSNSLCVSVAPSLPY
>SEQ_297_PYLH01000048.1_3 PYLH01000048.1_3 # 1568 # 1897 # 1 # ID=48_3;partial=01;start_type=ATG;rbs_motif=None;rbs_spacer=None;gc_cont=0.591
MLSKRQRAVRGVLGVPWLEDAHPVAAHSVADENSLLSMRNAGVVREDPHVAADASHFVKY
GISWQQNTRQCIPMRRRRHGFQADCATHVLNIPEKSEAFVLCGFEEPNDP
>SEQ_298_PYLH01000049.1_1 PYLH01000049.1_1 # 2 # 1042 # 1 # ID=49_1;partial=10;start_type=Edge;rbs_motif=None;rbs_spacer=None;gc_cont=0.565
KCKNTQNKGLHSMAPARTHPSSNVTPRKQLCACHAYECVWGAFNVTDAGSGKEHTAGQRK
QVKQNTIISSSCLVHRTTVDAHKSPRLSAGTHSPHTILQPRVVYASADTASSSVAHTHAE
LLRLPSISRRRDGARVVVVVGASVVVVVVVVGAFVVVVVVVVGSCSFRFCAGTEAVTELD
AAAGLTDPPGDGDVGSAPPPAGVLRVASDAAAVPGPGELSPVAVGSSPAGDCDCSCCADC
SPVVVPRVADTSGSVGFGKLFGFPGGGGGGVVPFPASKFKLLVFSTPAGLPGTVSLQLLA
LTSSRTTVTRSIIPLSLNTFFCDRIASSTTLASTIANNHAATRARK
>SEQ_299_PYLH01000049.1_2 PYLH01000049.1_2 # 869 # 1471 # -1 # ID=49_2;partial=00;start_type=ATG;rbs_motif=None;rbs_spacer=None;gc_cont=0.541
MGACALEPYCAALCFVCSHFLLHCCLFSCVLFLIVFCVFSVCLLRGVVCFCPFTDSNCLM
VCVRCRCWAAAICDCAVAVFVVAAVSLLLLPLCVDGELVCAEGCRQVTGVMAMMMTGRVL
LVCALCVLWCGAGGGVCDDKPQALLSGSGGGMVVGNGAGQSRGAGNSVTEEGVEREGDDR
TSDGGPARSEGQQLQGNCSG
>SEQ_300_PYLH01000050.1_1 PYLH01000050.1_1 # 60 # 431 # 1 # ID=50_1;partial=00;start_type=GTG;rbs_motif=None;rbs_spacer=None;gc_cont=0.583
MTDAGSGKEHTAGQRKQVKQNTTISLSFLVHRTTVDAHKSPRLSAGTHSPHTILQPRVVY
ASADTASSSGAHTHAELLRLPSISRRRDGARVVVVVGASVVVVVVVVGAFVVVVVVVVGA
CSF
>SEQ_301_PYLH01000050.1_2 PYLH01000050.1_2 # 499 # 861 # 1 # ID=50_2;partial=00;start_type=ATG;rbs_motif=None;rbs_spacer=None;gc_cont=0.565
MGMLAQRHPLLVCSAWHLMRLPFVALANCRLSLLVLHPPAIVTAAAALIVVLSSYRGLLI
LRDSLASAKYSILLVELLVLVLLEEEMLLFLFLPEDLNCLYFRLLPVYPEQFPAAVGPHF

>SEQ_302_PYLH01000050.1_3 PYLH01000050.1_3 # 787 # 1053 # -1 # ID=50_3;partial=00;start_type=GTG;rbs_motif=None;rbs_spacer=None;gc_cont=0.562
MPSACCGAVPAAVAVMTHSRPYLLALVAAWLLVLVLAKVVELAILSQKKVLRERGMIERV
TVVLLEVRANSCRKLFWVNREESKIQAI
>SEQ_303_PYLH01000050.1_4 PYLH01000050.1_4 # 1396 # 1584 # 1 # ID=50_4;partial=01;start_type=ATG;rbs_motif=None;rbs_spacer=None;gc_cont=0.545
MAPARTHPSSNVAPRKQLCACHAYECVWGAFNVTDAGSGKEHTAGQRKQVKQNTTISLSC
LVH
>SEQ_304_PYLH01000051.1_1 PYLH01000051.1_1 # 128 # 595 # 1 # ID=51_1;partial=00;start_type=ATG;rbs_motif=None;rbs_spacer=None;gc_cont=0.575
MAPARTHPSSNVTPRKQLCACHAYECVWDAFNVTDAGSDKEHTAGQRKQVKQNTIIGLSC
LVHRTTADAHKSPRLSAGTHSPHTILQPRVVYASADTASSSGAHTHAELLRLPSISRRRD
GARVVVVVGASVFVVVVVVGAFVVVVVVVVGACSF
>SEQ_305_PYLH01000051.1_2 PYLH01000051.1_2 # 663 # 1082 # 1 # ID=51_2;partial=00;start_type=ATG;rbs_motif=None;rbs_spacer=None;gc_cont=0.552
MGMLAQRHPLLVCSAWHLMRMPFLALANCRLSLLVLHPPAIVTAAAALIVVLSSYRGLLI
HRDSLASANYSILLVELLVLVLLEEEMLLFLFLPEDLNCLYFRLLPVYPEQFPAAVGPHF
QQDQRHSFDHPPLPQHFLP
>SEQ_306_PYLH01000051.1_3 PYLH01000051.1_3 # 1338 # 1616 # -1 # ID=51_3;partial=01;start_type=Edge;rbs_motif=None;rbs_spacer=None;gc_cont=0.470
NCLRGVTFEDGCVRAGAILCSPLFCVCSHFLLHCCLFSCVLFLIVFLCVFLFTCCGVLCV
FALSLISTASWCVCAAAAGLLPFVTVRWLCVV
>SEQ_307_PYLH01000052.1_1 PYLH01000052.1_1 # 3 # 167 # -1 # ID=52_1;partial=10;start_type=TTG;rbs_motif=None;rbs_spacer=None;gc_cont=0.461
MCCSCFSLVKSAAIDVFIYSLVAVTPDSSPFIAVEMYVSGLPRTRNAPSLLFIG
>SEQ_308_PYLH01000052.1_2 PYLH01000052.1_2 # 140 # 295 # -1 # ID=52_2;partial=00;start_type=ATG;rbs_motif=None;rbs_spacer=None;gc_cont=0.417
MLLLFLQRANLHACIVCWGFLQCAQLFPSLVNFYCVGAANNSICVVPAFRW
>SEQ_309_PYLH01000052.1_3 PYLH01000052.1_3 # 296 # 826 # 1 # ID=52_3;partial=00;start_type=ATG;rbs_motif=None;rbs_spacer=None;gc_cont=0.567
MQASSTLQKETRINGCFIPFVALDFACAAAAVVAALPVDQQSTWCAGISTFLWFLCCCVA
VGAASILVCVCVLREGCRHDGPLSPYLHAVEPCVPLLFASPPSICVLVLWQGCVCVCVCL
LPWIGVCVVRGVRRTVHAWLLPSLLCVCPLCVSAAPLVSPVALHVPHCADQLHTTE
>SEQ_310_PYLH01000052.1_4 PYLH01000052.1_4 # 823 # 1860 # 1 # ID=52_4;partial=00;start_type=ATG;rbs_motif=None;rbs_spacer=None;gc_cont=0.574
MTTLTMMMTCRLLCALLVLALCCCPSVCVTATGGDQVANSPSLSPASPAGAGVPGLPNTS
TAPSSTGMTVTLPGPQNPDDKGQASDTRSDTARSTGRVVGTSGNSDPTSPASDIEQGKGG
SGRSGSSVPTVTVGSKSQGAGTPEIPGNDAEKPHVTPGLGVAADAESLDGQEPIKESSTS
DSAEPTETVQEPATISGTGGTEPLTQASTGQTQSGNPKSQASSAGTGVPGSPDTPSPGPI
PKEGPGLGTGGSGSSGGSVNPTTSSSSVTASVPAQSQKEHAPTTTTTTTTKAPTTTTTTT
TEAPTTTTTRAPSRLREIDGSLSSSAWVCAPLLLAVSALAYTTLG
>SEQ_311_PYLH01000052.1_5 PYLH01000052.1_5 # 1759 # 1989 # -1 # ID=52_5;partial=01;start_type=Edge;rbs_motif=None;rbs_spacer=None;gc_cont=0.576
SRAAEASEAKHNHWFILFSTSDHSRRTQVPAVECWHAQPAHNSSAQSGVRQRGYGEQQRG
THPRRAAEAAVDFAKT
>SEQ_312_PYLH01000053.1_1 PYLH01000053.1_1 # 246 # 1352 # 1 # ID=53_1;partial=01;start_type=ATG;rbs_motif=None;rbs_spacer=None;gc_cont=0.567
MQTPSTLQKETQINGCFIPFLALDFACAAAVVVAALPVDQQFTWCAVISAFSMVTLLLCC
CGRCTYSRVCVRTLREGSRHDGPLSPYVHAVEPCVPLLFASHSSIRVLVLRQGCVCVVRG
VRRTVHAWLLPSFVCLPSVCVCRTSRLPCCSPCPSLCRSAPHHRMTTLTMMTCRLLCALL
VLALCCCPSVCVTGTGKEQDGVNGSTAAQPPGAGGLGAKNTSATSSSKAPAVALPSKSPG
TGTVEIPGNNAEQPHGTSGLQGAGDAANLNGQEPITESSRSDSAEPTEKPQERAPISGTG
GTEPLKQSSTGQTQSGNPTSQASSAGTGVPGSPDTPSPGPIPKEEQGPSGSDGSGSSGGS
VNPTTSSSS
>SEQ_313_PYLH01000054.1_1 PYLH01000054.1_1 # 20 # 751 # 1 # ID=54_1;partial=00;start_type=ATG;rbs_motif=None;rbs_spacer=None;gc_cont=0.555
MLPLSVPSPVAVTQTDGQQHRASTNRVHSRRHVIIVSVVVRWCGADLHSEGHGEQHGRRE
VRQTHKEGKHTHEERAAARHAPYAAHHARHTLQSTAAGTHTRSPVETPTHRWRREKQTGA
AHKAPPHVNAAIAVRRVCSLHGGYAHTQEEAHTATQKQRKHEKAEITAHHVDCWFTGSAA
TTAAAAHAKSSARNGIKQPFIRVSFWRVEGVCICCYCLCGGQTFMPASCVGGSCSVHNCF
LLL
>SEQ_314_PYLH01000054.1_2 PYLH01000054.1_2 # 764 # 1216 # 1 # ID=54_2;partial=01;start_type=TTG;rbs_motif=None;rbs_spacer=None;gc_cont=0.530
MVQPIIQFVLFLLFAGKSAAIDVFISSFVAVAPDSSPFIAVEMRICEWTPTHQNAPSLLF
IGAQKGMCVWWCLDHIFLWAYIPLQAEGGATLLRGALPSHAAHCDSSCITPSPTPWCHTA
DIIAAAVIPRISRISLCHNTSARVAAASKQR
>SEQ_315_PYLH01000055.1_1 PYLH01000055.1_1 # 3 # 164 # -1 # ID=55_1;partial=10;start_type=ATG;rbs_motif=None;rbs_spacer=None;gc_cont=0.568
MMLFSLREADCDASTSACATPLAAVITWLEMHRGTVRAAAVTVPHVSGRTECSR
>SEQ_316_PYLH01000055.1_2 PYLH01000055.1_2 # 846 # 1025 # -1 # ID=55_2;partial=00;start_type=ATG;rbs_motif=None;rbs_spacer=None;gc_cont=0.606
MASSDDDSRCSLGTHPRTLPCLSVGVIVAGHCCERDGETTASPAAVVSARTAAPMRMAF
>SEQ_317_PYLH01000055.1_3 PYLH01000055.1_3 # 1047 # 1325 # -1 # ID=55_3;partial=00;start_type=ATG;rbs_motif=None;rbs_spacer=None;gc_cont=0.552
MYRCHPAVPLAVLMCLPVLLPFFSVFSITHISICTVVCMNALGDSGAWACVPCWNDDVAA
RCPPCVRVLPALGVIFSPLFLHFRLRALLVVC
>SEQ_318_PYLH01000056.1_1 PYLH01000056.1_1 # 310 # 852 # 1 # ID=56_1;partial=00;start_type=ATG;rbs_motif=None;rbs_spacer=None;gc_cont=0.575
MQTPSTLQKETQINGCFIPFLALDFACAAAAVVAALPVDQQSTWCAGISPFSMVTLLLCC
CGRCTYSRVCVRTLCEGCRNDGPLSPHLHAVEPCVPLLFASPSSICVLVLRQGCVCVCLL
PWIGVCVVRDVRRTVHAWLLPSPHVVCPLCVSAAPLVSPVALHVPHCADQLHTTERPHSR

>SEQ_319_PYLH01000056.1_2 PYLH01000056.1_2 # 965 # 1699 # -1 # ID=56_2;partial=00;start_type=ATG;rbs_motif=None;rbs_spacer=None;gc_cont=0.577
MAPARTHPSSNVAPRKQLCECHAYECVWDAFNVTDAGSGKEHTAGQRKQVKQNTIISLSF
LVHRTTVDAHKSPRLSAGTHSPHTILQPRVVYASADTASSSGAHTHAELLRLPSISRRRD
GARVVVVVGASVVVVVVVVGAFVVVVVVVVVGACSFRFCAGTEAVTELDDAFGLTDPPDD
PDPSDPPGACSSFGIGPGLGVSGLPRTPVPALDPGDVGFPLCVCPVLDVLRDSVPSPPEI
GAGG
>SEQ_320_PYLH01000057.1_1 PYLH01000057.1_1 # 110 # 949 # -1 # ID=57_1;partial=00;start_type=TTG;rbs_motif=None;rbs_spacer=None;gc_cont=0.554
MPANIPGVNCRRWLRKLSAWPLREDTSWQQTQRSVFHAARSSSGVRIGNTFLFSLYAHPP
LNLLNSFAGVTADMYADDLSIIVKGQSREDAIPTANMVLEKLHAWSQENGLAINPSKREA
AWPTLSTHTKSNYDREGKWPLEVAGCKIPVMTMGASRTTRLICMDLDPRLTANVATSKHC
AATSQRISQLRRIAHKEAGPSPHDPHTFIIGYGASKLRYGSELIWAVAKDSAKNEMQKTY
AGLARIVSEVPSKVQREPALLEADIPPLHVVRLRAALHV
>SEQ_321_PYLH01000057.1_2 PYLH01000057.1_2 # 965 # 1177 # 1 # ID=57_2;partial=01;start_type=ATG;rbs_motif=None;rbs_spacer=None;gc_cont=0.559
MTDDSKALLESTSTNGARWGQQWSWPSNTALLGKVHLEVIVSAYAPLHVSGVPAASSWYA
YYGTHTGADEA
>SEQ_322_PYLH01000058.1_1 PYLH01000058.1_1 # 2 # 343 # -1 # ID=58_1;partial=10;start_type=ATG;rbs_motif=None;rbs_spacer=None;gc_cont=0.532
MCSQYGPLRNSSQRGRPIAVSVTNSCLRVAATQKVSKPPSTVHPRNIGRQATEDSMIYEL
KGLAGVNQHQRSPMGSAVELASNTALLWKVHLEVIVSVMLNFMYQVCQLHRRGT
>SEQ_323_PYLH01000058.1_2 PYLH01000058.1_2 # 412 # 660 # 1 # ID=58_2;partial=00;start_type=ATG;rbs_motif=None;rbs_spacer=None;gc_cont=0.530
MYADDLSIIVKGQSREDAIPTANMVLKKLHARSQENSLAINPSKCKAAWPTLSTHVRHRI
RRIQITLRQRAHMGSSDGFSKE
>SEQ_324_PYLH01000058.1_3 PYLH01000058.1_3 # 762 # 1136 # 1 # ID=58_3;partial=01;start_type=ATG;rbs_motif=None;rbs_spacer=None;gc_cont=0.581
MLSACVRLSMFDNTRNCQMDWKRRPPPEPSPRAGFRIPPLSRHELYAFVDAYANGYGITE
DSPREERFFRGSIPPWSAASAHRVTIGVELPMEHSITDEKELIREMRRVRKEALAPHSHR
SWILA
>SEQ_325_PYLH01000059.1_1 PYLH01000059.1_1 # 3 # 632 # -1 # ID=59_1;partial=10;start_type=ATG;rbs_motif=None;rbs_spacer=None;gc_cont=0.590
MVTCRLLCALLVLALCCCPSVCVTATGEDQVADSPSLSPVSPPGASVPGPGGSGSLTQAG
TGQTQSGNPTPQASSAGPGVPGSPDTPNPESIPKEEQAPSGSDGSGSSGGSVNPTTSSSS
VTASVPAQSQKEHAPTTTTTTTTTKAPTTTTTTTTEAPTTTTTRAPSRLREIDGSLKQLC
VGVCPAAARRNPRWRTHSGLKNCVRLCVPA
>SEQ_326_PYLH01000059.1_2 PYLH01000059.1_2 # 666 # 1163 # -1 # ID=59_2;partial=00;start_type=ATG;rbs_motif=None;rbs_spacer=None;gc_cont=0.556
MQTSSTLQKETRINGCFIPFLALDFACAAAAAVVAALAWSGVRGSLLFDGYFAFVLLCAL
HLFSCVCVSSVRGADTTDRSRRIYMRWSLVCRSCLLLLFPSVCWCCGRAACVCVPVAVDW
SVCRAWCAAYGACLAAALSSFVCLPSVCVCRTSRLPCRSPCPSLC
>SEQ_327_PYLH01000059.1_3 PYLH01000059.1_3 # 1359 # 1466 # 1 # ID=59_3;partial=01;start_type=GTG;rbs_motif=TTATT;rbs_spacer=15bp;gc_cont=0.519
MAPDSSPFIAVEMRICEWTPTHQNAPSLLFIGAQKG
>SEQ_328_PYLH01000060.1_1 PYLH01000060.1_1 # 115 # 534 # -1 # ID=60_1;partial=00;start_type=TTG;rbs_motif=None;rbs_spacer=None;gc_cont=0.583
MFCVFSVCLLRGVVCFCPFTAFNCLMVCVRCRCWAAAICDCAVAVRGVAAVSLLLFSVLL
QLGSTALSDSTIRDDDWPCALRPVGSCSDVQQLVRVFDGCCDGVCVRPAGDGAVTAEHAW
AVMAADGGPWPVALDERGT
>SEQ_329_PYLH01000060.1_2 PYLH01000060.1_2 # 610 # 1080 # 1 # ID=60_2;partial=00;start_type=ATG;rbs_motif=None;rbs_spacer=None;gc_cont=0.571
MARARTHPSSNVTPRKQLCACHAYECVWDAFSVTDAGSGKEHTAGQRKQLKQNTIISLSC
LVHRTTVDAHKSPRLSAGTHSPHTILQPRVVYASADTASSSGAHTHAELLRLPSISRRRD
GARVVVVVGASVVVVVVVVGAFVVVVVVVVVGACSF
>SEQ_330_PYLH01000060.1_3 PYLH01000060.1_3 # 1722 # 2243 # -1 # ID=60_3;partial=00;start_type=ATG;rbs_motif=None;rbs_spacer=None;gc_cont=0.559
MQASSTLQKETRINGCFIPFLALDFACAAAAVVVAALPVDQQSTWCALISPFSCFLSCCV
AVCAAPIRVCVRILREGSRHDGPLSPHLHAVEPCVPLLFASPSSICVLVLRQGCVCVPVA
VDWSVYRAWCAAYGACLAAALSSVCLPSVCVCRTSRLPCCSPCPSLCRSPPHR
>SEQ_331_PYLH01000060.1_4 PYLH01000060.1_4 # 2244 # 2399 # 1 # ID=60_4;partial=00;start_type=ATG;rbs_motif=None;rbs_spacer=None;gc_cont=0.423
MLLLFLRRVNLHACIVCWGFLQCAQLFSSLVNFYCVGAANNSICVVPAFRW
>SEQ_332_PYLH01000060.1_5 PYLH01000060.1_5 # 2350 # 2730 # 1 # ID=60_5;partial=00;start_type=TTG;rbs_motif=None;rbs_spacer=None;gc_cont=0.512
MVQPIIQFVLFPLFAGKSAAIDVFISSFVAVAHDSSPFIAMEMRICEWTPTHQNAPSLLF
IGAQKGMCVWWCLDHIFLWAYIPLQAEGGVTLRRGALPSHAAHCDSSRITPHTFRGATPL
ILLQPL
>SEQ_333_PYLH01000061.1_1 PYLH01000061.1_1 # 135 # 557 # -1 # ID=61_1;partial=00;start_type=TTG;rbs_motif=None;rbs_spacer=None;gc_cont=0.586
MCFCVFSVCLLRGVVCFCPFTGSNCLMVCVRCRCWAAAICDCAVAVRGVAAVSLLLFSVP
LLLGSTALSDSTVCDDDWPCALRPVGSCSDVQQLVRVFDGCCDGVCVPPAGDGAVTAEQA
RAVMAADGGPWPVALDERGT
>SEQ_334_PYLH01000061.1_2 PYLH01000061.1_2 # 633 # 1103 # 1 # ID=61_2;partial=00;start_type=ATG;rbs_motif=None;rbs_spacer=None;gc_cont=0.586
MAPARTHPSSNVAPRKQLCECHAYECVWGAFNVTDAGSGKEHTAGQRRQVKQNTIISLSC
LVHRTTVDAHKSPRLSAGTHSPHTILQPRVVYASADTASSSGAHTHAELLRLPSISRRRD
GARVVVVLGVSVVVVLDATGAVVVVVVVVVVGACSF
>SEQ_335_PYLH01000061.1_3 PYLH01000061.1_3 # 1222 # 1449 # 1 # ID=61_3;partial=00;start_type=TTG;rbs_motif=None;rbs_spacer=None;gc_cont=0.548
MLYLEFLAERVPCLSLVRYRASYLMPVSHLVFVYYRSRNLILVTFGSHFLCVLYWTYFAT
PEHLLPVAEGAINWG
>SEQ_336_PYLH01000061.1_4 PYLH01000061.1_4 # 1464 # 1769 # -1 # ID=61_4;partial=01;start_type=Edge;rbs_motif=None;rbs_spacer=None;gc_cont=0.608
SVCWCCGRLRVCVPAAVDWSVCRAWCAAYGACLAAALFCVFALCVCLPHLSSPLSLSMSL
TVLISSTPPNNHTHDGDVPSAVRPVGACPVLLPVRVRDSNW
>SEQ_337_PYLH01000062.1_1 PYLH01000062.1_1 # 2 # 304 # -1 # ID=62_1;partial=10;start_type=ATG;rbs_motif=None;rbs_spacer=None;gc_cont=0.594
MNLLLPVCVATPAEGEHKREGCRRRVFVQVPCNSVTTNMLRLGDPYIAVVLTNSPGTARI
DALSGRSEASFEALQGAGCVDAATTCMECNDGTAGCGWWNN
>SEQ_338_PYLH01000062.1_2 PYLH01000062.1_2 # 424 # 699 # -1 # ID=62_2;partial=00;start_type=ATG;rbs_motif=None;rbs_spacer=None;gc_cont=0.576
MTAGDQRVGTAGGNMYTRNWPFSLSHAGADGLARGHRLQAVVPARVSSGSMHTQTLIARA
CVITVAFVACFYGRQPVGECVKQTADGTRGK
>SEQ_339_PYLH01000062.1_3 PYLH01000062.1_3 # 696 # 854 # -1 # ID=62_3;partial=00;start_type=ATG;rbs_motif=None;rbs_spacer=None;gc_cont=0.528
MSRCVGMIGKHVRGVVCSLCVFSGGADMCAGIVALLADGSTSLFSIPGCAEE
>SEQ_340_PYLH01000062.1_4 PYLH01000062.1_4 # 873 # 1112 # -1 # ID=62_4;partial=01;start_type=Edge;rbs_motif=None;rbs_spacer=None;gc_cont=0.508
IISILAVPLFNGRLLYTLMCDVFSIMFFVAHTRCRPHCCASHGLHERRIGGTGRMPNGVC
KLLPCVVHGLFDCVRRCME
>SEQ_341_PYLH01000063.1_1 PYLH01000063.1_1 # 312 # 488 # 1 # ID=63_1;partial=00;start_type=ATG;rbs_motif=None;rbs_spacer=None;gc_cont=0.571
MRTPARGEGSDVDFRFQSVRQLRVLSNMESRTQADNMERRVYLLLGVRITGRQCSELR
>SEQ_342_PYLH01000063.1_2 PYLH01000063.1_2 # 457 # 771 # -1 # ID=63_2;partial=00;start_type=ATG;rbs_motif=None;rbs_spacer=None;gc_cont=0.562
MGASRTTKLLCMDLDLRLTVNVAATKQCTATSQRISQLRRIAHKEAGPSPHDLRTFVIGY
GASKLRYGSELIWAVATDSAKNEMQKTYAGLARIVSGVPSTVDQ
>SEQ_343_PYLH01000063.1_3 PYLH01000063.1_3 # 1034 # 1483 # -1 # ID=63_3;partial=00;start_type=ATG;rbs_motif=None;rbs_spacer=None;gc_cont=0.518
MALRRLLWLWTPRPHQYACRSMRTTTMQLAHLIHEVEHNRNDHFQVNLPKKSGVGSQLHC
RPHRAPLVLVDFSKAFEFIGHRVLSRLPANIPGVNCRRWLRNFLCGCYAKTRVGNRNSDR
RPMLRGVPQGSVLGTHFCSPFTHTHFSIC
>SEQ_344_PYLH01000063.1_4 PYLH01000063.1_4 # 1564 # 1884 # -1 # ID=63_4;partial=01;start_type=Edge;rbs_motif=None;rbs_spacer=None;gc_cont=0.564
ITEKTSLCVFLLPPLLRPQNNNESAASSSIGFFSPLSLDASFNQAELRAALRSTPYGKAP
DRTKSTARRYDIFRRSVSDSLSAASTTAGQPARFRSSGDEPPSSQS
>SEQ_345_PYLH01000064.1_1 PYLH01000064.1_1 # 261 # 500 # 1 # ID=64_1;partial=00;start_type=ATG;rbs_motif=None;rbs_spacer=None;gc_cont=0.567
MNSLRNAALSCNTFWHHPGPSDIHHHREECMGAHPFLPMTVYVGSAPSAPKGHVPHHSRD
RLGARGTHRLVRGRKGTSG
>SEQ_346_PYLH01000064.1_2 PYLH01000064.1_2 # 425 # 988 # -1 # ID=64_2;partial=00;start_type=ATG;rbs_motif=None;rbs_spacer=None;gc_cont=0.505
MHARWCSLLHDTHRCRPAWLYGRSTVTVSVLFCFHCIEWATSLSLSPCVCVLLYGSNESV
CAGRPMLRLFVLFFIVLWLSAPIFLFERRHAVTADNLVFFSYILILFHCFKSVTLLYSCE
ATRLFLYACHASVGSRHPAATSAAVISACDDVCVVLCMRVLCCHPDVPFLPLTRRCVPRA
PSRSRLW
>SEQ_347_PYLH01000064.1_3 PYLH01000064.1_3 # 1138 # 1863 # -1 # ID=64_3;partial=01;start_type=Edge;rbs_motif=None;rbs_spacer=None;gc_cont=0.490
SEKETIGGAGGNGLTGKPAASQETSSPVQIVMGTGAGAATNSSPALKPGKQQASAILTPK
TENNNEKTKEKGTREEEEEIQEEEEEDDEEEDEHKEIDKNDENKEEGETKEEKEADDKAE
KHEEKKKEDAGTGTTEGMSAGSQEQPISPSGAEGASNNTNLKSTQTTGDDDPAADAAGTR
KEKQNENKDANPKETPVEATATKTTTATTVDSDSSTAVSHTTSPLLLLVVVACAAAAVVA
A
>SEQ_348_PYLH01000065.1_1 PYLH01000065.1_1 # 3 # 542 # -1 # ID=65_1;partial=10;start_type=ATG;rbs_motif=None;rbs_spacer=None;gc_cont=0.570
MTICRVFCVVLALALLCCCSCVFAAGDEEEPQLLRVNAECAGKDKLVRWQLPGKSLWYNC
TVEDSGVGQMICGMGDGKCASESAERRSKGVLNDGVFTINVDAPTPSAVKSWWESNVEPK
AATVVSVPSEPLEAEPLGSQEQKAPGGTSTTNSESSPAVVEVATGAPPPPPPATPGGAGA
>SEQ_349_PYLH01000065.1_2 PYLH01000065.1_2 # 1050 # 1562 # -1 # ID=65_2;partial=00;start_type=ATG;rbs_motif=None;rbs_spacer=None;gc_cont=0.429
MTSTLYLFNVWLLHTFMCDVFPFCSVVLLPARGAGLIAVRPTDCTKGGLEEQAGCRMECE
GCCVAIWNRTIFFNFISLLGEGNMYKEKHGCLMLLSIRNKSAAPFMFLKVLGVLLDSHHF
SFLFCFFRLFKFWFVWRCASFAVVMVPSIFFGVRFLWLLPFITMRWLYVV
>SEQ_350_PYLH01000065.1_3 PYLH01000065.1_3 # 1898 # 2563 # -1 # ID=65_3;partial=00;start_type=ATG;rbs_motif=None;rbs_spacer=None;gc_cont=0.554
MHSRDGELGAVCHVANAVHTCSNCAANCATKEEGVTVAFTMNVTTHKYAVPYELWWRQFS
PDGAIHPSARSGDAGRMGICHSPPPREGKDDTKSGGTTAPQVNAEPSRQNEDWRESAAAD
GPNTVDPSPASNTATNTPKKKPEFASNPSEMMVPNASKKRPSFANGPRILVASNASGIIS
VTYGGREHVAADSTYEVSERNATRHKSPFFRKWRRGQWICC
>SEQ_351_PYLH01000066.1_1 PYLH01000066.1_1 # 414 # 857 # 1 # ID=66_1;partial=00;start_type=ATG;rbs_motif=None;rbs_spacer=None;gc_cont=0.468
MRGKCTATERHPALSLQGNVHPQNIWTRHHQTHMPFHAPINRSEGAFWCVGVHSHIFIST
AINGEESGAAATKRKTNIYCSTLPAKGRNNTNRIIGCTNTRNIHKRKEKIIVHPAEIPTH
DAGMKVSPLKKQNNACGHMPASKQKHK
>SEQ_352_PYLH01000066.1_2 PYLH01000066.1_2 # 983 # 1441 # 1 # ID=66_2;partial=00;start_type=ATG;rbs_motif=None;rbs_spacer=None;gc_cont=0.571
MNIGCTSRGPTIRVVCGDLSFLIVTLLFCCCGRCASSCVCVRVLREGCRHDGPLSPYVHA
VEPCVPLLFASPSSICVLVLRQVCVCVCVPAVVDWSVCRAWCVAYGACLAAALSSCGVPS
VCVSAAPLVSPVALHFPHCADQLHTTERTHSR
>SEQ_353_PYLH01000066.1_3 PYLH01000066.1_3 # 1737 # 2075 # -1 # ID=66_3;partial=00;start_type=GTG;rbs_motif=TTATT;rbs_spacer=14bp;gc_cont=0.572
MDAHKSPWLSAGTHSPQTILQPRVVYASADAASSSGAHTHTELLRLPSISRRRDGAKVVV
VVGAAVVVVLAASGAVVVVVVVGAIVVVVVVVVVVVVVVFSTGTSNFVFLGD
>SEQ_354_PYLH01000066.1_4 PYLH01000066.1_4 # 2428 # 3408 # 1 # ID=66_4;partial=00;start_type=GTG;rbs_motif=None;rbs_spacer=None;gc_cont=0.529
MFVAAGGPPFVTVRGCVWCSGRVSPFISLCVDGELVCAEGYTQVTGVMAMMTGRVLLVCA
LCVLWCGAGGRCDGGETAGLGSAEHLPESQEPGTSPEGTQDLQDEAGGVVETAVPSTTTR
KDEEDGDDGDKGAEGEERTKGQGGQGGKAAPDPDSGERDLSGSGQQTHQSILSAGGISHS
DSQESNAIPTQTKVEEKKDTDKRPPAVENALTTVNGEHTLPAGIVEGNLPSSSKDSIDSR
KQDGEDTTSEGKESVPSPETAATPQSHRDKGSEGTGEDTKATTVTANTTDTTSTQNSDGS
TAVSHTTYPLLLLLVACAAAAAVAAA
>SEQ_355_PYLH01000066.1_5 PYLH01000066.1_5 # 3551 # 3799 # 1 # ID=66_5;partial=00;start_type=ATG;rbs_motif=None;rbs_spacer=None;gc_cont=0.510
MHTHAGPLVLSFAPHAPLPSCLAAWAEHRNCFCFVSIALSGRPLSLSPCVCVLLYGSNES
VCALIVPRFVCFLNLLFYLCCG
>SEQ_356_PYLH01000066.1_6 PYLH01000066.1_6 # 3884 # 4291 # 1 # ID=66_6;partial=01;start_type=TTG;rbs_motif=TTTTTT;rbs_spacer=13bp;gc_cont=0.539
MIDWEYFLFLSSHEVFSFTYRMCQLIHVTPRSAVLLVLLVVMMFVMCCAGGCFAASLTYS
CSSDKAMRAHRAKSIPAVVRDVPFGSEGASQTCSVIGRNGWAPTRIDVSTRDLDDTRKYC
SSGLYCAMNSLVAIAS
>SEQ_357_PYLH01000067.1_1 PYLH01000067.1_1 # 1 # 552 # 1 # ID=67_1;partial=10;start_type=Edge;rbs_motif=None;rbs_spacer=None;gc_cont=0.558
KRDTPRHAHATKGTASSPQTVRTAPTPQDPPARTQRPPPSLSSAHCRHIRHLHLTIPEGN
TKQLKQQQQQNCHPVALTPLHKRMRRRWESIAQETEKSPTRHPRATRWQSCRGCLNATTT
SSAATTEPCTLTHSVFSQSEQQGQKEVRHTTHSAAEHPRNTHSQSKTDAKSRERKKIKRA
HTD
>SEQ_358_PYLH01000067.1_2 PYLH01000067.1_2 # 626 # 961 # -1 # ID=67_2;partial=00;start_type=ATG;rbs_motif=None;rbs_spacer=None;gc_cont=0.432
MTGLLLPCLLFWEKVFLFYCLEGLTSVKTVCERSNMERKDSSQHHMYTLVFDAIGTRGNH
RTLIMSKKVKEMCSNGGGVVPAAVSLKDRDDCLCIRNWCMRLYLLHFCLFL
>SEQ_359_PYLH01000067.1_3 PYLH01000067.1_3 # 1120 # 1362 # -1 # ID=67_3;partial=01;start_type=Edge;rbs_motif=None;rbs_spacer=None;gc_cont=0.638
TRRGRCTSGGDPRADCPAVIPSVSAPATPIPSVNSDDFQAIPDALVQQADSDGGVAAATA
GLIPFVLLVVVAAAVVVVPL
>SEQ_360_PYLH01000068.1_1 PYLH01000068.1_1 # 2 # 106 # 1 # ID=68_1;partial=10;start_type=Edge;rbs_motif=None;rbs_spacer=None;gc_cont=0.514
SKTNRGSTWVLRRAVVLFCNLLVVLCVLVLLGVC
>SEQ_361_PYLH01000068.1_2 PYLH01000068.1_2 # 117 # 347 # 1 # ID=68_2;partial=00;start_type=ATG;rbs_motif=None;rbs_spacer=None;gc_cont=0.511
MTNSPLFLLVAVAVCSRCTVLSSPVPCVCVREFLLLGVTAAGMMVPPTVDDWRCSLLCFF
CGHFFSFSLTKETSKR
>SEQ_362_PYLH01000068.1_3 PYLH01000068.1_3 # 532 # 741 # 1 # ID=68_3;partial=00;start_type=ATG;rbs_motif=None;rbs_spacer=None;gc_cont=0.495
MSRHVFTSAVLLLLFVMVCCGAGGAHAKVGDPKPTVIFVWWETTVSSGALKGQQLWRKWF
QILYFSFSC
>SEQ_363_PYLH01000068.1_4 PYLH01000068.1_4 # 1006 # 1470 # 1 # ID=68_4;partial=00;start_type=ATG;rbs_motif=None;rbs_spacer=None;gc_cont=0.555
MPARFWKLHTFGSLCLFWVTFLVSNDVVRRITWSAGSPSRAVVDGQLRAKSWNGFWGIGG
RGVVANGTAILFPLVAVKGDNTKVCNIIHSKGCGRNWGFPAEGVADGIALIPISLSGREN
SSWPPRMGAMTGKCMSPVKWGRNGCNLAEHIRMS
>SEQ_364_PYLH01000068.1_5 PYLH01000068.1_5 # 1467 # 1700 # 1 # ID=68_5;partial=00;start_type=TTG;rbs_motif=None;rbs_spacer=None;gc_cont=0.470
MSEALKSATTCGRLEIVTASIEGRSVMLLAFPRQNNIRRATSVLRLYMTDMNRFYPIGLL
FADGVSKKRRYSAVHGW
>SEQ_365_PYLH01000068.1_6 PYLH01000068.1_6 # 1654 # 1785 # 1 # ID=68_6;partial=01;start_type=ATG;rbs_motif=None;rbs_spacer=None;gc_cont=0.492
MVFLKNADTLQYMGGEVFALYEWNAGQGRVVLAHLTEQLDEIRT
>SEQ_366_PYLH01000069.1_1 PYLH01000069.1_1 # 3 # 629 # -1 # ID=69_1;partial=10;start_type=ATG;rbs_motif=None;rbs_spacer=None;gc_cont=0.547
MCVNFLTFLFFCLSSLSLSSLLFAFGGNRYGHFFFSILPSLIVSCCTLPVRGAVCFPPNC
STRTPTDTLMTTALCASPAARMRRGRDERRAEGAVTCGRATRACGAEHTFLSLLFCFLCG
QGGQTPAAPHTHSHTLPPCFSLLFCFSCSFHALAVPSAFLSLLMIFFLLLVAHSSPHGRD
AILPSCLRAFSQSPHTRVTVLCGPHSHAD
>SEQ_367_PYLH01000069.1_2 PYLH01000069.1_2 # 806 # 1417 # -1 # ID=69_2;partial=00;start_type=TTG;rbs_motif=None;rbs_spacer=None;gc_cont=0.551
MALNDPEGSVITVTLENFEKDGKIKCPKYVEVCTIAANGSSLVIPSVLEDDKGEEQEEQV
EESVAAPVLSPAEQPHAAASSPGQPHTEMPSPRVQAAPQQPREEIKAQASTAEEPHAEMP
SPGEQTTLQQPQQESKAGQNATVGESANTEQVPANTSQGSVGKAAFSNSHAAGEATGDGG
TVCESGLLPSLLLLLGLWGFAAL
>SEQ_368_PYLH01000070.1_1 PYLH01000070.1_1 # 176 # 460 # 1 # ID=70_1;partial=00;start_type=ATG;rbs_motif=None;rbs_spacer=None;gc_cont=0.495
MQCIHEFERSSSCCFRHASLLHIFVRLSTYSAPSFLLLCFVFLQAHTTTHTHRIHIAVDL
NAPFVVHAGSCAIALLLLQFCVRDGCWDCWTCIW
>SEQ_369_PYLH01000070.1_2 PYLH01000070.1_2 # 533 # 1048 # 1 # ID=70_2;partial=00;start_type=TTG;rbs_motif=None;rbs_spacer=None;gc_cont=0.558
MLCVCVRRRSAASAEAQYENYTFSGFDVRMHSRDGELGAVCHVANAVHTCSNCAASCATK
EEGATVAFTMNVTTHKYAGPYELWWRQISPDGTIHPPARSSDADQTGICQLPPPREGKDD
TKSCGTTAPQVNAEPSRQNEGAQQSAAADAPNNVRSESRIQHGDQHVRDEA
>SEQ_370_PYLH01000071.1_1 PYLH01000071.1_1 # 336 # 1046 # -1 # ID=71_1;partial=01;start_type=Edge;rbs_motif=None;rbs_spacer=None;gc_cont=0.640
VLYGVAFPAGVCYLIARHLGASFTRYWHFSRKPLHERLLYPVGYWHPAAQQRMYGGMLTN
MKGSYVYWCVFQLSVLCVVCLIAAVQPPVGGCHVQYFCMAAVLLAGTGVVAFTNMMRSAF
LTVMRTANFVLLALLCLVSAANHLAPSDGGASAYAAIVLLLAAVLLAATVYNVVVWYVED
RHWQELREPQRGGLEALLRDDEDGDEEMQKLHDDMTSSSYASGTTGASSYRPPAMP
>SEQ_371_PYLH01000072.1_1 PYLH01000072.1_1 # 3 # 485 # -1 # ID=72_1;partial=10;start_type=ATG;rbs_motif=None;rbs_spacer=None;gc_cont=0.567
MLMCRVFCVLLVLALLCCCSCVFAAGDEEEPQVLQVDAECADVGGKVGRWQLRGKSLWYN
CTDLSTGVGKVICDMGVGNCASGVSQTRAKDSAKDGVFTINVDTPTPSILESWWERNVEK
AATVEGGLVKPPAAGTPGSQEHEDSLDSSTTNSESSPAVAE
>SEQ_372_PYLH01000072.1_2 PYLH01000072.1_2 # 485 # 676 # -1 # ID=72_2;partial=00;start_type=TTG;rbs_motif=TTTTTT;rbs_spacer=15bp;gc_cont=0.484
MVCVEVCEFCSCNGSVCLFWCALPLAAAIYYNAVAVRGVAAVALYFLSHAPVDRIHVIQQ
RWF
>SEQ_373_PYLH01000072.1_3 PYLH01000072.1_3 # 1412 # 2215 # -1 # ID=72_3;partial=00;start_type=ATG;rbs_motif=None;rbs_spacer=None;gc_cont=0.556
MCRVLRVTAARAIACVCVCLWAWKKCSAASAEAQHENYTFSGFDVRMHSRDGELGAVCHV
ANAVHTCSNCAASCAMKEEGATVAFTMNVTTHKYAGPYELWWRQFSPDGTIHPPARSGDA
GRTGICQLPPPREGKDDTKSGGTTAPQVNAEPSRQNEDWRQSAAADAPNTVDQSPASNTA
TNTPKKKPEFAANPSEMMVPNASKKRPSFANGPKILVAPNASGIMSVTYGGREHVAADNT
YEVSERNATRQKTPFFRKWRCGQWICC
>SEQ_374_PYLH01000072.1_4 PYLH01000072.1_4 # 2334 # 2555 # -1 # ID=72_4;partial=00;start_type=TTG;rbs_motif=TTTTTT;rbs_spacer=15bp;gc_cont=0.500
MCGLPLLGLQCGHEFERSSSRCFRHASLLHIFVVRLSTYSAPSFLLLCFVFPQAHTTTHT
HDAHCSGFECSLL
>SEQ_375_PYLH01000072.1_5 PYLH01000072.1_5 # 3173 # 3421 # -1 # ID=72_5;partial=00;start_type=TTG;rbs_motif=TTTTTT;rbs_spacer=13bp;gc_cont=0.538
MFFSSLTPSSLLFFAFEGNHYGRFFLFYSSLFNCFLLHSSCQGCRVFPAQLLHSHTHRHA
HDDGPVRLACCTHEEGPRRTAR
>SEQ_376_PYLH01000072.1_6 PYLH01000072.1_6 # 3372 # 3551 # -1 # ID=72_6;partial=00;start_type=ATG;rbs_motif=None;rbs_spacer=None;gc_cont=0.361
MKTITTSAAPTHTPGNEFLFLNNFYVLTFTFCFMCVKFFTFLVFVFFISHSLIPSLFCF
>SEQ_377_PYLH01000072.1_7 PYLH01000072.1_7 # 3570 # 4619 # -1 # ID=72_7;partial=00;start_type=TTG;rbs_motif=None;rbs_spacer=None;gc_cont=0.534
MLRRIPHLTIPACSTTVKITDGLVGFLSGNFSENTWRDEYLGVNATVNNKGGATEAFDGV
TFQGAWAEWPVGRQGENQLYHFANYNFTLVATVSIDGEPEGDTPIPLMGVHLEGKDKLME
LSYDSEKKWWVLCSDGKIKKLKSTWETWTQYQVAIVLRNGNQGFAYVDGKRVCGDVQRSL
DNTDSKGISHFYIGGDGSSAGSKEDVSVTVTNVLLYNRPLTFSGGNAEVEEDADSPSADQ
EPSAELAYPFVARDQNAAAPAGELPDVPVEQTTSQQSPQKSETQKNTMVRESATTQETPA
NTSEGSVEKAAASNSHAAGEATGDAGTVRGSELLPSLLLLLGLWGFADV
>SEQ_378_PYLH01000072.1_8 PYLH01000072.1_8 # 4567 # 4842 # -1 # ID=72_8;partial=01;start_type=Edge;rbs_motif=None;rbs_spacer=None;gc_cont=0.489
EDDDVTTSSLLYKGGDNNNQEELIALYEKKKKVNHKLSHDMVTVRLTAQLQRVKKVLKTW
KEVDDTVSQLCTTLLAEEDTSPDNPCLQHYC
>SEQ_379_PYLH01000073.1_1 PYLH01000073.1_1 # 729 # 1484 # -1 # ID=73_1;partial=00;start_type=TTG;rbs_motif=None;rbs_spacer=None;gc_cont=0.536
MTEALKSATSGGRLEIVTVSIEGRSVMLFAFPRQNNIRRATSVLRLYMTDMNRFYPIGPL
FADGVFKNADTLQYKGGELFALYEWNAGQGPVVLAHLTEQLDEINTALRNWNAVDKKVTT
PCTSTSKEGTASDGACSTPMPTNGLVGYLSNEGERDCWVNEYLAASATVIGTATKVEGGA
TFEGPGVWPEWPMGNRWRDQRFHIVNKEFTLLVTATIGTAPAGSGSAIMVAVGGAGSVRM
VRLSVTADNKR
>SEQ_380_PYLH01000073.1_2 PYLH01000073.1_2 # 1481 # 1945 # -1 # ID=73_2;partial=00;start_type=ATG;rbs_motif=None;rbs_spacer=None;gc_cont=0.548
MPARCWKLHTGGSLCLFWVTFLVSNDVGKRITWGAGSLSKAVVDGQLRAKSWNGFWGIGG
RGVVANGTAIVFPLVAVKGDNKKVCAIIHSKGCGRNWVFPAEGFADGIALIPIFSSGREN
SSWPPCVAAMTGKCMIPVKWGRNGCNSAEHIRMS
>SEQ_381_PYLH01000073.1_3 PYLH01000073.1_3 # 2210 # 2422 # -1 # ID=73_3;partial=00;start_type=ATG;rbs_motif=None;rbs_spacer=None;gc_cont=0.493
MSRRVFTSAVLLLIVMMMCCGSGVARASKASDPKPMAIFVWRETKVSSGAFERQQLWRKC
CQIVYRSFSC
>SEQ_382_PYLH01000073.1_4 PYLH01000073.1_4 # 2579 # 2848 # -1 # ID=73_4;partial=00;start_type=ATG;rbs_motif=None;rbs_spacer=None;gc_cont=0.493
MTNSPLFLLVAVAVCSRCTVLSSPVPCVCVRELLLWGVTAAGMMVPPTVDDWRCLFLHPF
FISLFFFIFFSLLRRKQASATRYCEIRRH
>SEQ_383_PYLH01000073.1_5 PYLH01000073.1_5 # 2959 # 3174 # -1 # ID=73_5;partial=01;start_type=Edge;rbs_motif=None;rbs_spacer=None;gc_cont=0.532
GCIELAICLVDVLLVCGRLGGIDCAWDKCGLIFFPAAASADVSLPLWICRYSLAVRGDVR
WRRSGIQQGLK
>SEQ_384_PYLH01000074.1_1 PYLH01000074.1_1 # 183 # 674 # -1 # ID=74_1;partial=00;start_type=ATG;rbs_motif=None;rbs_spacer=None;gc_cont=0.516
MSLHVSCAVCQMKENLLKRKSAHSPPPQTVLSGRSNHQVEGSTLVEGYCDALTRPLACPH
NVLFPFPPLHAAASSLKPHPGQIRWRVAPGQPAPFHSSKYQRSKPQNHWPSISDAVGTRP
PLANARQLSRSTFCPMARFMDPHHPLQVHRASIPKIGMWTTPQ
>SEQ_385_PYLH01000075.1_1 PYLH01000075.1_1 # 3 # 314 # -1 # ID=75_1;partial=00;start_type=GTG;rbs_motif=None;rbs_spacer=None;gc_cont=0.538
MSFKREEWTKGIAAESVTDWRTVIAVERREEAVHASQLNGPKALTKDGKIFLPVERLPAK
NASAILETPHIWELVPVLGDVFGLQRCGKAHYVECWEPFQGCC
>SEQ_386_PYLH01000075.1_2 PYLH01000075.1_2 # 1010 # 1282 # -1 # ID=75_2;partial=00;start_type=ATG;rbs_motif=None;rbs_spacer=None;gc_cont=0.553
MCAKLELMLWVLVGFCARLGVHPRRNGRRIFHAVFLSNRAGDWLRAAQPGLACVPLTVVC
LVLFPLLFCVGRRCCPVAHEAGIPFFFFLA
>SEQ_387_PYLH01000075.1_3 PYLH01000075.1_3 # 1267 # 1458 # -1 # ID=75_3;partial=01;start_type=Edge;rbs_motif=None;rbs_spacer=None;gc_cont=0.573
SMREKYGGACDASVMSVEDFGLSFSLMHCDGAEAFDSFDAALHHFLRHSSEWRGCDYGGC
VRS
>SEQ_388_PYLH01000076.1_1 PYLH01000076.1_1 # 3 # 344 # -1 # ID=76_1;partial=10;start_type=ATG;rbs_motif=None;rbs_spacer=None;gc_cont=0.485
MTTCRLLCALLVLALCCCPSVCMAESEDKTGKNSGSNGNNRGKKSQETELPIRTTSQSQT
DGEKIVTEQAPNTVTPVLETAGTINGTAQSKSNSNKVQENEGQPTKEETENTNT
>SEQ_389_PYLH01000076.1_2 PYLH01000076.1_2 # 483 # 932 # 1 # ID=76_2;partial=00;start_type=ATG;rbs_motif=None;rbs_spacer=None;gc_cont=0.553
MHRTPHTTHDTHSNPRQQAHTHTHSPAATPTHTDGRGRSKQERHTRLHRMYIRRERSVVS
APLTEGTHTHKRGGAAHTATQKQSTIKKGMIPAHHVDCWSTGSAVDIHHEQFSCFWPSFI
FDAHHLMQAQSPPQQRPHTQQEKEAQLME
>SEQ_390_PYLH01000076.1_3 PYLH01000076.1_3 # 966 # 1076 # 1 # ID=76_3;partial=01;start_type=ATG;rbs_motif=TTATT;rbs_spacer=15bp;gc_cont=0.477
MLADVCMRFVFAEGKPSCLGRVLRIPAGCIIISFPVK
>SEQ_391_PYLH01000077.1_1 PYLH01000077.1_1 # 3 # 464 # 1 # ID=77_1;partial=10;start_type=Edge;rbs_motif=None;rbs_spacer=None;gc_cont=0.519
NGVKSIHISHIKKQHARGSPNIILPGKGKQHYTPPLDGCRHNFESATSRSTLQGLTQDIR
MCSAELHPFLPHFTGIMYFPVMAPMRGGHQEFSLPPKEIGISAIPSTTPPVGNPQFPPQP
FEWMMLQTFLLSPFTITREKTQSRCHSPPRPCR
>SEQ_392_PYLH01000077.1_2 PYLH01000077.1_2 # 409 # 831 # -1 # ID=77_2;partial=00;start_type=TTG;rbs_motif=None;rbs_spacer=None;gc_cont=0.513
MVKVREFYTGGVDERNCSGERDGLEDGHCRGTKRRGGSRVSIERSQGVDERRQYFSACGT
PSCEKCQRDFGNSTHLGACAFFKIRFLFSNDVGKRITWGAGKLSKAVFDGQLRAKSWNGF
WGISGRGVVANGIAIVFFPL
>SEQ_393_PYLH01000077.1_3 PYLH01000077.1_3 # 902 # 1117 # -1 # ID=77_3;partial=00;start_type=ATG;rbs_motif=None;rbs_spacer=None;gc_cont=0.472
MSRRVFTSLVLFLLIVMMMCCGSGVARASKASDPKPMAIFVPWETRVYSGAFERQQLWRK
CCQVVYFSFSC
>SEQ_394_PYLH01000077.1_4 PYLH01000077.1_4 # 1420 # 1788 # -1 # ID=77_4;partial=00;start_type=ATG;rbs_motif=None;rbs_spacer=None;gc_cont=0.531
MCAKLELMLLGPVGFCARLGVHPRRNGRRIFHAVFLSNRAGDWLRAAQLGLACVPLTVVC
LVLFPLLFLCGPKMLSCCPRGGYPFFFFLAMSAGTSVGGRASNFLKKTHTALQPRRVSGW
NK
>SEQ_395_PYLH01000077.1_5 PYLH01000077.1_5 # 1773 # 1931 # -1 # ID=77_5;partial=01;start_type=Edge;rbs_motif=None;rbs_spacer=None;gc_cont=0.541
ASVMSVDDFGLSFSLMHCDGAEAFDSFDAALHHFLRHSSECRGCDYGRCVRS
>SEQ_396_PYLH01000078.1_1 PYLH01000078.1_1 # 100 # 585 # -1 # ID=78_1;partial=00;start_type=ATG;rbs_motif=None;rbs_spacer=None;gc_cont=0.636
MGTTTASPLEKVPRSVGCGAARRFSCSPTDRTAQSFHCSHSVGITRCGGVRKSHSPDEDG
LVVIWQLRTSGPSPFRIALAARLAQHHPGMVLLQECRHESAPATRLIGCSVFHQACSGRA
GGVVFVVRHTLPCERLLLVAPTAWRPPPSACAHRPAPACTW
>SEQ_397_PYLH01000078.1_2 PYLH01000078.1_2 # 1112 # 1378 # -1 # ID=78_2;partial=00;start_type=TTG;rbs_motif=TTTTTT;rbs_spacer=13bp;gc_cont=0.468
MFFFAFTLGVFLFLIFHPFVFFFCFLGAITVDVFFFLLFPLLIVSCCTLPVRGAVCFPPN
CSTRTLTDTLMTTALCASPAARMRRGRD
>SEQ_398_PYLH01000078.1_3 PYLH01000078.1_3 # 1336 # 1866 # -1 # ID=78_3;partial=00;start_type=ATG;rbs_motif=None;rbs_spacer=None;gc_cont=0.495
MKDSTVRVQLGIKTQQQLNLPLCKVTQRHLATATAAPRSPTPPPLFCFFFLRVRLLLRWW
PRESEGERAVHRPHTHLSFSLCVSPCMDSRPHPIPRGTHIMCPLYICMHTHACPLVLSFA
AHAPLPSCLAAWAEHRNCFLLFFGKCFSLISICCKILFFLIFYCFFLLLLWAFFYF
>SEQ_399_PYLH01000078.1_4 PYLH01000078.1_4 # 1960 # 2340 # 1 # ID=78_4;partial=00;start_type=ATG;rbs_motif=None;rbs_spacer=None;gc_cont=0.554
MKTGTLAPGCCLVMYSLRELFRVQPLSGIYPRVIQPYLVDPVMVLVLRPCPPVLRSTSVL
LVVFLRLCCGSFCLARPRRVDSIPPPLSDDFALFLCGRHRNAAGGQHHLLGCGLCHRHHL
PPLKEG
>SEQ_400_PYLH01000078.1_5 PYLH01000078.1_5 # 2423 # 2563 # 1 # ID=78_5;partial=01;start_type=ATG;rbs_motif=None;rbs_spacer=None;gc_cont=0.411
MCNVRLSVSSVVFVLLFILQRICNIVLQRIHTLCFIILVFAVFLLKL
>SEQ_401_PYLH01000079.1_1 PYLH01000079.1_1 # 2 # 541 # -1 # ID=79_1;partial=10;start_type=GTG;rbs_motif=None;rbs_spacer=None;gc_cont=0.494
MPSACCGAVPVEAEGDGVGELQGEPSRASESLSKGGHEEELDIIKPVGEVLNTSEEPLDA
RDLTNVSPQKTSVKQPPRDNGGAAGKEEQVEAKKAEDKATGSDGEEQPKDHSEGTQQRDG
PKENERNPSPTPADKMLISEDPAAEHAGQAGLAISPPQSPESDGTRPGGSSVGDSKRGEG
>SEQ_402_PYLH01000079.1_2 PYLH01000079.1_2 # 676 # 909 # -1 # ID=79_2;partial=00;start_type=ATG;rbs_motif=TTTTTT;rbs_spacer=15bp;gc_cont=0.410
MHYVYTNQWPFTLCCLANKIKVVPDRFFFFYFLGVLPECQLRCCAFLLLFNFWFAGLCVS
SAIVLILTASWCVHCHL
>SEQ_403_PYLH01000079.1_3 PYLH01000079.1_3 # 854 # 961 # -1 # ID=79_3;partial=00;start_type=ATG;rbs_motif=None;rbs_spacer=None;gc_cont=0.407
MLCGLVEQYDLFLIYSVHALRIHKPVAVYIVLLGK
>SEQ_404_PYLH01000080.1_1 PYLH01000080.1_1 # 3 # 1490 # -1 # ID=80_1;partial=10;start_type=TTG;rbs_motif=None;rbs_spacer=None;gc_cont=0.591
MVSNVRAHALRYDGFGLYSIGTLKLVGGSSLYARYCSFDGYTHLFYVNILTVSDHSVFAL
LNNTMASGTSLLHQYSRFSVSDHSVFRMVGNSGSVSNAIFADNLWSLKRSSWLDWRDNDV
EVGAMFCDTESAFVSIDGSSVVTLTGCKMGSTGLLVPFLKRVGAGYQFFAGCLTVAGRLV
TTAAELELHGITNVTTVAACGECTKDGDCFAPLTTAVSGCKCQCAAGGHGDVCVPAPVPA
GPPPPPLPTPPPTPPLPTLPISECISDMVYPEVAQAVGGGLSWLCYRNVTFSGGGMSLKV
LIGAMTGDVANVTFDGCTWRDGAVLLLLGNAYAAVGSLNIVVTGNTFIDALLSPEGVFPP
HTNITISGNRFTVTRLIPRSGLDLRGPSCVAMNDLVITNDSAVVLSGNVFQTVRALSSAI
RVLRSALRVSWHSVFAVVGNAFHMYGGNGTLIYLEGSSQSSSLNVINNSAVVIRGNVVTS
PVKRFMLLSWVSYVES
>SEQ_405_PYLH01000081.1_1 PYLH01000081.1_1 # 3 # 2399 # -1 # ID=81_1;partial=11;start_type=Edge;rbs_motif=None;rbs_spacer=None;gc_cont=0.646
IYVRGYSGEPASDRSLEVSVSGLSGSHCSLVLTHNLPAHTNVTVRDSKIVTAGPMRYSQL
SGLTEAVASPLVLHATSLLQTQLRVSNTVLRSSHAGGSAVYVGGGVDLLSSAVVFDGVLL
EASGGATASAMHVASSSILSLRSHSVFSVTNVSIVSSGGGIVLGERVTVSDSLLRLVGVE
GSVASLLVRCDGGTVGAGGWLDMHDVWAVGEASSVASLSGVTLSGGTVSIARCTATGATL
VSWLAITSGAVWVQCNRAGGRVLQSSGDYRMAGMPFVSVVPCDGCAAALACFDALTASFS
DCVCSCRAGGVGEACLPFDVPSARAGAGGGGVEGCVSGVTLTESVTVGGGRATACFDSVV
FSGLITVTVDLRLMDVFADALNVTLRHCVLAGGAQLRIGGLSESTAHLMPHALVDMTNVT
SLEGTIVLHGAMPQHSNVLLANSTLRATVGGSQYVPTTRGHEGSRYGTALVLDGVRLLST
RFVMTRSTLVCYGGSCAAILVERGLGVNLSSAFYMDNCAVSSRAHVMYALASDLRVSGGS
VFSVQNSSWSAPSIDFYKGACMFKEVAVDGGSVLQIVSSTFRLGFAMLIANMLTVTDGSW
LVHRNNEFHTAYVVYVANENGVVFCDRSVWSILDNSFTYGSYSSTAYMTSIWSLSFDARP
IIYGMCNELRGSVVTNYREDLYIRIPVRVLDCGACTVDAVCFAARTSSISGCECVCAAGG
YGGTCLPAAVPDGLGPLPLPDADDTEVRCVHGGSISSVDDPDPGVRGLCFVNVTFTSAIV
LDLSLFEAPKQTLTSRCCS
>SEQ_406_PYLH01000082.1_1 PYLH01000082.1_1 # 3 # 821 # -1 # ID=82_1;partial=10;start_type=ATG;rbs_motif=None;rbs_spacer=None;gc_cont=0.678
MVDGASATHHDSPVGTCLGWWMWSAVGACPHSRHRVRRMAIAAVRVALLFVLALVAAAAW
MPAVHAVVLRLRGGTVDRAITVGRAVDTLLMDGVSVTNGVAVVFDVPAMLPGALRIELRN
CVCDGGAQIYVRGYSGEPASDRSLEVGVSGLSGSYCSLVLMHNLPAHTNVTVRDSTIVTA
GADALLAAERADGRGGVAACAARDVAVAVAAACEQHRAEVVAGGRVGGVRWRRCGPAVER
GGVDRRVAGGVGGRPRPRCMWRPRRFSVCGATS
>SEQ_407_PYLH01000082.1_2 PYLH01000082.1_2 # 982 # 1197 # -1 # ID=82_2;partial=00;start_type=ATG;rbs_motif=None;rbs_spacer=None;gc_cont=0.514
MCLLLGSCHSAWWLCEAAWAVGGRCCHWADCVCPYLCRWICFCGDCPWPDAFACHFVWKL
LLLPFIFLFFF
>SEQ_408_PYLH01000082.1_3 PYLH01000082.1_3 # 1151 # 1312 # -1 # ID=82_3;partial=00;start_type=ATG;rbs_motif=TTATT;rbs_spacer=14bp;gc_cont=0.543
MAAGCNDAVWVCLGPVCLPRHRGRHVLEAFCFKSGANSNVSFAGILPLCMVVV
>SEQ_409_PYLH01000082.1_4 PYLH01000082.1_4 # 1733 # 1969 # -1 # ID=82_4;partial=00;start_type=ATG;rbs_motif=None;rbs_spacer=None;gc_cont=0.586
MKLTVLSACLPPSFLLKSVTAEDLDKVLCAPLFCLAIAAAVGLCGCVLVACVASSAVAPS
LCWWGGGERRRRWSCAPV
>SEQ_410_PYLH01000082.1_5 PYLH01000082.1_5 # 1966 # 2253 # -1 # ID=82_5;partial=00;start_type=TTG;rbs_motif=None;rbs_spacer=None;gc_cont=0.587
MCVGCGLWLYPVGRGTEPEVVAVCLFLSMVGDCLRHVRLFCGCCFAVCALRDGVSAVGRR
ILLLVRAPTAPRRFVCVCALGCCLVVVLCSNQRQE
>SEQ_411_PYLH01000082.1_6 PYLH01000082.1_6 # 2478 # 2759 # 1 # ID=82_6;partial=00;start_type=ATG;rbs_motif=None;rbs_spacer=None;gc_cont=0.479
MIRSHRGNSPIMPRVHAQKHPNALNQTPMFFTKNQTTPFPPQFAFPISVVVPYFGELRPF
WSFTMILTLGTGAPFPSRMPLFHGLHRRTHYFD
>SEQ_412_PYLH01000082.1_7 PYLH01000082.1_7 # 2812 # 3045 # -1 # ID=82_7;partial=00;start_type=TTG;rbs_motif=None;rbs_spacer=None;gc_cont=0.556
MYKPPAVVQTVGHKLSAGGRLFFFFMESSPRTLVGLRMTTAGGHHTTASTVGQFIERLAA
YFNGWEELSRDMSWDII
>SEQ_413_PYLH01000082.1_8 PYLH01000082.1_8 # 3080 # 3214 # -1 # ID=82_8;partial=00;start_type=ATG;rbs_motif=None;rbs_spacer=None;gc_cont=0.556
MYGKGLACAHSCLVEFVSALVEELKELRPPAVLEAYPEGHPAEL
>SEQ_414_PYLH01000082.1_9 PYLH01000082.1_9 # 3272 # 3823 # -1 # ID=82_9;partial=00;start_type=TTG;rbs_motif=TTTTTT;rbs_spacer=13bp;gc_cont=0.471
MWNEGVYYLQCDNERNTARNISFALYCMVHDCGVTPKLGNCDKWETQVKAERIIANCSDE
MDVKAMCAWMKQGLDPDEQAEYWKMVEKQMEKVGPIRRYAFDANKFIAHSAAIEDALDGI
KSWDGENHFTHRGGGLWYSENPSQKIVRIVRARGEFVAERFLNAPISVCLGRRIPHYFGK
RNE
>SEQ_415_PYLH01000082.1_10 PYLH01000082.1_10 # 4151 # 4363 # -1 # ID=82_10;partial=00;start_type=GTG;rbs_motif=None;rbs_spacer=None;gc_cont=0.549
MELPDSEKTKTGTGMKVEEGKPKQSWTYKAVGDTLEKDDGVQQSVAPRPRLMVQTSDKAW
PCSWKWKEDE
>SEQ_416_PYLH01000082.1_11 PYLH01000082.1_11 # 4453 # 4596 # -1 # ID=82_11;partial=00;start_type=ATG;rbs_motif=None;rbs_spacer=None;gc_cont=0.451
MRKILLEAIYEFEGEGVSFPEEWRNLERKDTVTPLARGNCTQSSFEH
>SEQ_417_PYLH01000082.1_12 PYLH01000082.1_12 # 4593 # 4808 # -1 # ID=82_12;partial=01;start_type=Edge;rbs_motif=None;rbs_spacer=None;gc_cont=0.468
SSVKDILQERTTGTANMELNDFLHRESGEEWVVNRNGNYSMEMFFFEIQDVYPRRSVIGH
DNGIAVLRRAG
>SEQ_418_PYLH01000083.1_1 PYLH01000083.1_1 # 3 # 266 # -1 # ID=83_1;partial=10;start_type=ATG;rbs_motif=None;rbs_spacer=None;gc_cont=0.598
MWSQLPEALHTPRWKHSSRFHAGQRRHVSVVAACLPVAGCRPPLLQYTMADGGPSPCKGV
DVQWETRSTRCAVTSGNETMRPLIRVAC
>SEQ_419_PYLH01000083.1_2 PYLH01000083.1_2 # 333 # 983 # -1 # ID=83_2;partial=00;start_type=GTG;rbs_motif=None;rbs_spacer=None;gc_cont=0.631
MELSQDPRVRPSATIGVPGLVRRACTSILWTDEKTLLQLGQGDVDLLLVILRGGAVDTPG
GGSGGGRGGPASSVWEEQHHRHKGLLVTCRARAGISRSGQEDVHQPLAARQGVAVLTSGR
GCGGGRAQTRSQHYRSTADPRGQGRGASIPRGITGLGSRGHQALSHGPQAAWRSYGRGHD
CGTPVCGHLQLEAACLPVRLCARSMLPLQHTRPAPL
>SEQ_420_PYLH01000083.1_3 PYLH01000083.1_3 # 956 # 1342 # -1 # ID=83_3;partial=01;start_type=Edge;rbs_motif=None;rbs_spacer=None;gc_cont=0.535
CVKIVTVTMTSFYTVKGKFFFLLYFAATIVDRLRNVRRNVASFPPKTVLSCERGYPTSCA
AGPPVDRQAAQRLVGVAAEEWLKGYGCHWSLQRCAVRFLLVDTLDIFGSDPRVRHLLGRP
WSCRRIHV
>SEQ_421_PYLH01000084.1_1 PYLH01000084.1_1 # 2 # 289 # -1 # ID=84_1;partial=10;start_type=TTG;rbs_motif=None;rbs_spacer=None;gc_cont=0.396
MLCCAFLSFLLCFFWFCFFYYFSLLCCASISFYYILLFFYFYPFSFFCFWGQSLWAFFLF
HSFNCFLLRSSCEGCRVFPAQLLHSHTHRHAHDDGP
>SEQ_422_PYLH01000084.1_2 PYLH01000084.1_2 # 388 # 1029 # -1 # ID=84_2;partial=01;start_type=Edge;rbs_motif=None;rbs_spacer=None;gc_cont=0.547
EKKWELLCDGEPTTEHSRGWEPGTTHQLVLMLQNGTHGSAYVDGQRVGEAPCALENKDSK
GISHFYIGGDGGSADNKRGQEGVSATVTNVLLYNRPLTFSEITALKPNKAPIPSPVNTPI
AGTAIQSTPGGSQQTKQESLMGSSGANGETAGISNGQGIHAQDKEVNATALSSSVGNLSQ
GITTTLAPCVRAEWCHRCFFCCWDCGGLWHCEE
>SEQ_423_PYLH01000085.1_1 PYLH01000085.1_1 # 2 # 1675 # 1 # ID=85_1;partial=10;start_type=Edge;rbs_motif=None;rbs_spacer=None;gc_cont=0.604
YMLGTESVDRSSCSCSCRVGWHGASCLPFEVPDTVVPPVAERAVDGDTSCVVNQTLTSLT
LNMWKTHHCYAGVTFSGVGAVLTFFLNRMPLHLPINITLTGCTFREGAALQFVGGVGVTE
SAGVLIRVSRTVMKSSVVYFSLALPLHCDIAVTEVDAEQSFEVKLPVTASSRLSIVMLHE
FVLTASSLLVSNVRAHALRYDGFGLYSIGTLKLVGGSSLYARYCSFDGYTHLFYVNILTV
SDHSVFALLNNTMASGTSLLHQQENFIVSDHSVFRMVGNSGSVCNAIYLLSLFTVQGYSW
LDWRDNDVGVGAMFHHSIITAGNIDSSSVVTLTGCTMGSTGLSVPFLKRVGAGYQFFAGC
LTVAGRVVTTAAELELHGITNVTTVAACGECTKDGDCFAPLTTAVSGCKCQCAAGGHGDV
CVPAPVPAGPPPPPLPTLPIGECISDMVYPEVAQAVGGGLSWLCYRNVTFSGGGMCLTVL
IGAMTGDVVNVTFDGCTWRDGAVLLLLGNAYAAVGSLNIVVTGNTFIDALLSPEGVFPPH
TNISDQWEPLYGHEADP
>SEQ_424_PYLH01000086.1_1 PYLH01000086.1_1 # 1 # 174 # -1 # ID=86_1;partial=10;start_type=ATG;rbs_motif=None;rbs_spacer=None;gc_cont=0.569
MAGNFGAALWMDEGLFASCGWCGGCSLRVRCVVARVLAIPVGCRDELGGVVVDIFSSC
>SEQ_425_PYLH01000086.1_2 PYLH01000086.1_2 # 213 # 638 # -1 # ID=86_2;partial=00;start_type=ATG;rbs_motif=None;rbs_spacer=None;gc_cont=0.472
MGDFSLLFIIILCDGVYIRRRGPFFVSDKFCVNCRCLGCGAVMSLSGLLLVASAMHLRCT
FLCVSPHLLLSFLFLFCFVFLQAHTTTQPQDAHCSGFECFFCSACWQLRVAAVVFFRGHE
EKGGRECAARVSFPAGVVHRV
>SEQ_426_PYLH01000086.1_3 PYLH01000086.1_3 # 598 # 702 # -1 # ID=86_3;partial=00;start_type=ATG;rbs_motif=TTATT;rbs_spacer=15bp;gc_cont=0.390
MQTVWCSHTAAGSFLKFVWNSNGRFLSFIYNYFV
>SEQ_427_PYLH01000086.1_4 PYLH01000086.1_4 # 830 # 1435 # -1 # ID=86_4;partial=01;start_type=Edge;rbs_motif=None;rbs_spacer=None;gc_cont=0.568
LFTNLLLHTSFSFSFGAITMDVFFSTLPSFNCFFCTLPVRGAVCFPPNCSTRTPTDTLMT
TALCASPAARMRRGRDERRAEGAVTCGRATRACGAEHTFLSLLFCFLCGQGGQTPAAPHT
QPHPAAVFLRFFALLCVCISRAGSPFGVGLVSISLPSDDFFLLLRSLSRWSDATAVVSAC
FSQSPCTHTSDCALRAALTRR
>SEQ_428_PYLH01000087.1_1 PYLH01000087.1_1 # 2 # 406 # 1 # ID=87_1;partial=10;start_type=Edge;rbs_motif=None;rbs_spacer=None;gc_cont=0.612
QHGEATAEGIIAVLPFAEHFSSGRLRCTHSDCYIPSVQVPVGLSRLLLVRCLGASPTMWS
QWPETLHTPRWKHHSQLHAGKWRHVSVVAACLPVAGCRPPSLQCGMADGGPTPCKRVDVQ
WETRSTRCAVTSGK
>SEQ_429_PYLH01000087.1_2 PYLH01000087.1_2 # 232 # 795 # -1 # ID=87_2;partial=00;start_type=GTG;rbs_motif=None;rbs_spacer=None;gc_cont=0.633
MSPSDEAHWLQCLPPGLQWACRWRGLLGAPHLAVRAPVARGTNCVETTAFRVRLQACSSM
YVVNLCSLPTAMAHAAHFASNIRRFSHHELRDGCSPSTTAGEDLAATPSGMDSELSDDPA
QATRISGRSVYFPDVTAQRVLRVSHWTSTRLHGVGPPSAIPHCRDGGRHPATGRHAATTE
TCRHFPA
>SEQ_430_PYLH01000087.1_3 PYLH01000087.1_3 # 792 # 1091 # -1 # ID=87_3;partial=00;start_type=ATG;rbs_motif=None;rbs_spacer=None;gc_cont=0.620
MGTTTASPLEKVPRSVGCGAARRFACSLTDRTAQLFHCGHSVGITRCGGVRKSRSLDEDG
LVVIWQLRTSGPSPFRIALAARLAQHHPGMVLLQECRHQ
>SEQ_431_PYLH01000087.1_4 PYLH01000087.1_4 # 1105 # 1947 # 1 # ID=87_4;partial=00;start_type=ATG;rbs_motif=None;rbs_spacer=None;gc_cont=0.566
MPCRNHSHRETRKSVWMCAESTATVIVSGGHRGTVRHASAHTEQRPQPEVQKQRREWSQE
QATSSHTAGIVQPCCHFSTGRKPTPRCCQEHSYRALCKYLCVCAGKAEKKRSTGRHINTA
GGTAGWQRYMRYGPNLNNHARWQHTPIHKKQNKTKIKNLKNTAAGSGCVCVWRCGCLPAV
AAKKQNKRERNVCSAPQALAARPHVTAPSARRSSRPLLMRAAGEAHRAVVMSVSVGVRVE
QLGGKHTAPLTGRVQKKQLRREKSRKEKNVHSDCPRRAKK
>SEQ_432_PYLH01000087.1_5 PYLH01000087.1_5 # 1879 # 2223 # -1 # ID=87_5;partial=00;start_type=ATG;rbs_motif=None;rbs_spacer=None;gc_cont=0.357
MHDTPTTVCADAFLCVLVHAHWSHSSQLLEFCFLCVYFFFTSFFSDVFFLVVSLCFSCFL
LPSGRCEFFSFFNGLFSLIFSFSFVFFYSPISSLFCSSGAITMDVFFFSTLLSS
>SEQ_433_PYLH01000087.1_6 PYLH01000087.1_6 # 2414 # 3004 # -1 # ID=87_6;partial=01;start_type=Edge;rbs_motif=None;rbs_spacer=None;gc_cont=0.604
SRDSSSTTDSESSPAVVENSADVPPPPPPATPGGAGANSAAGAAATTDPSPEASRAPDSA
PAGDPQGAAHSTSAASAASESPPDPKPTEGGDHSSHDPPVELQEETAAAPPNQLSQTGED
GGAAGGAEEDTAANTTTETDSSEGNNMASSMPAPLSSAPTTNALEKSVGTDACFHDTHLH
ALPPLVLAALTYGTLG
>SEQ_434_PYLH01000088.1_1 PYLH01000088.1_1 # 3 # 707 # -1 # ID=88_1;partial=10;start_type=ATG;rbs_motif=None;rbs_spacer=None;gc_cont=0.522
MAMMMTGRVLLVCALCVLWCGAGGSCDEEKADEFCNNTYLGVLNLLANKSDEELKEKYCK
NEDDETTCVNALKKDIADALENEKKKKDNAADREPNVAHGAGVPVGSSKTKSSTASGADN
AGMSSPLPLSLKVEGDVDDKVHSPAGGAGPQPHSDDGRREAERSHHSEAEGSNQHGVGVQ
GKKIHNKDEEKPQTGLKSTEAREGTDGAPAPSQDPPNTAESHEDNPESGCTRHNS
>SEQ_435_PYLH01000088.1_2 PYLH01000088.1_2 # 743 # 943 # -1 # ID=88_2;partial=00;start_type=TTG;rbs_motif=TTTTT;rbs_spacer=13bp;gc_cont=0.458
MGALPDSQLFFSFLNLFTGLFAIFVFVLVSSVSWCCWDAVVCDCLVARLCDLSLFSLCFH
SALTGS
>SEQ_436_PYLH01000088.1_3 PYLH01000088.1_3 # 1110 # 1496 # -1 # ID=88_3;partial=00;start_type=ATG;rbs_motif=None;rbs_spacer=None;gc_cont=0.491
MSLPTVESSEIIILCVEKPLLPLLLGLCGVVAVFCDTVCGFATSHGEYVPRFPRVFFLLS
SVLFFVVVFLGMISTLYLFNVRLLHTVVCDVLLLFVLFFVAHTRCRPHCCVSHGLHERRI
GGTGRMPQ
>SEQ_437_PYLH01000088.1_4 PYLH01000088.1_4 # 1541 # 1936 # -1 # ID=88_4;partial=00;start_type=GTG;rbs_motif=None;rbs_spacer=None;gc_cont=0.551
MYAENDDDCVACVETELLCGSKDPSVHWRPVGESSWTACRTDKKPDTQDLTEEEAFNAIF
DYFAARSCSDCDGTNNSVGMEKYLTPDLTTPNTADVCSNGTVSMVLGHPPPPPRSRQTAV
RAAAPHRAHLL
>SEQ_438_PYLH01000088.1_5 PYLH01000088.1_5 # 1920 # 2906 # -1 # ID=88_5;partial=00;start_type=ATG;rbs_motif=None;rbs_spacer=None;gc_cont=0.510
MWHEASNRRLVHSSSIPYNAPIGCDLHGHMQTVHILVEPQHAHWGFFESPQYCESFFFFE
CAIARERDNPGQIGCTFPGTRQSNIWVLCAVLYPPCRLQWCFSDDIFDPFFPPKERVGSE
YRLSEDATLQSYVPYLPRVFSRVRVIYLDANNAIVSSDATPLHRCCCRHGNFVFSDGSET
GFVFYLHDVLDPTVGAESVQRNDGKLAETILLKKWRAVCCASRGRWLWFSLPSSFWWLLC
RYVCVSCVDAVLQCMQCSSCACRGRSHHYRARNSDTGTMCVSLLAAPLSIFLLPFYSPLC
AQIGLPNSATLLLLLLLLLLLLARVRGK
>SEQ_439_PYLH01000089.1_1 PYLH01000089.1_1 # 1 # 411 # -1 # ID=89_1;partial=10;start_type=ATG;rbs_motif=None;rbs_spacer=None;gc_cont=0.582
MHGRNGELGAVCHVANAVHTCSNCAASCATKEEGATVAFTMNVATHKHAGPYELWWRQIS
PDGTIHPPARSSDADQTGICQLPPPREGKDDTKSGGTTAPQVNAEPSRQHEDWRQSAALT
DQHRRSESRITRRPTRP
>SEQ_440_PYLH01000089.1_2 PYLH01000089.1_2 # 681 # 1442 # -1 # ID=89_2;partial=01;start_type=Edge;rbs_motif=None;rbs_spacer=None;gc_cont=0.551
MNCRCLGCGAVMSLSGLLVVVSAMHLRCTFFASLYILCSLFSTFMLCASAGTHNHMHTQD
AHCSGFGCVFCSACWQLRVAAVVFFRGHEEKGGEGVRSPSLLSCGCVAPRVTALSWASCP
IEGGMAGNFGAALWMDDGLFAPCGWCGGCSLRVRCVVAAGFCHFPLAVGMGWENMVVDFF
SSCMVGGCWRCVPFLCGCRLVVCGLCGWACCLLLMLSALSLAVSTVLRPSPSCCIVFLLS
HRSADWLQRLHYE
>SEQ_441_PYLH01000090.1_1 PYLH01000090.1_1 # 1 # 627 # 1 # ID=90_1;partial=10;start_type=Edge;rbs_motif=None;rbs_spacer=None;gc_cont=0.557
RHINTPALMNCGGVNFPDGTIHPPARSSDADQTVICQLPPPREGKDDTKSGGTTAPQVNA
EPSRQNEDWRQSAAADGPNTVDRSPASNTATNMSETRPEFASNPSEVMVPKASKKRPSFA
NGPRILVALNASEIMSVTYGGREHVAADNTDEVSEHNATGQKSLILENGVAGSRFVAEGD
AGGLTQRNASGHENPNYENSPRSIPGAV
>SEQ_442_PYLH01000090.1_2 PYLH01000090.1_2 # 878 # 1141 # 1 # ID=90_2;partial=01;start_type=ATG;rbs_motif=None;rbs_spacer=None;gc_cont=0.477
MIRILAVPLFNGRLLHTVMCDVFLPLLVLFLLPSRWLPASLLCVPRTARKEDWRNRPDAA
MKCEGMLCGLVEQDDRFYLPFFLGEGII
>SEQ_443_PYLH01000091.1_1 PYLH01000091.1_1 # 2 # 385 # -1 # ID=91_1;partial=10;start_type=GTG;rbs_motif=None;rbs_spacer=None;gc_cont=0.591
MTAWSEAPRYGWVRIRFLVWLFGRLLAPCALCAGSGLWPYSVAVGLKWRRWRCASSRSCP
LVVDCWRCVRLLCGGPNFLIRVLAALRWCVRVRAGVESLARARAFGDAFPACRLFLPCVL
CCFLLFSC
>SEQ_444_PYLH01000091.1_2 PYLH01000091.1_2 # 637 # 810 # -1 # ID=91_2;partial=00;start_type=TTG;rbs_motif=None;rbs_spacer=None;gc_cont=0.448
MEVNETVRFVVKNIVGFMYFWMLVSERAVRVHHPHAAAPHTNAKMPNAIELNSDKRN
>SEQ_445_PYLH01000091.1_3 PYLH01000091.1_3 # 820 # 1476 # -1 # ID=91_3;partial=00;start_type=ATG;rbs_motif=None;rbs_spacer=None;gc_cont=0.502
MLASKDNIFAIFFGWFALNSFTESAFVKVIATKLTEFGPPTGRQAKPCVLKLAPEPHPKE
DEGLLPSEYEKTIRKIKYGVLYKPWAANFPLVDAFFFFVEPNPMTVVGLRMTTTGGHHTT
ASTVRQFTECVAAYFSGWKELSRDMSWGIIYVQHAGSTPMTGWQRCDVDNSDNVSDESRE
TRCSGRKRCASTKCQYRAETLEETKLSEVCKKIIMIGK
>SEQ_446_PYLH01000091.1_4 PYLH01000091.1_4 # 1495 # 1812 # -1 # ID=91_4;partial=01;start_type=Edge;rbs_motif=None;rbs_spacer=None;gc_cont=0.478
KQAEYWKEVKKHMYLLGPIPRHVFDEGAFKERCGAVRFALQSINEVTVKEHFSRGGESPW
YSEDPSHKPVKFVREIYAGGVTLFNAPISAYLEERTLERFPSVTK
>SEQ_447_PYLH01000092.1_1 PYLH01000092.1_1 # 3 # 611 # -1 # ID=92_1;partial=10;start_type=TTG;rbs_motif=None;rbs_spacer=None;gc_cont=0.502
MLLCVDGELVCAEGYTQVTGVMAMMMTGRVLLVCALCVLWCGAGGSCNEEKADEFCNNTY
FGVLTLLANKSDEELKEKYCKNEDDKAKCVNKLKNNIADALENEKKNKDNGADREPNVAH
GAGVSVGSSKTKSSTAAGADNAGMSSPLPLSLKVEGDVDDKVHSPAGGAGHQPHFDDGRR
ETERSHHSEAEGIESTRRGRARQ
>SEQ_448_PYLH01000092.1_2 PYLH01000092.1_2 # 630 # 989 # -1 # ID=92_2;partial=00;start_type=TTG;rbs_motif=None;rbs_spacer=None;gc_cont=0.439
MLHLLLLLCCVLRVAAPCIRHVERIPDTLIRTTRIQLFAWTHFLGAGACALESFGAAPFI
KNFCFFFTCVFNCFVFLFFLLINYCKTVFVCLFCPFTDSNCIMVCVLLGCCHLLLYVAV
>SEQ_449_PYLH01000092.1_3 PYLH01000092.1_3 # 1094 # 1624 # -1 # ID=92_3;partial=00;start_type=ATG;rbs_motif=None;rbs_spacer=None;gc_cont=0.586
MMTTCRLLCALLVLALCCCPSVCEADTDLDPNTGAGGKAIKPTSPDSQPPTAMPEVVGVS
DSEPAPKAEDLSNGTTMITAVEVPTRATEGSHETISTTDAPAKENKTTTTTQAPTTTTTT
TTTTQAPSTTTTEVPTTTTTRAPSRLREIDGSLSSSAWVCAPLLLAASALAYTTVG
>SEQ_450_PYLH01000093.1_1 PYLH01000093.1_1 # 3 # 2630 # -1 # ID=93_1;partial=10;start_type=ATG;rbs_motif=None;rbs_spacer=None;gc_cont=0.515
MSRRVFTSAVLLLLIMMMCCNAGGAQQTIKAAPDPRSLPKTYFVWRDKKSEEKVISLRVT
SLVEMDGDVFAVAEAPCKDGSEKVFTGIASELLTLSDEESKELDTNKLKTQLLEECLSDE
KSACHIAGQDDSKTQTRVLVSRPTTVVKGSDIYMLVGNYRWTLAAGVQGADAGDWGLVLV
KGNVSKEVSQKRIFWNDTYAIPWNYNKQHESLARLIGSGGSGVQMGDGTLVFPVEGTKKK
ENEGAEEDEKTVSLIIYTSDNAASWKLSKGMSDGGCSDPSVVEWEDKQLMMMTACDDGRR
RVYESGDKGDSWTEALGTLSRVWGNKRGGKGQAVGSGFITATVGEDKRKVMLLTLPVYSK
ENVEKGELHLWLTDNTHIVDIGPVSCDDDAAASSLLYKSAGIGDTNKEELIALYEKKKDD
GKPSHSLCSVLLTEQLQRVKDVLATWKEADDRVSKLCPSKSAKKDASSDNACSPVKITDG
LVGFLSGNLSGSTWRDEYLGVNATVNNKDGATKADNGVTFKGRGAWAEWPVGEQGENKLY
HFANYNFTLVATVSIDKVPTSGSVPLMGAKMNDDKNTENPVLLGLSYDKEKKCILVCRGG
TNSEDQSVTLEETKHHIVILLRNGTQGSAYVDGQPVLGDAQCDLKNTKDKGISHFYIGGD
GGAKGVSEVQDVSVTVTNVLLYNRPLNDDEITALNAKLSIPKAKDTKTMAGDTPPEASKP
ATLETGTPSSLGGQQQTEQELLRTSENAGSGGLSTSAVSSATTSPAAKESDNQSASGTPP
EGHSNVDVDSSSEGGQTVDTETEDTVQGDGTHQPSVGTPATADTNAPTAEIMTHDGAAVT
PEVGAHSGENEETVGGTDGQKREDIHAQDGEVKAAA
>SEQ_451_PYLH01000093.1_2 PYLH01000093.1_2 # 2803 # 3255 # -1 # ID=93_2;partial=00;start_type=TTG;rbs_motif=None;rbs_spacer=None;gc_cont=0.525
MWVPGISAYGFLPSSCTCRRVPPAVHAPTKDSPAVRGDVRWMLRGEKTVKRLAAACVGFE
DLLTREEQQHTRRGFHCWWQSLCVLGALFFRIFPCVCVRELLLLGVTAVGMMVPLTVDGW
PCSLFHFLLACFSSFFFTLLKKANKRESLL
>SEQ_452_PYLH01000093.1_3 PYLH01000093.1_3 # 3308 # 3853 # 1 # ID=93_3;partial=00;start_type=ATG;rbs_motif=None;rbs_spacer=None;gc_cont=0.513
METKQIAFSVIPPHKGHRKILYVRPQRSRRSIACAAWRVLVCLSASIIAEQLCATRESEE
SNGRERQIAQTQITHIITHTQPVERVHSTTKERKTKQKAKAWDDQRTHSHYSRKAKHTHR
ERERESPTQCNKNKTETVAVLRPCSQAGRQRCVSCKREHQRACMGVHAIYTMGTLCVCFV
G
>SEQ_453_PYLH01000093.1_4 PYLH01000093.1_4 # 4398 # 5411 # 1 # ID=93_4;partial=00;start_type=ATG;rbs_motif=None;rbs_spacer=None;gc_cont=0.513
MMPCRLLCVLLVPSLMCCFLCVCATVAATEVRVRPAGVFYCFFCLSLYLFLLCVDVLLVC
AEGCTQVTGVMAMMMAGRVLLVCALCVLWCGAGGGGCSEPTPDLPGTQSEDRNTPKNEKE
TIGGAGGGGQSGKPAASQETSSPVQIEMGTGAGAATNSSPALKPGKQQASAILTPKTENN
NEKTKEEGTRSEEEENEDENEEDEEEEDGGEDHKDEKDKEKEEDYTGTTVGTSAEGQEQP
SLSSGAEGASNKTNPNSTPTTDDDDSAADVSGAAEGKPDENKEANPKETPVEATAMKNTT
VNTGDSDGSTAVSHTTSPLLLLFVVVACAAAAAVVAA
>SEQ_454_PYLH01000093.1_5 PYLH01000093.1_5 # 5557 # 5838 # 1 # ID=93_5;partial=00;start_type=ATG;rbs_motif=None;rbs_spacer=None;gc_cont=0.535
MHTHAGPLVLSFARHAPLPSCLAAWAEHRNCFCFVFIALSGRPLSLSPCVCVLLYGSNES
VCAGRPTLWLFVLFFVLLWLSAPRSAGCVCVMI
>SEQ_455_PYLH01000094.1_1 PYLH01000094.1_1 # 3 # 452 # -1 # ID=94_1;partial=10;start_type=ATG;rbs_motif=None;rbs_spacer=None;gc_cont=0.562
MHRNPMPQGKKKKVKKSTVIRRQHQSTPRQRKISRLQTVTVTAAPRSPTPPPLFCFFFLL
LRVRLLLRWWPRESEGERAVHRPHTHSSFSLTLCVCVPLHGLSPSPHPTKHTHNVPIVYI
ACTPMQARWCSLLQHTHRCRPAWLHGRSTV
>SEQ_456_PYLH01000094.1_2 PYLH01000094.1_2 # 520 # 1011 # -1 # ID=94_2;partial=00;start_type=ATG;rbs_motif=None;rbs_spacer=None;gc_cont=0.502
MAMMMTGRVLLVCALCVLWYGGAALAADDFITSRNDGIGDMVLTWYQPTKDDCERKSMND
GKLDKTAFKSCVHAAMKTVCYDYYNETPTEFRDSKSVEICNNYTGDTEETIDTSTPLTEP
SHDAEKPVATPTPETSKFEAAEMGSPPGVPAGDSPANPTEGPQ
>SEQ_457_PYLH01000094.1_3 PYLH01000094.1_3 # 1120 # 1401 # -1 # ID=94_3;partial=00;start_type=ATG;rbs_motif=None;rbs_spacer=None;gc_cont=0.390
MFCGLVEQQDLFFSHIIFCYFCGEDVYTNTRSSILCCMAHEIKLKSIFFILSGSLAGLLT
QFLFFFIISDLQGVCVFCPFYWFHLPHSVCCHL
>SEQ_458_PYLH01000094.1_4 PYLH01000094.1_4 # 1668 # 2351 # 1 # ID=94_4;partial=00;start_type=ATG;rbs_motif=None;rbs_spacer=None;gc_cont=0.567
MKSHLVAVLGLSLRIGTPQQGVAASTTETKTTSPLEKVPRHARCGEVRRSACRLSDKTAR
PFRCGHSVDITRGGDVHKNPGTEEDGFITIWQLNIADLSSAKKNASAVRLEQHPPVIVLL
QKTNTRSATAAKLYGHNNYLQARTGRAGGVATLVRHSLPCERLTLPGTDLLETIAVRVFP
PGCPSICVVNLYNPPTATVQSSSFIIAIRRLGPAAIIAGKLNLHHGL
>SEQ_459_PYLH01000094.1_5 PYLH01000094.1_5 # 2549 # 2875 # -1 # ID=94_5;partial=00;start_type=ATG;rbs_motif=TTATT;rbs_spacer=14bp;gc_cont=0.557
MNSARSRLSPGEAMCVLCVMLLRRTRLVPFCLSRLFWAVTAAARDMALSCSYDTTANVQP
CGRGGRVCFTRGKSRPIRLTHGRGGFLPPRQRVGYSRNDIIHPYRVRY
>SEQ_460_PYLH01000094.1_6 PYLH01000094.1_6 # 2922 # 3512 # 1 # ID=94_6;partial=00;start_type=ATG;rbs_motif=None;rbs_spacer=None;gc_cont=0.562
MLLEDRAKKLEPHPAQAGDIFAAWRRRTLIPWNRLCSELILGPRLCSTSATGKSARPSFC
AGLTCHITLYCCCCCRTPLPPGYWEMDRPLTPYELDVTICDSLLGSAPGHDKMLNEFLHH
LGPVARGTLRTMIHNSSQMAACPAPGIRWTLFPFPNLGRAIPPRELQTYHATLCFTKINR
RNDSSPSVSVIAAPPT
>SEQ_461_PYLH01000094.1_7 PYLH01000094.1_7 # 3466 # 3969 # 1 # ID=94_7;partial=00;start_type=ATG;rbs_motif=None;rbs_spacer=None;gc_cont=0.556
MIHRRLSALLPHHPREFGFTPSRSTSDVVKLVIGKITRGLNKFSTVEYERPGGGAPTRHP
RRHRSLAVLIDFSTAVDTIDHDKLSGMFDRLQRLGPKPKRWLQNYLRAAMLGYALANSTP
GNNSPQPEHRKAASRDPNSSSTMWMMCCTAWRTSIPPPLSCTLTTSH
>SEQ_462_PYLH01000094.1_8 PYLH01000094.1_8 # 4129 # 4671 # 1 # ID=94_8;partial=00;start_type=ATG;rbs_motif=None;rbs_spacer=None;gc_cont=0.497
MIYLRLGNGNLRIQSRPVRLLDTTVEKLLNFRTHASTAAKRTMPRRCQLRLVAQAGASHH
TMQSFSIGYVHGVSLYSGKAILPFFAHTCLHNMEVLYRESCTTHLGISAPTEDKSVYLEA
NPLRLRKILWLRETNQHERQARFHNHEDLRSLMYSETMPLSMHRKAATSIHFQKMPLLMD

>SEQ_463_PYLH01000094.1_9 PYLH01000094.1_9 # 4862 # 5053 # -1 # ID=94_9;partial=00;start_type=ATG;rbs_motif=None;rbs_spacer=None;gc_cont=0.505
MRFLELFSVAVHSALYEHASLPAAARWTSTGRSFVFVGPYNGAADPDASSARDEEPSDHN
SKS
>SEQ_464_PYLH01000094.1_10 PYLH01000094.1_10 # 5210 # 5458 # -1 # ID=94_10;partial=00;start_type=ATG;rbs_motif=None;rbs_spacer=None;gc_cont=0.510
MSAWKPGVFFFFYTDERLSCGVCDFFFLEFLTVQPLDGGKEVHVPDWVASLLQGLCNRGF
FVSGLIAWDTAVRCGNGINSAG
>SEQ_465_PYLH01000095.1_1 PYLH01000095.1_1 # 2 # 583 # -1 # ID=95_1;partial=10;start_type=GTG;rbs_motif=None;rbs_spacer=None;gc_cont=0.586
MGRAWAVREDHKDVRVTESQHVCCDVVAWHLHTYTQRLHPSLLCPPSAGVATHTGSSKIA
SPSTIQNQHRHPSRRNDLSCQHGLPAALPSTLKHGTVHALIFLVCSQPFVSHILRWADVH
KSTPQKATVIAHALAMSVCVCMDPLLTRAGRQPAAGALVPVHRLQHGKEKTAYSRCTHSH
QQHQHAGRQPSFLS
>SEQ_466_PYLH01000095.1_2 PYLH01000095.1_2 # 588 # 1046 # 1 # ID=95_2;partial=00;start_type=ATG;rbs_motif=None;rbs_spacer=None;gc_cont=0.551
MHLVDGVRHLLRRSREQDVLTQPRRAWSVAMAQSAVAGGIFTFRRQQRVRERELLLLLAS
LLPLVASHADYCLSADRGWHASTSDVVCGHFTSPVKHTSRRMLWLWMWCRECSRHYFARL
LFTALRRIDASPPEPFTAAPCVVQPAQDSLVV
>SEQ_467_PYLH01000095.1_3 PYLH01000095.1_3 # 1302 # 1505 # -1 # ID=95_3;partial=00;start_type=ATG;rbs_motif=None;rbs_spacer=None;gc_cont=0.490
MFVFPFVAVAPDSSPFIAVEMKICEWTPTHQNAPSLPFIAAWKGMCVWWCLVHIFCGCTF
PCRLRAG
>SEQ_468_PYLH01000095.1_4 PYLH01000095.1_4 # 1519 # 1869 # -1 # ID=95_4;partial=00;start_type=ATG;rbs_motif=None;rbs_spacer=None;gc_cont=0.487
MQGDAHREWVKDECVCGRCMALSPSLSRGHHRSSSSTRKNNCKEWNNASNHLFVFLFGCW
QTSACVVLFLQRANLHAWVVCWGFLQGAQLFFFLLVNVSCVGAANNSVCIVPAFRW
>SEQ_469_PYLH01000095.1_5 PYLH01000095.1_5 # 2158 # 3036 # -1 # ID=95_5;partial=00;start_type=ATG;rbs_motif=None;rbs_spacer=None;gc_cont=0.580
MRQNVARAAEQQETTEAAIHTACAPTPSNRQSVNPSSRERPSPSHRVLTSRNAPSTRGVW
CALLVVSQYLCDRSLNIRQRHSTSHRSRSIAQRALPADHTLLHNRTATPIVMRSPEAEMQ
RVMRKNLLSLLSFRGTRQQACRRCDHYGSSLRTATGQGSYCELTALRSPCPPLLSFHRPT
TTPALPTERIGASTKAATGANKTSPMVPAATFQSALRAPLAVQGQPTCARHGVCVLVLVC
LSAPILAEQLCATRESEESNGRERQIAHTHKLLISTHTHTQLAEWVLSTTKQ
>SEQ_470_PYLH01000095.1_6 PYLH01000095.1_6 # 3545 # 3967 # 1 # ID=95_6;partial=01;start_type=TTG;rbs_motif=None;rbs_spacer=None;gc_cont=0.546
MYTGRILPGAVKLHTERLLVKPTGGTITVPRAMNGPCSHFTVPTRHKSDGVPNADFIIYA
AARRSGTDSRAVWEATCNTLTDLRPYIGAMNFDPKYLTDTAWSVRVAAHEIAHALGFSQE
SMREKSLVKKPERSVQWDAPH
>SEQ_471_PYLH01000096.1_1 PYLH01000096.1_1 # 242 # 412 # -1 # ID=96_1;partial=00;start_type=ATG;rbs_motif=None;rbs_spacer=None;gc_cont=0.637
MIGVWLQRMEHVRQYALGVALMIVEERRHDIVALCVFRGRGMPAIVRDVEYTELLD
>SEQ_472_PYLH01000096.1_2 PYLH01000096.1_2 # 693 # 1076 # -1 # ID=96_2;partial=01;start_type=Edge;rbs_motif=None;rbs_spacer=None;gc_cont=0.542
FWESCLTLTHSAFLFWQITAACFFVAVSTLTGRPSADCAVGNSSFFLLISRGTDGPRRRL
FVFALCDGTRVTGRRPAECTRRVADGVRRALFVGVGRQSVGKGEVKDCGMYLYPPVPFVA
AVCVLCA
>SEQ_473_PYLH01000097.1_1 PYLH01000097.1_1 # 3 # 353 # 1 # ID=97_1;partial=10;start_type=Edge;rbs_motif=None;rbs_spacer=None;gc_cont=0.547
QHPPDIVLLQETNTQSATAAKLYGHNNYLQARTGRAGGVATLVRHSLPCERLTLPGTDLL
ETIAVRVFPPGCPSICVVNLYNPPSATVQSFSFIIAIRRSGPAAIMAGKLNLHHGL
>SEQ_474_PYLH01000097.1_2 PYLH01000097.1_2 # 793 # 1464 # 1 # ID=97_2;partial=00;start_type=ATG;rbs_motif=None;rbs_spacer=None;gc_cont=0.558
MEQAESVAEASHKAHTLPRPETACFETNSSKKREERNHALRRGFGMLLDARAKNLRPHPA
QTGDIFAAWRRRTLIPWNRLCSELILGPHLFPALASGKSARPSFCAGLTCHITLYCCCCC
CYRTPLPPGYWEMDRPLTPYELDVTICDSLLGSAPGHDKMLNEFLHHLGPVARGTLRTMI
HNSSQMAACLAPGIRWTLFPFPNLGKGHSAQRVTDLSRYSLFY
>SEQ_475_PYLH01000098.1_1 PYLH01000098.1_1 # 133 # 699 # 1 # ID=98_1;partial=00;start_type=ATG;rbs_motif=None;rbs_spacer=None;gc_cont=0.570
MTCRLLCALLVLALCCCPSVCTAEEEDNRSTDSDTQKGVGGTNGKQNGTNGSPELTTKTS
EDEGESGTQVIEGRLTDVISNSDGASGEPGKPSAVDQSPKKTKLEVPVEKTATTTTTTTT
TTTTMAPTTTTTTTAPEAPSTTTTEVPTTTTTRAPTLLREMDGSLSSSAWVCAPLLLAVS
ALACATLG
>SEQ_476_PYLH01000098.1_2 PYLH01000098.1_2 # 791 # 1027 # 1 # ID=98_2;partial=01;start_type=ATG;rbs_motif=None;rbs_spacer=None;gc_cont=0.473
MIVICFICFRCPAVCSMLLLPVSVTLNASGTHSYARRAHNCLCGRIFACWCMRTGAIRCS
SLFFVFCVFGIFFYFLFFC
>SEQ_477_PYLH01000099.1_1 PYLH01000099.1_1 # 2 # 640 # 1 # ID=99_1;partial=10;start_type=Edge;rbs_motif=None;rbs_spacer=None;gc_cont=0.613
GSWCLDAELLETKNGDGHKSVKGVCAQVSCEEGTVRMRHLGSSGFQPCPEDTDIPVTLKY
FRKDGKIKCPTYGEVCTIAANGSSLAIPSALVDGQGDEQEEEAEESAVASGSPSPEDTRP
QLSPVASGASIEKEPPGASAAGVAGGGLHAGPRGDPGVRTESEDNTQRRGRRPGSGSDGA
NRASGPDAFFLRRHPARTLHERRATRGRIAQR
>SEQ_478_PYLH01000099.1_2 PYLH01000099.1_2 # 637 # 825 # 1 # ID=99_2;partial=00;start_type=GTG;rbs_motif=None;rbs_spacer=None;gc_cont=0.593
MIPSASVPATPIPSVNGDDFRAIPDALVQQAYSDGSVAAATAGLIPFVLLVVVAAAVVVV
PL
>SEQ_479_PYLH01000099.1_3 PYLH01000099.1_3 # 974 # 1228 # 1 # ID=99_3;partial=00;start_type=ATG;rbs_motif=None;rbs_spacer=None;gc_cont=0.427
MGKMTGLLLHCLLFWEKVFLFYCLEGLTSVKTVCERSNMERKDSSQHHMYTLVFDAIGTR
GNHRTLIMSKKVRKCAPMEAGSCQ
>SEQ_480_PYLH01000099.1_4 PYLH01000099.1_4 # 1195 # 1296 # 1 # ID=99_4;partial=01;start_type=ATG;rbs_motif=None;rbs_spacer=None;gc_cont=0.539
MCSNGGGVVPVAVSLKDRDDCLCLRNWCNAALSF
>SEQ_481_PYLH01000100.1_1 PYLH01000100.1_1 # 149 # 439 # -1 # ID=100_1;partial=00;start_type=GTG;rbs_motif=None;rbs_spacer=None;gc_cont=0.515
MSFPVSLAAHTESVNLRECGMKGLCRFVRATQSSSLQAVVTLRCGAVPFDEGGARCHGCC
APRPFIASAPSLLFFSLCEFFLRSHNILFCFTVNLL
>SEQ_482_PYLH01000100.1_2 PYLH01000100.1_2 # 473 # 700 # -1 # ID=100_2;partial=00;start_type=GTG;rbs_motif=TTTTTT;rbs_spacer=15bp;gc_cont=0.592
MDGVASACVVLQAFLFHVFALLCVEKLWEGKCERESERGWLPASPRALGASMEVDLLDGF
SRQPGRSEEDGEGLL
>SEQ_483_PYLH01000100.1_3 PYLH01000100.1_3 # 1231 # 1968 # -1 # ID=100_3;partial=00;start_type=ATG;rbs_motif=None;rbs_spacer=None;gc_cont=0.553
MCVKFFTFLFPLFFSSLTPSSFLLLGGGNHYGRFFFFSTFPSLIVSCRALPVRGAVCFPP
NCSTRTPTDTRMTTALCASPAARMRRGRDERRAEGAVTCGRATRACGAEHTFLSLLFCFL
CGQGGQTPAAPHTQPHSAAVFFFSVDGSVLLIPCGDGGRRAVPDVLPTDHCASSVNSLLN
GCLPHTVMSEVFPPLCSVVLLPTRGAGPAAVRPMDCTKGGFEEQAGCRMKCGGCCVGWWD
SKVLY
>SEQ_484_PYLH01000100.1_4 PYLH01000100.1_4 # 2111 # 3496 # -1 # ID=100_4;partial=00;start_type=ATG;rbs_motif=None;rbs_spacer=None;gc_cont=0.529
MLVTLPVYAKKAEKEEKEKGELHLWLTDNTHIVDIGPVSGEEEDAAASSLLYKSAESKDK
KDDLIALYEEESGDEDEASLGMVSVPLNKQLERVKEVLKTWKKVDESVSQLCTTLLAQKV
TSSETACSTDVKITDGLVGFLSGNFSENTWRDEYLGVNATVNKNDGVEQAQSGVTFRGAW
AEWPVGSQGENQLYHFANYNFTLVVTVSIDGEPKEGPIPVMGAKMTGAETSVFLGLSYDK
EKKWQVLCSDGKIKKLKSTWETRAQYQVAIVLRNGNQGFAYVDGKRVCGDVQRSLDNTDS
KGISHFYIGGDGSSAGSKEDVSVTVTNVLLYNRPLTFSGGNANLEEDADSPSKDIVSPPG
DPQPTEAVSLSEARNQKTTPPATVPSEVPVVQTTSQQSPQKSETQKNTMVRESATTQEAP
ANTSQGSVEKTAASNSHAAGEATATLAPCVRADCCHRWFCC
>SEQ_485_PYLH01000100.1_5 PYLH01000100.1_5 # 3553 # 3831 # -1 # ID=100_5;partial=00;start_type=ATG;rbs_motif=None;rbs_spacer=None;gc_cont=0.541
MEGMKSNNAVGGRNTISLLKYSSDNKSWTLSNGMSAGGCGDPSVVEWKDKLMMMTACDGG
RRRVYESGDKGESWTEALGTLSRVWAKKRVKR
>SEQ_486_PYLH01000100.1_6 PYLH01000100.1_6 # 3974 # 4396 # -1 # ID=100_6;partial=00;start_type=GTG;rbs_motif=None;rbs_spacer=None;gc_cont=0.468
MQSSQPKFEWKVITEGETVKSLGVPGLLKVGNDIFVVAEAQCKKNSEDIIVTGIASQLLT
ETEDVEKKEALKDAKTKTLFLEKEGSGGNKVDVSRPTIVVKENDIYMMAGTYSSNPAAAD
DQDEADVAPLGLLLVKGASQ
>SEQ_487_PYLH01000100.1_7 PYLH01000100.1_7 # 4520 # 5065 # -1 # ID=100_7;partial=00;start_type=ATG;rbs_motif=None;rbs_spacer=None;gc_cont=0.524
MCACVGEADALEETTIIRLAAAHGCCEGRLYSFASRWLCFLRGRCSVSTEVWRITSHTPW
LLLLLAVTVAVCSRCTVFSSPVPYICVRELLLLGVTAVRMMMVPLTVDGWLCSLFHPLFL
ACFFISLSITHEEGKKALNATVKFDVSERTNNSTHTAHTRIFICSHVLPQSWHPAHTTVA
A
>SEQ_488_PYLH01000100.1_8 PYLH01000100.1_8 # 5184 # 5435 # -1 # ID=100_8;partial=00;start_type=ATG;rbs_motif=None;rbs_spacer=None;gc_cont=0.524
MMICVNCVCAIRSFLPLLSLDFLVLHNHSAIMGTDKHTSPHRHAMPHTRTRLWLLRPSGG
VQMGTRELPFRRAAGVMLAACNK
>SEQ_489_PYLH01000100.1_9 PYLH01000100.1_9 # 5478 # 5729 # -1 # ID=100_9;partial=00;start_type=ATG;rbs_motif=None;rbs_spacer=None;gc_cont=0.524
MCPLYICMHTHAGPLVLSFARHAPLPSCLAAWAEHRNCFCFGSIALSGRPPSLSLCVFCF
TGAMRVCALVVPRFGFLFCFSLF
>SEQ_490_PYLH01000100.1_10 PYLH01000100.1_10 # 5729 # 6229 # -1 # ID=100_10;partial=01;start_type=Edge;rbs_motif=None;rbs_spacer=None;gc_cont=0.519
ITSIKEETESENMDASENLPGAPKRSNEDPASTATTMQSTSTGSQEGAATPSTDGIPPLQ
EEKLIGNNTTENVQPSDTAGTERLKSVNTSKVGDSDGSTAVSHTTSLFCFFFLLLRVRLL
LRWWPRESAGERAVHRPHTHSSFSLSVCVCPLAWTLALTSSHEAHT
>SEQ_491_PYLH01000101.1_1 PYLH01000101.1_1 # 2 # 154 # -1 # ID=101_1;partial=10;start_type=ATG;rbs_motif=None;rbs_spacer=None;gc_cont=0.542
MEPTMKLLRQRNSIEEQTSKYDAYHDEAAANRGANHDDHPCTVTCFAKSTA
>SEQ_492_PYLH01000101.1_2 PYLH01000101.1_2 # 497 # 1456 # -1 # ID=101_2;partial=00;start_type=ATG;rbs_motif=None;rbs_spacer=None;gc_cont=0.560
MSLSGLLLVVSATRLCCTFLLCVSPHTLLPLFYLFALCFRRHTQPHTQDAHCSGFECSFC
SACWQLRVAAVVFFRGHEAKGGEGVRSPSLFSCGCDAPRVTALSWAPCPIEGGMAGNFFA
ASWMDEGPLARVAGVRVCSLRVCCVVAAGFCHFPGAVAMSWGRWWWMSSPPAWWVAAGVV
CLRCVEAVSWCVNCAAGPAALSSCCLLSLAASAALRPSPSCSIPFPSGSRIGSLTAATPL
RVTMTAMVTVRLRVVCAVQFLALSCCCCTSVCVTAGEEGVASPSPLLPVPRKQTEDGPKN
AGKIKANDNEDSSLPSFVS
>SEQ_493_PYLH01000102.1_1 PYLH01000102.1_1 # 702 # 986 # -1 # ID=102_1;partial=00;start_type=ATG;rbs_motif=None;rbs_spacer=None;gc_cont=0.565
MILRSGAGLASRWTEVSFADARWRSDVALPGCGGEWKPNTKRFPHRLGAKHTVDAADQKG
SHGVLGRTSSAPSRGRWQSGAVYFCFCVRNFAVF
>SEQ_494_PYLH01000102.1_2 PYLH01000102.1_2 # 1162 # 1710 # 1 # ID=102_2;partial=00;start_type=ATG;rbs_motif=None;rbs_spacer=None;gc_cont=0.661
MGISPDHIRAPHAEQRIVAWDAVSRNEAGVLQPRHTKTPRMVSDERPLKRPAPLWGRMKQ
AAGRTARRLSLSVRLGPLRCHLTPRTAALSVRPQRAAAGSLACSCRAERSAAEHGLRQFS
VPRLAAASQSPTRVPVAADSLSAMESLRLGLLAVHDDVTEESSTVPLSLADRGRAVGSTF
FP
>SEQ_495_PYLH01000102.1_3 PYLH01000102.1_3 # 2048 # 2356 # -1 # ID=102_3;partial=01;start_type=Edge;rbs_motif=None;rbs_spacer=None;gc_cont=0.615
VCASCVSCLLACLAFSVATFAQKVPVRQDGGTIVASACEASHTTGTPGRARRHLPSYCGW
TSALRRRLGRRTSIRRSLVGKKLRRSRLEEFPAEAVVGPSPQ
>SEQ_496_PYLH01000103.1_1 PYLH01000103.1_1 # 3 # 302 # 1 # ID=103_1;partial=10;start_type=Edge;rbs_motif=None;rbs_spacer=None;gc_cont=0.607
ATPWLDEEPLPRVAGGVGARSVCVVCWLRGCGRVLQAVGLDERRRRCVSSPCPSPLVCGC
WRCVRLLCGGPNPLTCGLTALRFFFVSVCVWLVWSCQPV
>SEQ_497_PYLH01000103.1_2 PYLH01000103.1_2 # 268 # 831 # 1 # ID=103_2;partial=00;start_type=GTG;rbs_motif=TTTTTT;rbs_spacer=13bp;gc_cont=0.599
MCGWCGVASQYEGLGGAFRARCLFLLCVLCCFMSFSLVVFSSCVPAWSGRMLTGYFDCEC
LPTASICLTLRLSASLPLLGVRRCTAGGLARTHRRPAVTPVMAGAEWRCVALVFSGAGGC
GVRERVRALLAPRVCVLLFSVGGGLQCCPFRVVLSPALRVGALLCSPLTCLLYRCCCVFL
PLLTHTR
>SEQ_498_PYLH01000103.1_3 PYLH01000103.1_3 # 1139 # 1381 # 1 # ID=103_3;partial=01;start_type=ATG;rbs_motif=None;rbs_spacer=None;gc_cont=0.481
MDVARKAGYDSFRAPSLVEVDGVVVAVAEAHYKNPKDSELYVGIAAKWLKGNEKKWMIGK
VVGMDHFDTKVDRLLSPTSIV
>SEQ_499_PYLH01000104.1_1 PYLH01000104.1_1 # 241 # 696 # 1 # ID=104_1;partial=00;start_type=ATG;rbs_motif=None;rbs_spacer=None;gc_cont=0.542
MPRGQFCRSETAGALVKALMPVDCPFMVACWKLCVEVVGEGLPLGLPPAVENSTYRSGCR
GHGILKCLMQRECQHIVVTERRHIGCPVGHGKMPGPCQIDTGSLSCTTSILCFTRGVNQG
GSCIRARLYEILQRSCLEGSPGRAPTVGDAR
>SEQ_500_PYLH01000104.1_2 PYLH01000104.1_2 # 757 # 1014 # 1 # ID=104_2;partial=01;start_type=TTG;rbs_motif=None;rbs_spacer=None;gc_cont=0.624
MCQLRRWSHIGARHNKITVLAQRDPDHHRVAGFRPLLNPIGAYQRYTYCLRAVSDAQRRK
LLRGGDVERSPSPIAALQMVPSLTP
>SEQ_501_PYLH01000105.1_1 PYLH01000105.1_1 # 1 # 276 # -1 # ID=105_1;partial=10;start_type=ATG;rbs_motif=None;rbs_spacer=None;gc_cont=0.453
MWGGFSLCATLFTKNTSLTEVTDAYYAVKVPKAQIPLAVVPVTPTSSHNSCIALMVRKMK
GNTKAVWELVRIGELCAQQDVKGVLVALQNRG
>SEQ_502_PYLH01000105.1_2 PYLH01000105.1_2 # 375 # 551 # -1 # ID=105_2;partial=00;start_type=ATG;rbs_motif=None;rbs_spacer=None;gc_cont=0.469
MEITLYRAVPEEGNLPLFFDTTACLFSDHGGQTDYVGVGRETTNNKGLSHIPHAVLKF
>SEQ_503_PYLH01000105.1_3 PYLH01000105.1_3 # 559 # 957 # 1 # ID=105_3;partial=00;start_type=ATG;rbs_motif=None;rbs_spacer=None;gc_cont=0.481
MWGSMRQDSPSTSSRSGNLSADLSKFRLNSAAEFPPDFSVLRPLLERERDLLLDALLDLL
LDALLDLLLDALLDLDIDALLDLDLDALLDFLLDLSFFLPLDPFFTFPLELATSRSIAVL
FDFLSSSPPSAL
>SEQ_504_PYLH01000105.1_4 PYLH01000105.1_4 # 872 # 1099 # -1 # ID=105_4;partial=01;start_type=Edge;rbs_motif=None;rbs_spacer=None;gc_cont=0.281
VYGFLFNYWVVFFFLFFNFSAFFFNNIYLSFYLFIYLFIYLLLLILFFTGLRVAKTRGSQ
REPRWSGKWPIPREK
>SEQ_505_PYLH01000106.1_1 PYLH01000106.1_1 # 3 # 797 # 1 # ID=106_1;partial=10;start_type=Edge;rbs_motif=None;rbs_spacer=None;gc_cont=0.640
PILGKAATSIPLPGDAVFKEPRRFCSHMGISPDHIRAPHAEQRIVAWDAVSCNEAGVLQP
RHTKDAPDGVRRSAVEAACASLGSYDAGRWTDGLSSLAEHASGSAALPLDSPESRAPYGA
SPRSFWQPCMLLPSGVSCHSAWPQTVFSSAPGSSIPIAHTSSCRHRLPLGDGVTPPWPAG
GARRRHRGEFHRAAFTGGLRSHCWLRIFPWHCGIPRNVTADAIAVMARSLPQDCVNAWHV
GYLTAVKRRNQKDVHEEKEAAHTA
>SEQ_506_PYLH01000106.1_2 PYLH01000106.1_2 # 968 # 1309 # -1 # ID=106_2;partial=01;start_type=Edge;rbs_motif=None;rbs_spacer=None;gc_cont=0.617
YRKGLARLEFPRLCFLRVLSAGVLGIFGGDLRGKVPVRKTVEPLWHPHVRPVKLSEHQAE
HAKHVPSYCGWTSALRRRLGRRTSIRRSLVGKKLRRSRLEEGTAEAVAGRSPQ
>SEQ_507_PYLH01000107.1_1 PYLH01000107.1_1 # 3 # 3542 # -1 # ID=107_1;partial=10;start_type=GTG;rbs_motif=None;rbs_spacer=None;gc_cont=0.597
MAEAPAVSPCWWWQLLCDPRCALSLGGHDRAAWRDAAALECAAGELNAARDGW
RVAVRADDPWHAGSRRGPALVLDGVRLLSTRFVMTRSTLSCGGGSCAAILVERGLVANLS
SVFYMDNCAVVSRVHVMYALVSDLRVSGGSVFSVQNSSWSAPSIEYHESACVFREVAVDG
GSVLQIVSSNFRLGFAMLIANTLTVTGGSWLVHRDNEFRTAYVVYMESENGVAFRDRSVW
SILYNNFTYGSYSSTIVSMTNDWSPPSDTRPIIYVVCNEAVGSPVTNYQDDLNIGTPVTV
LDCGACTMDAVCFAARTSSISGCECVCAAGGYGGTCLPAAVPDGLGPLPLPDAKDTEVRC
VHGGSISSVDDPDPGVRGLCFVNVTFIADIELDLWTFNAPQQTLNITLLQCVLMGLLIRG
SGARVHVNVTSSMMDSGALEFEGDFGASSQILVAGSTLLSTVSHAIAFSDFFFDKNSTLL
LLDNHIEGNSYALYFSIGVFDGGGIIVKGNTLSTTEEDDGMESCVYVYAVDVKNGGYFDV
EKNTMSAVSGIYIYEDTTVSSAGLLRVADCTLVGSAEFLDSSLLYLAGSLALEGGAQWRV
EGNSVSTASVLSIGHDQHNIQLSGDGTTVALAHNRQVDDIYPFADLDQSNMIVVSPAKLV
VGCNLQGGKEVSYDGVFPEGVVVFRCGTCNDDAACYMPGTELVDRSSCSCGCKDGWHGAS
CLPFEVPDTVVPPVAERAVDGDTSCVVNQTLREITLNMWKTHHCYVGVTFSGVGAVLTFS
FDSMPLHLLINITLTGCAFREGAALQFVGDAEAAESAGVLIRVSQTVMRSSAVVFALALP
QHCDIAVTEVDAVQSSEVHLPETVNNKLSVVLLHEVVLTASSLLVSNARARATRRDAFGL
HSTGTLTLVGGSSLYTRYCSFDGYAHLFHVNTLSVNDHSVFALLNNTMSSGTSLLYQHSR
FSVLDHSVLRVVGNSGSVSNAIVADELWTVQRSSWLDWRDNDVGVGAFFDDTESAFVSID
SSSVVTLTGCKMGSTGLSVPLLKRVGAGYRFVAGCLTVAGREVTTAAELALQGITNVTTV
AVCGKCTKDGNCFAPLTTAVSDCNCQCAAGGHGDVCVPAPVPAGPPPPPPPPPPLSPPPP
PPVGECISDILYPEVAQTVGGGLSWLCYRNVTFSGGGMSL
>SEQ_508_PYLH01000107.1_2 PYLH01000107.1_2 # 3546 # 3836 # -1 # ID=107_2;partial=00;start_type=ATG;rbs_motif=None;rbs_spacer=None;gc_cont=0.608
MLAACRQVSGVVLRVTGTSAVRLPPSSCTCRHVFPAFDLRTGVLRLCEVMCAGSRAGGMV
EATVKRLAAARGLCEGRLCPFASRRLLWVWSSLCVC
>SEQ_509_PYLH01000107.1_3 PYLH01000107.1_3 # 4414 # 5715 # 1 # ID=107_3;partial=00;start_type=ATG;rbs_motif=None;rbs_spacer=None;gc_cont=0.575
MQYIQWAHYVCASWGEVRARVHARGHTKNEKDECVGGRCTALAPSLSRGHHRSSSHTRNK
KKQRKGGGVGNRGAAVTVARRHRIICLSDCDRFCCLWRCLTDCKSNISISSFGAVLWFVV
CLLHTKMSDETLTVAASSTGLCLFHGPVSKAWQDSTIIGHIANLRAPQIHNFE
TQALLPAMGAARELGHQQGLITAERERLNFDHANAVADVQNRNAQLNLQVEEAHINLSVR
ESNIAGAGNQVLELQQQLENTRAQLREREFNLGRLTGQLQEREARHNAQQPARDAETAGR
DEAPATRHVANDGVSTLPHQTDILMAGSVPSSAARHSSATYRRPHGNVGRPHFDLSTPLP
SRTSPLEAQSPMEEDRSFCAFDVTTWPTRIWNEGASGVVFDLRCAYQCWQQEDEQFNLVF
ENLVEWIGVLEGW
>SEQ_510_PYLH01000107.1_4 PYLH01000107.1_4 # 5709 # 6620 # 1 # ID=107_4;partial=00;start_type=TTG;rbs_motif=None;rbs_spacer=None;gc_cont=0.573
MVGSHRSLHEFGEVPTEYIPDAAHDGIRSRHPAFQTARPSLHRCSPDGHLCEDSPASRRS
ARNPTHFAMPTMSYLWTRGVDTQRAPQRELLTIQAPIKKRQRGCRTPLMNAGDGSPIQSA
TSGYYTRTLHRTADAPPDLSNCPTQSSRIAMELIRKRRSTVVRRNTDIPVLGRLHGESGR
GRLRNLSPAKVGAENVPGGAIYDFLPHARTHDERGELCGLVDGNRSGAIDPTTARQDAAV
HVGNESNPAGNGDSGVTKDRGALGDEAGAPLDRGRDESSYPQPNRLEGTCCFSTCVDNGE
SLV
>SEQ_511_PYLH01000107.1_5 PYLH01000107.1_5 # 6681 # 7142 # 1 # ID=107_5;partial=00;start_type=TTG;rbs_motif=None;rbs_spacer=None;gc_cont=0.537
MVCGAEDGEGGSPPRLAVRGDARAGRVRHYKALYDTLKQRKAHEPDDCPGGASSGSLECH
GAFHKTGCVEARCSNRGDIQFESTRDLAVGEARQSVRPSPEHSSVFGEIHHNADPVVVAG
RIDVKGETAEGQEPWLRAEERFFMILITIMLLQ
>SEQ_512_PYLH01000107.1_6 PYLH01000107.1_6 # 7240 # 7620 # 1 # ID=107_6;partial=00;start_type=ATG;rbs_motif=None;rbs_spacer=None;gc_cont=0.535
MSRLNPATLERLMQVWGLVGRSPFPPSSSGKAREGSRRIPVADARLLRKAGIIEDALSII
TGGWIMPFSVVEEKTTGLRRRWIAWPRDKNRDDPYEANVPLLHISRCLPPVMAEAASCLE
LKAFFF
>SEQ_513_PYLH01000107.1_7 PYLH01000107.1_7 # 7702 # 8529 # 1 # ID=107_7;partial=00;start_type=ATG;rbs_motif=None;rbs_spacer=None;gc_cont=0.540
MGHKAGPEILQIITSAIAVVTTMVHRLWAAPPLVRIDVWIGNIRIAGSKSDATLWEAQVL
RNADSCHAMTGRTANRALRSTPSWGCSLITLQTVSLSDKFVRCVCAMPSLNSLTIAEMEV
MASRFLYAAAILGTRLCDYYFFIKAVRRRLSALNQGILLETFPTNLPPAAVGLGERLRHI
SENNRRRIIKPSEKASVAIIADASLHGWRAVFIPDSGGVKIAGGEWERKPFLIMQAEARA
VRLALSAFSAILPSTMDVWVDNTSLRGAANKGSSK
>SEQ_514_PYLH01000107.1_8 PYLH01000107.1_8 # 8821 # 9369 # -1 # ID=107_8;partial=00;start_type=ATG;rbs_motif=None;rbs_spacer=None;gc_cont=0.472
MYPCFGFHSSFVPELTFHFGFCAPAVLCLALSFEPVHCFLILYLDPLISLLFWGPLDPRF
QYLVLPVGTDLLHPYCSRQHLHPFLRQKCVAEALMAVATAVLFLRLLFLVVAAAAVAIVT
VAVLAVDALTNLLAIVAAVFLLVLLFLNFRFVFSFPGASSTGSSKFSEGPPSFLSSLERT
SC
>SEQ_515_PYLH01000107.1_9 PYLH01000107.1_9 # 9783 # 10061 # 1 # ID=107_9;partial=01;start_type=ATG;rbs_motif=None;rbs_spacer=None;gc_cont=0.534
MDSRPHLIPRGTHIMCPLYICMHTHACPLVLSFARHAPLPSCLAAWAEHRNCFCFVFIAL
SGRPLSLSLLCVCFALRSNESVCAGCPTLRLFV
>SEQ_516_PYLH01000108.1_1 PYLH01000108.1_1 # 2 # 256 # -1 # ID=108_1;partial=10;start_type=ATG;rbs_motif=None;rbs_spacer=None;gc_cont=0.584
MQRLGDPHIVVVLTNSPGTAHTDALSGRSEASFEALQGTGCVDAATTCMECHDGTVSCGW
WNIYFSEATERERAAPAAGVVAAFC
>SEQ_517_PYLH01000108.1_2 PYLH01000108.1_2 # 277 # 1062 # 1 # ID=108_2;partial=00;start_type=ATG;rbs_motif=None;rbs_spacer=None;gc_cont=0.557
MAPAHTHTQRLHPSLLCSPSAGVATHTGSSKITSPSTIQNQHRHPSRRKDLSCQHGLPVA
LPSTLKHGIVHALIFLVCSQPFVPHIPRWAGVHKSTPQKATVTAHALAMSVCVCMDPLLT
RAGRQPAAGALVPVHRLQHGKRKWPIPDALIPTSSTNTLVASRHSSAHPGMLKSDVELPA
MPQSPHTCRVHQRRHTNHKQHPSHVIRTSFRHTATRQTEVFVTPTHLPTQSHSPCATHGS
SSHVFKQMFFGSVLSTCCGGK
>SEQ_518_PYLH01000108.1_3 PYLH01000108.1_3 # 1277 # 1858 # 1 # ID=108_3;partial=00;start_type=TTG;rbs_motif=None;rbs_spacer=None;gc_cont=0.584
MLINADRHSPAPQNGAAQLQRILQNRKSPTRSGSSYAPSSHDTVQIKKQCFSWTAMRTAP
RRHQLRLGAEAGASQHTMRSFLVGCVHSALHDGSEAIAPCPAPTHLHSLEVRHGDSCTAS
LGPRAAKKDTSVHLAANPVPLRRIIGFRAPHSTNASHFPVILRTCLAQSAWRPCRRLCRK
SGDIDPTSERCCY
>SEQ_519_PYLH01000108.1_4 PYLH01000108.1_4 # 2056 # 2442 # 1 # ID=108_4;partial=00;start_type=ATG;rbs_motif=None;rbs_spacer=None;gc_cont=0.509
MILNCGQTFLHLSPNSHLDPLHHCITPPRQMISLWRSIVQQLAGSHAHIEQSALRSKMAL
DISYLLSGNIPIAHTNPGGYGLPVGNHTTHIITTTNTSSTADRGLTWTNGHMLYVKEGTP
WFEKNRKH
>SEQ_520_PYLH01000108.1_5 PYLH01000108.1_5 # 2313 # 2666 # -1 # ID=108_5;partial=00;start_type=GTG;rbs_motif=None;rbs_spacer=None;gc_cont=0.452
MGDPSLSPCVCVLLYGSNESVCAGRPTLRLFLFSFYCFICVVVESTHYVLFFGLVVCLEC
GRMIFYLFSFLLRYCQCFLFFSNHGVPSFTYSMCPLVHVNPRSAVLLVFVVVMMCVV
>SEQ_521_PYLH01000108.1_6 PYLH01000108.1_6 # 2925 # 3596 # -1 # ID=108_6;partial=01;start_type=Edge;rbs_motif=None;rbs_spacer=None;gc_cont=0.464
EKNSKAAESSEDELKEKEKDHRSKSHSREYLLKVTKLSQQNAEGDKENKNDTILTGVREN
PEKNTEIQTAPPPPAINGKSSPEDTVIMQQLQQVLDGIESNNNLQTNSGAEISANQHNEP
SADHAESRPLSPTANGDAANNDSDKSTEDGIPNNDPAADGAGTREEKQNENKEANPKETP
VEATAMKNTTATSGDSDSSTAVSHTTSPLLLLVVACAAAVVAA
>SEQ_522_PYLH01000109.1_1 PYLH01000109.1_1 # 3 # 182 # -1 # ID=109_1;partial=10;start_type=ATG;rbs_motif=None;rbs_spacer=None;gc_cont=0.606
MDEEDVYRCSYRHCFLAQCVEEPSVALKKLHAYHPGLAQGVEPKANLAELGSAVRAPPEF
>SEQ_523_PYLH01000109.1_2 PYLH01000109.1_2 # 182 # 433 # -1 # ID=109_2;partial=00;start_type=ATG;rbs_motif=None;rbs_spacer=None;gc_cont=0.591
MGLPGPFLRGSPGTATTNRISLRGADSCGNPVRIIVDWGCVTVTPLMHQRTCQCLLDDLM
PLGNKVYEQTCRNRLGRTRSGSN
>SEQ_524_PYLH01000109.1_3 PYLH01000109.1_3 # 535 # 750 # -1 # ID=109_3;partial=00;start_type=ATG;rbs_motif=None;rbs_spacer=None;gc_cont=0.579
MAKVPYRDVHIFALGCTPHRSPQQLEWARIAPRAMRFKDIMLDFTAPEVLVFHSSIQNGF
PQLLSPLSPPN
>SEQ_525_PYLH01000109.1_4 PYLH01000109.1_4 # 771 # 1067 # -1 # ID=109_4;partial=00;start_type=ATG;rbs_motif=None;rbs_spacer=None;gc_cont=0.559
MRGGLVRSMPTEERQLCEPSNGVCGCVRDYIFHQMLDAVHGSSKVFLCDAHAASALSCSL
RLHDLMGHDMTLLEDLMTPRQPIMSSPAPYFLPWRMRL
>SEQ_526_PYLH01000109.1_5 PYLH01000109.1_5 # 1015 # 1257 # -1 # ID=109_5;partial=00;start_type=ATG;rbs_motif=None;rbs_spacer=None;gc_cont=0.506
MHTALLVLVADVGGTRWSYGIACVFVRFSETQIHTTVRVKCAHTRDTHTHIQSHCLCDLC
LTYYAGRVGAVNADGREAAV
>SEQ_527_PYLH01000109.1_6 PYLH01000109.1_6 # 1366 # 1710 # 1 # ID=109_6;partial=01;start_type=GTG;rbs_motif=None;rbs_spacer=None;gc_cont=0.626
MQAKQEEAQSPCSATPSTPQLDGVLPRRQQRQAEEAADRDKQQQQCHHRESETCPACRPS
RCFDPCHREKLLAVCRGIWPDPLLLCRTDASGEQSCLHPSVVSAVGLNALRNGDR
>SEQ_528_PYLH01000110.1_1 PYLH01000110.1_1 # 2 # 313 # 1 # ID=110_1;partial=10;start_type=Edge;rbs_motif=None;rbs_spacer=None;gc_cont=0.571
STNTTDARNPEETYFSAAMHVALRCLGMHLHLEVTEEGNVRCVPCTDGATIAWATRPYDG
GPLFAVTTRRCARYLSPAVAYFQWFRGTARREHVEQDGFTGIY
>SEQ_529_PYLH01000110.1_2 PYLH01000110.1_2 # 279 # 749 # 1 # ID=110_2;partial=00;start_type=ATG;rbs_motif=None;rbs_spacer=None;gc_cont=0.594
MWSRTVSPAYTEQGLPGASVPVAESIETDRGTPPKDVDTAALQKHPSPEEKWIRPGCPDR
PQEASLGGRDRSSETDGRQDTSPTPGDDTAAACPCPLLLLLASAAAVATLHRVAVWTALR
CEATALPPAWPALSTGCPIGKYSFQWVPFSICMGSV
>SEQ_530_PYLH01000110.1_3 PYLH01000110.1_3 # 731 # 898 # 1 # ID=110_3;partial=00;start_type=ATG;rbs_motif=None;rbs_spacer=None;gc_cont=0.458
MHGLRLTLCLKLVVFTMHTGLLVLVADVGGTRWSYGIACVFVRFSETHIHKKRCE
>SEQ_531_PYLH01000110.1_4 PYLH01000110.1_4 # 971 # 1267 # 1 # ID=110_4;partial=00;start_type=ATG;rbs_motif=None;rbs_spacer=None;gc_cont=0.582
MRGGLVRARPTEEGQPREPSNGVCGYVRDCIFHQMLDAVHGSSKVFLRDAHAASALSCSL
RLHDLMGHDMTLLEDPMTPRQPIMSSPAPYFFPWRMRL
>SEQ_532_PYLH01000110.1_5 PYLH01000110.1_5 # 1288 # 1503 # 1 # ID=110_5;partial=00;start_type=ATG;rbs_motif=None;rbs_spacer=None;gc_cont=0.574
MAKVAYKDVHIFALGCTPHRSPQQLPRARIAPRAMRLKDIMLDFTAPEVLVLHLSMQNGF
PQLLSPLSPQT
>SEQ_533_PYLH01000110.1_6 PYLH01000110.1_6 # 1592 # 1855 # 1 # ID=110_6;partial=00;start_type=ATG;rbs_motif=None;rbs_spacer=None;gc_cont=0.572
MAISAMGLPGPFFEGSPGNTTTSRIPIRGADSCGNPVWIIVDWGCVTVTPLMYQRTCQCL
LDDLMPLGKKVYERTCGNCLGADSKRQ
>SEQ_534_PYLH01000110.1_7 PYLH01000110.1_7 # 1825 # 2157 # 1 # ID=110_7;partial=01;start_type=TTG;rbs_motif=None;rbs_spacer=None;gc_cont=0.589
MSGCGLEAAVIDEEDVYWCSYRHCFLAQCVEELSVALKKPHAYHPGLTQGVEPKANLAEL
SSAVRAPPEFRERQARLSLHIDFCARLLAQYREKRLAEVREVEQDIAVGHK
>SEQ_535_PYLH01000111.1_1 PYLH01000111.1_1 # 1 # 162 # 1 # ID=111_1;partial=10;start_type=Edge;rbs_motif=None;rbs_spacer=None;gc_cont=0.617
PHLSSPLLLSMSLTVQISSTPLNDHTHDDDVPSAVRPVGARPVLLPFRVRDSK
>SEQ_536_PYLH01000111.1_2 PYLH01000111.1_2 # 244 # 678 # -1 # ID=111_2;partial=00;start_type=ATG;rbs_motif=None;rbs_spacer=None;gc_cont=0.543
MSSWLSAGTHSPHTPLQPRVVCASADTASSSEAHTHAELLPLPSISRRRDGARVVVVVGA
SVVVVLGACVVVVVVVVVVVVVDAFVVVVVVVDGAFDFLLLSFALLVSSRSASSSADFPD
SSCRSLELLSDTAAPFLSFDSGEG
>SEQ_537_PYLH01000111.1_3 PYLH01000111.1_3 # 723 # 971 # 1 # ID=111_3;partial=00;start_type=ATG;rbs_motif=None;rbs_spacer=None;gc_cont=0.422
MIVFCFICFCCPAVCSALWLPVSVTLNASQTHSYALHAYSCLRGRMSVDACMLEPYCAAP
FIKVFCCFFTCVFNCFVFLFFC
>SEQ_538_PYLH01000111.1_4 PYLH01000111.1_4 # 976 # 1566 # 1 # ID=111_4;partial=01;start_type=TTG;rbs_motif=TTTTT;rbs_spacer=13bp;gc_cont=0.540
MLRGVVCVFSLPTDSNCIIVRFLLLVGRHLSLCGGFAWLCDLSFFLHSLCVDGALVCAEG
YTQVTGVMAMMMTGRVLLVCALCVLWCGAGWVYARELDNNPVGGCMTSGGFGSKTSYVKS
GCEKTALTLPLRPILPIPAIQAEDEQETRESEEGTTFGSVATTGPGSVSGGDHGTAGPGG
AGDSGGGPNLNHLLLLI
>SEQ_539_PYLH01000112.1_1 PYLH01000112.1_1 # 2 # 1522 # -1 # ID=112_1;partial=10;start_type=ATG;rbs_motif=None;rbs_spacer=None;gc_cont=0.593
MSLTVLIGAMTGEVANVTFDGCTWRDGAVLVLLGNAYAAVGSLNIVVTGNTFRDALLSPE
GGFPPHTNITISGNRFTATRLLPRPGLDLGSPSCVAMNGLAISNDSAVVLSGNVFQTLRA
SSSPIHIVESALRVSWHSVFAVVGNTFHMEGANSNLIHLEGSSQSFSLIVLNNSAVVIRG
NLVTRPVQYFMHILSALRVESQSAVVFQGNEMRGSLAVFYSTFAANIYYNSWLQLSGNLC
RESPSDAFTFFDPKVNLRDSTVSVSGNQFMSNNGVTKALLILKKSRDLTNGAIVAACNTV
NGEEAAGYSIPSVYNATILSCSDPCTLAASCFPAYTTTASSDGCACTCAEGGHGDACLPV
AVPEPSSTDGADLCVRDVRVDVEVNAGFGTSVLCYVGVTFAADFVVEMESMSGSVRNVTL
ANCTFVSGASLYVVGWRSDPPAGERVDVLISGLESRSGGGVVVANRFPLGSRVIVVDSVL
IAEARVVYRGAYDLGDASACLVLHNVN
>SEQ_540_PYLH01000113.1_1 PYLH01000113.1_1 # 241 # 1182 # 1 # ID=113_1;partial=01;start_type=ATG;rbs_motif=None;rbs_spacer=None;gc_cont=0.561
MNGLAISNDSAVVLSGNVFQTVTASSNVIYFVESALRVSWRSLFAVVGNTFHMEGANSNL
IHLEGSSQSFSLIVLNNSAVVIRGNLVTRPVQYFMHILSALRVESQSAVVFQDNEMRGSL
AVFYSTFAANIYYNSWLQLSGNLCRESPSEAFACISPTVDLRDSTVSVSGNQFISNNGVT
KALLILKKSRDLTNGAIVAACNTVNGEEAAGYSIPSVYNATILSCSDPCTLAASCFPAYT
TTASSDGCACTCAEGGHGDACLPVAVPEPSSTDGADLCVRDVHVDVEVNAGFGTSMLCYV
GVTFAADFVVEMES
>SEQ_541_PYLH01000114.1_1 PYLH01000114.1_1 # 1 # 1038 # -1 # ID=114_1;partial=11;start_type=Edge;rbs_motif=None;rbs_spacer=None;gc_cont=0.679
PSYPRSAELVQSTLTLHGNAGSGSVVMDGTVTLGGAGRKFVVGCLMLNGQALQPMDYRSA
GIIGEFRPVACGVPDARRDNIRGGGSAVPTLLMVALPPPFRWASDPQIGTHLSFVPVSTL
QPSGFGGPWGAMLRNATNPSTVLELAVPVHRGYFIAADETIVIRCDAVAVSGGCKGVLLG
SFTIRSDKLPAAASALSAITGVVAGATAVAVVVTGGLGSILEMQALGVLARMPCASAQER
ASTVALPCFLSVFAALDPLWMVVGNALLAAVFGCVHYGVTAAFQRWRGVDAASAWAAMRF
PSLTYVVAHAMHLGIFFGSVLALAMPGARVQHRVIGVVGVLYGVAF
>SEQ_542_PYLH01000115.1_1 PYLH01000115.1_1 # 1 # 213 # -1 # ID=115_1;partial=10;start_type=ATG;rbs_motif=None;rbs_spacer=None;gc_cont=0.653
MPTCLSAQFRSAGFHNVRSMPVACRAVAGQTGIAVARKPACWTAKLKLGGDPIGAVVTGQ
RAPSRRPDPSA
>SEQ_543_PYLH01000115.1_2 PYLH01000115.1_2 # 516 # 761 # -1 # ID=115_2;partial=00;start_type=ATG;rbs_motif=None;rbs_spacer=None;gc_cont=0.492
MYIDRHVDIGMNIYSALLIYIYTVTTIPRVFLNKYEGPHASHHRRACPPNDQRFKREPGT
RSGSRSGGREAHTTATHPPRG
>SEQ_544_PYLH01000115.1_3 PYLH01000115.1_3 # 752 # 919 # -1 # ID=115_3;partial=00;start_type=ATG;rbs_motif=None;rbs_spacer=None;gc_cont=0.304
MYRYIDMGMNIKTLLYSYSLMHLYRYGYIPSLSYNLTDCLVSCLLNCYFIGCICI
>SEQ_545_PYLH01000116.1_1 PYLH01000116.1_1 # 59 # 280 # 1 # ID=116_1;partial=00;start_type=ATG;rbs_motif=None;rbs_spacer=None;gc_cont=0.432
MRIAKIFHKKYIHIYIYFPCVRAYHDALCCGMYDLESLRVAASAPNSLPTCMFVRVKGDI
HARIYPCGVCAVT
>SEQ_546_PYLH01000116.1_2 PYLH01000116.1_2 # 313 # 948 # 1 # ID=116_2;partial=00;start_type=ATG;rbs_motif=None;rbs_spacer=None;gc_cont=0.492
MRGRTLRAHHVVVGFHQHCAGWMAPACRRCGVPRILSTVPSHRTYVTLAVAASHFCDYFL
SYSSLVCWSVFSFNSIQSRKQEETTPSKHNRLQGGNAGSRASAVPQVNCRRRARQDLEAG
TDQLVATHIRAEEVRRPQWTMSSTVKDILHEGSTLRNNMSLNEFLRSNLGGRGVADINKN
VLLETFFQKPDDYVQDQQLLRRIFNLTEYQV
>SEQ_547_PYLH01000116.1_3 PYLH01000116.1_3 # 967 # 1359 # 1 # ID=116_3;partial=00;start_type=GTG;rbs_motif=None;rbs_spacer=None;gc_cont=0.468
MFSLGQWRDYEGKDTVTSLVSGKINGVLTQIHTEKRREKEKRARREAAKVHEVEMLEEFY
ESAYNTKWHHFKEVTQRRLTNIEVHEGKPAQSWMYRAVGKTIEKNDGVEQSGAALLRLMV
LNSDKGWPYT
>SEQ_548_PYLH01000117.1_1 PYLH01000117.1_1 # 3 # 185 # -1 # ID=117_1;partial=10;start_type=ATG;rbs_motif=None;rbs_spacer=None;gc_cont=0.519
MIVHCVDGQSVFESRDMGTTWTKAVRTLPGVWVMSQSGFRWDENLLVGDLITATIGKRQI
M
>SEQ_549_PYLH01000117.1_2 PYLH01000117.1_2 # 535 # 1056 # -1 # ID=117_2;partial=00;start_type=ATG;rbs_motif=None;rbs_spacer=None;gc_cont=0.517
MSRRMFTSAVLLLLVVMMCSGSGGAHAVESKFGDVHLPQFVDIFVPNKTQVEPRDGTGLF
EVKGAFVSPFLFRAGGVMAAIAEGVFEYNVHEHNLFGVRLPDIVAGFIKAAEKRPSIVAG
ITKKEWRARTVLGSRNGNNRLCVLHRPTAVARDSKVFLRVGSDTLGYDSDDDI
>SEQ_550_PYLH01000118.1_2 PYLH01000118.1_2 # 506 # 1066 # 1 # ID=118_2;partial=00;start_type=ATG;rbs_motif=None;rbs_spacer=None;gc_cont=0.578
MSTRHCTRKATKKHGGSTWSRGKGSMSIAQSDWLTDVRMVVVQMPRGGCDCSGLRGWREK
EKVRPSSTSVNCDAGDAISLDRLQQRPSPSAAVSAYPLPLGRNSTDAAARPLPHQHNEGA
TAKDERRTARTQSQSLTTAKKKKTLLDFVVPTYSRTVWLVLSNRNAQLQIKHATAGSRSA
SPCSSW
>SEQ_551_PYLH01000118.1_3 PYLH01000118.1_3 # 1003 # 1269 # -1 # ID=118_3;partial=00;start_type=ATG;rbs_motif=None;rbs_spacer=None;gc_cont=0.566
MAVFVESGEKSIRDCHVNCEVERVWRIVKGDLTELFSTHGGNEFTPGRRVVIGMPGIGKL
MAAGSYLLYQLLHGDAERLPAVACFICN
>SEQ_552_PYLH01000118.1_4 PYLH01000118.1_4 # 2171 # 2827 # -1 # ID=118_4;partial=00;start_type=ATG;rbs_motif=None;rbs_spacer=None;gc_cont=0.595
MAAACGCRSVLSGNMLPRFHVCVASGTMCRRLCGCRMEGEEWRSGVRERSGQESRWVSCR
GGHCPPSPAPLLPGTLCLQDCIRRQQHAARQRMPHRHECDRKGKCQLLRSEEAHHVAQWR
AHNLFAESAHDTEHWMWGVCVMEETLVETFLPPGGRTPEFPFVLTQADGCAMTPQRGSCF
HDGGVVSAGLRIGNVNGECSKKGSVMALFCRANCGDFS
>SEQ_553_PYLH01000118.1_5 PYLH01000118.1_5 # 2965 # 3402 # -1 # ID=118_5;partial=00;start_type=TTG;rbs_motif=None;rbs_spacer=None;gc_cont=0.459
MLFPRYCVIFCGLENFSKAIFFILTFFCFKFNFYFQQAYCGLTLVGLPCHAEPYWTSPSL
FFRPAPLLRVFVCFFTCVALFFSLFLCVSAGTKLHGVHVAVQLYASPALGGGSCVWLLLH
HSVEMKRRKGEAVRVRRGSRLLWKC
>SEQ_554_PYLH01000118.1_6 PYLH01000118.1_6 # 3853 # 4131 # -1 # ID=118_6;partial=00;start_type=GTG;rbs_motif=None;rbs_spacer=None;gc_cont=0.577
MDGRLVGSLETRPTPETRGAEVSHIYIGGDEVDSDSSMTMTKVFLCDRPLSDDELKMVKK
SDTTKGNGDDSMRGGVPRVLLLLGLSGFVVLY
>SEQ_555_PYLH01000118.1_7 PYLH01000118.1_7 # 4085 # 4777 # -1 # ID=118_7;partial=00;start_type=TTG;rbs_motif=None;rbs_spacer=None;gc_cont=0.553
MFFVEDDESQTFANTPLYSDGALHPSQYAVIGASRTISLSRLMEDLQTIRSALSTWAQLD
ASFSASSTPTAGLVGLLSNAASGDGTWIDNYLCVNASVANAVKVENGFQFTRPGSGATWP
VNSWERNGLYTFVSRDFTFVAMVAIQKVPKESTSLLGAVLASPVSTTIIGLSHSTEGKWE
TAFDGNKTAHGSTWEPGREYQVALMVQGGNKELRVRGWPACGELGNETNT
>SEQ_556_PYLH01000118.1_8 PYLH01000118.1_8 # 4850 # 5071 # -1 # ID=118_8;partial=00;start_type=ATG;rbs_motif=None;rbs_spacer=None;gc_cont=0.536
MGGITFMVALFESGRKLYELHEMGNAWTEAVRILPGVWVNSRSGVSWDMSLRVEALIAAN
IDGGKLMLYTQRG
>SEQ_557_PYLH01000119.1_1 PYLH01000119.1_1 # 3 # 725 # 1 # ID=119_1;partial=10;start_type=Edge;rbs_motif=None;rbs_spacer=None;gc_cont=0.538
KLISVKDRQSHDNEGLQPPSLNGTHEAETITPSEDSLQVNKGKQDLPSPLQLPLPNSAAD
GNPSSTSAAGRGDEKSHENGNGTRNSQQSVAEDIEQNKDAGEKVVAPTGGEEDSRLPVMT
VEEMRGATTKSNSGSSTTAATAMQSDTGTEGTPTNNHPNRPSIDGDTPLGSISDGEAASA
NKYDTVSQSAGSTTAPTTNAKTGETDMPGDSDGSTAVSHTTSPLLLLVVACAAAAAVVAA

>SEQ_558_PYLH01000119.1_2 PYLH01000119.1_2 # 812 # 1480 # -1 # ID=119_2;partial=01;start_type=Edge;rbs_motif=None;rbs_spacer=None;gc_cont=0.538
PAPQTPTRRQVRPTSSRKQRIRTGWQQSTRWQFTSQASPQAAPAALQTVGCRGSTDAWRM
WKRKGRGGFTRIRVADTLEGKRKQCENTQRGIRRPQSKQTSNQKSKMGCTQPQHRQRIKN
TNNKSRSVGASTQQWGRGATGGTTSAHTLIAPVKQNTHREREKGRPLNATETQKQKQLRC
SAHAARQDGSGACRAKESTNGPAWVCMHIYNGHIMCVLRGVR
>SEQ_559_PYLH01000120.1_1 PYLH01000120.1_1 # 2 # 442 # -1 # ID=120_1;partial=10;start_type=ATG;rbs_motif=None;rbs_spacer=None;gc_cont=0.587
MHSRNGELGTVCHVANAVHTCGNCAASCAAKEEGATVAFTMNVTTHKYAGPYELWRRQFS
SDGTIHPPARSSDADRTGICQLPPPREGRDDTKSGGTTAPQVDAEPPRQHEDWRQSAAAG
GPNTVDPSPASTAATNTSETKSEFATN
>SEQ_560_PYLH01000120.1_2 PYLH01000120.1_2 # 486 # 974 # -1 # ID=120_2;partial=00;start_type=ATG;rbs_motif=None;rbs_spacer=None;gc_cont=0.587
MSSPAAWWVAAGVVCLPCVDAVSWCVNCAAGSAALSSCCLLSLSCCIRCAPSLSLLFHSF
PFRLTDQLTDSSDSTTGDHDCDGDDGDGAAPCGVRRVVPCAAAACPCWSLRSRAAVGSAG
DVSGAADAVVVPVDVSCAPSDGSLSYRVCVCLGVEEVFCCQC
>SEQ_561_PYLH01000121.1_1 PYLH01000121.1_1 # 1 # 138 # 1 # ID=121_1;partial=10;start_type=Edge;rbs_motif=None;rbs_spacer=None;gc_cont=0.609
LSMSLTVQISSTPLNDHTHDDDVPSAVRPVGARPVLLPFRVRDSK
>SEQ_562_PYLH01000121.1_2 PYLH01000121.1_2 # 148 # 750 # -1 # ID=121_2;partial=00;start_type=ATG;rbs_motif=None;rbs_spacer=None;gc_cont=0.519
MEHTAEQRKQIKQNTQSLFSLIYLHRTTVDAHKSPWLSAGTHSPHTILQPRVVYASADTA
SSSGAHTHAELLRLPSVSRRSDGVRVVVVVGTSVVVVLVACVVVVVVVVVVVVVGAFVVI
VVVVDGAFDFLLLSFALSVSSRSASSPADFPDSSCRSLELLSDTAAPFLSFDSGEGRAAL
GESVTRACPSGLDFVGSASC
>SEQ_563_PYLH01000121.1_3 PYLH01000121.1_3 # 836 # 1057 # 1 # ID=121_3;partial=00;start_type=ATG;rbs_motif=None;rbs_spacer=None;gc_cont=0.441
MFCVLLHAHWSYPMQTFRVFLLYCSFFTSVLFYLLFLINCCGAVCLRFSLTLFPTAPWCA
LLMLPFVAAAVAV
>SEQ_564_PYLH01000121.1_4 PYLH01000121.1_4 # 1035 # 2015 # 1 # ID=121_4;partial=00;start_type=TTG;rbs_motif=None;rbs_spacer=None;gc_cont=0.522
MLLLWLCDLSLFLLSLCVDGELVCAEGYTQVTGVMAMMMTGRVLLVCALCVLWCGAGGRC
DGGETAVPRSGGGELPPGSAERGTPRQETQDLNVGAPHVNGKVPSQSSPRIEKADDEDRE
GKDKKDEKENIKAITETHESHKNEGAPQSLSAPPPIPPIPPSGGPVPSSTAGEGGPTAEK
ENLQKVTKNDSEAPEPPSGDATQGQHSHDTDTEDSTRNAATGSPAEPTFSSTSASGSGDH
VQNKADRDDAQSSEGQHDSLDTGNTNVVPTLSETAPQAETTTANTTHTTTKIADSDSSTA
VSHSTSPLLLLLLLVACAAAAAVVAA
>SEQ_565_PYLH01000121.1_5 PYLH01000121.1_5 # 1846 # 2463 # -1 # ID=121_5;partial=01;start_type=Edge;rbs_motif=None;rbs_spacer=None;gc_cont=0.561
SNQKSKMGALTTTQAEDEKIPTTKSRSVGASTQQWGRAATGGTTSAHTLIAPVKQNTHRE
RERSPAQSNGNKTKTVTVLRPCSQAGRQRCVWCKREHQRACMGVHAYIQWAHYVCASWDE
VRARVHARGHTEREGRVCVRAVHGSLSLTLTRPPPQQQPHTQQEEEEAKEGRWSGRPRCC
CHCRQSLSSYELCWRWLFLLVVLSH
>SEQ_566_PYLH01000122.1_1 PYLH01000122.1_1 # 1115 # 1870 # -1 # ID=122_1;partial=01;start_type=Edge;rbs_motif=None;rbs_spacer=None;gc_cont=0.565
RARNELPKLSAPAESTPEAQEDSPSKQEKPESEAAGRAATGDEKRRSDAEAQGPSTVMST
ASSPPLPPPAPATVGEERPTAVAVPAGGSPTAQTDSQTLTEERTKTPPSPNKKEPEETEP
TSGDGVAEQQGQGTVLTDLKGEPTGSPAEVTASSNSTSGSGDGQSKADGNDDNSKGPNHK
ETHNDPEASHTNVAPTASETNPLTAKAAATARTDGTATPGSSDGSTVVSHTTSPLLLLLV
ACAAAAAVVAA
>SEQ_567_PYLH01000123.1_1 PYLH01000123.1_1 # 2 # 190 # 1 # ID=123_1;partial=10;start_type=Edge;rbs_motif=None;rbs_spacer=None;gc_cont=0.614
QRLRTVCGLDAPLWCMACLGVSLLRVWCQPALHNCGNGVLTAVFGLALAAPPSGATRANV
SR
>SEQ_568_PYLH01000123.1_2 PYLH01000123.1_2 # 474 # 686 # 1 # ID=123_2;partial=00;start_type=ATG;rbs_motif=None;rbs_spacer=None;gc_cont=0.620
MPGCCPLLMWCALCVCLPHLSSPLLLSMSLTVQISSTPLNDHTHDDDVPSAVRPVGARPV
LLPVSGRDSK
>SEQ_569_PYLH01000123.1_3 PYLH01000123.1_3 # 696 # 1295 # -1 # ID=123_3;partial=00;start_type=ATG;rbs_motif=None;rbs_spacer=None;gc_cont=0.527
MEHTAEQRKQIKQNTIISSSCLVHRTTVDAHKSPQLSAGTHSPHTILQPRVVYASADTAS
SSGANTHAELLRLPSVSRRRDGARVVVVVGTSVVVVLGAFVVVVVVVVVVVVVGAFVVVV
VVVDGAFDFLLLSFALSVSSRSASSSADFPDSSCRSLELLSDTAAPFLSFDSGEGRAALG
ESVTRACPSGLDFVGSASC
>SEQ_570_PYLH01000123.1_4 PYLH01000123.1_4 # 1420 # 1602 # 1 # ID=123_4;partial=00;start_type=ATG;rbs_motif=None;rbs_spacer=None;gc_cont=0.421
MQTFRVFLLYCSFFTSVLFYLLFLINCCGAVCLRFSLTLFPTAPWCALLMLPFVAAAVAV

>SEQ_571_PYLH01000124.1_2 PYLH01000124.1_2 # 654 # 1031 # 1 # ID=124_2;partial=00;start_type=ATG;rbs_motif=None;rbs_spacer=None;gc_cont=0.521
MRPFYFFCLPNFLHPFLFGCVYFGCSAALWVVCLNSFCPCCSDCEKTLWVRVHGSVVAAL
IVVVALRQPRQDCQRVALGCLVGLISVSCAMDSRRRRTLSCSGVSAKGGSFVVAASAVLC
FPLVL
>SEQ_572_PYLH01000124.1_3 PYLH01000124.1_3 # 1084 # 1323 # 1 # ID=124_3;partial=00;start_type=ATG;rbs_motif=None;rbs_spacer=None;gc_cont=0.604
MLRAGGPCGVAAVRTVCGLDASLWCMACLGVSLLPSVVPAGSSQLWQWRVDSGVWVGVGC
STLWGYEGVCVTMSDNNRA
>SEQ_573_PYLH01000124.1_4 PYLH01000124.1_4 # 1518 # 1790 # 1 # ID=124_4;partial=00;start_type=ATG;rbs_motif=None;rbs_spacer=None;gc_cont=0.619
MCLLSWIGVCVVRGVRRTVHAWLLPSPHVVCPLCVCLPHLSSPLLLSMSLTVQISSTPPN
DHTHDDDVPSAVRPVGARPVLLPFRVRDSK
>SEQ_574_PYLH01000125.1_1 PYLH01000125.1_1 # 1 # 768 # 1 # ID=125_1;partial=10;start_type=Edge;rbs_motif=None;rbs_spacer=None;gc_cont=0.573
LLTALLGDFGPPYFMRLSYTADNKWETMLKGEAKLTTESRPWVPKKEHQVALMLQGNKAS
VYIDGESLGEEAPLTGGTPLEPFGFCFGACDFDDDGDGGDEEDSQGESSPEESSPEKIGK
KPRVTVTNVFLYNRPLNSTEMRAIKDRIPVSTRAPEPQVKIAPKPVAPAAPAAPAAPAAP
AVPGPREVPAAPGRTTVGRTANTQHAPAGRLTSAGNEGTAREKGDGGANGDAGSAYGRVL
LPLLLLLGLWGFATA
>SEQ_575_PYLH01000125.1_2 PYLH01000125.1_2 # 951 # 1352 # 1 # ID=125_2;partial=00;start_type=TTG;rbs_motif=TTTTTT;rbs_spacer=15bp;gc_cont=0.527
MFKFLNFIFHPPSLLFFAFGATSKEVIFSFLLFSIVSCCTLPVRGAVCFPPNCSTRTPTD
TLMTTALCASPAARMRRGRDERRAEGAVTCGRATSACGAEHTFLSLLFCLLRSGLADTRS
ATHTQPHPAAFKK
>SEQ_576_PYLH01000126.1_1 PYLH01000126.1_1 # 2 # 124 # 1 # ID=126_1;partial=10;start_type=Edge;rbs_motif=None;rbs_spacer=None;gc_cont=0.569
YAGLARIVSGVPSKVQREPALLEANIPLLHVVRLRAALHV
>SEQ_577_PYLH01000126.1_2 PYLH01000126.1_2 # 686 # 1075 # -1 # ID=126_2;partial=00;start_type=ATG;rbs_motif=None;rbs_spacer=None;gc_cont=0.605
MAKGFLRVNWRACGSWLILRWQRPLPGTTERVAVSVLANGTTPLVAGLGSEACQRVRVPY
GRHSMFRVLSGCHGLRRMLSRRLVNMHSTMSATELPVHGPAGTHQCQETLPDLILRRVGL
AERVLVEGR
>SEQ_578_PYLH01000127.1_1 PYLH01000127.1_1 # 631 # 1269 # 1 # ID=127_1;partial=00;start_type=TTG;rbs_motif=None;rbs_spacer=None;gc_cont=0.631
MAERIIGVRQLRPGAHRSTVTGDWEPTRTDATLTRGEEAALARLRSGVSHKYGWLLRPLQ
PAIPRTFCWCGPDASQQARKRVHTETPPPPAGPHHATIRRPADCPVCGKHRSCRTSVVTH
MFNAQGITRSPSRCGSSAFPVSRNRQKSHRNHRPALKRGRERETAHRSHLRRRLHRPGRS
HSHAVSAWRRAKGKPELYFIFGTSTSKSSPDK
>SEQ_579_PYLH01000127.1_2 PYLH01000127.1_2 # 1400 # 1672 # -1 # ID=127_2;partial=00;start_type=ATG;rbs_motif=None;rbs_spacer=None;gc_cont=0.538
MCACHFRHTVHCFSVVFSSCAEAGFLCGFDVLHAEVRALQRVAIQSLFLVSRLSFCRVFV
PCVGGQSPGTARLPVASRAFTKCFLLRCRS
>SEQ_580_PYLH01000127.1_3 PYLH01000127.1_3 # 1920 # 2156 # -1 # ID=127_3;partial=00;start_type=ATG;rbs_motif=None;rbs_spacer=None;gc_cont=0.553
MDAINEKREKRAACQEQKRPAASARGLVPSRRTEVLMGQRPFHFKVESHQYFREARLPHL
PNVRSMLFSGCLQSRAEE
>SEQ_581_PYLH01000128.1_1 PYLH01000128.1_1 # 79 # 216 # -1 # ID=128_1;partial=00;start_type=ATG;rbs_motif=None;rbs_spacer=None;gc_cont=0.449
MRKMLLKATYKLEGEGVFSLEEWRDLEWKDTVTALARGKLHAAFF
>SEQ_582_PYLH01000128.1_2 PYLH01000128.1_2 # 213 # 434 # -1 # ID=128_2;partial=00;start_type=ATG;rbs_motif=None;rbs_spacer=None;gc_cont=0.500
MSSSVKEILLERTAGTANMRLNDFLPGELGEEWVANKNGDDSMEMFFSETQDVYPGRGVI
GHDNGIAVLRRAE
>SEQ_583_PYLH01000128.1_3 PYLH01000128.1_3 # 510 # 764 # -1 # ID=128_3;partial=00;start_type=ATG;rbs_motif=None;rbs_spacer=None;gc_cont=0.655
MWRYCGRLHVALLRRRWASTASPTDVAVRLHCAPTTEPCERRAQRHWDCGTKQPRLSFGA
SGACRPQLGGASGMLHHTRVVMAF
>SEQ_584_PYLH01000128.1_4 PYLH01000128.1_4 # 818 # 1030 # -1 # ID=128_4;partial=00;start_type=ATG;rbs_motif=None;rbs_spacer=None;gc_cont=0.582
MERGDVWPRSTHRSLHDGALHIVLLALRCDCGPLRGNGGGWTRVLTCGGTVGSCLLYFSF
VKVCAYFWCR
>SEQ_585_PYLH01000128.1_5 PYLH01000128.1_5 # 1146 # 1391 # -1 # ID=128_5;partial=01;start_type=Edge;rbs_motif=None;rbs_spacer=None;gc_cont=0.476
GQNRVNSLIYLDAILRARVFFTLFDVHSSSEESGTMRAWNFSCHVNCGQHRGLSLLLRRF
VVSLCRVGGETPYSLLLRLSA
>SEQ_586_PYLH01000129.1_1 PYLH01000129.1_1 # 719 # 1054 # -1 # ID=129_1;partial=00;start_type=ATG;rbs_motif=None;rbs_spacer=None;gc_cont=0.336
MVVGCFCVCVFSFLFFFSFLLFGCGLSIGRLFSVFFFFSLFFPKYEVWKGEDEFLFIYFN
KFCNEWPLLGLQCNIMRLSSLFLFISAMHLCCTVFLVRPFTCSAPAFTFFA
>SEQ_587_PYLH01000129.1_2 PYLH01000129.1_2 # 1331 # 1621 # -1 # ID=129_2;partial=01;start_type=Edge;rbs_motif=None;rbs_spacer=None;gc_cont=0.619
LCASPAARMRRGRDEWRAEGAVTCGRAARAGWGGAHIFFPLLFLFFFCGQGGQTPAAHTH
TQPHPAAAFLRPFALRVISRAGSPFGVWPRQHFSPL
>SEQ_588_PYLH01000130.1_1 PYLH01000130.1_1 # 2 # 205 # 1 # ID=130_1;partial=10;start_type=Edge;rbs_motif=None;rbs_spacer=None;gc_cont=0.475
AVCSRCISTASAVLCVCVRELLLLGVTAAGMMVSLIVEGRRCSLFYSIFSLLSLSHTQRR
KGSKAKR
>SEQ_589_PYLH01000130.1_2 PYLH01000130.1_2 # 276 # 1385 # 1 # ID=130_2;partial=01;start_type=ATG;rbs_motif=None;rbs_spacer=None;gc_cont=0.503
MLSRVAAVKAPRTHNCRRVTGSSERRREGRESEPQRPNMSRRVFNSTVLLLIVVMMCCCS
GAASSQDTSSASGSSKGKLFDWRDKKGETVSSLRVPSLVEMNGDVFAVAETQCTGTGGCV
FTGIASELLTLSDEESKELDMSKLKTQVLEECSSGGEQCPSQTAVLAGTQRVKKVHVSRP
TTVVQGSDIYMLAGNYSWTYEDKADSVFQCGLLLVKGNINNEEGSTNKRILWKDTYDLPW
ISNGRQEQSWTRLIGGGGSGIKTKGDTLLFPLEGTKKEDGKAVSLIMYSSDTAGWVVSRE
MSADGCSDPSVVEWKDKLIMMTACDDGRRRVYEFNLTESWTEALGHSRACGATNTREIRR
ALGTGLSQRR
>SEQ_590_PYLH01000131.1_1 PYLH01000131.1_1 # 91 # 825 # 1 # ID=131_1;partial=00;start_type=ATG;rbs_motif=None;rbs_spacer=None;gc_cont=0.555
MHDESQWAACEGSAPRQSVIPPSACRGMYTQKNIWTRHHQTHMPFHAPINKGEGASWCVG
VHSNIFISTAINGEESGVTATEGKTNVYCNNLTARSRKNKNRIVGCTSRGPTIHVVCGDH
SLFTVTFFCVAVCAAPPLVCVRTLREGCRHDGPLSPYAHAVEPCVPLLFASPSSICVLVL
RHGCVCVLPAAVDWSVCRAWCAAYGACLAAALSSCGVPSVCVCRTSRLPCCSPCPSLCRS
APHH
>SEQ_591_PYLH01000131.1_2 PYLH01000131.1_2 # 844 # 1212 # 1 # ID=131_2;partial=00;start_type=ATG;rbs_motif=None;rbs_spacer=None;gc_cont=0.477
MMCRLLCALLVLALFYFSSARATASEVKPEQEVNVKVTVSEVLNELGGEHNSDTDVDELR
SGKTASGAGHNANGMLPSNSEPLVPMVDTLKSESPKDVQEQALDGVTEAAKRRKKRGPLI
QK
>SEQ_592_PYLH01000131.1_3 PYLH01000131.1_3 # 1198 # 1320 # -1 # ID=131_3;partial=01;start_type=Edge;rbs_motif=None;rbs_spacer=None;gc_cont=0.504
AFVVVVVVVAFAAVVSLSDTSLQQSHLLAAAHRMYLLLLD
>SEQ_593_PYLH01000132.1_1 PYLH01000132.1_1 # 2 # 538 # 1 # ID=132_1;partial=10;start_type=Edge;rbs_motif=None;rbs_spacer=None;gc_cont=0.590
RQDRPDLLQEPPPGVSTAPPRRMTSSRSTSPCPSCSSVFSSVHNMKAHARRTNPGTPIIA
EGLTRGFCDSSTFSPTGASRAGHYRKCQAYQRAKNGQRTSASSNDSRSPSATPPLQPHQP
LSPRQSTGGPAAHAVGMPPSSTTEHPTIWEHTLSHDSNVQKGKTGHIATDSPQAINEQ
>SEQ_594_PYLH01000132.1_2 PYLH01000132.1_2 # 525 # 626 # -1 # ID=132_2;partial=00;start_type=ATG;rbs_motif=None;rbs_spacer=None;gc_cont=0.392
MNSLVAVASVKVTFFYAVKREVLVSLYFVVTVR
>SEQ_595_PYLH01000132.1_3 PYLH01000132.1_3 # 630 # 857 # -1 # ID=132_3;partial=00;start_type=GTG;rbs_motif=None;rbs_spacer=None;gc_cont=0.583
MCFAVSLTYSCSSDKAMRAHRAKSIPVVVRDDPFGYEDASQTRTVIGRNGWAPTRINVST
RDLDGTRKYCSSERY
>SEQ_596_PYLH01000132.1_4 PYLH01000132.1_4 # 999 # 1376 # -1 # ID=132_4;partial=01;start_type=Edge;rbs_motif=None;rbs_spacer=None;gc_cont=0.489
SRPHLTPRSTHIMCPLYICMHTHAGPLVLSFAPHAPLPSCLAAWAEHRNCFVSIALSGGL
SLSLPVCVFCFTGAMRVCALVVPRFGLFYCFIAFLVVECTHYPCFCLLGCFDCVRLHCLL
YFSFF
>SEQ_597_PYLH01000133.1_1 PYLH01000133.1_1 # 1 # 300 # 1 # ID=133_1;partial=10;start_type=Edge;rbs_motif=None;rbs_spacer=None;gc_cont=0.580
PLAKKPRLQVPSPQWGIPTWHVDFLAAVERLCWKEVSEEEEGAHTTIQALVGVAKTLLLV
SGQMLCHDPQLCAQLRCDSCPLFGRMAHALQITGSPLCR
>SEQ_598_PYLH01000133.1_2 PYLH01000133.1_2 # 626 # 955 # -1 # ID=133_2;partial=00;start_type=ATG;rbs_motif=None;rbs_spacer=None;gc_cont=0.564
MIPAHHVDCWSTGIAANIHYKATCYLVLVVCCYSKERAAQGPSVAMRQVFRLIGAVVRAE
AVLDGSTPNSQRRGIPTVDDAESPVVSGDGGSAARGVCDEAAAEEPVPY
>SEQ_599_PYLH01000133.1_3 PYLH01000133.1_3 # 952 # 1482 # -1 # ID=133_3;partial=01;start_type=Edge;rbs_motif=None;rbs_spacer=None;gc_cont=0.582
SHLFPVVDRTSERIELVYRYPSVTHTDGQQHRASTNRAHSRRHVIIVSVVVQWCGADLHS
ERHGEQQGRREVRQTHTEGTPHEERAAARHAPYAHTTHDTHSNPRQQAQHTQPCRNTNTH
KWRREKQTEAAHKAPPHVHTARAVRRVGTPHGGYAHTQEEVQCTQQQKSKVTVKRE
>SEQ_600_PYLH01000134.1_1 PYLH01000134.1_1 # 73 # 366 # 1 # ID=134_1;partial=00;start_type=ATG;rbs_motif=None;rbs_spacer=None;gc_cont=0.503
MVFDEDIRKLYENGVHNLLWWSEDAADVKTTVERITKQFLDAAVIESRNPKKSRAAIKLE
GLYESVYNARWSHVVEVPDGEGTGMKVREGEPPQPWK
>SEQ_601_PYLH01000134.1_2 PYLH01000134.1_2 # 505 # 855 # 1 # ID=134_2;partial=00;start_type=GTG;rbs_motif=None;rbs_spacer=None;gc_cont=0.533
MNCEVERVWQIVKGNVNKWFDTHRGTYFAPKRRVLIGTPGIGKSVAAGSYLLYQLLHCDV
EKLQVVVHCFGGGDACVFDKTTRAVTRYGDEDMCILELRSLKGPWEECVYYLRCGK
>SEQ_602_PYLH01000134.1_3 PYLH01000134.1_3 # 1081 # 1254 # 1 # ID=134_3;partial=00;start_type=ATG;rbs_motif=None;rbs_spacer=None;gc_cont=0.511
MYLLGPIPRHVSDEEAFTERCEAVRFALRSINEVTVKKHFSREASRHCILRIRPTSL
>SEQ_603_PYLH01000134.1_4 PYLH01000134.1_4 # 1380 # 2015 # 1 # ID=134_4;partial=00;start_type=ATG;rbs_motif=None;rbs_spacer=None;gc_cont=0.494
MLASKDNILPIFCGWFALKLCTESAFVKTMGTKLTEFEPPTGRQAKPCVLKLATEPHPKG
DEGLLPSEYEKTIRKIKYGVLYKPAVKHFPLVDAFFFLVSNPMTLVELRMTTAGGQHTTA
STVRQFTECLAAYCNGWEESSQDMSWEIIYVQQADSTPMNDWQRCDVVNSSNKTDADNNE
IAAFWREKVRQYPVLISSGEFSMDEALRSVQ
>SEQ_604_PYLH01000134.1_5 PYLH01000134.1_5 # 2109 # 2213 # 1 # ID=134_5;partial=01;start_type=ATG;rbs_motif=None;rbs_spacer=None;gc_cont=0.524
MLVSEHAVRVHQPRAVTVYRTDFRTVNAIEHNSDR
>SEQ_605_PYLH01000135.1_1 PYLH01000135.1_1 # 1 # 393 # 1 # ID=135_1;partial=10;start_type=Edge;rbs_motif=None;rbs_spacer=None;gc_cont=0.545
RWHASTSDVVCGHFTAPVKSHITSHALAVGYGCRECSRHYFARLLFTALRQIDASPPESF
TAAPCVVLPAQDSLVVCRLADSQTPLRWDMQGCGLPLTVLGTAVWMRQPHERMYCGTIKC
VKYAEPQRLQ
>SEQ_606_PYLH01000135.1_2 PYLH01000135.1_2 # 696 # 1118 # 1 # ID=135_2;partial=01;start_type=TTG;rbs_motif=None;rbs_spacer=None;gc_cont=0.577
MQHFDGEKQEEHKPNCWLHFPWTNNPRGVRGSTLLLLLCFCVAMCAAPPHVCVSTLREGC
RHDGPHSPYAHAVEPCVSAPCLLLPSSICVLLLRQGCVCVPAAVDWSVCRAWCAAYGACL
AAALSSCGVPSVCVCRTSRLP
>SEQ_607_PYLH01000136.1_1 PYLH01000136.1_1 # 1 # 1128 # -1 # ID=136_1;partial=10;start_type=ATG;rbs_motif=None;rbs_spacer=None;gc_cont=0.586
MATFADMGYYRVNWSMAEPMSWGHRSGCDFLVNKCNTTDNIAAKYPQMFCDAKDTETLRC
TSDRRHVGTCTASIVEDKGSLVDKDVCPVVSLEFHEISSGTTYRTCSDENVDYLRGSLTG
GGSWCLDAELLETKDGNGHKSVKGVCAQVSCGEGTVRVRHLGSSVFQPCTEDTDIPVTLK
DFRKMGRSSAPRTARCAPLPRTAAVLSFRVRWWVDKVASKRRKQKSLRLLRGRLLRRILV
HSCLLWRLVPPLKRSLPVLWLRVSLVVAFMPVRGVNRGCGPKVRTTLSGEGGDLAVEARE
PTEPPAPTLFFSPSPGEDVARAEGDPRADCPAVIPSASAPATPIPSVNGDDFRAIPDALV
QQADSDCCVAAATAGL
>SEQ_608_PYLH01000136.1_2 PYLH01000136.1_2 # 1131 # 1352 # -1 # ID=136_2;partial=01;start_type=Edge;rbs_motif=None;rbs_spacer=None;gc_cont=0.604
KKRERGVRGTHRRMVAGKHVQEKTKAHFGCKSLEGMVLEDEDGPREKEIPHWKGRHARDE
LMAPQSVPATTRL
>SEQ_609_PYLH01000137.1_1 PYLH01000137.1_1 # 455 # 841 # 1 # ID=137_1;partial=00;start_type=ATG;rbs_motif=None;rbs_spacer=None;gc_cont=0.589
MVSLLLCCCVRCTYSRVCVRTLREGCRHDGPLSPYVHAVEPCVPLLFASPSSICVLVLWQ
GCVCVCLLLWIGVCVVRGVRRTVHAWLLPSPHVVCPLCVSAAPLVSPVALHVPHCADQLH
TTERPHSR
>SEQ_610_PYLH01000137.1_2 PYLH01000137.1_2 # 838 # 1809 # 1 # ID=137_2;partial=00;start_type=ATG;rbs_motif=None;rbs_spacer=None;gc_cont=0.574
MTTCRLLCALLVLALCCCPSVCVTATGGDQNKVGSNLSPAQSPGAGVPGLPNTSKTSSST
VPSVTLPGNENPDGRGQASDTRSDTARGTSGVADTSGIPAPAVTVGSKDQGAGSPATLGN
DAEQPHGTSGLQGAADPAKTVQEQAQITGPAGTGSRSMSSKEHKGSESQTSQGLSSENDA
EQKPGEEQTSGTTRDTVQETATGPVPPESPDTESPGPIPKEGPGLGTDGSGSSGGSVNPA
TSSSSVTGTVSAQSQKENAPTTTTTTTTTAPEASSTTTTEAPTTTTTRAPSRLREIDGSL
SSSAWVCAPLLLAVSALAYTTLG
>SEQ_611_PYLH01000137.1_3 PYLH01000137.1_3 # 1900 # 2145 # 1 # ID=137_3;partial=01;start_type=ATG;rbs_motif=None;rbs_spacer=None;gc_cont=0.488
MIVFCFTCFRCPAVCSLPLHASVTLNAPQTHSYAWHSHKCLRGVTFEDGCVRAGAILCSP
LFCVFTFFTSLLFCFTCVLFLI
>SEQ_612_PYLH01000138.1_1 PYLH01000138.1_1 # 1 # 201 # -1 # ID=138_1;partial=10;start_type=ATG;rbs_motif=None;rbs_spacer=None;gc_cont=0.473
MLLCPQCFDFLRHPLRAFLAPKAPFGFLTVTFGAFPLLKFVSLFAAGVPPAEFAGGGAFL
ESLSSFS
>SEQ_613_PYLH01000138.1_2 PYLH01000138.1_2 # 304 # 552 # 1 # ID=138_2;partial=00;start_type=ATG;rbs_motif=None;rbs_spacer=None;gc_cont=0.522
MLIMLNSPIIKKHTKTPNLKIRILLLQTTEALPQTAIPLTTAPTNDKTTPVDSDGSTTAS
RTTSPLLLLLVACAAAAAVVAA
>SEQ_614_PYLH01000138.1_3 PYLH01000138.1_3 # 693 # 935 # 1 # ID=138_3;partial=00;start_type=ATG;rbs_motif=None;rbs_spacer=None;gc_cont=0.527
MHTHAGPLVLSFARHAPLPSCLAAWAEHSNCCFVSIALSGRPLSLSLPVCVFCFTGAMRV
CALVVPHLGFLLYCFSFFCG
>SEQ_615_PYLH01000138.1_4 PYLH01000138.1_4 # 928 # 1320 # 1 # ID=138_4;partial=00;start_type=GTG;rbs_motif=TTATT;rbs_spacer=15bp;gc_cont=0.583
MVESTHSAGCVCVCNDMSDLCVLSASLCRCFSSDSLVPHSCSASMGADKHTSTCTCTHTP
YRTQVGSPCTARGALSALWNVAAGTIGLGLLEPVAAFGDAPIRSVGSAGVVVGRRESSGG
HGDLYALSSQ
>SEQ_616_PYLH01000138.1_5 PYLH01000138.1_5 # 1299 # 1535 # -1 # ID=138_5;partial=01;start_type=Edge;rbs_motif=None;rbs_spacer=None;gc_cont=0.565
RSIAQRALPADHTLLHNRTATPIVMRSPEAEMQRVMRTDLLSLLSFRGTRQQACRRCDHY
DRSIRTATGQGTYCELNA
>SEQ_617_PYLH01000139.1_1 PYLH01000139.1_1 # 3 # 932 # -1 # ID=139_1;partial=10;start_type=ATG;rbs_motif=None;rbs_spacer=None;gc_cont=0.486
MHDTHTTVCVDAFPCGGACTLVSFGCSLVFFFLTFLLYCFFCAFLNLCLLIPTASWCVQA
ATICHCAVTVSVADVSLLFLLLCVDGELVCAEGCTQVTGVMAMMMTGRVLLVCALCVLWC
GAGGIHAREIENNAGGYCVTSGVFEGKTSYLSGGCHKTTPTLPLRSALPIAALQADDREE
EGSSTKGPHLSLNEKLGAGGGSPSDSFPPGNTFLSSTPFEGVASTPQKNNSSGTGGQSDA
TLSPGSNMDALKTSNLEGDQENINKKDKAADLLNGEDKSKNEEVQGRRATEGHSPDTSVT
KILPPPPPAA
>SEQ_618_PYLH01000139.1_2 PYLH01000139.1_2 # 1089 # 1478 # 1 # ID=139_2;partial=01;start_type=TTG;rbs_motif=None;rbs_spacer=None;gc_cont=0.595
MSAGTHSPQTILQHTAVYASADTASSSGAHTHAELLKLPSTSRRRDGARVVVVVGAVVVV
VVVVVVGALMFFAELFSSSFGGVGDIPVVAVLGAATVLESGDSASSGCVCSTPAPVIAFA
FCVLPVSGSV
>SEQ_619_PYLH01000140.1_1 PYLH01000140.1_1 # 3 # 230 # 1 # ID=140_1;partial=10;start_type=Edge;rbs_motif=None;rbs_spacer=None;gc_cont=0.526
THTQPHPAAVLFFEDLFCFACSFHALAHPSGSASLSISLPPMIFLFFCCAHSPDGVTRLL
SCLRASLSPQCTQEE
>SEQ_620_PYLH01000140.1_2 PYLH01000140.1_2 # 578 # 922 # 1 # ID=140_2;partial=00;start_type=ATG;rbs_motif=None;rbs_spacer=None;gc_cont=0.519
MSLSGLLPVVVFAMRLCCTFLLCVSPHTLLPLFYFYALCFCRHTQPHTQKMHIEVDLIAS
FVVHAGSCVWRLLSSSVAMRRSEEEGGGSALPESLFLRVWSTACGCVELGSVSH
>SEQ_621_PYLH01000140.1_3 PYLH01000140.1_3 # 960 # 1268 # 1 # ID=140_3;partial=00;start_type=ATG;rbs_motif=None;rbs_spacer=None;gc_cont=0.586
MDEGSLARVAVVVAAGFCYFSGAVAMSWEEMVVDFFSCCMAGGCWRCVPSLRGCRLVVCE
LCGWACCPLLMLSALPLLLYPRCSVPLPLVAFFSFPSHRSAD
>SEQ_622_PYLH01000140.1_4 PYLH01000140.1_4 # 1295 # 1546 # 1 # ID=140_4;partial=00;start_type=ATG;rbs_motif=None;rbs_spacer=None;gc_cont=0.615
MTAMVTMVTVRRRVVCAVLVLALSCCCCCFSVCVTAAGSPGHLSGDADAVVVPVDVSCAP
SDGSLSYRVCVCVGVEEVFCCQC
>SEQ_623_PYLH01000140.1_5 PYLH01000140.1_5 # 1744 # 2346 # 1 # ID=140_5;partial=00;start_type=ATG;rbs_motif=None;rbs_spacer=None;gc_cont=0.556
MNCGGVNFSDGTIHPTARSSDADRTGICQLPPPREGRDDTKSGGTTAPQVNAEPPRQNED
WRQSAAADRPNTVDPSPASNTATNTSETNSEFAANPKEMMVPNASKKRPSFANGPRILVA
LNASGIMSVTYGGREHVAADNTDEVNEHNATGHKSLVSVNGVAGSGFVAEGDAGGLSQRN
ASGHENPNYENSPRSIPGAV
>SEQ_624_PYLH01000141.1_1 PYLH01000141.1_1 # 2 # 1414 # 1 # ID=141_1;partial=10;start_type=Edge;rbs_motif=None;rbs_spacer=None;gc_cont=0.574
YPFLALDFACAAAAVVAALPVGQQSTWCAVISPFHGYFAVVLLCALHLFSCVCVPFVRGA
DTTDRSRRMYMRWSLVCRSCLLLPLPSVCWCCGRLRVCVPVAVDWSVCRAWCAAYGACLA
AALSSCGVPSVCVCRISCLPCCSPCPSPCRSAPHHRTTTLTMMMTCRLLCALLVLALCCC
TSVCVTENIEDPDNESSNLSSAQSQGAGGTGPANNSTAPSSTVMTVTLPQPSEMADTPES
LGPDSPPSEHPGPITGTSASPGLVDGTPETPGNDAEKPHGTSGLGVAGDAESLDEQEPIT
ESSTSDSAEPTEKAQEQATVSGAGGTGPLKQAGTGQTQCGNPKSQASSAGTGVPGSPDKA
TLQPTTKEGPGLGTGGSGSSGGSVNPTTSSSSVTGTVSAQSQKEHAPTTTTTTTTKAPTT
TTTTTTEAPTTTTTRAPSRLREIDGSLSSSAWVCAPLLLAVSALAYTTLG
>SEQ_625_PYLH01000142.1_1 PYLH01000142.1_1 # 1 # 483 # 1 # ID=142_1;partial=10;start_type=Edge;rbs_motif=None;rbs_spacer=None;gc_cont=0.602
TRTPTDTLMTTALCASPAARMRRGRDERRAEGAVTCGRATRPVGRSTHSFPPCFVFFWGP
WAGADTRSATSHTATPCRRVFLCFFCFSCSFHALAVPSAFLSLLMIFFLLLRSLSRWRDA
TAVMSACFSQSPHTRVTVLCGPHSHADERAEGSSNTQMTP
>SEQ_626_PYLH01000142.1_2 PYLH01000142.1_2 # 506 # 673 # 1 # ID=142_2;partial=00;start_type=ATG;rbs_motif=None;rbs_spacer=None;gc_cont=0.393
MEGQTVEAHATIFSIFFSGQNIYRQFGVATRQSGEFLNLCGTVMDDFFFICNYFV
>SEQ_627_PYLH01000142.1_3 PYLH01000142.1_3 # 730 # 1599 # 1 # ID=142_3;partial=00;start_type=TTG;rbs_motif=None;rbs_spacer=None;gc_cont=0.585
MPLLGLQCIHEFERSSSCCFRHASPLHIFVVRLSTYSAPSFPLLCFVFLQTHTTTHTQDA
HCSGFECSFCGACWQLRVAAVVFFRGYEKKGGGEGVRSPSLFSCGCGAPRVTALSWAPCP
IEGGMAGNFGAASWMDEGSLARVAGVVGARSVCVVWWPRCFCHFPLAVAMSWGRWWWMSS
PPAWWVAAGVVCLRCVDAVSWCVNCAAGPAALSSCCLLSLAVSAALRPSPSCSIPFPSGS
RIGSLTAATPLRVTMTAMVTMVTVRHRVVCAVQVLALSYCCCTSVCVTT
>SEQ_628_PYLH01000143.1_1 PYLH01000143.1_1 # 271 # 579 # -1 # ID=143_1;partial=00;start_type=TTG;rbs_motif=None;rbs_spacer=None;gc_cont=0.566
MFCVFSVCLLRGVVCFCPFTGFNCLMVCVRCCCWAAAICDCALAVRGVAAVSLILPPLCV
DGELVCAEGCRQLTGVMAMMMTGRVLLLCALCVLLVRCRRRL
>SEQ_629_PYLH01000143.1_2 PYLH01000143.1_2 # 657 # 1475 # 1 # ID=143_2;partial=00;start_type=ATG;rbs_motif=None;rbs_spacer=None;gc_cont=0.560
MAPARTHPSSNVTPRKQLCACHAYECVWDALNVTDAGSGKEHTEGQRKQVKQNTIIILSC
LVHRTTVDAHKSPRLSAGTHSPHTILQPRVVYASADTASSSGAHTHAELLRLPSISRRRD
GARVVVVVGASVVVVIDASGAVVVVVVVVVAVVFSAESSAFVFVWSVNGLLPLFDSVVSL
SPFFCTVSAAVPELPDLPDPPFPCSVSDAGLVGPEFPGVSATPPVLPAVSLLVSDACPLS
SGFWGPGNVTSRPVELGALELFAEPGTPASAG
>SEQ_630_PYLH01000143.1_3 PYLH01000143.1_3 # 1512 # 1730 # -1 # ID=143_3;partial=00;start_type=ATG;rbs_motif=None;rbs_spacer=None;gc_cont=0.598
MPGCCPLLFCVFALCVCLPHLSSPLLLSMSLTVQISSTPPNNHTHDDDVPSAVRPVGACP
VLLPVRVRDSNW
>SEQ_631_PYLH01000143.1_4 PYLH01000143.1_4 # 2015 # 2170 # 1 # ID=143_4;partial=00;start_type=ATG;rbs_motif=None;rbs_spacer=None;gc_cont=0.423
MLLLFLRRANLHARIVCWGFMQCAQLFLSLVNFYCVGAANNSICVVPAFRW
>SEQ_632_PYLH01000144.1_1 PYLH01000144.1_1 # 2 # 382 # -1 # ID=144_1;partial=10;start_type=ATG;rbs_motif=None;rbs_spacer=None;gc_cont=0.577
MMTCRLLCALLVLALCCCPSVCVTATGEAQDADSSSLSRAQPQGTGVPGSANSSKAPSST
GLEVTLPGPQKPDGEGQASDTRSDTAGSTGGVADTLGNSGPTSPASDTEQGKGGSGRSGS
SGTAADT
>SEQ_633_PYLH01000144.1_2 PYLH01000144.1_2 # 379 # 801 # -1 # ID=144_2;partial=00;start_type=ATG;rbs_motif=None;rbs_spacer=None;gc_cont=0.556
MQASSTLQKETRINGCFIPFLALDFACAAAAAVVVAALPVDQQSTWCAVISPFSMVTLLL
CYCGRCTYSRVCVCVWVPVAVDWSVCCAWCAAYGACLAAALSACGVPSVCVSAAPLVSPV
ALHVPHCADQLHTTEQPHSR
>SEQ_634_PYLH01000145.1_1 PYLH01000145.1_1 # 3 # 1016 # -1 # ID=145_1;partial=10;start_type=TTG;rbs_motif=TTTTTT;rbs_spacer=13bp;gc_cont=0.520
MFSCVLFLIFCVFSVLLAAGRCVFFALSLIPTASWCVCAAAAGLLPFVTVRGVAAVSLIL
LPLCVDGKLVCAEGCRQVTGVMAMMMTGRVLLVCALCVLWCGAGGGGCDDTPQALLSGSG
GGTVVGNGAGQSGGADNAFFASETNGESEGHRLEGTDLGQINSSPRGGAVGLDNKLAVIP
AGSPVTRNQVLSNEALSLQSPPSPKPSAPELQDLPEGPAVSGGSQGGGADNAVGGVVGPS
GSSSGSGVKSMVSASFSAGTLSPPNPVDGDVLQGGKGTTATLSMDSSEESVNSQSAEPPA
PAQPNLDRQEASTSDAENHSSIKPHTAGNQVVNGGATG
>SEQ_635_PYLH01000145.1_2 PYLH01000145.1_2 # 1069 # 1536 # 1 # ID=145_2;partial=00;start_type=ATG;rbs_motif=None;rbs_spacer=None;gc_cont=0.577
MAPARTHPSSNATPRKQLCACHAYECVWDAFNVTDAGSGKEHTAGQRKQVKQNTIISLSC
LVHRTTVDAHKSPRLSAGTHSPHTILQPRVVYASADTASSSGAHTHAELLRLPSISRRRD
GARVVVVVGASVVVVVVVVGAFVVVVVVVVGACSF
>SEQ_636_PYLH01000146.1_1 PYLH01000146.1_1 # 2 # 304 # -1 # ID=146_1;partial=10;start_type=ATG;rbs_motif=None;rbs_spacer=None;gc_cont=0.554
MAMMMTGRVLLVCVLCVLWCGAGGGGCDDTPQALLSGSGGGTVVGNGVGQSGGADNALFA
SETNGESEGHRLEGTDFGQINSSPRGGTVGLENKLAVIPAG
>SEQ_637_PYLH01000146.1_2 PYLH01000146.1_2 # 329 # 532 # -1 # ID=146_2;partial=00;start_type=TTG;rbs_motif=None;rbs_spacer=None;gc_cont=0.534
MFCVFSAYLLRGVVCFCPFTDSNCLMVCVRCRCWAAAICDCAVAVRGVAAVSLLLLPLCV
DGKLVCA
>SEQ_638_PYLH01000146.1_3 PYLH01000146.1_3 # 610 # 939 # 1 # ID=146_3;partial=00;start_type=ATG;rbs_motif=None;rbs_spacer=None;gc_cont=0.588
MAPARTHPSSNAIPRKQLCACHAYECVWGAFNVTDAGSGKEHTAGQRKQLKQNTIISSSC
LVHRTTVDAHKSPRLSAGTHSPHTILQPRVVYASADTASTAGHPTQSC
>SEQ_639_PYLH01000147.1_1 PYLH01000147.1_1 # 126 # 572 # 1 # ID=147_1;partial=00;start_type=TTG;rbs_motif=None;rbs_spacer=None;gc_cont=0.506
MRGHGKECVYYLRCWQRRERRHRDILRLLTGWGHDCVVNFPKVTNYDEWAKQIQAARIIV
NCPDGMDVKAMCAWMKRGVKPDEQAEYWRMVKERMDEVGPIPRHIFYANMFIAHSAAIED
ALEGIKSRDGEEHFTHWGVRLWYSEDPS
>SEQ_640_PYLH01000147.1_2 PYLH01000147.1_2 # 922 # 1065 # 1 # ID=147_2;partial=00;start_type=ATG;rbs_motif=None;rbs_spacer=None;gc_cont=0.458
MEYHTNNNIKYRVLYIPAVASFPLVDFFFLCEVTAEDAGWAADDYGE
>SEQ_641_PYLH01000147.1_3 PYLH01000147.1_3 # 1129 # 1527 # 1 # ID=147_3;partial=00;start_type=TTG;rbs_motif=None;rbs_spacer=None;gc_cont=0.446
MGGIIPRHLVGDYLCAARRQRADDWQRCDVVNSDNVSDESRGIAAFWTEKVRQYQVSISS
GEFRRDEALRSVEEPRKWENELGKGAVLICGKKYCGSYIFFDNFVSLHTVQVHQHQAAVF
KKNVKNDQRYRT
>SEQ_642_PYLH01000147.1_4 PYLH01000147.1_4 # 1719 # 2237 # -1 # ID=147_4;partial=00;start_type=ATG;rbs_motif=None;rbs_spacer=None;gc_cont=0.578
MAREHAATPRRNTERGDDKGKRQEAAQHTRKKQITGWKSTAKALALAGNSTPALTHTHHR
SAVSPRVRGFGPPHSKRTHRQQSTTNGRGREETHRHRLQAPSHGNGIRPQPAAGTQRTRS
EQSPKEPHTRKRGLHPAMTRRLSPRGHTECTVSSIEIIRRPSLKNASVSDGP
>SEQ_643_PYLH01000147.1_5 PYLH01000147.1_5 # 2740 # 4887 # 1 # ID=147_5;partial=00;start_type=ATG;rbs_motif=None;rbs_spacer=None;gc_cont=0.518
MSRHVFYSTVLYLFVVWVCCGPCESAAVLTGENSVKARLPQRFDLFVPQKTVLLPRGGGT
SEKKWDSFASPSLVSAGGVIAAFAEGHLSSKNENGKLIKPFSSDAVAWYIDSAWDWSTLV
GEVNKSTWQAHTVLGKADGKERFDVVLHPTTTTKDNKVFLLAGSSDVSIVNESWSHGGLK
LKLFVGDVRKPTDSEQSGWINWGEVQSPLNETSGAVQGRKLTEFVASGGAGVVMEDGTIV
FSLMAMNEKNEVDVYSMIIYSKDNGSTWSLSNSVSSAKCVNPRITEWEGSLLMIVDCENG
QRVYESRDVGATWTEAIGTLPGVWVNSQSEDYPDGGLHVEALITATIGKRKVMLYTQRGY
ASGEGNATALYVWVTDNNRSFHVGPVSMDNAEKEELESALLYSDGNLHLLQQRDNDEGSF
ISLSRLTDELSTINSVLSTWAQKDIFFSSFSIPTAGLVAVLSDAASDGRWNDEYLCLHAT
VKNAVKVKEGLQLTESNSGVLWSVNTRDNNLRHVFLSHDFTVVATVSIKNVPSGKTPLLT
AMLGDNNSPHTMGILYTADRKMETVFKDKTTRSSTWEPKKEHQVALMLQGKKASVYIDGR
SLGEGEVLLTDETPLELVHFCFGACVPESSSMAAGQHSPVTVKNVFLYNRPLNSIEMRAI
KDRIPIPTRGPGSQVEGGTERSHIPRIEGVRANAPAGSGLLSLLLLLGLWGFVAA
>SEQ_644_PYLH01000147.1_6 PYLH01000147.1_6 # 5208 # 5546 # 1 # ID=147_6;partial=00;start_type=GTG;rbs_motif=None;rbs_spacer=None;gc_cont=0.622
MRGAVCFPPNCSTRTPTDTLMTTALCASPAARMRRGRDERRAEGAVTCGRATRACGAEHT
FLSLLFCFLCGQGGQTPAAPHTQPHPAAVFFFRFFFFLCAFYALAHPSGSAS
>SEQ_645_PYLH01000147.1_7 PYLH01000147.1_7 # 5744 # 5914 # 1 # ID=147_7;partial=00;start_type=ATG;rbs_motif=None;rbs_spacer=None;gc_cont=0.374
MCGHMEGQTVEAHVTIFLILFPDKMYTDSFWSNMVVGCFFCVCGFSFSFSFFIIWV
>SEQ_646_PYLH01000147.1_8 PYLH01000147.1_8 # 6080 # 6265 # 1 # ID=147_8;partial=00;start_type=ATG;rbs_motif=TTTTT;rbs_spacer=15bp;gc_cont=0.419
MSLSSLFLFISAMHLCCTFLFVRPLTCSAPVFYFFASCVCRHTQPHARTKCTFYSILLLL
F
>SEQ_647_PYLH01000147.1_9 PYLH01000147.1_9 # 6216 # 6533 # 1 # ID=147_9;partial=00;start_type=ATG;rbs_motif=None;rbs_spacer=None;gc_cont=0.591
MHAQNAHFIRFCCFFFSVCWRLRVAAASSVGMKGRRREGARTASHSSCGCDARGGLRLLW
RAASFRCALLRRCAVRLRMSFVMRVRAGHVFPERWAATICLWRFV
>SEQ_648_PYLH01000147.1_10 PYLH01000147.1_10 # 7014 # 7232 # 1 # ID=147_10;partial=00;start_type=ATG;rbs_motif=None;rbs_spacer=None;gc_cont=0.621
MFEAAGAPHAESMARRGPGLEKGHRVGRQTSLQCPPLNSDVLAPSAVPLSSLTSVPRTVP
RDPAARCLAAGA
>SEQ_649_PYLH01000147.1_11 PYLH01000147.1_11 # 7278 # 8234 # 1 # ID=147_11;partial=00;start_type=ATG;rbs_motif=None;rbs_spacer=None;gc_cont=0.524
MKKMLRDEHHDKTGVKLCFVHLREGGLPPGRLGGLFFLRLCAFLFITPRFFFCGPAKGDL
QEISARRPCRRRKSGFPPEKRHFLNLFWARSSCRFNATLLCGFDACVSERFDQCSQPTRM
WCVRRREGACQPFYCLHRCGCCRCLPLFLRSCGFFTRCFGEGVAALIVHGILILVSRSGD
IEREGLLPFCFICPLCLTAISTQKCSSAPQLVLAGLLMVVTGNRMRQLFSAPFQCRIFLL
IDGRHSVRRATLIGLCGTARQRHRRKQADLFTYLISSCAQVFFPHVLLGTQTARCPQPCV
RGILPAMWTAGNTEGLPI
>SEQ_650_PYLH01000147.1_12 PYLH01000147.1_12 # 8430 # 8546 # 1 # ID=147_12;partial=01;start_type=ATG;rbs_motif=None;rbs_spacer=None;gc_cont=0.581
MERGDVWPRPSHCSLHDGVVHIVLLALRFDCGLLCGNGG
>SEQ_651_PYLH01000148.1_1 PYLH01000148.1_1 # 2 # 163 # -1 # ID=148_1;partial=10;start_type=ATG;rbs_motif=None;rbs_spacer=None;gc_cont=0.586
MPHSSTKCIDVGRASAAREDRNDVRVTESQHVCCDVVAWHPHTHTRSACILLLC
>SEQ_652_PYLH01000148.1_2 PYLH01000148.1_2 # 216 # 593 # 1 # ID=148_2;partial=00;start_type=ATG;rbs_motif=None;rbs_spacer=None;gc_cont=0.548
MECHDGTVSCGWWNVYFSEATERERELYLLLASLLPLVASHADYCLSADHGWCASTSDVV
CRHFTAPVKHTSRRMLWLWIWCRECSRHYFARLLFTALRQVDASPPESFTAAPCVVLPAQ
DSLVV
>SEQ_653_PYLH01000148.1_3 PYLH01000148.1_3 # 537 # 923 # -1 # ID=148_3;partial=00;start_type=ATG;rbs_motif=TTATT;rbs_spacer=15bp;gc_cont=0.568
MCVCWCLVHIFFCVHIPLQAEGGMTLRRGALPSHAAHCDSSCITLFHIFRGATPPILLQP
LWFRVFHAFDCATIHPLVWPPHPNGGAQHRERQSTSLHVPTQWCWTVSQASDNKRVLCWQ
YNTRGCSE
>SEQ_654_PYLH01000148.1_4 PYLH01000148.1_4 # 1068 # 1541 # 1 # ID=148_4;partial=00;start_type=TTG;rbs_motif=None;rbs_spacer=None;gc_cont=0.574
MTARSRKNKNRIVGCASPWNNNPRGVRGSTLLLLLCFVLLCALHLLLCVCVPSVRGADTT
DRSRVCACGPCVRSCLLLTPPSVCCCCGRAVCVCLLPWIGVCVVRGVRRKVHAWLLPSP
HVVCPLCVTAAPLVSPVALHVPHCADQPHTTERPHSR
>SEQ_655_PYLH01000148.1_5 PYLH01000148.1_5 # 1538 # 1708 # 1 # ID=148_5;partial=00;start_type=ATG;rbs_motif=None;rbs_spacer=None;gc_cont=0.515
MMMCRLLCALLVLALCYFSSMCVTTVDEDQDVASSDTPLRQRHQSRRNRHQGRQII
>SEQ_656_PYLH01000148.1_6 PYLH01000148.1_6 # 1779 # 2303 # -1 # ID=148_6;partial=00;start_type=ATG;rbs_motif=None;rbs_spacer=None;gc_cont=0.558
MSPQLSAGTHSPHTHLQLRLVYASADTASNSGAHTHAELLRLPSISRRCDGPRVVVVVGA
SVDVMIGASLVVVVVVVVVVGASVFVAVLLGVSGAVVVVVVVVPGALASLSDTFIIAVTL
VGCCASAVPVTSKLRGLSFPLFADSVTPVGGCSGLVVICPTAVTGAPSCVCGAL
>SEQ_657_PYLH01000148.1_7 PYLH01000148.1_7 # 2663 # 3565 # 1 # ID=148_7;partial=00;start_type=ATG;rbs_motif=None;rbs_spacer=None;gc_cont=0.524
MRAAAAGVCYCAVSPLLLSLCVDGELVCAEGCTQVTGVMAMMMTGRVLLVCALCVLWCCG
AVLTVVATDDFIIDENTEQKMVLLWYNIYNKECEEKNKENGSLNDSAMKSCMRTSMKEIC
GVFYNDTSGETPDPESDRICKEYTGDPVEAAESSTPQDKPSPGAETPVAAPTPETSKDEA
EEMGLTPGIPAGDSPAKPTEGPPLPSAAIDAASNELGNGTGGRVPAGAPEFDVAGTEKGN
ESEAKDGSTKKTPVESVVMRGVTAPDDSDGSTAVSHATSPFLLLLLLLVACAAAAAVVAA

>SEQ_658_PYLH01000149.1_1 PYLH01000149.1_1 # 53 # 304 # -1 # ID=149_1;partial=00;start_type=ATG;rbs_motif=None;rbs_spacer=None;gc_cont=0.560
MLRKGKYLFRYTFLPLFVNGLRAVRSDVAGFSVLNDAVVREGVFPNSRMLSCRGRRHSHS
VCGRASRVLSGAQRLVGLQQRSG
>SEQ_659_PYLH01000149.1_2 PYLH01000149.1_2 # 249 # 668 # -1 # ID=149_2;partial=00;start_type=ATG;rbs_motif=None;rbs_spacer=None;gc_cont=0.519
MRQLIHVTPWSAVLLVLLVVMMFVMCCAGGCFAASLTYSCFSDKAMRVDRAKSIPAVVRD
VLFGSEDASQTCTVIGRNGWAPIRIDVSTRDLDDTRKYCSSERYCAMNSLVAIASVKVTF
FYAEKREIFVSLYFPATVR
>SEQ_660_PYLH01000149.1_3 PYLH01000149.1_3 # 774 # 1127 # -1 # ID=149_3;partial=00;start_type=ATG;rbs_motif=None;rbs_spacer=None;gc_cont=0.503
MIVFCFICFRCAAVCSMPLPASVTLNATQTHSYARHAPLPSCLAAWAERRNCFVSIALSG
RLSLFSPCVCVLLYGSNESVCAGRPTLRLFLLLFYCFIAFLVVECTHYLFFWIIGML
>SEQ_661_PYLH01000149.1_4 PYLH01000149.1_4 # 1184 # 1498 # 1 # ID=149_4;partial=00;start_type=TTG;rbs_motif=None;rbs_spacer=None;gc_cont=0.622
MSAGTHSPHTPLQSTAVYASADTASSSGAHTHAELLRLPSISRRRDGARVVVVVGTSVVV
VVGASVVVVVVVVRVASGALVVVVVVVVGAFVVVVVVSAEASVG
>SEQ_662_PYLH01000149.1_5 PYLH01000149.1_5 # 1499 # 2077 # 1 # ID=149_5;partial=00;start_type=TTG;rbs_motif=None;rbs_spacer=None;gc_cont=0.585
MSVWSAERLVCALPGAVAPFLSAVSTVMVASFDSVNLPFKGFPSPSTFPDTAPDPGRGGP
DGLAPSCDLSDVRDGGADGGLPPLPPVTTSVDCVSDAHTERQQHRASTNRAHSRRHVVII
VSVVVQWCGADLHSEGHGEQQGRREVRQTHTEGTPHEERAAARHAPYAAHHARHTLQPTA
AGTHTHTQTCTL
>SEQ_663_PYLH01000149.1_6 PYLH01000149.1_6 # 2110 # 2364 # 1 # ID=149_6;partial=00;start_type=ATG;rbs_motif=None;rbs_spacer=None;gc_cont=0.584
MRSHTKGVRKEETTTARHQTVGYQRDKKGKRAAPRRQSVRHLPADQASCAIGVAHRDASV
LVASEGGTANANPNTAVNTPSPQS
>SEQ_664_PYLH01000149.1_7 PYLH01000149.1_7 # 2299 # 2490 # -1 # ID=149_7;partial=00;start_type=ATG;rbs_motif=None;rbs_spacer=None;gc_cont=0.630
MLRAGGPCGVGAVRNVCGLDAPLWCMACLGVSLLPCVVPAGSSRLWRWRVDSGVWVGVGC
STL
>SEQ_665_PYLH01000149.1_8 PYLH01000149.1_8 # 2514 # 2966 # -1 # ID=149_8;partial=00;start_type=ATG;rbs_motif=None;rbs_spacer=None;gc_cont=0.523
MWTSNNFCASAFNLHASFLFFCLPEFLHPFLIGRVCFGCSAALWVVCLTSFCPCCSDCEK
TLWVRVHGSVVAALFVVVALGQPRQDCQRVALGCLVGLFSVSCAMDSHRRRTLSCSGVSA
TRWRFCCCCCFSCFVFPSGIVRSRCRMWRQ
>SEQ_666_PYLH01000149.1_9 PYLH01000149.1_9 # 3237 # 3494 # -1 # ID=149_9;partial=01;start_type=Edge;rbs_motif=None;rbs_spacer=None;gc_cont=0.481
FERPRRLGAIKLRQGDSIYLAHWPRTQDVQSRSNNTIIHSPHSPCPSLLAGDGQNDRSFI
ALFVILGKGVFVLLLRGSNFRENCV
>SEQ_667_PYLH01000150.1_1 PYLH01000150.1_1 # 10 # 1956 # -1 # ID=150_1;partial=00;start_type=ATG;rbs_motif=None;rbs_spacer=None;gc_cont=0.507
MSRHVFTSVVLPFLAVMMCCNACGAAAAEEPSQGASSGKYYVWRDVKDGEETVSSLRVPS
LLKVGSDVFAVAEAQDTKKGEGGFTGIASKLLALTGEQTKEELDKSKLKTQVLEECTSEN
NKGVCSMANQAGSQKVKNVHVGRPTTVVRGSDIYMLAGSYSWTLTDNDQAGDWGLMLVKG
NVSKKEGENNRIYWNDTYVIPWYYNGNEGSLKRLVGSGGSGVKMNDGTLVFPLEGTKKLN
GTENDGRTVSLVIYSSDAAGWVLPKGMSADGCGDPSVVEWKDKLMMMTACDDGRRRVYES
GDKGDSWTEALGTLSRVWGNKRVEKVEIVRSGFITAIVGNDNKKVMLVTLPVYAKKADKE
KNEKSVLHLWLTDNTHIVDIGPVSGEEEDVAASSLLYKSGGNGDTNEQEEKLIALYEKKG
GDDVTTHSLLTVPLNKQLEKVKDVLATWKEVDDTVSKLCTTESVEEDRSPNTACSAVKIT
DGLVGFLSGNFSDNKWSDEYLGVDATVHNNDDGATKASDGVTFRGAWAEWPVGSQGENQL
YHFANYNFTLVATVSIHGEPKEDTPIPLMGVHLDGEGENKLMELSYDSEKMWRVLCSDGK
IKKLKSTWETWTQYQVAIVLQNGNQGTAYVDGKRVCGGCGNVARIIRN
>SEQ_668_PYLH01000151.1_1 PYLH01000151.1_1 # 120 # 437 # -1 # ID=151_1;partial=00;start_type=ATG;rbs_motif=None;rbs_spacer=None;gc_cont=0.557
MQARWCSLLHDTHRCRPAWLHGRSTVTVFVSVALSGRPLSLSPCVCVLLYGGNESVCAGR
PTCCCASPLLGGRPHASAFVVGIFYSLPVLWLSAPILLFLIAGLL
>SEQ_669_PYLH01000151.1_2 PYLH01000151.1_2 # 588 # 1106 # -1 # ID=151_2;partial=01;start_type=Edge;rbs_motif=None;rbs_spacer=None;gc_cont=0.559
AGRGDEKSHENGNGTRNSQQSVAEDIEQNKDAGEKVVAPTGGEEDSRLPVMTVEEMRGAT
TKSNSGSSTTAATAMQFDTGTEGTPTNNHPNRPSIDGDTPPGSISDGEAASANKYDTVSQ
SAGSTTAPTTNAKTGETDMPGDSDGSTAVSHTTSPLLLLVVACAAAAAVVAA
>SEQ_670_PYLH01000152.1_1 PYLH01000152.1_1 # 165 # 323 # 1 # ID=152_1;partial=00;start_type=ATG;rbs_motif=None;rbs_spacer=None;gc_cont=0.503
MLFLEAVNPFKFTWRCLMTPVVEGIFISYEDGTREKRTKESDASPKERLLEC
>SEQ_671_PYLH01000152.1_2 PYLH01000152.1_2 # 438 # 887 # -1 # ID=152_2;partial=00;start_type=ATG;rbs_motif=None;rbs_spacer=None;gc_cont=0.547
MIITPNNAKHQSGATCGPQTHPPTHSLFLLPMAWPSCTSTNTFAAQSCVPLTQALKVRFG
NPTFNTYEKQRTGSQRPHGSSTHLPSPPHDSLMRWRGIQAALVSQRAANGSGVHMKKTPR
CETEKGGGSQRVSAATPDVRLLIFATENQ
>SEQ_672_PYLH01000152.1_3 PYLH01000152.1_3 # 1255 # 1440 # 1 # ID=152_3;partial=00;start_type=ATG;rbs_motif=None;rbs_spacer=None;gc_cont=0.570
MSWGFAYKLLCILAVVLLTHSPGVTDDAWGRQNFVHGGVRRRRADCLIVSDESCLTAWRG
L
>SEQ_673_PYLH01000152.1_4 PYLH01000152.1_4 # 1418 # 1909 # -1 # ID=152_4;partial=00;start_type=ATG;rbs_motif=None;rbs_spacer=None;gc_cont=0.583
MMRGRLHLLAAPASSADKKMQVTLCSTHDDRCTGRNGNRILWHHTPQWTRTVSVSLPPVP
LPENSLVAVAHSPTCQKAIVFLLLSHTAQQHRQPHVSPPFADSPQTSLQPRSSAHRHAVR
KRHALPPRMMEPHTPKWHPATRRKQCLDTQNSFPQSTTAPSKQ
>SEQ_674_PYLH01000153.1_1 PYLH01000153.1_1 # 2 # 610 # 1 # ID=153_1;partial=10;start_type=Edge;rbs_motif=None;rbs_spacer=None;gc_cont=0.581
AQGPSTVISTASSPPLPPPAPATVGEERPTAVAVPAGGSPTAQTDSQTLTEERTKTPPSP
NKKEPEETEPTSGDGVAEQQGQGTVLPDLKGEPTGSPAEVTASSNSTSGSGDGQSKADGD
DDNSKGPNPRGPHNDPEACHTNVAPTAGETKPRTAKAAATARTDGTATPGSSDGSTAVSH
TTSPLLLLFVVACAAAAAVVAA
>SEQ_675_PYLH01000153.1_2 PYLH01000153.1_2 # 760 # 921 # 1 # ID=153_2;partial=00;start_type=ATG;rbs_motif=None;rbs_spacer=None;gc_cont=0.549
MQARWCSLLHNTHRCRPAWLHERSTVTVLCFHCIEWATSLSLSLCVCFALREQ
>SEQ_676_PYLH01000153.1_3 PYLH01000153.1_3 # 864 # 1079 # 1 # ID=153_3;partial=00;start_type=GTG;rbs_motif=None;rbs_spacer=None;gc_cont=0.528
MGDLSLSLPVCVFCFTGAMRVCALVVPPVAARPHCWVDAPTLRLFVVGIFYPLPVLWLSA
PILLFLIAGLL
>SEQ_677_PYLH01000154.1_1 PYLH01000154.1_1 # 350 # 511 # -1 # ID=154_1;partial=00;start_type=ATG;rbs_motif=None;rbs_spacer=None;gc_cont=0.525
MRVCALVVPPVAARPHCWVDAPTLRLFLLVFFILMPVLWLSAPILLFLIAGLP
>SEQ_678_PYLH01000154.1_2 PYLH01000154.1_2 # 822 # 1421 # -1 # ID=154_2;partial=01;start_type=Edge;rbs_motif=None;rbs_spacer=None;gc_cont=0.553
DKQDLPSPLQLPLPNSAADGNPSSTSAAGRGDEKSHENGNGTRNSQQSVAEDIEQNKDAG
EKVVAPTGGEEDSRLPVMTVEEMRGATTKGNSGSSTTAATAMQFDTGTEGTPTNNHPNRP
STDSDTPPGSISDGEAASANKYDTVSQSAGSTTAPTTNAKTGETAMPGSSDSGTAVSHTT
SPLLLLLVACAAAAAVVAA
>SEQ_679_PYLH01000155.1_1 PYLH01000155.1_1 # 3 # 218 # -1 # ID=155_1;partial=10;start_type=TTG;rbs_motif=None;rbs_spacer=None;gc_cont=0.477
MRFGVFVFFFVIGLLTIISILTRYTLCISTATCRDGVKLLFPLSCWQLRPSPNPMLLCPQ
CFRSSASSFEGV
>SEQ_680_PYLH01000155.1_2 PYLH01000155.1_2 # 215 # 487 # -1 # ID=155_2;partial=00;start_type=ATG;rbs_motif=None;rbs_spacer=None;gc_cont=0.560
MQGDTHREREGRVCVRAVHGSLSLTLTRPPPQQQPHTQQQEEAKRGEVVWETAVLPSLSP
GVVLSFVGAVVSGIAVCGSASVAVKAGFVF
>SEQ_681_PYLH01000156.1_1 PYLH01000156.1_1 # 3 # 476 # 1 # ID=156_1;partial=10;start_type=Edge;rbs_motif=None;rbs_spacer=None;gc_cont=0.553
DARAHQHHRRPRAVGTPYIVKEAKDTSGWQQSTRWQFTSQASPQAAPAALQTVGCRGSTD
AWRMWKREGRGGFTRIRVADTFRRRNKTMWEHTKRNQASAVKANQQSKKVRWVHSTTTQA
EDKKYQQQKAEAWGRPPSSGDAQQQVGRPAHTLSLLP
>SEQ_682_PYLH01000156.1_2 PYLH01000156.1_2 # 763 # 1239 # -1 # ID=156_2;partial=01;start_type=Edge;rbs_motif=None;rbs_spacer=None;gc_cont=0.574
NRPTNFDEERTKTPPSPNKKEPEETEPTSGDGVAEQQGQGTVLTDLKGGPTGSPAEVTAS
SNSTSGSGDGQSKADENDDNSKGPNPRGPHNDPEASHTNVAPTASETKPRTAKAAATART
DGTATPGSSDGSTAVSHTTSPLLLLVVACAAAAAVVVA
>SEQ_683_PYLH01000157.1_1 PYLH01000157.1_1 # 2 # 403 # 1 # ID=157_1;partial=10;start_type=Edge;rbs_motif=None;rbs_spacer=None;gc_cont=0.592
PTSGDGVAEQQGQGTVLPDLKGGPTGSPAETTASSNSTSGSGDGRSKADENDYNSKGPNP
RGPHNDPEATHTNVAPTASETKPRTAKAAATARTDGTATPGSIDGSTAVSHTTSPLLLLL
VVACAAAAAVVAA
>SEQ_684_PYLH01000157.1_2 PYLH01000157.1_2 # 484 # 726 # 1 # ID=157_2;partial=00;start_type=ATG;rbs_motif=None;rbs_spacer=None;gc_cont=0.551
MDSRPHLTPRSTHIMCPLYICMHTHAGPLVLSFARHAPLPSCLAAWAEHRNCFCCVSVAL
SGRPLSLSLPVCVCFALREQ
>SEQ_685_PYLH01000157.1_3 PYLH01000157.1_3 # 723 # 884 # 1 # ID=157_3;partial=00;start_type=ATG;rbs_motif=None;rbs_spacer=None;gc_cont=0.525
MRVCALVVPPVAARPHCWVDAPTLRLFVVGIFYPLPVLWLSAPILPFLIAGLL
>SEQ_686_PYLH01000158.1_1 PYLH01000158.1_1 # 149 # 292 # -1 # ID=158_1;partial=00;start_type=ATG;rbs_motif=None;rbs_spacer=None;gc_cont=0.542
MRVCALVVPPVAARPHCWVDAPMLRLFVVGIFYPLPVLWLSAPILLF
>SEQ_687_PYLH01000158.1_2 PYLH01000158.1_2 # 289 # 849 # -1 # ID=158_2;partial=00;start_type=ATG;rbs_motif=None;rbs_spacer=None;gc_cont=0.585
MRMTTTAKGPTPEGHTTTPKPVIPTLRPQPVRQKHGQRKQQLPPEQMVRQRLAAVTAAPR
SPTVPPLFCFFLLLRVRLLLRWWPRESDGESRAPPAHTLVLLSLCVSPCMDSRPHLTPRS
THIMCPLYICMHTHACPLVLSFARHAPLPSCLAAWAEHRNCCFVSVALSGRPLSLSLCVC
FALREQ
>SEQ_688_PYLH01000159.1_1 PYLH01000159.1_1 # 201 # 743 # -1 # ID=159_1;partial=00;start_type=ATG;rbs_motif=None;rbs_spacer=None;gc_cont=0.508
MVNLLPGNGNLRIQSRPVRLLDTTVEQLLNCVPHASTAAKRTMPRRYQLRPVAQTAASHH
TMQSFSIGYVHGVSLYSGKAILPCLAHTYFHNTEVLYRDSCTTHLGISAPTEDKSVHLEA
NLLRLRKILWLRAITQHKRQARFHNHEDLRSLMYSEPMPLSMHRKAATSIHFQKMPLLMD

>SEQ_689_PYLH01000159.1_2 PYLH01000159.1_2 # 831 # 1313 # -1 # ID=159_2;partial=00;start_type=TTG;rbs_motif=None;rbs_spacer=None;gc_cont=0.582
MLLVKLPWIKCVQHCGVCAPWRRRPTRHPRHHRSRVALIDFSTAVDTTDHGKLFGMPDRL
PRLGHRTKRWLHTYLRGRYVRVCTREQHSRKQLASAGAQQGSVPGPQLFLHCVDDLLRRL
ENIYSASALMHADELALVASGAGIHACAAAMQPALSLTTT
>SEQ_690_PYLH01000159.1_3 PYLH01000159.1_3 # 1285 # 1533 # -1 # ID=159_3;partial=00;start_type=ATG;rbs_motif=None;rbs_spacer=None;gc_cont=0.470
MAACPAPGIRWTLFPFPNLEGPIPPRELQTYHATLCFTKLTEGMIHRRLSVLLPHHQRQF
GFTPSRSKSDVVTIVIGKITVD
>SEQ_691_PYLH01000159.1_4 PYLH01000159.1_4 # 1703 # 2251 # -1 # ID=159_4;partial=01;start_type=Edge;rbs_motif=None;rbs_spacer=None;gc_cont=0.579
PPLPCAKRIGLLPPRVKHTLPPRPHGWTFAVVSCEQLSAISRAAAVTAQNNLEKRNGTSR
VRRRSSTQSTHIASPGDSLLRAEFIQKRAERNQALRRGFATLLEARVEKLGASSSPSWRY
LRGVAAPHPHPLESVVLRTDLRTASVLRLGNRQICSSIILCGFTCHITLYCCCCLPHPLA
PW
>SEQ_692_PYLH01000160.1_1 PYLH01000160.1_1 # 1 # 324 # -1 # ID=160_1;partial=10;start_type=ATG;rbs_motif=TTTTTT;rbs_spacer=13bp;gc_cont=0.605
MDLLEELWFWCLLHGASPCVSVAVFPRGAKAFDGVFIFLFASCIQPRLLMAAAVGFCGCV
LVARVASPAVAPLLCWWGGGERRRRWSGAPVGEGRHRPLLTATVFAAG
>SEQ_693_PYLH01000160.1_2 PYLH01000160.1_2 # 540 # 977 # 1 # ID=160_2;partial=00;start_type=ATG;rbs_motif=None;rbs_spacer=None;gc_cont=0.607
MLSVRSANSIEKDTEGDCPVHPPPRHALGAAKRRRAKPRAWKSPMRRARLAAAHAHSPAH
ILSYNFPTHKREKAWRREARRTTHAEATPSTSRRKIESCAQQTHGRNERDGAHTSPRRCP
LLLSAPTDWKYASQQVVASGAIHSQ
>SEQ_694_PYLH01000160.1_3 PYLH01000160.1_3 # 1102 # 1563 # -1 # ID=160_3;partial=00;start_type=GTG;rbs_motif=None;rbs_spacer=None;gc_cont=0.446
MTCFPSCLLLFLPTRGAGPAAVRPTDCMKGGLEEKAGCRNNNEGCCVGWWNSTISFLFVL
LQVICIQNTRSSCAEPANEVKVLPNQFFFLFYIFGSFSELLPFCFFFLFFKSLRTFFSLC
HVHCHFVSLCPFSCPSADRAVEMPLLPLFFLLR
>SEQ_695_PYLH01000160.1_4 PYLH01000160.1_4 # 1728 # 2852 # -1 # ID=160_4;partial=00;start_type=TTG;rbs_motif=None;rbs_spacer=None;gc_cont=0.532
MDGTAWKDEYLGVNATVTGGVTSTESGVTLKGAEAQWPVGDMGQTVPYYFTNNKFTLSAT
VTIHEVPKEGSSPIPLIGARLNDKDSTVLFQLSYTSERNWNLTLHKKDFLVKPSGDVGNW
EKNTAIRVTVQKNNDDEWFVDANGRTIYETDEEGLDEEGLDDEGMAQHRNADQFGSHRIS
HFFFGAGNKKDEEGSHVTVADVLLHNRILYGDDLGNLNARTVPIRHPAAEELDTAVKVTA
TEEEKQKFGQLDVAQPAATLQTATQLTTSLADVEEAPIAQPNDSQSVRVLAGSESSAENV
TDELSPRTAAKNGTSVSETNHSASDGSMSLDDRLALITDAKLILHDLRGDSTAFVCVSRA
LLLLLGLFALVAVL
>SEQ_696_PYLH01000161.1_1 PYLH01000161.1_1 # 258 # 542 # -1 # ID=161_1;partial=00;start_type=TTG;rbs_motif=TTTTTT;rbs_spacer=14bp;gc_cont=0.477
MLPLCYVFFSREFILTLLECIGIPSHRQGFICTEASHRTKVARGLRSPSQLNDGCYLLGS
PEELRRVSALPLTPNTMTTFNEQFAGALCSFLEV
>SEQ_697_PYLH01000161.1_2 PYLH01000161.1_2 # 1057 # 1353 # -1 # ID=161_2;partial=01;start_type=Edge;rbs_motif=None;rbs_spacer=None;gc_cont=0.556
TVRRGSSAIYIRCPALQASRKKHGVDIGEVRKPCFTEILVWFHFEVEGLCPGSTSARREG
TRPLADAAGRICSWQAALLSLSSFIASMFGWFCDLLFY
>SEQ_698_PYLH01000162.1_1 PYLH01000162.1_1 # 16 # 351 # -1 # ID=162_1;partial=00;start_type=ATG;rbs_motif=None;rbs_spacer=None;gc_cont=0.565
MMMACRLLCALLVLALCCCSSVCVTTVDEDQDVASSDTLAPKASVETEQTSGTPDNLKGG
SQNNAGQTSNPTTDKEQTLESHSAPQTHDGAPVTAVGQITTNPEQPPTGVD
>SEQ_699_PYLH01000162.1_2 PYLH01000162.1_2 # 348 # 878 # -1 # ID=162_2;partial=00;start_type=TTG;rbs_motif=None;rbs_spacer=None;gc_cont=0.561
MLRTALALLTLYCSSIQLKQDKKLLCDEYWLHFLWTNNPRGVRGSFPFLLLLCFFVAVCT
APSLVRVRTLREGCGHDGPLSPYAHAVEPCVPLLFASPSSICVLVLRQGCVCVCLLPWIG
VCVVRGVRRTVHAWLLPSPHVVCPLCVSAAPLVSPVALHVPHCADQLHTTERPHSR
>SEQ_700_PYLH01000162.1_3 PYLH01000162.1_3 # 838 # 1311 # -1 # ID=162_3;partial=00;start_type=ATG;rbs_motif=None;rbs_spacer=None;gc_cont=0.599
MTSSGSTSPCPICGRVRSSAHNMRAFAGRAHPGVPMVEERLACGCRNGATVFLTGAPRVG
RYQRCQAYQQAKSTQEAQPRVLNMEQALPQPLHHRRHGLLIPRLTTGDSASSTVGMPRRW
ELGVLPSRAASARTTVPMRRNTCLVATDGPCAAHSLL
>SEQ_701_PYLH01000162.1_4 PYLH01000162.1_4 # 1396 # 1701 # -1 # ID=162_4;partial=00;start_type=ATG;rbs_motif=None;rbs_spacer=None;gc_cont=0.585
MRPLAKKPRLQVPSPQWGIPIRHVDFLTAVERLCWKEVQEEEEGAHTTLQALVGIAKTLL
LVSGQMLCHDPQLGAQLRCDSCPLFGRMAHALQITGSPLCR
>SEQ_702_PYLH01000163.1_1 PYLH01000163.1_1 # 48 # 1067 # -1 # ID=163_1;partial=00;start_type=GTG;rbs_motif=None;rbs_spacer=None;gc_cont=0.689
MLTVTDSLLVAARSTPLVYFPGSRSAPYAPVLVLSGLRLVRSVLVVFGVALVTVMTGGRT
VVVDGAVLELVGGGVALDAAVFGGDFALYASARVVASGGAVLRVSGSQVYAAHGLVLDGG
VEANASAVVVNDNVGALTDGALLVLRGSASFAFRSWLSVRGNSISGRLLSVPSYPRSAEF
AQSTLTLHGNAGSGSVVMDGTVTLGGAGRRFVVGCLTLNGQALQPMDYRSAGIIGEFRPV
ACGVCDADVHCFAAATRAMSGSCRCRCADGGYGRDCLPVYLPHVDGCNRTPAPPLLSHTA
TLTETRSPTQRQRGRQCGRRVRARRTTVRRSTGRRRRCR
>SEQ_703_PYLH01000164.1_1 PYLH01000164.1_1 # 3 # 110 # -1 # ID=164_1;partial=10;start_type=ATG;rbs_motif=None;rbs_spacer=None;gc_cont=0.417
MSVCDAANRVLLLLTAANDGSSPFYLFFAFASLSLF
>SEQ_704_PYLH01000164.1_2 PYLH01000164.1_2 # 145 # 285 # -1 # ID=164_2;partial=00;start_type=ATG;rbs_motif=None;rbs_spacer=None;gc_cont=0.284
MSLDVMKFTLYAHTFDVGYLIIIIIYLFILLFDLSCFIVHIYVCIC
>SEQ_705_PYLH01000164.1_3 PYLH01000164.1_3 # 554 # 1657 # -1 # ID=164_3;partial=00;start_type=GTG;rbs_motif=TTTTT;rbs_spacer=14bp;gc_cont=0.512
MGESGGREEDETKRAGTRSEGPTMTQLSVYGGLFSDPPLISTDGDPKRTDPYDKMDTIPS
RYLGKGMSIGRSGTGQNAEVYFDKKYLTLASPEQNGNKDLGAFEDADTRMRREAMESKKK
NISEKVFLLPSYPKWSDGPGSYSGCFQDRPYPFIVPGENDKKSRRRKKAAVTEVTDKNKS
TLPNIKTNRTKKGTYGVPGTLLDNPKYNDNWRQEMEKLDALRAKREKNVPQPKPMGSPFK
IPGVTHDFLDELHATGVSAVYHYEPVEEKSPKRKRRAKSPAAVAAFTQERPMSFKRTKSG
QEGCIADFPNTWIDPEALERERNKGKKKNRKPKPEYVPSPPKGASGIWKPNSFPEASVVQ
SCLRRFY
>SEQ_706_PYLH01000164.1_4 PYLH01000164.1_4 # 2149 # 2487 # 1 # ID=164_4;partial=00;start_type=ATG;rbs_motif=None;rbs_spacer=None;gc_cont=0.496
MGITTAMFFFFFLSLFCALTLLLLLQPACECGFSFLLLHPFSLPLFVLGFVFILINRTCC
AHSPHFNAIASRRNIRPFYLHIMLLFIPFGFRPPHTVLLEVHAAKDRSRSGA
>SEQ_707_PYLH01000164.1_5 PYLH01000164.1_5 # 2359 # 5070 # -1 # ID=164_5;partial=00;start_type=ATG;rbs_motif=None;rbs_spacer=None;gc_cont=0.530
MVLEEVHDAFSRGEIDRAKLILDGIDTSNEPSREDLHDLFAIRCVRASIAAMGGERSVAS
IMRDTVSCALHRPVLLYLEGLAAMASGTSLQTARVKFEEAIRADRYFVLARLGLAAVSYH
MKRYNKCFSHYRVVLETLGSSCPPIVRVGMGLCAYHLNHLDYAQRCLERALEVNEDDELA
LLVLLVVFLDRRQIPKVIEVAQRLRGILPENATVLLKVAELVYFRAVTQDRVKASANPIR
RLLAEVRRVATVEESAMADYQEGRLCLALGDLSNARLLLESAMQVLPNLLAARIHYARFL
LLSGRETEAEQLLLRINKDHPNHKEVLQLLAVYASRHGLHEKALEYSRRLTEIVAPGDIR
SWSIASWCARLDKGETKKLMSHLARIRKEVGEPVSMKLMANIAALGGDTEALQRIIDCEL
GADFLGEPNLPVVYVPLVFNLALLLEETDRTRARQLYIFLVKQHGYFRPPYIRLHVLAKD
DGFLKQAVAWLVLLQQVLPEDPTSLASIGEIFFEKGRVGAAMTALRSARGRPLPVALAFG
AAFLWCSQQHGKDNRRFLASAKDRFAFVLRRDNGNVLAAHGLACCLGLEADYDRCQCLLD
RVGEVRPNCSYVRRHHEAHMANVKTLSDSFKQAIDYLERDPQRTPLQTSSLAFCLACESR
YEEAIAALTTVVAENPNLPLLQYNLALLHCAAFVYAVSHKEAITPEKARDLRHSLATGLS
MAFEFIRQEPRSQAMAVAKTFLKTVCAYCLDVNDGSISRLILVGQRDTVEYDRQSKLWQR
VYDEFQTEKRSEEEQRQAEARQRQEQEVQLAREILEDFRRSQLDQPTILDEEIRTRLEAY
RAEFGSAAPPATDDAAQPIDPLGTTSTAILGGMNLEEDGVGWAEAERDEEEHDVKVEGTD
VSA
>SEQ_708_PYLH01000164.1_6 PYLH01000164.1_6 # 5522 # 5824 # -1 # ID=164_6;partial=00;start_type=ATG;rbs_motif=None;rbs_spacer=None;gc_cont=0.455
MGHTCFVHARNDRRSIRHATTQVVAGVVGKSYLEKLLFRMHLCCSWSSFECSGTTRRNER
VNEASSEWDVESSEFAKSTEKTIFVNKKDDLLLASLIMTV
>SEQ_709_PYLH01000164.1_7 PYLH01000164.1_7 # 5932 # 6144 # -1 # ID=164_7;partial=00;start_type=ATG;rbs_motif=None;rbs_spacer=None;gc_cont=0.347
MCLRCVSSVRTCNTAKNNFPCFFSVSCLALLLLLLLLLIVVVVVVVVGLTFLLIACKFLL
ASFLSAAVNL
>SEQ_710_PYLH01000164.1_8 PYLH01000164.1_8 # 6218 # 8044 # -1 # ID=164_8;partial=00;start_type=ATG;rbs_motif=None;rbs_spacer=None;gc_cont=0.504
MSRNQFRKGGRKRGRKEDNWAADARDLSTLTNDAFISYYKGNVVEEAEWEVFMEALRRAL
PVALRVHPSVSSAEAVLEYLKSRLSSVLPITTIPFITDGAALQCPISRGDLKRSVELREL
KKVIAAMNEGGYLTRQETVSMLPPVLLQVRPGHRVLDMCAAPGSKTSQILEALIPSMEDG
VVVANDINTSRLDVLLHQTNRSAAAHSHLIVTSYDATQFPLLPSESKFDRVLCDVMCSGD
GTLRKSMDMWPRWNVFQGAELHNTQIRVLLRGMMLCKKGGIVVYSTCSLNPVEDEAVVSE
CLLQAKGAFRLMDPTSLVPGLVAAPGLDDWSLLTKDLKARLHTMEEAQVFAETSASNGIS
YRATMFPNKARLQEQNIHYTRRVLPHLQDTGGFFVAVMECLEEYSAPTATTSSKKSETFK
SVSPALQKEVRGALGLPEFFPTDQLLVRNETAREQKIYFANKAVCEILPKLGPRVVHVGS
KVFESYMKYRNDKLRFCSDGVGVLIPRLPSSFVVEIGPEMLLQLSQSKLEESLLPPLPPH
HSFIFKCNMAIVGAVYIAAERACPCQISAKVAEWQVALTKLTIGQPLVECNEEAAADTDR
VGGDKNTD
>SEQ_711_PYLH01000164.1_9 PYLH01000164.1_9 # 8133 # 8339 # -1 # ID=164_9;partial=00;start_type=TTG;rbs_motif=TTTTT;rbs_spacer=13bp;gc_cont=0.300
MNSNSDFFFFLFFFVCVRSAAGFVTFPFFIYVYSYDYYLFLSSLVHVSLIFPYCCFFLFL
LSRFFFFF
>SEQ_712_PYLH01000164.1_10 PYLH01000164.1_10 # 8571 # 8702 # 1 # ID=164_10;partial=00;start_type=ATG;rbs_motif=None;rbs_spacer=None;gc_cont=0.258
MYFMCCFFFFICYFSFFLFAKSRPSFDLNFAKFLLFFILDFVL
>SEQ_713_PYLH01000164.1_11 PYLH01000164.1_11 # 8728 # 8940 # -1 # ID=164_11;partial=00;start_type=ATG;rbs_motif=None;rbs_spacer=None;gc_cont=0.502
MKKSISLKEFSTTPTVSYMLSKDGHNIAGALDCNNGNNNAPRPAVSQAVKEEKMRPASND
SRSDVMFDME
>SEQ_714_PYLH01000164.1_12 PYLH01000164.1_12 # 9009 # 9179 # -1 # ID=164_12;partial=00;start_type=ATG;rbs_motif=None;rbs_spacer=None;gc_cont=0.363
MRGFEYIYIYTYIVAGPLSFCLFSFSFACIEAFFCTCRVRISLYCALCISSSAFFS
>SEQ_715_PYLH01000164.1_13 PYLH01000164.1_13 # 9176 # 10177 # -1 # ID=164_13;partial=00;start_type=ATG;rbs_motif=None;rbs_spacer=None;gc_cont=0.534
MLGRDFLCEIRSMDTANAVEDVHSRLLKVLKDESARPTPSTHGLCQCSVLFGAFCRRLAV
LDASVVKDAIKYVESLRSELTRVVSPVQEASFFAYAMGEIEAFSTMRRVKYRQRLDDLTK
SVPAFRWDVEKITEVMRDLSATWWRPENVRTYHEVVKRPRDVLDASSDGVPMAVRWRLPL
RDPISLGAIMIPARGSLCRHKEVFDMATFVRATQQTVMRRREVVEETANPRWVSSGDEEL
PSAACPICGRAAPLHSVRVDERIMEAIRQHAAKGGTICSDDCVVWDDSRCAYDVVESPTR
RQSGERLEELKEREPNRPLRVVRIEGHVLYAEE
>SEQ_716_PYLH01000164.1_14 PYLH01000164.1_14 # 10432 # 11442 # -1 # ID=164_14;partial=00;start_type=ATG;rbs_motif=None;rbs_spacer=None;gc_cont=0.509
MVADLMYKLRQARCICGDCSQWQYRLYTFVFTFLKFWCVGLFLLRLAFHFCSHWLFVGII
GMSFIDDNDFAVDEENEEEEAVAESLSRSLETGEEEEEISAEEEEEEKEGTAEEEEEEKE
GTEEEEEEEKEGTEEEEEEEKEGTEEEEEEEKEGTEEEEEEEKEGTEEEEEEAEEDKEEE
ETAASELDVSCNDGNKENTLASSVRPNPQKAPEATTVFTSSFGSPQAAKATEAPLQSSHV
ISSSSPSLTPFLGVEGAGKSELVVPSPAQAPARRVRLSHRFLDFPGKTASLREKRQRCLS
LSEETKAAKAVLATFELSLPTTRFDEQLGNILSNLL
>SEQ_717_PYLH01000164.1_15 PYLH01000164.1_15 # 11436 # 11618 # -1 # ID=164_15;partial=00;start_type=ATG;rbs_motif=None;rbs_spacer=None;gc_cont=0.377
MLVVHRIYIYILNEKKTLKQLTNEPFFLTCLVPIDYFRIRPAAQKIILDSTGYVGLVFRW

>SEQ_718_PYLH01000165.1_1 PYLH01000165.1_1 # 2 # 364 # 1 # ID=165_1;partial=10;start_type=Edge;rbs_motif=None;rbs_spacer=None;gc_cont=0.452
GISSQLLTTKTADTPEELFSDALKETQVLEEGASKDANKRVDVSRPTTVLKVNDIYMLAG
VYTNKVAASGQNAKPDAAQLGLLLVKGSVSVDGNKKKLTGKILRVPRKDFLAHSSIPGQG

>SEQ_719_PYLH01000165.1_2 PYLH01000165.1_2 # 391 # 2457 # 1 # ID=165_2;partial=00;start_type=ATG;rbs_motif=None;rbs_spacer=None;gc_cont=0.522
MEDETLVFPVEGTKKAAEGAEEDVKTVSLIVYFPDNASWTLSKGMSDGGCSDPSVVEWEK
DKKLMMMTACDDGRHRVYESGDKGEEWTEALGTLSRVWGNKHKGNVKSVRSGFITATIDG
VEDNRNVMLVTLPVYAEKGNEKGKLHLWLTDNTHIADIGPVSDDDAATSSLLYKSGKSGD
KKEELIALYEKRKGNDVKPSPGMISVLLTEQLQRVKKVLATWKKVDERVSQLCTSLIAAK
NRPTGNACSADKITDGLVGFLSGNFSDGIWKEEYLGVNATIAENDGAEQVDSGVKFTGRG
AGAQWPVGRQGENQLYHFANYKFTLVATVSIHNVPEGNTPIPLMGVRAGSNGENKLMEFS
YSSEKKWQVLCSDENPKELGSIGETDTTQHVVILLRNGNQGTAYVDGQRVGNAQCELGNG
ESNDISRFYIGGDGGSAENKENREGVSVTVTNVLLYNRPLDGNEIRVLNPNKVAIQQLKD
KSSEPSPVSSDSVNPNTIPATAAAQQTGTLSTPDGKHLTEQGQLMGSSGAGSGGASTSAV
FTITTPSAGEESVMQVVSGSSSDGHKNVGGGSTADGEPTVETREGGTNGQEEEVNTQVRD
VNATVLSSNLGNVSHETNSDAGNMRESGLLPSLLLLLLGLWGLRLCEERLAAAWDTCGIR
STELIPRTNFFLKIIFLFCFLFVIHIFL
>SEQ_720_PYLH01000165.1_3 PYLH01000165.1_3 # 2424 # 2768 # 1 # ID=165_3;partial=00;start_type=TTG;rbs_motif=None;rbs_spacer=None;gc_cont=0.443
MLSVCNSYFFINFCFIVVRFFFLFFDVLIFFIFFFLFLLTPPSLFLLLGQSLWTRFFFST
LPSFNCFWLHSSCEECRVFPAQLLHSHTHRHAHDDGPVRLACCTHEEGPRRTAR
>SEQ_721_PYLH01000165.1_4 PYLH01000165.1_4 # 2614 # 3468 # -1 # ID=165_4;partial=00;start_type=ATG;rbs_motif=None;rbs_spacer=None;gc_cont=0.585
MKQRNASKGAECRHPVRRRHAAFLAMYEAKATKQLLSAIVIASSRFALLFLGASSLSKTP
AAAAVDHAAAALTPTERQERVCVEVCAENTATFIAGEGHRAAASSFQQGTPANVPRYQKR
SCRALCKYLCDCVRVLWGKLKRRRAQGGTSGEQEAQLDGSDTCSTAPTSTITHGGSTHPS
KKKENKKHGGRVWLCVWRCGCLPARAAKKTKQEGKKCVLRPTGPRRTPTRHGSLSAPFVA
APPHACSRRGAQGRRHERVGGCASGAVGRETHGTPHRKSAARNN
>SEQ_722_PYLH01000165.1_5 PYLH01000165.1_5 # 3477 # 4031 # 1 # ID=165_5;partial=00;start_type=ATG;rbs_motif=None;rbs_spacer=None;gc_cont=0.537
MSQSSWQHLPSPALECDNTNDGKESDEDYGDDLHRGADDLRVLAHESQEGLNAVSTISGL
AEPLAFALSPAVISAPCVEADPFTVEFTQQLSSVCAAHLALALSHVSQRCLACDLMSVLS
RPPPRVFFLCPIRNSLRCGGYLFAWPSTHVTMLNGCVFCLAGTRETSVCADTSAKVFVDG
SRRK
>SEQ_723_PYLH01000165.1_6 PYLH01000165.1_6 # 3900 # 4187 # -1 # ID=165_6;partial=00;start_type=ATG;rbs_motif=None;rbs_spacer=None;gc_cont=0.583
MQLAMTLWILDSPGNGGRRRKLVSPAAQHPSIHSVRPECPTAALRDAADRPPLFSPRSVN
EDFRGGVGTHRSLPRARQTKDTPVEHRHVRRRPRK
>SEQ_724_PYLH01000165.1_7 PYLH01000165.1_7 # 4262 # 4399 # -1 # ID=165_7;partial=00;start_type=ATG;rbs_motif=None;rbs_spacer=None;gc_cont=0.558
MRSVPHKYEAGEVKHTRLKVTGHQDALLPAVNIDELEAGATTRSA
>SEQ_725_PYLH01000165.1_8 PYLH01000165.1_8 # 4427 # 4603 # -1 # ID=165_8;partial=00;start_type=ATG;rbs_motif=None;rbs_spacer=None;gc_cont=0.565
MFLRQCVDDSVDATPAPYAINSSTAIIPQSAERTLHERIIGGAKQLYRQQMAAVGGGK
>SEQ_726_PYLH01000165.1_9 PYLH01000165.1_9 # 4774 # 5070 # -1 # ID=165_9;partial=00;start_type=ATG;rbs_motif=None;rbs_spacer=None;gc_cont=0.458
MHHILRVQHEANKCMFIYIYHPLATIVARSLYSDRIHIFIYYLRGGRLLGSCSHKTPPRG
GNQKGVGAMVKIKIKNYPAAVGSLKSWPSQNSYGRKVS
>SEQ_727_PYLH01000165.1_10 PYLH01000165.1_10 # 5181 # 5342 # -1 # ID=165_10;partial=00;start_type=ATG;rbs_motif=None;rbs_spacer=None;gc_cont=0.451
MRFVFSLRRANLHAWVVCWGFLQGTQFVFFPLVNVSCVGAANNSVCVVPAFRW
>SEQ_728_PYLH01000165.1_11 PYLH01000165.1_11 # 5458 # 5970 # 1 # ID=165_11;partial=00;start_type=ATG;rbs_motif=None;rbs_spacer=None;gc_cont=0.569
MKWSALNMNEGRGQLNCFCDEYWLHFPWTNNPRGVWGSPFLLLLCFCVAVCAAPPLVCVR
TLREGCRHDGPLSPYVHAVEPCVPLLFASPSSICVLVLRQGCVCVCVPAAVDWSVCRAWC
AAYGACLAAALSSCGVPSVCVSAAPLVSPVALHVPHCADQLHTTERPHSR
>SEQ_729_PYLH01000165.1_12 PYLH01000165.1_12 # 5967 # 6548 # 1 # ID=165_12;partial=00;start_type=ATG;rbs_motif=None;rbs_spacer=None;gc_cont=0.562
MMTTCRLLCALLVLALCCCSSVCTSDTPQTQVKDNTNEASRSAILSGASLGVPQSESSHT
ESGERDGKIAGNGGSATGTVDIKDNKGMTEGDDGAPGPQSRTTEPAEQADKNSEASAETT
TKKNTTQAPTATTTTTTTNAPTTTKTTTTETPTTTTTRAPSLLHRIDGSLSSSAWVCAPL
VLAASALAYTAVG
>SEQ_730_PYLH01000165.1_13 PYLH01000165.1_13 # 6653 # 6916 # 1 # ID=165_13;partial=00;start_type=TTG;rbs_motif=None;rbs_spacer=None;gc_cont=0.504
MLPLPCCVLRVASHIRNVERIAKTLISMRTGAPGFFFILVSYCFLNFWFAGRCVNSAIVL
IPTVSWCVRRCWCVDICYCAVAVAVAV
>SEQ_731_PYLH01000165.1_14 PYLH01000165.1_14 # 6925 # 7875 # 1 # ID=165_14;partial=00;start_type=TTG;rbs_motif=None;rbs_spacer=None;gc_cont=0.515
MLLLCVGVLLVCAEGYTQVTGVMAMRMTGRVLLVCALCVLWCGAGGRCDAGVGVGAQQDG
GKSPPESKGLETSSQGTQDLKGGAADAKENSPSTPTEEDDEDVDDDIEESDDDDGGTEDE
GEENVRGQSGQEGTVALGSGSTEKKLIGSEKQTELSISSAESTSPSGSRELNVNHTQTEV
EGKKETDENTPAVESALTTINEENTLPAGIVEGNPSPPPPQDGIHSREQDGEGTTSEGQK
NVPLPETAATPQSHHDKGSEGTEEDTKATTVTANTTDTTNTQTSDGSTTVSHTTSPLLLL
VVVACAAAAAVVPAPE
>SEQ_732_PYLH01000165.1_15 PYLH01000165.1_15 # 7872 # 8366 # 1 # ID=165_15;partial=00;start_type=ATG;rbs_motif=None;rbs_spacer=None;gc_cont=0.578
MKWRALNMNEGRGQLNCFCDEYWLHFPWTNNPRGVWRSLLFLLLLCFCVAVGAAPPLVCV
RTLREGCRHDGPLSPYVHAVEPCVPLLLASPSSICVLVLRQDCVCVCVRAAVDWSVCRAW
CAAYGACLAAALSSCGVPSVCVCRTSRLPCCSPCPSLCRSAPLH
>SEQ_733_PYLH01000165.1_16 PYLH01000165.1_16 # 8385 # 9008 # 1 # ID=165_16;partial=00;start_type=ATG;rbs_motif=None;rbs_spacer=None;gc_cont=0.538
MTCRLLCALLVLALCCCPSLWVIGTCEDQDGRGNPSKPEELGLNSNSLNSGTDKVPKPVI
SSERDRPVRAVSEQGSGVLSTAQGGKIVSAEPGSDGLNTNSAALTHNSDTLVVKGLDNDT
EETNTNKDVTEETPNTTTTTTTTTNAPTTTTTTAPEAPSTTTTEAPNTATTRAPSRLREI
DGSLSSSAWVCAPLLLAASALAYTAVG
>SEQ_734_PYLH01000165.1_17 PYLH01000165.1_17 # 9103 # 9498 # 1 # ID=165_17;partial=00;start_type=ATG;rbs_motif=None;rbs_spacer=None;gc_cont=0.452
MIVFCFTCFGCPAVCSALWLPASVTLNASRTHSYARHACNCLCGRTVEDGRMRTGATWVQ
VFSCVFTVLLYCCFFTFGSSSICCVFFVFFLKFLQGVVRFLLFHRFNISYEMRDDPAGVF
YCATLFAFTLR
>SEQ_735_PYLH01000165.1_18 PYLH01000165.1_18 # 9443 # 10711 # 1 # ID=165_18;partial=00;start_type=ATG;rbs_motif=None;rbs_spacer=None;gc_cont=0.490
MILLAFFTVPLFLLSLCVDGELVCAEGYTQVTGVMAMMMTGRVLLVCALCVLWCGAGGGV
ADGGEEEFVELVVPSSRPNEAQELQRVESRDKGDSEKDEQVDEAKPQKQLQDGGDHQAEG
LLLPVEQPVEVQLQSESPRVEETENDTEEEQRRKQQKSSVEHKTRKEPADKSQGGSGKGD
VPKENEKQKVKEPISQSREEVVAPGTGTPEAILSQSHQEASRNLVGKNLAENKEIAKENN
VKLEEKDKKREPQEQRHLQQQNGKQEALHGSPTGPAATQGSLAPAPTGKLQQTHTSAGST
KQPEEEAPLTETEITSNGTSDPASPSVTARAGDASTSDAEKEEVKVQTNAESSKTAVKEK
DDQHEHLTENKKESAKDKNAIRTNATANTDDRDGSTAVSHTTSPLLLLLVVACAAAAAVV
AA
>SEQ_736_PYLH01000165.1_19 PYLH01000165.1_19 # 10596 # 11261 # -1 # ID=165_19;partial=00;start_type=ATG;rbs_motif=None;rbs_spacer=None;gc_cont=0.550
MCVHVLVCLAAPIIAEQLCGTRESDESNGRERQIAHTQITHIITHKHTHAARGMGALNHK
TMKNKNQKAEAWDDQRTHSHCSRKAKRTHTERERGRPLKAIKTKQKQLRCSAHAARQDGS
GACRAKESTNGPAWVCMQYIQWAHYVCASWDEVRARVHARGHTQRVSEIRVCVRAVHGSL
SLTLTRPPPQQQPHTQQQEEAKEGRWCGRPRCCRHGRPCWR
>SEQ_737_PYLH01000165.1_20 PYLH01000165.1_20 # 12106 # 12390 # 1 # ID=165_20;partial=00;start_type=ATG;rbs_motif=None;rbs_spacer=None;gc_cont=0.519
MSRRAFAFAVLLLLVVMMFCCTVQPAVVPKSGRGSTKRKLFLLQTTLVQPKDGIVPVTTR
DSFVAPSLVSAGGVIAAFAEDHMDAEYQDGQGIK
>SEQ_738_PYLH01000165.1_21 PYLH01000165.1_21 # 12356 # 12640 # 1 # ID=165_21;partial=00;start_type=ATG;rbs_motif=None;rbs_spacer=None;gc_cont=0.505
MPNIKMVKELSKPFSSDVVAGYIDTAWNWSTVVGEVNKSISGGHTLCLEQRRETRVWVLC
SAPQQSRRTTECFFLWEALMCPMKVGVGERADWS
>SEQ_739_PYLH01000165.1_22 PYLH01000165.1_22 # 12795 # 13577 # 1 # ID=165_22;partial=00;start_type=ATG;rbs_motif=None;rbs_spacer=None;gc_cont=0.544
MEDGTLVFPLMAKDEAEDVCSMIIYSTDNGSAWALSEDISPAECLNPRVTEWEGPLLIIV
DCENGQRVYESREMGTAWTEAIATLPGVWVIKQESFRRKACRRMPSSPRPLMKGRSCCTL
REGMPRGRKGPLRSSFGSRTKTACFLLDRLPWTMLRIGFPPAPCCTRMAVCVFYNGGTTV
RAVSFQFSRLTEELSAINSVFSNWAQKGIFFSSLSIPTAGLVAVFSGAASDDTWNDDYLC
LHAMVKECSEGQRWVTSDGT
>SEQ_740_PYLH01000165.1_23 PYLH01000165.1_23 # 13590 # 13835 # 1 # ID=165_23;partial=00;start_type=ATG;rbs_motif=None;rbs_spacer=None;gc_cont=0.524
MACEHSGLITCVVLLSHHFTVVASVTIEETPSGKTSPLTAMLADTASNRTMGLSYSHNKK
WETSCEGKRTTRTSTWEPKKE
>SEQ_741_PYLH01000165.1_24 PYLH01000165.1_24 # 13848 # 14159 # 1 # ID=165_24;partial=00;start_type=ATG;rbs_motif=None;rbs_spacer=None;gc_cont=0.554
MLQGNKDSVHIDGHSLGEEEVPLTGEKPPDALRFCFGACGEHESHVTVTNVFLYNRPLNS
TAMRALRDRIPVPTREAAPTPPEKIRVVDRVREHIAGDITEEK
>SEQ_742_PYLH01000165.1_25 PYLH01000165.1_25 # 14156 # 14464 # 1 # ID=165_25;partial=00;start_type=ATG;rbs_motif=None;rbs_spacer=None;gc_cont=0.537
MNGHDALETNPHYKKSPRGVWSGVSPGDRLASPNDVKSILRDLIGNNTVRVCVSCVPLLP
LGLYLCRGSLLSRRVWISDSSRRMHAALPVLLLSVFFNALTL
>SEQ_743_PYLH01000165.1_26 PYLH01000165.1_26 # 14791 # 15018 # 1 # ID=165_26;partial=00;start_type=ATG;rbs_motif=None;rbs_spacer=None;gc_cont=0.439
MKKSPAESNFTNFLILLLGVMPEPQPFLLFPFVNPCGFLLLFLYPLSLCVSSRPVESPTV
GCAVEMPSFLFLLPC
>SEQ_744_PYLH01000165.1_27 PYLH01000165.1_27 # 15142 # 16146 # 1 # ID=165_27;partial=00;start_type=GTG;rbs_motif=None;rbs_spacer=None;gc_cont=0.570
MSVDRHPLEKREVKDSAVDLYAPRPSRRRRVCAVRMALSCGATWMAVLLRALCGGLLFSM
SFPFCVWESCGKGYVRESERGWLPASPCALGTSIDVDLLDGVSRLPGRREEEDGEGLLWA
EGGWTGQSPSVSFSVSLAVNTESINLSECGMKGLCRFVCATQSSSLQAVVTLRCGAVPFD
EGGARCHGCCAPQPFIVSASALLFFSLCEFFLRSHNILFCSTMNLLEELWFWCLLHGASP
CVSVAVLPRGAKAFDGVFILLFAPCSRPCLAMAAAVGFCDCALAVRVSSLAVVPLLCWWG
GDERLRRWSCAPVGEGRHRPLLTATVFAAGDVTG
>SEQ_745_PYLH01000165.1_28 PYLH01000165.1_28 # 16515 # 16838 # 1 # ID=165_28;partial=00;start_type=ATG;rbs_motif=None;rbs_spacer=None;gc_cont=0.580
MAGGCNAATWSASALVCRARHRDRPVMQPFGNRSGASGHVAFCRGSATRRGGFVGLCGWC
EGDGVTDLIASARLCVGGCNVMGIVYDRMPLRATVFGYCCCCLLFLF
>SEQ_746_PYLH01000165.1_29 PYLH01000165.1_29 # 16999 # 27342 # 1 # ID=165_29;partial=01;start_type=ATG;rbs_motif=None;rbs_spacer=None;gc_cont=0.638
MVDGTSATHHDGPFGTCLGWWMWSAEGACLRGRHRLQCRVIAAVRVALLIVLALVAAAWM
PAVHAVVLRLRGGTVDRGITIGRAVDKVLMDGVYITNGVAVVFDVAAMLPGALRIELRNC
VCDGGAQIYVRGYSGEPASDRSLEVSVSGLSGDYCSLVFVHNLPAQTNVTVRDSTIVTPG
PMRYSQLSGLTDAVASPLVLYATSLLQSQLRVSNTVLRSLHAGGSAVYVGGGVDLLSSAV
VLDGVLLEASGGPSASAMHVASSSRLSLRSHSVFSVTNVSVVSSGGGFVLGERLAVLDSV
LRFVGVEGSVASSLVRCDGGTVGAGGWLRLRDVWAVGEASSVASLSGVTLSGGAVSIARC
AATCATFVSGPTITSGAVSVQCNRAGGRVLQSSGDYRMAGLSSVSVVPCDGCAAALACFD
ALTASFSDCVCSCRVGGLGEACLPFDVPPARSGGGGSQGCVSGVTLTESVTIGGGRATAC
FDSVVFSGPITVAVDLRSMDAFADALNVTLRHCVLAGGAQLWIGGLSESTARLMPHVLVN
MTNVTSLEGTIVLHGAMPPNSSVLLTNSTLRATVGGSQYVPTTPGHAGSRHGPALVLDGV
RLLSTRFVMTRSTLVCGGGLCAAILVERGIGVNLSSVFYMDNCVVGSQMHVMYALASDLR
VGGGSVFSIQNSSWSAPSSKFHESACMFGDVAVDGGSVLQIVSSTFRLGFAMLMANTLTV
TGGSWLVHRGNEFRTAYVVHVVKENGVAFRDRSVWSILHNNFTYGSYSSNIACMTSNWSP
PSDSRPTIYGVCNEARGSPVTNYRDDLNIGTPVTVLDCGACTVDAVCFAARTSSISGCAC
VCAAGGYGDTCLPAAVPNGLGSLPPSDAKDTEVRCVHGGSISSVGDPDPGVRGLCFVNVT
FTAAIVLDLWSFDAPQQTLNITLLQCVLMGLSIRGSGARVHVNVTSSILDSGELEFAGDF
GASSQILVVGSTLVTTSGHAISFKDFYFSENLTLLLLDNYIEGNRYAVYFINAFVVDGGG
IIVKGNTLITTADEGLESSVCVNAIDAKNGGYFDVEDNTMSAASGIYLFGDTSVSSAGLL
RVADCAFIGRTWVSTSALLYLYGLVTLEGGAQWRVEGNNVVAASVLTIPYFQHKIQLSGS
GTTVALARNGQLDSRVSFANFFPSSIVVTLPARFVVGCNMQGDEEVSYDGVFPGEVQLFR
CGTCNDDAACYMPGTESVDRGSCSCSCKDGWHGASCLPFEVPDTVVPPVAERAVDGDTSC
VVKQTLTSLALNMWKTHHCYAGVTFSGMGAALTFFFNSMPLHLPINITLTGCTFRDGAVL
QFVGGAGAAESAGVLIRVSQTVMRSSVVVLALTFPQYCDIAVTEVDAVQSSEVQLLDTRI
NILSVVILQNVVLNASSLLVSNVKAHASGHHGFGLFSTGTLTLVGGSSLYARYCSFAGYM
HMFYVYGLSVSDHSVFALLNNTMSSGTSLLFQQHGLSVSEHSVLRVVGNSGFVSCAIFVD
DSWTVEESSWLDWRDNDVGVGAMFHESESTFLIIDDSSVVTLTGCKMGSTGLSQPLLSQA
DAGYRFFAGCLTVAGRVLTTAAELEMNGITDVTTVAACGECTKDGDCFVPLTTAAIDCRC
QCAAGGHGDVCVPAPVPAGPPPPTPLPPPPPPPAPPPVGECISDMVYPEVAQAVGGGLSW
LCYRNVTFSRGGMSLTVLIGAMTGDVVNVTFDGCTWRDGAVLLLLGNAYAAVGSLNIVVT
GNTFSDALLSPEGVFPPHTNITISGNRFSVTRLIPRSGLDVESPSCVAMNGLVISNDSAV
VLSGNVFQSVGASSGVIHVFRSVLRVSWHSLFAVVGNTFHMAGANGTLIHLEGSRQSLSL
SVLNNSAVVIRGNVVTRPVKYFMSFLWASRVESWSAVMFQGNEMQGGLVVFYSSGSSNIY
YNSWLQLSGNLCHESPLDAFAFLYPKVNLRDSTVSVSGNQFMSSTVTPTALWIPKSSRDL
TNGAIVAACNTVNGEEEANYIIPSVYNATILSCSDPCTLATSCFPAYTTTASSDGCTCTC
AEGGHGDACLPVVVPEPPSTDGADLCVRDVRLDEEVNAGFGTSVVCYVGVTFAADVVVDV
ELMSGSVRNVTLANCTFVDGASLYVVGWLSDPPAGEHADVLISGLESRSGGGVVVANQFP
PGSRVAVVDSALIAEARVAYRGAYGLGDASACLVLHNVNLTGSVLTIARTHVAAVFRDAV
GVLLVGGVALSSRGALYVDGLSVQTALGLCVSVEGGVAASGGSVVALVDSDFLLCKHAVS
VRGAVSVSGSAVALVRSDFVSTEDYAVAFYSTVSLAGGSMLLAKGNVHDGVSREMLYAAG
AVTAVGSTLSFVRNRALLPRMLSLSLSLSAGAHVRVACNDVGGRVLSTAEEYAAAGFGDA
GSIDVFGCGDCDKDTHCYAPGTAMARIKNGVCVCVCGSGGYGEACVPVGAPALPPAAGTA
SSVFVRESVTVRSVFVVPAGASEVTLRHVVLDGVSPVLYVPWMARDGVRIVVQNVSLLNG
AVLYVMGGGGLRGAGAAGSNESGPVELSVCDVEALNGALVLTGTFPAGSVLTVTDSLLVA
ARPTPLVYLPGSQSSPYAPVLVLSGLRLVRSVLVVSSVALVTVMTGGRTVVVDGAVLELV
GGGVALDAAVLGGEYALYASARVVASEGAVLRVSGSQVYAAHGLVFDSGVVANASAVVVN
DNAGALTDGALLVLRGSASFASGSWLSVRGNSISGRLLSVPSYPRRVDLAQSTLTLHGNV
GSGPVVMDGTVVLVGAGRRFVVGCLTLNGQALQPTDYRSAGIIGEFRPVACGVCDADVSC
FAAATRAMSGSCRCRCAEGGYGRDCLPVYLPHVDGCNRTPILPPLSHTATLTETRSVTPT
WTPTPTPTHYSPTQYGPTETQRVTETVALSPTRTPTASVSGTLWWSDVACPTLAVTTTAA
GGSLTQNDIRGGGSAVPTLLMVALPPPFRWASGPQIGTYLSFLPVSTAQPSGFGGPWGAM
LSNATWVRNATNPSTVLELAVPVHRGYFIAVDETIFVHCDAVAVFGGCKGVLLGSFTIRS
NTLPAAASTLSAITGVVAGAVAVAVVVTGGLGSILEMQALGVFARMSCASTQERASTVAL
PYFLSVFAALDPLWMVVGNALLAAVFGCVHCGVTVAFQRWRSVDAASAWAAMRFPSLTYV
VAQAMHLGIFFGSVLALAMPGARVQHYVIGVVGVLYGVAFPAGVCYFIARHTGASFTKYW
QFSRKPLHERLLYPVGYWHPAAQQRMYGGMLTNMRGSHVYWCVFQLSVLCVVCLIAAVHP
PVGGCHVQYFCMAAVLLAGAGVVAFTNMMRSAFLTVMRAASFVLLAALCLVSAANHLAPS
DGGARAYAAIVLLLAAVLLAATVYNVVVWYVEDRHWQELREPRRGGLEALLRDDEDGDEE
MQKLHDDMTSSSYASGTTGRVVVPTTRN
>SEQ_747_PYLH01000166.1_1 PYLH01000166.1_1 # 1 # 996 # 1 # ID=166_1;partial=10;start_type=Edge;rbs_motif=None;rbs_spacer=None;gc_cont=0.652
YGVTAAFQRWRGVDAASAWAAMRFPSLTYVVAHAMHLGIFFGSFFALAMPDARVQHRVVG
VVGVLYGVAFPAGVCYLIARHVGASFTKYWQFSRKPLHERLLYPVGYWHPAAQQRMYGGM
LTKMRGSYVYWCVFQLSVLCVVCLIAAVHPPVGGCHVQYFCMAAVLLAGAGVVAFTNMMR
SAFLTVMRTADFVLFATLCLVSAANHLAPSDGGARVYVAIVLLLTAVLLAVTVYSVVVWY
AEDRHWQELREPRRGGLEALLRDDEESAEETQKPHDRTSSLYASGTTGASSYRPPAPPLQ
PMAGDTRSDALSLFDRASSVSCIIDCAAQEK
>SEQ_748_PYLH01000166.1_2 PYLH01000166.1_2 # 1130 # 1387 # 1 # ID=166_2;partial=00;start_type=ATG;rbs_motif=None;rbs_spacer=None;gc_cont=0.434
MFLLLIIIGCFLIELLFLLYRFWRQRIIELSRYPRAFVPRVCVARPPLQRPLRMSGLLFS
FLLSNEDVLSDSSCCVCHRIYLRKR
>SEQ_749_PYLH01000166.1_3 PYLH01000166.1_3 # 1707 # 2042 # 1 # ID=166_3;partial=00;start_type=ATG;rbs_motif=None;rbs_spacer=None;gc_cont=0.473
MYICISVGYFIISSSSSLFFLLRRSIRVSVFALLWPHTGDVSRGYFFHFLCHFLLDANAG
TFVKHPLSTACCLIFCSRPRLNAGATAVARMGSKMGRGTAKDIVLHMCLLH
>SEQ_750_PYLH01000166.1_4 PYLH01000166.1_4 # 2014 # 2586 # 1 # ID=166_4;partial=00;start_type=TTG;rbs_motif=None;rbs_spacer=None;gc_cont=0.504
MCCTCVCCISSVEEAFNLEEEGSTLHDALAWRRYYPFIIVLIVGVIFGSRPCLPRLPPLS
GAAPRPSSFCLREEKHIASDETTRHACGVQGGTYLRWSARMWMSCETRRGLTDQPSLLFW
RVCSYFFYPFVSGHGGIEGHCPTKGLAHIHTLMPLSPPEWGANPFFAVFLHWRKYFYLLL
ADATLSGVSL
>SEQ_751_PYLH01000166.1_5 PYLH01000166.1_5 # 2944 # 3237 # 1 # ID=166_5;partial=00;start_type=TTG;rbs_motif=None;rbs_spacer=None;gc_cont=0.571
MLLCAGTQHLSGGKMERGDAWLRLAHRSVHGGVVHIVVLTLRCDCGLLRGSGGGWRRVLA
RGGTVGSCLLFSLFLPFCEGVHLFLVSVMRQTDRQRE
>SEQ_752_PYLH01000166.1_6 PYLH01000166.1_6 # 3277 # 4701 # 1 # ID=166_6;partial=00;start_type=TTG;rbs_motif=None;rbs_spacer=None;gc_cont=0.539
MVARLVLLRGRWASAASPTGVAVRLHGAPTAPPCECHAQRHWDCGTKQARLSFGARGTCW
PQLGGASGMLHRTGVVMVPRRGSCDGSDAAAHIRVEETRQPKWTLESRLDKVLLEGKERI
TNMRLNDFLRNYFGGRGVEEFNENVYMKDVLGSPSEFIQEEVLLSTIKASPPYQELKIER
EEFYMLLEALHNLNREYIITLRQWRDFKRKDTVIPLARAQINTAYSQALREERRKEEERE
RRERQELGIDVSTGINYAVFKGRVCVDEMKLNDFLTMELDGKGALDANRDVLLEEFFKDP
KKYICDAGVLNEIQASDHYARMGRAVRDEMDMEEDVNKLYEKGVDNLLKWLVATAEVKAS
VQEITKRFLDAAAEEARNPKKPSAPRCLEGLYESVYNARWHHVVEVPDGEGTGMEVREGE
PPQPWTYKAVGLSLERDDGVGQSGAPRPRLLVLTSDKGWPYSWPDAK
>SEQ_753_PYLH01000166.1_7 PYLH01000166.1_7 # 4899 # 5441 # 1 # ID=166_7;partial=00;start_type=ATG;rbs_motif=None;rbs_spacer=None;gc_cont=0.420
MSNFFEKGLSIICCATNSTKPWAEGEADGDEKYMNLQGPGVRNLTGSVSDKRICVPQKID
PKTFFANERTFLKWLSISVMIGLMSLTLLNFGDTSSTAPELAGLVLLPVSIIFMAYSLFI
FRDRANKIYMREPMRYDDTRGPTLLVLVLGAALLTATIFSVQRHYYKAMTPTIHGGAIFS

>SEQ_754_PYLH01000166.1_8 PYLH01000166.1_8 # 5816 # 6079 # 1 # ID=166_8;partial=00;start_type=GTG;rbs_motif=None;rbs_spacer=None;gc_cont=0.591
MSRWALFRLLRDGLPSSAHPFVQWPQRNKVAVLLLLLLQLFCVSLCYCEVQVSDVAAMSR
REGRKEEDAAACVRALRCWSSARCLRA
>SEQ_755_PYLH01000166.1_9 PYLH01000166.1_9 # 6096 # 6395 # 1 # ID=166_9;partial=00;start_type=ATG;rbs_motif=None;rbs_spacer=None;gc_cont=0.563
MACLGVSFLPCVVPAGSSRLWRWRVDSGVWVGVGCSTLWGYEDVCVTMSDNNRAGRLVCK
QVTHRLPTRRGPLVFFVPLVVYSLMFRRSGLLFSHSFCV
>SEQ_756_PYLH01000166.1_10 PYLH01000166.1_10 # 6441 # 6764 # 1 # ID=166_10;partial=00;start_type=ATG;rbs_motif=None;rbs_spacer=None;gc_cont=0.586
MQVCVCVCVCVCVCVCVPVAVDWSVCRAWCAACGACLAAALSLLMWCALCVCLPHLSFPL
LLSMSLTVQISSTPLNDHTHDDDVPSAVRPVGARPVLPPIFVRDSRC
>SEQ_757_PYLH01000166.1_11 PYLH01000166.1_11 # 6712 # 7389 # 1 # ID=166_11;partial=00;start_type=TTG;rbs_motif=None;rbs_spacer=None;gc_cont=0.559
MVLALCCRLSLCVTADVDDKANNSGGHSDPDESGKPRTLHPTVNGPANPGPKGMAVTLSG
SKETAAPPESPNPDDVAQVSSGPTRESATSGTKEFTDPEAGRTQETDAVTGAGVLQIQPE
DAESPDSRTVTAPSTATTGMSPTPPNELEKNSAKRITAPATTTTTTTTTTTTQAPSTTTT
TEAPTTTTTRAPSRLREIDGSLSSSAWVCAPLLLVVSALAYSTLG
>SEQ_758_PYLH01000166.1_12 PYLH01000166.1_12 # 7468 # 7863 # 1 # ID=166_12;partial=00;start_type=ATG;rbs_motif=None;rbs_spacer=None;gc_cont=0.457
MRENNDCVFCFICFCCPAVCSLPLPASVTLNASQTHSYVLHAHNCLHGRMSVCECMHTGA
IPCSPLFFVCFYIFYFIAVCLPVFCFYFFLLIINCCGAFCVFLPFHCFQLPHVVCCCRCW
GADICCCGVTV
>SEQ_759_PYLH01000166.1_13 PYLH01000166.1_13 # 7708 # 8436 # -1 # ID=166_13;partial=00;start_type=ATG;rbs_motif=None;rbs_spacer=None;gc_cont=0.475
MALELVGHWWEEAILMSLFSPGRSLILLHDVLDCCVQGFLVVRLLHVQEADLLRFRCAVL
VIIHHVFLLILLLLHLNFRMAFVRPNSLAGQHPFLFVFPTFASLLRGLHRSTLMMPADFL
HRVEIQTVDPAILFVLRRHIYRQKYRTTARRGHTPAAHGQSSSSPSLLSLACSLQHKLTP
RQRRAEVRRDNSHSHATATNVSTPAAAAAHNMRQLKTVKGQKHTKRPAAINNQQKKIKTK
HR
>SEQ_760_PYLH01000166.1_14 PYLH01000166.1_14 # 8473 # 8796 # -1 # ID=166_14;partial=00;start_type=ATG;rbs_motif=None;rbs_spacer=None;gc_cont=0.426
MTMLDRYYHLIYCAWQLKELLFAIVLLNQWLLPSVAIPVALQLAVVYFPFPPALWMKQRV
SLVALAEVVLVAVVFEFFVVFLRLSCFFCHLHFQRQCLFLFQPQCFL
>SEQ_761_PYLH01000166.1_15 PYLH01000166.1_15 # 8793 # 9176 # -1 # ID=166_15;partial=00;start_type=ATG;rbs_motif=None;rbs_spacer=None;gc_cont=0.521
MQGNTHTHRESERETDECVCGRCTALSPSLSRGHHRSSSRTRNNKKQKRGGGVGDRGAAV
TVLCTRGVICNNDVFVFHVLSFIIRGMFILVVFFCYYRFRGFRIVVNCRCILICRMIGNS
SSISRSG
>SEQ_762_PYLH01000166.1_16 PYLH01000166.1_16 # 9238 # 9519 # 1 # ID=166_16;partial=00;start_type=ATG;rbs_motif=None;rbs_spacer=None;gc_cont=0.525
MHTHAGPLALSFAPHAPLPSCLAAWAEHRNCFCFVFIALSGRPLSLSLPVCVLLYGSNES
VCAGRPTLRLLALLFFIVLWLRAPILLAVCVMI
>SEQ_763_PYLH01000166.1_17 PYLH01000166.1_17 # 9637 # 13521 # -1 # ID=166_17;partial=01;start_type=Edge;rbs_motif=None;rbs_spacer=None;gc_cont=0.618
FEVQLPDTRITTLSVVMLRKVVLNASSLLVSNVKAHTSRYLGFGLYSTGTLKLVIGSSLY
VRYCSFDKYAHMFYINKLSVSDHSVFALLNNTMSSGTSFLCQYYGFRVSNHSVLRVVGNS
GIVCYVIRNEELWNVQQSSWLDWRDNDVGVGAMFYETESTFLVIDSSSVVTLTGCKMGST
GLSVPLLSQAAAGYRFVAGCLTVAGREVTTAAELELNGITNVTTVAACGECSKEGDCFAP
LTKAISDCKCQCAAGGHGDVCVPAPVPAGPPPPPPLPPVPPTPPPPPVGECISDMVYPEV
AQAVGGGLSWLCYRNVTFSGGGMCLTVLIGAMTGDVVNVTFDGCTWRDGAVLLLLGNAYA
AVESMNIVVAGNTFSDALLSPEGGFPPHTNITISGNRFTVTRLIPRSGLDHTRPSCVAMN
GLAISNGSAVVLSGNVFQTVRALSSAIRVLRYALRVSCHSLFAVMGNTFRMAGANSTLIH
LGGSRQKLSLSVLNNSAVVIRGNIVSRPVKYFMSFLWALRVESLSAVMFQGNDMQRSLAV
LFSSHSSYIYYNSWLQLSGNLCRVSPVVAFAVFNPRMNLRDSTVSVSGNRFISSTVTPTL
IKVLKRPRDLTNGVVVTACNTVNGGEEAKYAIPSVYNATILTCSDPCTLLASCFPAYTTT
ASSDGCACRCAEGGHGDVCLPVAVPEPPSTDGADLCVRDVRVGVEVNVSFGTSVVCYVGV
TFAADVVVDVESMSGSVRNVTLANCTFVGGASLYVVGWLSDPPAGERADVLVSGLESRSG
GGVVVANRFPPGSRVTVVDSVLVAEARVAYRGAYGLGDASACLVVHSVNLTGSVLTIART
HMAAVFRDAVGVLVFGGVALSSRGALYVDGLLVQTALGLCVSVEGGVAASGGSVVAFFDS
DFLLCKHAVSVRGAVSVSGSAVALVRNGFSSTADYAVAFYSAVSLADGSMLLAKGNVHDG
VSREMLHAASAVTAVGSTLSFVRNRALLPRMLSLSLSLAAGAHLRVACNDAGGRVLSTAE
EYAAAGFGDAGSIDVAGCDDCDRDTHCYAPGTASAGMRNGVCVCACGSGGYGEACVPVGA
PALPPAVGTAPSVFFREGVTVRSVFVVPAGVSEVTLRHVVLDGVSPVLYVPWMARDGVRI
VVQNVSLLNGAVLYVMGGGGLRGAGCGEGSRRERAGGSCRPSFYCSPFQRSRF
STATGAHHPHRRKIPRRQIHSVKETSAHATAGRESIQTRKRHTQQHSLTARRKHHTRNAS
RKQIAAFCHASSQLPPQSKTCVYVRSRRSHRSTA
>SEQ_764_PYLH01000167.1_1 PYLH01000167.1_1 # 3 # 572 # 1 # ID=167_1;partial=10;start_type=Edge;rbs_motif=None;rbs_spacer=None;gc_cont=0.570
GCRCAMQPHCNACSVKQPRPTAPAATRGVQPTPTPPHYRPFFTLFYSRCPSVCLITDTKN
KCTPSQKGRNKEKRRHDPTVPPRASTLLHPPPLPRRRPQSHRRVSTTMCTTPPCTERWAR
RSHASPRSIFPPLKCCVPAQSGKHNQSAHKPNQHPHSMKHVTSHGVTTFGDTPAVAGCMK
FPANPAKRR
>SEQ_765_PYLH01000167.1_2 PYLH01000167.1_2 # 1034 # 1288 # -1 # ID=167_2;partial=00;start_type=ATG;rbs_motif=None;rbs_spacer=None;gc_cont=0.537
MLWLGGVITLLLLFLIVGVIFGSRPCLPRLPPLSGAARRPSSFCLREEKHIASDETTRHA
CGVQGGTYLRWSARMWMSCETRRG
>SEQ_766_PYLH01000167.1_3 PYLH01000167.1_3 # 1295 # 1495 # 1 # ID=167_3;partial=01;start_type=ATG;rbs_motif=None;rbs_spacer=None;gc_cont=0.522
MLIPSSSKLKASSTELMQQTHVQHNIFQLSRVPSYFPCVPLAVAPALSPGTTTKYQAACC
GEWMLDE
>SEQ_767_PYLH01000168.1_1 PYLH01000168.1_1 # 2 # 154 # 1 # ID=168_1;partial=10;start_type=Edge;rbs_motif=None;rbs_spacer=None;gc_cont=0.621
ASDGSDGDDDDWPCAAGVCPLRAVVRCRRCLCEGCRHQCTGWLHGVGSVG
>SEQ_768_PYLH01000168.1_2 PYLH01000168.1_2 # 157 # 1353 # 1 # ID=168_2;partial=00;start_type=ATG;rbs_motif=None;rbs_spacer=None;gc_cont=0.560
MDPTCLTDVIKLRLRCLCGQCCPLLPSKPRLEKVLLLLVLLALPGLLMLLVLVIQVEILM
LVEAVLVQGLLVVEAVLLLALEVLVLELVQVVVKVLVVVAVELLLEVKAAVSFLLVHLLL
LLVLHLLAEVLVLLFLLLLPLLLLLLLVLLVLILQLAAVMVKRGPQAVIQLTQQRENLQQ
EISRLQQRLTTTRQPKYRQERHPALNTHDKKKKRKKKKIMKNSSKVMKHKSNNINSMNTP
RKMAKNPRRTKTPFVQMPPQIKTTVTAAPRSPTPPPLFCLFFLLRVRLLLLRWRPRESEG
ESAMHRPHSHSSFTHSLCVSPCMDSRPHLTPRSTHIMCPLYICMHTHAGPLVLSFAPHAP
LPSCLAAWAEHRNCFCFVSIALSGRPFSLSPCWALREQ
>SEQ_769_PYLH01000168.1_3 PYLH01000168.1_3 # 1304 # 1687 # 1 # ID=168_3;partial=00;start_type=GTG;rbs_motif=None;rbs_spacer=None;gc_cont=0.471
MGDLSLSLPVGRYGSNESVCDGRPTLCFFFCSFFIVLLVLWLSAPILLFERRHAVTADTL
IFSYILILFHCFKSVTLLYSCRATRFFLCRYCRASVVSRHPRGLQRCWCFLGLCMRCVVP
AGALLPA
>SEQ_770_PYLH01000169.1_1 PYLH01000169.1_1 # 3 # 422 # 1 # ID=169_1;partial=10;start_type=Edge;rbs_motif=None;rbs_spacer=None;gc_cont=0.550
IASAPSLLFFSLCEFFLRSHNILFCFTMNLLEELWFWCLLHGASPCVSVAVLPRGAKAFD
GVFALLFAPCSQPCLAMAAAVGSATARLPCVSHLLPLLFRCAGEGGSERLRRWSCAPVGE
GRRRPLLTATVFAASDVTG
>SEQ_771_PYLH01000169.1_2 PYLH01000169.1_2 # 419 # 703 # 1 # ID=169_2;partial=00;start_type=ATG;rbs_motif=None;rbs_spacer=None;gc_cont=0.589
MTSPVSQLTEMDEGRAASPTPLIIPSVRCSHTPHAPQSSGATTIRMSVSQSECKISVDPF
PRARVPPCFFIFPLLCMPCAHGAAACCAMPTRVN
>SEQ_772_PYLH01000169.1_3 PYLH01000169.1_3 # 903 # 1139 # 1 # ID=169_3;partial=00;start_type=ATG;rbs_motif=None;rbs_spacer=None;gc_cont=0.506
MWLFAGIPPLGTVAVRGCEGCGEGYGVTELIASALLCVGGCNVMAIVYDRMPLRATVFGY
CCCCLLFFFERAVRDTFA
>SEQ_773_PYLH01000169.1_4 PYLH01000169.1_4 # 1275 # 1661 # 1 # ID=169_4;partial=01;start_type=ATG;rbs_motif=None;rbs_spacer=None;gc_cont=0.687
MFDGAGATHRDGPVGNCLGRWMRSAVGACPRSRHRVRRRATAAVRVVLLVVLALVAAAAW
MPAVHAVVLRLRGGTVDRAITVGCAVDTVLMDGVSMTNGVAVVFDVAAMLPGALRIELRN
CVCDGGAQI
>SEQ_774_PYLH01000170.1_1 PYLH01000170.1_1 # 122 # 415 # -1 # ID=170_1;partial=00;start_type=ATG;rbs_motif=None;rbs_spacer=None;gc_cont=0.452
MTTAGAHHTTASTVRLFNERLAEYFKGWEELSRDMSWDIIYVQHANSTMITKWQRCCPVN
PKNLSDDEKEIVAFWNGKVHQYQFVLTTDFVNKIREK
>SEQ_775_PYLH01000170.1_2 PYLH01000170.1_2 # 360 # 764 # -1 # ID=170_2;partial=00;start_type=ATG;rbs_motif=None;rbs_spacer=None;gc_cont=0.486
MYISVAGIGGENTLLSECMGRVWLARVYVLGEFFSALLEDVKELGPLARRGGQYAVPTLN
PQGHPTDSYGLGSLKNPFEGENLKYRLLCTPETKKFPLLNPFFFCEVKSNDAGWAADDDG
GCAPHHRQHCEAVQ
>SEQ_776_PYLH01000170.1_3 PYLH01000170.1_3 # 774 # 1190 # -1 # ID=170_3;partial=01;start_type=Edge;rbs_motif=None;rbs_spacer=None;gc_cont=0.499
KHERAERIIMNCPDEMDVKAMCAWMKRDETAEKQAECWKMVKERMDKVGPIPRYIFDANK
FIAHSAAIEDALDGINSRDGEKHFTHGGVRLWYSENPSQKLVRVVRARGEVGAEGFLNAP
ISVCLERRIPHYFGKRDE
>SEQ_777_PYLH01000171.1_1 PYLH01000171.1_1 # 1 # 351 # -1 # ID=171_1;partial=10;start_type=TTG;rbs_motif=None;rbs_spacer=None;gc_cont=0.541
MKPTGGTITVPRAVNGPCSHFTIPTRHKSDGVPNADFIIYAAARPSGTNSRAVWAATCNT
LTDFRPYIGAMNLDPKYMTDTAWSVRVAAHEIAHALGFSQERMEEKSLVKKPERSVR
>SEQ_778_PYLH01000171.1_2 PYLH01000171.1_2 # 397 # 864 # -1 # ID=171_2;partial=00;start_type=GTG;rbs_motif=TTTTTT;rbs_spacer=15bp;gc_cont=0.566
MHTQAALLLLLLTRKQEMQFTQAMRQPRHATPPFPLVVLLLMCCTSGCIAAAPATQYRFG
FDVMKRRSGPLSIAVVREVPRKGQGAMQAYTVATQDDDSGWEPIRIAVSTEDLERGTNKR
NYFEEVEDECYNALGYKVSCTPEHVLTEAKKQSHT
>SEQ_779_PYLH01000172.1_1 PYLH01000172.1_1 # 2 # 193 # -1 # ID=172_1;partial=10;start_type=ATG;rbs_motif=None;rbs_spacer=None;gc_cont=0.234
MCISFYRCVVVFVCFFLLVSGDLFFYASSWLNYRVRKFYYLFLILVFYALFIYLFTYIFL
FFFF
>SEQ_780_PYLH01000172.1_2 PYLH01000172.1_2 # 209 # 994 # -1 # ID=172_2;partial=00;start_type=ATG;rbs_motif=None;rbs_spacer=None;gc_cont=0.567
MINSVYHSKKACVEALRAVERLQPSWWTPPCSEFLHRVEQTPTVTAQPNQKTLIVLEGID
GVGKSLVAQSLIERLGDSAVLIRTPHPDLNGIRETFRAQTEETARAFYSAANYLAAWDAF
HATKERKVVVFDRWWCSTCAMALANSCRLTALPAAGDAVYQWPQDLPPFQLGALLYVEEH
IRQARIRQRAPEDAEERRLSAQQEMREVAMEAYRRFGLLNEVNVATYGVAVNRILDLMTE
KGLPHSATPFSAEELATLRQF
>SEQ_781_PYLH01000172.1_3 PYLH01000172.1_3 # 1171 # 2094 # -1 # ID=172_3;partial=00;start_type=ATG;rbs_motif=None;rbs_spacer=None;gc_cont=0.548
MNSRAYLTTNLVGGLGNQLFLVANLLATSRRNGVPAVLKRLPWSSSNEKPRDVYWQSIFK
DLGAYNVGCDIPVNLPEVIVPEQRPVAPVQLDATAKCLYNMVGFFQSEAFFADHPVVRDV
LPSELRNAAAKHLYDNYGDPSTLQHVGLHIRRGDYLRMRDVFEILEVDYYDAAVRQLLGH
SLQLQSMGRGGEGRGGVHLLVFCEEERYGLSVVGYFRSKYPGLEASLVRAAGERVPFECG
SHAPREVLELLMLSSCDDVVMSNSTWSWWAAYFNFRPLRRVVAPSKWFVQHPYPQSNHLY
CENWILL
>SEQ_782_PYLH01000172.1_4 PYLH01000172.1_4 # 2266 # 2829 # -1 # ID=172_4;partial=00;start_type=ATG;rbs_motif=None;rbs_spacer=None;gc_cont=0.555
MKRFCNAFSGRSFSLFVRRLPAVSSLLQLHQQRPFLTAAPTNGGGILGDGDVREREETHP
DFQPRLVNTELAEDEVAMVKKDIDDTIQTEDVVAFIKGVPEAPMCAFSKRLIDILEALGL
EYTSFDVLAHPVVRTYVKEVSEWPTIPQLFLKGEFVGGLDVVQKMAEGGDLQKLLQHKGI
SYRGGQS
>SEQ_783_PYLH01000172.1_5 PYLH01000172.1_5 # 2923 # 3147 # -1 # ID=172_5;partial=00;start_type=ATG;rbs_motif=None;rbs_spacer=None;gc_cont=0.444
MNKNGKAREERKASIWWRNYCVSNVVCKSAVVFPRAIVARNLHLMQVLVGVRLFGPKREK
CLLSISETLICVWP
>SEQ_784_PYLH01000172.1_6 PYLH01000172.1_6 # 3166 # 4296 # -1 # ID=172_6;partial=00;start_type=ATG;rbs_motif=None;rbs_spacer=None;gc_cont=0.572
MEMPTVKKVECVQHRREVTDALLRVHGEIDRLQAEADSFLVKAIYDSMRLDLRRAKNVYG
EVKPLPHPTEEQEQALAAFAEGLAVLQEATVELVSAFLSQEEKRFLGVSTHKYQTRAQRS
TTYQYVSSSEKKRKEQGTVKRAHGDISFTSEDKKENMNRNEDSPRRVSQGPAVSGNAITR
PSSTTMTSAVPPAAAGDITAVTEKRGVAGSKPSQKARAKAKPHPKPSQQSFADPKLSAAV
AAAPEPQAMGGQPRLKMLPQLDKLGLSSAPVAAAAAAAAEPTVTAPTIAPQRTEKGDAFS
SAPPLKKQGSCSTLSTKSSDSAGNRVHVKKEAVTQEAAKPAAPAPAAAPPAKKTVGLGKI
DIRRFLIDSDSDSSAV
>SEQ_785_PYLH01000172.1_7 PYLH01000172.1_7 # 4242 # 4904 # -1 # ID=172_7;partial=00;start_type=ATG;rbs_motif=None;rbs_spacer=None;gc_cont=0.552
MDVMVLPRKLQEIEEGLGDWETVPQCVRETLLAILGSSNPNASNAMMDEAKRTLLPLRQK
GPKTDITSTINAILESHRSPVISAANPPYIATNLDEVLTRHHQVPSVPAVTAVSPPRSYN
GHNFSNDNDDGDRNEEEGGEKLEAEGSRIPRVREPLLLPEKRVYYGSVPEAPSELSRRDR
QSSSRRTGKVSQKSGHFRCVPLPWRCQPSRRSNVYNTAVR
>SEQ_786_PYLH01000172.1_8 PYLH01000172.1_8 # 4906 # 5187 # 1 # ID=172_8;partial=00;start_type=ATG;rbs_motif=None;rbs_spacer=None;gc_cont=0.429
MTTLRETCQRCVAVQFTLPPVFLAFFLFSPPLIYLSMYLSIYVADTDAGNPKEARGQKGR
SSGQTYITAFTKTHRERYTCVYEYNLYFQAELQ
>SEQ_787_PYLH01000172.1_9 PYLH01000172.1_9 # 5323 # 6333 # -1 # ID=172_9;partial=00;start_type=ATG;rbs_motif=None;rbs_spacer=None;gc_cont=0.619
MAEGSQVVQVVCAVANGDGDWADVPRCVREAIVLALAGPQSKMAPHFNAAASSSLGGEAA
NRRQCSPWPEPRQEARVVASSLSEEMIQRGVQTFEDAACVRDQAVRSFAQFHNSIEATRE
AVRHHLRSLWRTAIQLDPSLLRAIQQERRLGPRDEIPEDIIISGGTLRRMQQLEAMVDEI
EGSVDALRWTSVRFAANFLSDEEKRAMGLDPANLRPEDVPLGYTPQRGTSPVHTSVQRPV
NTGGSVPQALLDRHQKICEQENTPETISTPSGHKDDATLSEMRRRYMNRIALLNEASMHH
VADEVMARRHSSSSKNVSSHQRVASSSNQSSLSSMM
>SEQ_788_PYLH01000172.1_10 PYLH01000172.1_10 # 6695 # 7087 # -1 # ID=172_10;partial=00;start_type=TTG;rbs_motif=TTTTT;rbs_spacer=14bp;gc_cont=0.481
MVVVFFCICFSLCPLELLMHLGEEIKGRERERKKEGRKELVSMRIYVHVREKVIALECGD
GTQDVIWLGNAAMVHYDSSFGRKYGSPKCIQKEGGITCDPDARVCDLLDDNQHVFAVLDT
DDDDENEATP
>SEQ_789_PYLH01000172.1_11 PYLH01000172.1_11 # 7283 # 7636 # -1 # ID=172_11;partial=00;start_type=ATG;rbs_motif=None;rbs_spacer=None;gc_cont=0.540
MSSLPGVARYERLPTRTKIQFFWCSMLVMGFAYQFLKMTVLRVQPKREEQMYMHIKKIYG
DNLPAELIEIARKQREAQDALTLSNMIRTPTPGETAGALQHELDPRRIAQLKSRNGY
>SEQ_790_PYLH01000172.1_12 PYLH01000172.1_12 # 7922 # 8347 # -1 # ID=172_12;partial=00;start_type=GTG;rbs_motif=TTTTTT;rbs_spacer=13bp;gc_cont=0.507
MYHPLLLLFCAPVILCFSLYFPCGIIFFLLCFFPCCCFFSLSSRRSAALAVLRGCQWRLR
KMASVNLAERMQKPAVCFTVFGEMHRGVLHGVDNNFNAVLDKGGEQRELCFVRGETVLYI
GFMDEEEKRKEGSGGESSNSV
>SEQ_791_PYLH01000172.1_13 PYLH01000172.1_13 # 8511 # 8858 # 1 # ID=172_13;partial=00;start_type=ATG;rbs_motif=None;rbs_spacer=None;gc_cont=0.563
MTVPSLTPAKLATITAQGADMIAIQETWKSSEQIASMHTGEYVLHAQSRIRKECVAAVLV
RKNLRSKRIPLITPQRDSSLEVVVVRVALGQNRDLIVASAYMRPPPQPTQPLGGC
>SEQ_792_PYLH01000173.1_1 PYLH01000173.1_1 # 63 # 314 # -1 # ID=173_1;partial=00;start_type=TTG;rbs_motif=None;rbs_spacer=None;gc_cont=0.500
MVPFLCRNYVVSLPQLQYLFPSTQGSSYLVLAQQPGELFLLACLMELLLLSYHDSYLLPL
VERAVNRVHLSAVPSWKRFLRAP
>SEQ_793_PYLH01000173.1_2 PYLH01000173.1_2 # 597 # 788 # 1 # ID=173_2;partial=00;start_type=ATG;rbs_motif=None;rbs_spacer=None;gc_cont=0.438
MYEVRVIMMIVLLCLLWLPCCVLRDAPNIRHVERIPDTLISMRSGAFGLVFKAHFVLMFL
LLL
>SEQ_794_PYLH01000173.1_3 PYLH01000173.1_3 # 914 # 2041 # 1 # ID=173_3;partial=00;start_type=TTG;rbs_motif=None;rbs_spacer=None;gc_cont=0.486
MLPLCVDGELVCAEGCTQVTGVMAMMMTGRVLLVCALCVLWCGTPGGRCEEGETGETPPG
ASSSVVGKGSRESSPIGRGVSQISGLKASDIKDGTEDSGDEQLLTEEEEEEEEEEEIPPP
TPPEGGGGGQPQAADEKLENVNGNGPKPENQRQVESGTQNLSEKETVGDGEAAVTKQNEG
SGPQPQDHPHPVQEEDTKSGEGHEPSQGKEQKTNVEATIPINPAGDHSSGEHNGNDGSNE
KEEEEGEEGVEGHERHRAQEREEAAHVSGAPKVNSTDIRQEVQHKNAGETPTGIKQRAGE
EKDDETEEEREKQKEQHQENPPGKVKETITGANATNQINTTPGDSDSSTAASHTTSPLLL
LLVVACAAAAAVVAA
>SEQ_795_PYLH01000173.1_4 PYLH01000173.1_4 # 2187 # 2459 # 1 # ID=173_4;partial=00;start_type=ATG;rbs_motif=None;rbs_spacer=None;gc_cont=0.527
MHTHACPLVLSFAPHAPLPSCLAAWAEHRNCFCFVFIALSGRPLSLSPSLCVCFALREQC
ECVCAGRPTLRLFVLLFCLIVVGCTHSTFL
>SEQ_796_PYLH01000173.1_5 PYLH01000173.1_5 # 2614 # 3279 # 1 # ID=173_5;partial=00;start_type=GTG;rbs_motif=None;rbs_spacer=None;gc_cont=0.577
MACSAAGAACGDACEVIASGCFAVTLTHPCFFLFDAVRTDGAWAAPVVVRVVPLTAQDAS
QVYGFVCKNRWALVRTKTSRRIPDESRRHCGFSWPQRWGPHPVAVLGLWLHVGTPQQGVA
ASTTETKTTSPLEKVPRHARCGEVKRSACRLSDKTARPFRSDRSVDITRCGEFHKNSGTE
EDGYITIWQPNIAGLSSVKKIAFAAGLERHQTDIVFFPGNK
>SEQ_797_PYLH01000173.1_6 PYLH01000173.1_6 # 3221 # 3754 # 1 # ID=173_6;partial=00;start_type=TTG;rbs_motif=None;rbs_spacer=None;gc_cont=0.594
MLRDWSGIKLTSFFFQEINDRSNVATKVSGCNDFLQACTARSGGVAFLVRHSLPCERLSL
PGTNCLETTAFRVCPPASPSMYVAIFCSLPSAIAHTAHFLSTIRRPVPAEPIAGVLNLHD
ELRDGRSPSTTAGEDLAATPSGMDSELSDDPARTTRISGRSVLFPDVTAQRVLRVSH
>SEQ_798_PYLH01000173.1_7 PYLH01000173.1_7 # 3690 # 4115 # -1 # ID=173_7;partial=00;start_type=ATG;rbs_motif=None;rbs_spacer=None;gc_cont=0.613
MSAVLPFAEHFSSGRLPLGEAVCAFHAAAATHSACSIPSVQIHVGLSRLPRGTVHLRISN
HVVTVARGVAHAEVDAFQSISRRTRRHVSVVAACVPVAGCRPPSLQCGMADGGPSPNWRT
FSGRHAVRVAQSRRETRRCGR
>SEQ_799_PYLH01000173.1_8 PYLH01000173.1_8 # 4387 # 4842 # 1 # ID=173_8;partial=00;start_type=ATG;rbs_motif=None;rbs_spacer=None;gc_cont=0.603
MDWPFTPYAPELAIRDSLPGLTPGSGSVLNTFLRHLVPAARCSHRTMINTSLMAACEVPG
KRNTPLPSANTVKTHPHRESCRQIPLLPMLLGVSGGLVHRRLSALLAHHPRQPVSTPRRT
TPDVVTPVRDETARGLSECIAAECKLFRSLP
>SEQ_800_PYLH01000174.1_1 PYLH01000174.1_1 # 2 # 130 # -1 # ID=174_1;partial=10;start_type=ATG;rbs_motif=None;rbs_spacer=None;gc_cont=0.589
MLAACRQVSGVVLRVTGTSAVRLPPSSCTCRHVFPAFDLRTGV
>SEQ_801_PYLH01000174.1_2 PYLH01000174.1_2 # 244 # 825 # -1 # ID=174_2;partial=00;start_type=ATG;rbs_motif=None;rbs_spacer=None;gc_cont=0.531
MHRPHTHLSFTHSLCVSPCMDSRPHLTPRSTHIMCPLYILHAHPCRPVGALSFARHAPLP
SCLAAWAEHRNCFCFVFIALSGRPLSLSLSLCVWILLYGSNESVCAGRPTLRLFVLFCML
WLSAPFPRAACVCLCDDMSNLRVCYPLCCLPLLPLDSLLPQSCSASIGADKHASTCIHTH
TRHVVVALERRER
>SEQ_802_PYLH01000174.1_3 PYLH01000174.1_3 # 845 # 1270 # -1 # ID=174_3;partial=01;start_type=Edge;rbs_motif=None;rbs_spacer=None;gc_cont=0.505
NEAAPPATQEEMKKEAPKEAKKATANENVIRKETTEKGKNGAERGKGESSDRAGKEKKEN
EERKVEEANNEPQDGSETANTDVALTVGEAAPQTAEPVTVAQANDTGTPGDSDSSTAVSH
TTSLPLLLVVACVAAAAVVAA
>SEQ_803_PYLH01000175.1_1 PYLH01000175.1_1 # 291 # 1097 # 1 # ID=175_1;partial=00;start_type=ATG;rbs_motif=None;rbs_spacer=None;gc_cont=0.545
MCLRVCQRLYLQSSFEAKESPKGVTANSKADSRHANYSYHHTQTHTRSPRKGSTQPQNNE
KQNKKPKRGTTSAHTLIAPVKQNTHTGRERERGRPLNAMGKKKSFGAPPMQPGRTAAVRV
VQKREHQRACMGVHAYIQWAHYVCASWGEVRARVHAGGHTQRVSEKDECVCGRCTALAPS
LSRGHHRSSHTRNNKKQRRGGGVGDRGAAVTVARRPRIICLSDCDRFCCLWRCLTDCKSN
ISISSFGAVLWFVGGRPLSIITATFGDG
>SEQ_804_PYLH01000176.1_1 PYLH01000176.1_1 # 1 # 447 # -1 # ID=176_1;partial=10;start_type=ATG;rbs_motif=None;rbs_spacer=None;gc_cont=0.550
MMTTCRLLCALLVLALCCCPSLCATAGGEDVAQNSGRGSTLPEGQFPGINSASPADTKLN
QAIQTIVVQGRDGSAAGHNPDQPPDRARTQSPTDPRSSESAVAGESPRPANKAVGQGTTN
TTKPPTTTTTTNHYDDYYYDRGTNYDDYH
>SEQ_805_PYLH01000176.1_2 PYLH01000176.1_2 # 463 # 993 # -1 # ID=176_2;partial=00;start_type=TTG;rbs_motif=None;rbs_spacer=None;gc_cont=0.552
MVHGVTLCALLAVFVDSCVWVGVGRSTLWGYEGGCITGSDTNRARRLVCRQVTHRLLTGR
GPFDFANPLASYCLNLSRIGLLPFYSIYASPYARKTTIVRYIIIAECTWMLLLRCVCVCV
PVAVDWSVCRAWCAAYGACLAAALSSCGVPSVCVCRTFCLPCCSPCPSLCRSAPHH
>SEQ_806_PYLH01000176.1_3 PYLH01000176.1_3 # 1118 # 1507 # -1 # ID=176_3;partial=01;start_type=Edge;rbs_motif=None;rbs_spacer=None;gc_cont=0.505
NLYAPFLFSCLPDFLHSFLFGCVCFGCSAALWVVCINSLCPCCSDWEKHAVGSGCMAPWL
RHYFLWLRWDSPDKTANVWLLGVSLGSFPLLARWTPIFGASLRAVASAQQGGSFVVVAAS
AVLFFPLVL
>SEQ_807_PYLH01000177.1_1 PYLH01000177.1_1 # 3 # 386 # 1 # ID=177_1;partial=10;start_type=Edge;rbs_motif=None;rbs_spacer=None;gc_cont=0.484
VCCGPLYKIRGNNDCVLLHLLLLPCCVLRVVPRIRHVERIADTLICMRTGALGLFFFSLF
NFCFLIIVFYCFLNLWFAGRCASSAIVLIPSLSWCVRCCCLGAAICCCAWCSGRVSPFCF
HCAVAGS
>SEQ_808_PYLH01000177.1_2 PYLH01000177.1_2 # 422 # 2080 # 1 # ID=177_2;partial=00;start_type=ATG;rbs_motif=None;rbs_spacer=None;gc_cont=0.515
MAMRMTGRVLLVCALCVLWCGVSGIAADGVGGGDGSAGGEYYVSWWRAQLRRECAEEVGR
RTGGRANASAVDECLRQGMDGVRVVVDGRRRWRRQRYALVAENVEDVQPKDISVGSTLPP
LVQETQGPLQDSALRDQAKSSKGGAGGGAELGLEQLRPEEPPVTKNKELDVGRELMGNEN
KSVSERNVLVDSDLKDSKAMKVPANQPEVDALLLPSRDVRAADIPGGVSSELSSEVSRSS
EASGKGGGDQQKNTSGAAKTSAAAAPQPVPGEGERLEDLLPQAPVKEAAPAAPSPKESFH
TASSPSKKDTESTQPADDLLKQDKIPTTAATQNATPKSHGESTSSSSAADDNNAVTNNAD
EGNAENSGDDLASRAAVPDEKQQNQREDGSEKETAPAATPQVKNEDTGSADVISVQQVQK
AQSGRESGNESRKEDSVLTTSKQQDGTSDSHAESTPTSRLSDESVAASNGPDEATEEEIS
NKNTAGVDAVPEAAKDDGNKDDNKKETPIKTTAIANDTTNTQNSDSTAASHNTSPLLLLL
LVACAAAAVVAA
>SEQ_809_PYLH01000178.1_1 PYLH01000178.1_1 # 42 # 542 # 1 # ID=178_1;partial=00;start_type=ATG;rbs_motif=None;rbs_spacer=None;gc_cont=0.587
MAALFHSLRLTLRVRLLRWWLRFPWTNNPRGVRGSLLFMVSLLLCCCVRCTYSRVCVRTL
HEGCRHDGPLSPYVHAVEPCVPLLFASPSSICVLVLWQGCVCVCLLPWIGVCVVRGVRRT
VHAWLLPSPHVVCPLCVSAAPLVSPVALHVPHCADQLHTTERPHSR
>SEQ_810_PYLH01000178.1_2 PYLH01000178.1_2 # 539 # 763 # 1 # ID=178_2;partial=00;start_type=ATG;rbs_motif=None;rbs_spacer=None;gc_cont=0.569
MMTCRLLCALLVLALCCCPSVCVTATGGDQVVDSSNLSRAQSQGAGVPGPENTSTTSSST
VPSVTLPGNEKSGG
>SEQ_811_PYLH01000178.1_3 PYLH01000178.1_3 # 1164 # 1385 # -1 # ID=178_3;partial=01;start_type=Edge;rbs_motif=None;rbs_spacer=None;gc_cont=0.568
QRKQVKQNTIIVYPVSTSDHSRRTQVPAVECWHAQPANNSSAQSGVRQRGYGEQQRGTHP
RRAAEAAVDFAKK
>SEQ_812_PYLH01000179.1_1 PYLH01000179.1_1 # 184 # 738 # 1 # ID=179_1;partial=00;start_type=TTG;rbs_motif=TTATT;rbs_spacer=13bp;gc_cont=0.598
MTLRVRLLWWWLRFPWTNNPRGVRGSLLFMVSLLLCCCVRCAYSRVCVRVLREGCRHDGP
LSPYVHAVEPCVPLLFASLSSICVCWCCGRAVCVCVCCRGLECVLCVVCGVRCMPGCCPL
LMWFALCVCLPHLSSPLLLSMSLTVQISSTPPNDHTHDDDVPSAVRPVGACPVLLPVCVR
DRDW
>SEQ_813_PYLH01000179.1_2 PYLH01000179.1_2 # 1039 # 1359 # -1 # ID=179_2;partial=00;start_type=GTG;rbs_motif=None;rbs_spacer=None;gc_cont=0.579
MKQNTIISLSCLVHRTTADAHKSPRLSAGTHSPHTILQPRAVYASADTASSSGAHTHAEL
LRLPSISRRRDGARVVVVVGASVVVVVVVVGAFVVVVVVVVGACSF
>SEQ_814_PYLH01000180.1_1 PYLH01000180.1_1 # 3 # 134 # -1 # ID=180_1;partial=10;start_type=ATG;rbs_motif=None;rbs_spacer=None;gc_cont=0.417
MLLLFLRRVNLHARIVCWGFMQCAQLFPSLVNFYCVGAANNSIC
>SEQ_815_PYLH01000180.1_2 PYLH01000180.1_2 # 292 # 687 # 1 # ID=180_2;partial=00;start_type=ATG;rbs_motif=None;rbs_spacer=None;gc_cont=0.588
MVTLLLCCCGRCTYSRVCVRTLREGCRHDGPLSPYVHAVEPCVPLLFASPSSICVLVLRQ
GCVCVCVCACCRGLECVLCVVCGVRCMPGCCPLLLCVCPLCVSAAPLVSPVALHVPHCAD
RLHTTERPHSR
>SEQ_816_PYLH01000180.1_3 PYLH01000180.1_3 # 684 # 1007 # 1 # ID=180_3;partial=01;start_type=ATG;rbs_motif=None;rbs_spacer=None;gc_cont=0.568
MMTCRLLCALLVLALCCCPSVCVTATGGDQVVDSSSLSRSQSQGADVPGPANTSTTSSST
VPSVTLPGNENPEGKGPAPPRNSDPAVTLASTSPGNDAEQKPGEEQTS
>SEQ_817_PYLH01000181.1_1 PYLH01000181.1_1 # 225 # 485 # -1 # ID=181_1;partial=00;start_type=ATG;rbs_motif=None;rbs_spacer=None;gc_cont=0.498
MNRDSVAEGTFRLSNHPRYRLCRSQMPRPNLCITMFGMPLSPFPSLSLSVCVCVCVFDGW
WIFCLLLPVLLLRSAGDFKVYVFFIV
>SEQ_818_PYLH01000181.1_2 PYLH01000181.1_2 # 563 # 700 # -1 # ID=181_2;partial=00;start_type=ATG;rbs_motif=None;rbs_spacer=None;gc_cont=0.471
MNEGKAHRMNLTAFSHIQLLSFFFGCGWVGGWIDKGVGLLPALWM
>SEQ_819_PYLH01000181.1_3 PYLH01000181.1_3 # 859 # 1098 # -1 # ID=181_3;partial=01;start_type=Edge;rbs_motif=None;rbs_spacer=None;gc_cont=0.354
CDESGQSFFFFFCCCCFPLLLFIFMRVIVFAFSGWVLLLVSCGMIEPIVCVCACVCVPPL
WLSFFFFFFSLLLFVCLFW
>SEQ_820_PYLH01000182.1_1 PYLH01000182.1_1 # 2 # 730 # -1 # ID=182_1;partial=10;start_type=ATG;rbs_motif=None;rbs_spacer=None;gc_cont=0.532
MERAVRDEMDKEEDIKKLYKNGVRTLLKWSEAAAEVKAGVHDITNEFLDAALEEVRNRMT
TIAAEKLEGLYESVYNARWSHAVELPDGVERKKTGTGMEVHEGKPEQSWSYRKADDAIEK
NDAVQQIGAAPPVLMVLASEKGWPYSWNTIQDLPKDVFVNCGVDRVWQIVKGDLTAWFGP
HGGTDFKPKRRGLIGTPGIGKSMAAGSCLLYQLLHYDIKKLQVVVHIFGGRDAQVSDKTT
RAV
>SEQ_821_PYLH01000182.1_2 PYLH01000182.1_2 # 774 # 881 # -1 # ID=182_2;partial=00;start_type=ATG;rbs_motif=None;rbs_spacer=None;gc_cont=0.426
MIFLTIELGGRGVVDKNRSVLLKELFQGSQEVYPC
>SEQ_822_PYLH01000182.1_3 PYLH01000182.1_3 # 914 # 2008 # -1 # ID=182_3;partial=00;start_type=TTG;rbs_motif=TTTTT;rbs_spacer=13bp;gc_cont=0.465
MFRSNSNQLRKQGETMSGRSEEGIYGNLESQSSNVSQGGWRRARSEFESDTDYSSTTRRR
LEGMHRPQWTMSSTVEDILLEGSTNRTDMKLNEFLRSKLGEEWVVERNGNVTMEAFVQEP
DAYVQDQQFLRRIVNLTAYQTLKILLEAINKLHDEGVVFLEQWRDYEGKDTVTQHAREKL
NRVLTQVLTEERREAEERARRDQQQIMFNLALSIEDVLFQGRARVHKMKLNDFLTMEFDG
RGILRANRNVLLRDFFGDPTRYIRDAGVLNEIQASDAYAEMEGAVRDEMGLKEDVRRLHD
DGVFFLRQWRGFKSKNTVTPHAKGKLNAALTQILKVERRETEERLIRAQEMNFYHFHYDR
RSTV
>SEQ_823_PYLH01000182.1_4 PYLH01000182.1_4 # 2001 # 2168 # -1 # ID=182_4;partial=00;start_type=ATG;rbs_motif=None;rbs_spacer=None;gc_cont=0.494
MAPTRRRCGGPRACGVHRILCRHTVWVSLLLWLRFMTVPVVFLFLIPLFCLVVIV
>SEQ_824_PYLH01000182.1_5 PYLH01000182.1_5 # 2389 # 2742 # -1 # ID=182_5;partial=00;start_type=ATG;rbs_motif=None;rbs_spacer=None;gc_cont=0.554
MRLPSVPHEAVGNFLGFIGGVAPHPCGVVGLYSAMHGEGDVRWQLPPVERHEQHGERNGG
VVAACFQVIREWRMQYERQRDGTLLPCTPQIFSIKHANCTLFCCVGDYRDASLLWCV
>SEQ_825_PYLH01000183.1_1 PYLH01000183.1_1 # 2 # 337 # -1 # ID=183_1;partial=10;start_type=ATG;rbs_motif=None;rbs_spacer=None;gc_cont=0.622
MCAGGGAGVMEETAVERLAAVARGCCEGRLWPFASRWFFYVCERRLVYAEAWQKHLPWLL
LVVTVAVCSRCSGLPSAVPCVCVRELLLLGVTAAGMMVVRLTVDGWRCSLPH
>SEQ_826_PYLH01000183.1_2 PYLH01000183.1_2 # 438 # 1007 # -1 # ID=183_2;partial=00;start_type=ATG;rbs_motif=None;rbs_spacer=None;gc_cont=0.532
MHTHAGPLVLSFAPHAPLPSCLAAWAEHRDCNCFVFIALSGRPLSLSRLCFTGAMRVCAL
VVPRFGFLFCFTCVVVESTHSAGYVCVFVCDDMSNLCVCAIRFSLPLLSSDSLVFHSCSA
KIGSETHTHTHTHTRAHIHTHTENVRTHKILAAAALGMRDGVCTRFIPLVVMRAWDVGGV
QQLTNVLFH
>SEQ_827_PYLH01000183.1_3 PYLH01000183.1_3 # 1160 # 1927 # -1 # ID=183_3;partial=00;start_type=ATG;rbs_motif=None;rbs_spacer=None;gc_cont=0.513
MAMVTGRVLLVCALCVLWCDVVVPAAYGLVSDRSVVEEDMVLTWYPEAEKDCEKKNTKEG
MLDVLGFKSCMHESMNEICGNGDDETISKSRGPRAEEICKKYTGDTEEVVQPSIPQTKES
PDAEKQVAAATPETPKGGAAGMESKPAGAPAGDSPANTTEGPESTSAATDTSINEAQKGG
EVAMPKNAPESDYAGKGEGEQGEEKHSNTKETPAKAERMKNITTTAESDSSTAVSHTTSS
LLLLLLVLRVLLLLR
>SEQ_828_PYLH01000183.1_4 PYLH01000183.1_4 # 1936 # 2127 # -1 # ID=183_4;partial=00;start_type=ATG;rbs_motif=TTTTT;rbs_spacer=14bp;gc_cont=0.557
MPFKLLVCGAVCELSNRTDSICLVVCALLLLGCCRCAWCSGGVSLFASLSVDGELLLLKA
ARK
>SEQ_829_PYLH01000184.1_1 PYLH01000184.1_1 # 1 # 153 # -1 # ID=184_1;partial=10;start_type=ATG;rbs_motif=None;rbs_spacer=None;gc_cont=0.327
MGGGGGIFVFLCSVFFVFCFFVFFCFLFFVFLLSCCRCFIVVCPLWVFVSA
>SEQ_830_PYLH01000184.1_2 PYLH01000184.1_2 # 825 # 1013 # -1 # ID=184_2;partial=01;start_type=Edge;rbs_motif=None;rbs_spacer=None;gc_cont=0.524
YEFFGLSRKYRQLFGYVRSAENPADGISRGRVFTLQDLANGWNLRRGAAGSCGWRTPKSA
TS
>SEQ_831_PYLH01000185.1_1 PYLH01000185.1_1 # 3 # 1103 # 1 # ID=185_1;partial=10;start_type=Edge;rbs_motif=None;rbs_spacer=None;gc_cont=0.587
VCLPSVCVCRTSRLPCCSPCPSLCRSAPHHRTTTLTMMMTCRLLCALLVLALCCCPSVCV
TATGEDPDKGSSSLSPAQPPGAGVPGPENTSTKPSSTGLADALPGPQNSDGNGHAPSGSS
GPTVTVGSKGQGAGTPGIKGKSADQPHGTSGSQRAADAANRDGQELSTAASAPDSAEPTE
KAQEQATVSGTGGTGSLTQAGTGQAQSGNPTSQASSAGTGGRGSPDTATLESIPKEEEGP
GGSDGSGSSGGSVNPTTASSSVTGTISAQSQKEHAPTTTTTTTTTKAPTTTTTTTTEAST
TTTTRAPSRLRENRRQPRQLCVGVCPRCCSPYPRWRTPLWLKNCVRAVRASTQPRGLVCV
YCGPMY
>SEQ_832_PYLH01000186.1_1 PYLH01000186.1_1 # 2 # 298 # 1 # ID=186_1;partial=10;start_type=Edge;rbs_motif=None;rbs_spacer=None;gc_cont=0.529
PISTSGGADTKSVASKDADNAQQPNHKETHKDPEPQNTNPAFTATEALPQTAIPLTTAPT
DDKTTPGDSDGSTTASHTTSPLLLLLVACAAAAAVVAA
>SEQ_833_PYLH01000186.1_2 PYLH01000186.1_2 # 544 # 909 # 1 # ID=186_2;partial=00;start_type=TTG;rbs_motif=None;rbs_spacer=None;gc_cont=0.527
MSGRPLSLSPCVCVLLYGSNESVCAGRPTLRLFVLFFIVLRLSAPIPRAACVCDDMSNLC
VCSICLSLPLLSSDSLVAHSCSTLIGADKHTHTHAMSVTLWGGVNAENAQDSGCDGLCKE
K
>SEQ_834_PYLH01000186.1_3 PYLH01000186.1_3 # 919 # 1392 # -1 # ID=186_3;partial=01;start_type=Edge;rbs_motif=None;rbs_spacer=None;gc_cont=0.580
TVSGTVIPRRSHSQQQQLTHTDTRNEKEEQCTGNTQRLPPPAAEVTAGVSLFTLVHTPGR
KNSGMQKEHNRPSQLRRTAASLFTAASPRTRSSTATGAHHLAQQGNILQRIRSGKDTSAR
AAAGWGSFRTPPRPYQRHNKHRLHTANITTAACRGGI
>SEQ_835_PYLH01000187.1_1 PYLH01000187.1_1 # 3 # 524 # 1 # ID=187_1;partial=10;start_type=Edge;rbs_motif=None;rbs_spacer=None;gc_cont=0.517
HVVLHDGVVCCEGTVFVFPLTYGQNQMALGALRLAGSFFALHTHHTSARRLACGDVKHHD
DNNRSTRKFITKAMHSSHFNTLLEACQLYFYDVHVHKPSECKPESLETYIVARGFSARRW
LLEEKRAKDLHPHLSLPPRREDVVSGRQMMWRCWGCREVRLGTSPCPLCSAGH
>SEQ_836_PYLH01000187.1_2 PYLH01000187.1_2 # 915 # 1310 # 1 # ID=187_2;partial=01;start_type=ATG;rbs_motif=TTATT;rbs_spacer=15bp;gc_cont=0.520
MRHFALATRRVTAVTSPVRLCFRAASAPASNPVAAPETTTVREPQPRQEEDVLKVPSMTL
AQLLTSVVGEMQKKSLTPAVHENVTHNKTEGSFEEAAKDASKEAKAGLLPYKLSPEKFIM
AISTYIRREEEM
>SEQ_837_PYLH01000188.1_1 PYLH01000188.1_1 # 157 # 951 # 1 # ID=188_1;partial=00;start_type=ATG;rbs_motif=None;rbs_spacer=None;gc_cont=0.569
MAPARTHPSSNAIPRNQLCACHAYECAWGAFSVTDAGSGKEHTAGQRKQVKQNTIISLSC
LVHRTTVDAHKSPRLSAGTHSPHTPLQPRVVYASADTASSSGAHTHAELLRLPSISRRRD
GARVVVVVGASVVVVLDASGAAVAVVVVLGAFVVVVVVVLVVVVVVVAVVFSAESSAIVF
VWSVDGLLPLFGSVVSLSPFFCTVSAAVPELPDLPDPPFPCSISDAGLVGSEFPSVSATP
PVLLAVSVLVSDACPLPSGFLGSR
>SEQ_838_PYLH01000189.1_1 PYLH01000189.1_1 # 171 # 611 # -1 # ID=189_1;partial=00;start_type=ATG;rbs_motif=None;rbs_spacer=None;gc_cont=0.556
MHRPHTHPSFTHSLCVSPCMDSRPHLIPRGTHIMCPLYICMHTHAGPLVLSFAPHAPLPS
CLAAWAEHRNCFCFVFIALSGRPLSLFLPVCVFCFTGAMGECVRWSSHLLLRVPTAGWTP
PRFGFCCWYFLSSACVVVECTHPTFF
>SEQ_839_PYLH01000189.1_2 PYLH01000189.1_2 # 631 # 1086 # -1 # ID=189_2;partial=01;start_type=Edge;rbs_motif=None;rbs_spacer=None;gc_cont=0.496
IHQSSPSETQKELLGQETPSKDDAEDQNTEGTATSDSVRDEAASSLVETTASPISTSGDA
DTKSVASKDADNAQQTNHKETHKDPEPQNTNPAFTATEALPQTAIPLTTAPTNDKNTPGD
SDGSTTVSHTTSPLLLLLVVACAAAAAVVAA
>SEQ_840_PYLH01000190.1_1 PYLH01000190.1_1 # 3 # 242 # 1 # ID=190_1;partial=10;start_type=Edge;rbs_motif=None;rbs_spacer=None;gc_cont=0.588
WRQRRGGHHGGITRWFCVSPGVLLTKEDLVKFVELVQATPLKRVKESPVVWRFIEEKARR
LRMSELLKTVEQQAVVATA
>SEQ_841_PYLH01000190.1_2 PYLH01000190.1_2 # 556 # 957 # 1 # ID=190_2;partial=00;start_type=GTG;rbs_motif=None;rbs_spacer=None;gc_cont=0.299
MKKKEKIKQNNSNEKKKGGRGGWDGGIVATSFLLRVSSLCLGQCGKLNRRYTGNMIPSFY
LCVFFSPHLLPCCCCLVFFFKLFLFIRSNSFFIIKYYCCVCFYLLNIIIIIIIIIIIIII
IIIIILIHFFVSW
>SEQ_842_PYLH01000190.1_3 PYLH01000190.1_3 # 944 # 1294 # 1 # ID=190_3;partial=01;start_type=TTG;rbs_motif=TTATT;rbs_spacer=13bp;gc_cont=0.524
MCHGRCQKRRGSTAGLGRKEAHMTVARDASSMPIVAHFELHTPKVGHDDACMHWLKSRYF
REDNIGVTQQKNTVEDTDILLSRMEMTWLLAPRTDGHTSLNVRQFTRQASPRYGQHP
>SEQ_843_PYLH01000191.1_1 PYLH01000191.1_1 # 1 # 375 # 1 # ID=191_1;partial=10;start_type=Edge;rbs_motif=None;rbs_spacer=None;gc_cont=0.597
LLCCCVRCTYSRVCVRTLHEGCRHDGPLSPYVHAVEPCVPLLFASPSSICVLVLWQGCVC
VCLLPWIGVCVVRGVRRTVHAWLLPSPHVVCPLCVSAAPLVSPVALHVPHCADQLHTTER
PHSR
>SEQ_844_PYLH01000191.1_2 PYLH01000191.1_2 # 491 # 1048 # -1 # ID=191_2;partial=01;start_type=Edge;rbs_motif=None;rbs_spacer=None;gc_cont=0.554
SPEWCTPARIRQNQRGTHPRRVLRLPSISRRRDGARVVVVVGASVVVVLGAFVVVVVVVL
VVVAVVSSAESSAFVFAWSIDGLLPLFGSVVWLSPFFCTVSAALPELPDLPDPPLPCSVS
DAGLVGPEFPSVSATPPVLLAVSLLLPDACPSPSEFWGSSNVTVITVELDVVEVFAEPGT
PASAG
>SEQ_845_PYLH01000192.1_1 PYLH01000192.1_1 # 1 # 1260 # 1 # ID=192_1;partial=10;start_type=Edge;rbs_motif=None;rbs_spacer=None;gc_cont=0.502
KTSRTVSTYMGESSNKSFVRSLSDRGMKGYIIYDVAEPDDEPSSDLPSRGWGMVLVSPPF
ERNYKQWVKRSGATEIVMNCPGESDVKAMCIWMRRHRPVREQAEYWHVVKGQMDEVGPIP
RYIFDERKYDNWVQRCHKTVDEATSSVILQYTGLGCGGYWDRMKVLYWLARVVRVRGGEF
GSEFFFNLPVSAHLGNKTLFKSAKLMQQHYFNLLISWLTDYLISENFGRCTVFAFLNGSF
VRAIECRLRELRPSPQRQSHRCALAVYSQERSARHHVLPPLEHVSERIDVECGVLYVTEV
ENFPLVDGFFFVKLNPMTLVGLRMAAAGGHHTTTSTARQFTECLAAYFNGWDELSRDMSW
EIIYVQHADSTPMNDWQRCDVVDSNNVSGADNNEIAAFWNEKVRQYQVSISSGDAPRRH
>SEQ_846_PYLH01000192.1_2 PYLH01000192.1_2 # 2180 # 2704 # 1 # ID=192_2;partial=00;start_type=ATG;rbs_motif=None;rbs_spacer=None;gc_cont=0.556
MERVVVSLKRAPCVNATGKHGWRWQEFLPERHWSAGFPESVSRRGGGRLSGIAPRLLLNA
VAVVDGKLLMGEREIVWCRVISYTMGTRWSDAFVFALRMSCFGSLFHVIRWRRSGRRSDA
VTSCTGMVDTVMRACGGSEQIKEYHAVWVHKEGISTGRLRGVAMHAAAEDDMRC
>SEQ_847_PYLH01000192.1_3 PYLH01000192.1_3 # 2728 # 2886 # 1 # ID=192_3;partial=00;start_type=ATG;rbs_motif=None;rbs_spacer=None;gc_cont=0.516
MLFLEAVNPFKFTWRCLMTPIVEGVFPPYEDGKRETRKKESDASPKERLLER
>SEQ_848_PYLH01000192.1_4 PYLH01000192.1_4 # 2949 # 3239 # -1 # ID=192_4;partial=00;start_type=ATG;rbs_motif=None;rbs_spacer=None;gc_cont=0.591
MLAETTRLLNAPSNPSSPLFNAMAKNTGGSRVTEGGQWERFSERRKCQDVKQKRRWEVRR
GRHLPRLTCAVSFVQRGSNDTVVAVPARACTSLSRQ
>SEQ_849_PYLH01000192.1_5 PYLH01000192.1_5 # 3452 # 3955 # -1 # ID=192_5;partial=00;start_type=ATG;rbs_motif=None;rbs_spacer=None;gc_cont=0.510
MHKFLPAPCIIRDARTLNERAKRYAPLDSTRSPLKILSQSSPWAVHEEHHGKNAQELICK
TLNSFHVNKKCGIMPGLHKNVGWRFPERPPINTARDQSKEKATPPIWLSPAANIKAQSNK
MPQIITYFTQTIDSLCSKCTARKKSHAHKHAARELGKAAKAILCGCK
>SEQ_850_PYLH01000192.1_6 PYLH01000192.1_6 # 3962 # 4204 # 1 # ID=192_6;partial=00;start_type=ATG;rbs_motif=None;rbs_spacer=None;gc_cont=0.605
MKRRGAGCLIFTDESCLTAWRGLSLAGATCFVCPDAACAEWRGAVLVCAAPSCGAAERGV
YGLCGCELMNVAGGVSEGNP
>SEQ_851_PYLH01000192.1_7 PYLH01000192.1_7 # 4170 # 4337 # 1 # ID=192_7;partial=00;start_type=ATG;rbs_motif=None;rbs_spacer=None;gc_cont=0.548
MWREACLRGIRDRRSDILLAVLLCVLRGRKKKKMISDMSVGVPRPPMSSQGEGQE
>SEQ_852_PYLH01000192.1_8 PYLH01000192.1_8 # 5079 # 5387 # 1 # ID=192_8;partial=00;start_type=ATG;rbs_motif=None;rbs_spacer=None;gc_cont=0.528
MSRRVFASAVMLLLLVLMMCCATCGAAHAVESRSGDLKLPQWVALLAPQQTQVVTKEESE
IGVKFAFLTPSLVSAGGVMVAFVESLVAIDFSSPGKKRGLAI
>SEQ_853_PYLH01000192.1_9 PYLH01000192.1_9 # 5570 # 5953 # 1 # ID=192_9;partial=00;start_type=ATG;rbs_motif=TTTTT;rbs_spacer=14bp;gc_cont=0.544
MKRSMTVLRRAGRQVTHAQLVVGEATRSTDGVQSKTINWGEPTPLLRQIAPQTQGELREL
LPTGGAGALTENGTLLFPLEGRNNNGDIVSVITYSTDDGKNWYFLKGIPPAKCFNPRITE
WERGDEF
>SEQ_854_PYLH01000192.1_10 PYLH01000192.1_10 # 5929 # 6249 # 1 # ID=192_10;partial=00;start_type=ATG;rbs_motif=None;rbs_spacer=None;gc_cont=0.536
MGEGRRILVVSDCFGGQNLFESSDMGTTWTEAVGTLPGVWVKSQSGGSWDESLRVGAIIT
ATIEGGRVKLYTWKRVHLGRESGQGALPLGYGRKLHVSRWTVFHGA
>SEQ_855_PYLH01000192.1_11 PYLH01000192.1_11 # 6239 # 7171 # 1 # ID=192_11;partial=00;start_type=ATG;rbs_motif=None;rbs_spacer=None;gc_cont=0.563
MEHDVEHSNALLYSDGALHLLQAKGVHGKGSAISLARLTDELKTIKSTLSTWAQLDSSFS
ESSTPTAGLVGFLSNTSSGGDTWIDEYRCVNATVTKAAKVKNGFKFTAPGSRAMWSMSRW
GPNKQYGFVNHKFTLVATVTIHQVPKGSTPLLGAGLGNGAGKKIIGLSYGMNKKWETVFD
GTKTAPGSTWEPGKEYQVALMLQDDKNGSVYVDGVIVGGPETIPTLETLGFEIPQFYVGG
DEGGSGSDVTMKNVFLYDRPLSVGELKLVRKSDAKKGKGDGSMRGGVSRVLLLLLLLLLG
LCGFSALYGA
>SEQ_856_PYLH01000192.1_12 PYLH01000192.1_12 # 7308 # 7490 # 1 # ID=192_12;partial=00;start_type=ATG;rbs_motif=None;rbs_spacer=None;gc_cont=0.508
MWKHAPPEAIIAWFLFVCFFIFSPSFGPPTTAGSTQCSCFLFVCLIRGALGFVCHADGAG

>SEQ_857_PYLH01000192.1_13 PYLH01000192.1_13 # 7677 # 7850 # 1 # ID=192_13;partial=00;start_type=ATG;rbs_motif=TTTTT;rbs_spacer=13bp;gc_cont=0.466
MEDGFNFVLSYFPAYVPRLATAWAAVQCCVSPVILFVFLSGTPVWLYLPLNALLFFL
>SEQ_858_PYLH01000192.1_14 PYLH01000192.1_14 # 7875 # 8513 # -1 # ID=192_14;partial=00;start_type=ATG;rbs_motif=None;rbs_spacer=None;gc_cont=0.560
MRIIDQLLWEGCKGSPRKCWDSPVEIHGQQWSPGGQCQGAAGARTVESGAPERQRHRARC
GPESSHYGQKLSSPSHHGYLFPGEERCQVDAAPVAQCNLYYGREACNVKPPNSDEAILLG
ARVLVDVTATGDINEVTAAKQSCSFVRQSAGRPPHLPTPGIGAKPSRGVKSPWSPSCSQQ
RPAAEFLYATRAPAPRKGADPIAGVHCNTYIV
>SEQ_859_PYLH01000192.1_15 PYLH01000192.1_15 # 9031 # 9717 # 1 # ID=192_15;partial=00;start_type=ATG;rbs_motif=None;rbs_spacer=None;gc_cont=0.562
MEQAESAAEAAHEAHTLPHLETAYFEPNVPEKREERNQALRRCFAVLLEARAKILGASSS
PSWRYLHGMAAPHPHPLESVVLRTGLGRVCALPRQQANLLVRHFVRVLRATLPYTAAAAR
RTPSPPGDWEMDRPLTPYELDVTIRDSLLGSAPGHDNMLNEFLHRLGPVARGTLRTMIHN
SFANGSLPEDSMSGSDDGDSSSPFQADISWLPLSSVVKKSDGEDSLGS
>SEQ_860_PYLH01000192.1_16 PYLH01000192.1_16 # 9733 # 9909 # 1 # ID=192_16;partial=00;start_type=ATG;rbs_motif=None;rbs_spacer=None;gc_cont=0.407
MTVEAIFMERNNTKKQQQCFPLFFLSVSFSPYICSVCLRLSFLYMVGLIIAVTDVPHV
>SEQ_861_PYLH01000192.1_17 PYLH01000192.1_17 # 9893 # 10885 # 1 # ID=192_17;partial=00;start_type=ATG;rbs_motif=None;rbs_spacer=None;gc_cont=0.440
MSLTCDIIICICMHIFFFMSVNKCSRNKVWHMTIRLSVLGEWTSDSSIQKCEICEVKFNF
GCRRHHCRYCGGIFCASCSSFFVKLQKLHVNKPRRVCRKYFEFLSKTPQATNPSCASVQS
HHKELNSVNACNCESDRLTTESAQATTIVSWTPRRGEDRNTAGTFPDEENADDTDLDDDD
DGVSAAVADVYSSMDDGQHTGRLPFLAAPQDKLQYSGGSDVIHVPIYVSATRCQVILVTV
SDGETVLMLAKRLVDVHFRLDSGSFKSIRTAAREILLQKLRFSSESIVIENEANASDVAS
HCKHLVLSTLSVSGLQHAHDDDPIEGFFFP
>SEQ_862_PYLH01000192.1_18 PYLH01000192.1_18 # 10842 # 10970 # 1 # ID=192_18;partial=00;start_type=ATG;rbs_motif=None;rbs_spacer=None;gc_cont=0.372
MRTMMILLRGFFFRSELCSENKDDMICYLSPFYFYFHVFVFL
>SEQ_863_PYLH01000192.1_19 PYLH01000192.1_19 # 11623 # 11793 # 1 # ID=192_19;partial=00;start_type=ATG;rbs_motif=None;rbs_spacer=None;gc_cont=0.351
MCDQIVFSHFIVFSSSHISEDKTSTTSSKQMFISFFFLFLPFTFEENGRFRFSEGV
>SEQ_864_PYLH01000192.1_20 PYLH01000192.1_20 # 11762 # 12646 # 1 # ID=192_20;partial=00;start_type=ATG;rbs_motif=None;rbs_spacer=None;gc_cont=0.501
MDVSAFLKEFKRARKESGGSVPFGGEESAGAAGITNAFSQNATTSGRILSPDDSGESEQS
ISDREAEDAPPSYLRSKRQRYDAFWRRTQEGGLGRTRESFTEIKTYRTNQFLKTDSSIPN
ATVRRAIHSIPLRVAAKRGGASTVNKLRDELLRKKNSLNQSLVVREHTGSCCADDSRECA
LSTGAEDFLVCVDDLIAPENTTMDQSPFFLVEDRAAQLQAKNEGDVATATPKYSTEEQQS
SSLRPPPPVEVEVCHGKPRTERVSLFARAKMYSSATAPVVNRESEFLNTRKFLK
>SEQ_865_PYLH01000192.1_21 PYLH01000192.1_21 # 12846 # 13088 # 1 # ID=192_21;partial=01;start_type=ATG;rbs_motif=None;rbs_spacer=None;gc_cont=0.477
MEERDEEEKKRRERWSLDMDRFIIGSPIGEGRFGVVCAAVVKESGMPAAIKFITTPRLDE
GIPHPTARELLVAMRLVHPFV
>SEQ_866_PYLH01000193.1_1 PYLH01000193.1_1 # 3 # 221 # -1 # ID=193_1;partial=10;start_type=ATG;rbs_motif=None;rbs_spacer=None;gc_cont=0.507
MIVFCFTCFRCPAVCSLPLPASVTLNAPQTHSYAWHAHNCLRGVTFEDGCVRAGAIRAAL
CFVCVYIFYFITV
>SEQ_867_PYLH01000193.1_2 PYLH01000193.1_2 # 312 # 986 # -1 # ID=193_2;partial=00;start_type=ATG;rbs_motif=None;rbs_spacer=None;gc_cont=0.544
MMTCRLLCALLVLALCCCPSVCVTATGGDQGGSKEVKIPTSSHRVPEEVKRVETEQKLET
PGKPGERSQNNVDQTPGTTTDTEQSLNQVIAPHTEEGAQATAGEQITTNSEQATTGDTET
AQKTEERTLKPEVTDHSDVQQLTGRTSQMKASDIENTATNKITTTTTTTKAPTTTTTTTT
EASTTTTTRAPSRLREIDGSLSSSAWVCAPLLLAVSALAHTTLG
>SEQ_868_PYLH01000193.1_3 PYLH01000193.1_3 # 983 # 1447 # -1 # ID=193_3;partial=00;start_type=GTG;rbs_motif=None;rbs_spacer=None;gc_cont=0.594
MCGCCGGGGCASRGPTIHVVCGDLSFSWLLCCCVAVCAAPILVCVRTLREECRHDGPLSP
YVHAVEPCVPLLFASPSSICVLVLRQGCVCVCLLPWIGVCVVRGVRRTVHAWLLPSLVCL
PSVCVSAAPLVSPVALHVPHCADQLHTTERPHSR
>SEQ_869_PYLH01000193.1_4 PYLH01000193.1_4 # 1515 # 1679 # 1 # ID=193_4;partial=01;start_type=ATG;rbs_motif=None;rbs_spacer=None;gc_cont=0.430
MSAYVVIVFAEGKPSCLHRVLGVPAVCTTAFPSLVNFYCVGAANNSICVVPAFRW
>SEQ_870_PYLH01000194.1_1 PYLH01000194.1_1 # 28 # 507 # -1 # ID=194_1;partial=00;start_type=ATG;rbs_motif=None;rbs_spacer=None;gc_cont=0.579
MSPPLSAGTHSPHTPLQLRLVYASADTARSSGAHTHAELLRLPSISRRCDGARVVVVIGA
AVVVIPVACGAVVVVVVGAFVVVVVVVVFAAVVSLSDTFLTAVKLVGCCASALPVTSKLR
GLSFALFADSVTPVGGCSGLVVICPTAVTGAPSCVCGAL
>SEQ_871_PYLH01000194.1_2 PYLH01000194.1_2 # 1007 # 1387 # 1 # ID=194_2;partial=01;start_type=ATG;rbs_motif=None;rbs_spacer=None;gc_cont=0.572
MHWAAAWRRECWVRMDPTCLTDVIKLRLRCLCGQCCPLLPSKPRLEKVLLLLVLLALPGL
LMLLVLVIQVEILMLVEAVLVQGLLVVEAVLLLALEVLVLELVQVVVKVLVVVAVELLLE
VKAAVSF
>SEQ_872_PYLH01000195.1_1 PYLH01000195.1_1 # 370 # 858 # -1 # ID=195_1;partial=00;start_type=TTG;rbs_motif=None;rbs_spacer=None;gc_cont=0.515
MIGLCGIARQGHRTKQAHLFTCLNVVLCARIFFTCSVGHSNSEVSGTMRAWNFSCHVDCG
QHSVAVTLIRRVVASLCGVGREIPCSQLLLVCPQMLSLHANNVLQRVRVLIGFVCTLILF
ATFCGHATLEWWENGAGRCMAASRLSFTARWCGAHCGADSPM
>SEQ_873_PYLH01000195.1_2 PYLH01000195.1_2 # 855 # 1217 # -1 # ID=195_2;partial=01;start_type=Edge;rbs_motif=None;rbs_spacer=None;gc_cont=0.507
LREEKHIASEETTRHVCGVQGGTYLRWSAHMWISWDGMGVDCPTVAPFLESVLLFLICCP
FVSGHDGIGQHGPTKGPAQIHTLMPLSPSKSCAKPKSLLLFCIGAIIHLLTDAILSGVSL

>SEQ_874_PYLH01000196.1_1 PYLH01000196.1_1 # 1 # 612 # -1 # ID=196_1;partial=10;start_type=ATG;rbs_motif=None;rbs_spacer=None;gc_cont=0.595
MGSPVTNYGVELNIGAPVMVLDCGVCTVDAVCFAARTSSISGCECVCAAGGYGDTCLPAA
VPDGLGPLPLPDAKDTEVRCVHGGSISSVDDPDPGVRGLCFVNVTFTAAIVLDLSYFDAP
QHTLNITLLQCVLMGLSIKGSGARVHVKVTSSMLDSGALEFRGYFGASSQILVAGSKLVS
TSGHAILFVKLLSVRNSTLLLLDN
>SEQ_875_PYLH01000196.1_2 PYLH01000196.1_2 # 616 # 2940 # -1 # ID=196_2;partial=00;start_type=ATG;rbs_motif=None;rbs_spacer=None;gc_cont=0.662
MWSAVGACPRSRHRVQCRAIAAVRAALLVVLALVAAAAWMPAVQAVVLRLRGGTVDRAIT
VGRAVGTVLMDGVSITNGVAVVFDVSAMLPGALLIELRNCVCDGGAQIYVRGHSGEPASD
RSLEVSVSGLSGGYCSLVFVHNLPAHTNVTVRDSTIVTPGPMRYSQLSGLTDAVASPLVL
HAISLLQTQLRVSNTVLRSLQAGGSAVHVGGGVDLLSSAVVLDGVLLEASGGPTVSAIHV
SSPSRLSLRSHSVFSVTNVSVLSSGGGIVLGERLAVFDSVLRLVGVEGSVASSLVCCGGG
TVGAGGWMELHDVWAVGEASSLASLSGVTLGGGAVSIARCAATGATLVSGLTITSGVVSV
QCNRAGGRVLQSSGDYRMAGLPSVSVVPCDGCAAALACFDALTASFTNCVCSCRAGGVGE
ACLPFDVPPARAGGGGGAQGCVSGVTLTESVTVGGGRATACFDSVVFSGPITVAVDLRLM
DAFADALNVTLRHCVLAGGAQLRIGGLSESTARLMPHALVNMTNVTSLEGTIVLHGAMPL
HSSVLLANSTLRATVGGSQYVLTTPGHARSRYGPALVLDGVRLLSTRFVMTRSTLLCGGG
SCAAIFVERGLDVNLSSVFYMDNCIVSSQMHVMYALASDLRVSGGSVFSIQNSSWSAPST
EYGKGAYVFRHVAVDGGSVLQIVSSEFRLGFAMLMATTLTVTGGSWLLHRDNEFRTAYVV
YVAAYYGIAFRDQSVWSILHNSFTYGSYSSTIVSMTSKWSPPSDARPIIYGVCN
>SEQ_876_PYLH01000196.1_3 PYLH01000196.1_3 # 3145 # 3366 # -1 # ID=196_3;partial=00;start_type=TTG;rbs_motif=None;rbs_spacer=None;gc_cont=0.536
MPSLHNKSAVRFGAVPADEGKAMVSLAWLLLRVFVSVVVLWRGLSVTGFLCVPLCLVTVV
AAFSFSDRAVRDN
>SEQ_877_PYLH01000196.1_4 PYLH01000196.1_4 # 3993 # 4442 # -1 # ID=196_4;partial=00;start_type=ATG;rbs_motif=None;rbs_spacer=None;gc_cont=0.589
MTAFSNSIYCVLGPIIDGSICSGWTKDKLYRGNSALSVAAVAFWHRIMVDEDPPLRVAGR
AGARSVCVVWRLRGRGGRGSLVLVHGGCLFALCAFLLWMAEPSHARSGGVVTVCALGSAV
TRRVAALFAGPRSSVSFLPDCLVSCTLCG
>SEQ_878_PYLH01000196.1_5 PYLH01000196.1_5 # 4606 # 4950 # -1 # ID=196_5;partial=00;start_type=ATG;rbs_motif=None;rbs_spacer=None;gc_cont=0.530
MKSNPRTLVGLRMTTAGVHHTTASTVGQFTEHLAEYFNGWEELSRDMSWEMIYVQHADST
PMNDWQGCDVFNTNSVSEEEDQQIATFWYEKVRQYQVSISSEDARGDAALRSEE
>SEQ_879_PYLH01000196.1_6 PYLH01000196.1_6 # 4947 # 5852 # -1 # ID=196_6;partial=00;start_type=ATG;rbs_motif=None;rbs_spacer=None;gc_cont=0.522
MGESSIAKVVKDLSRRGVRGCIVYDAAEPDNLLSTCLPPLEWGMLVVTPPETKIYGHWAS
GRRAARIVMDCPDESDAEAMCAWMKRDQPVQQQAECWGELRGQMDAAGPLLRDIFGKRHC
TARIEKCHSVGAGTNSSRSRCYFGFGISKTWDDNTALECVAKIVRVRGERNGESPFNAPI
SAHLGSKILCSLAKLMRLNDLILIVWRLKDYLISENFGKCSVFAFLNGVFLAAIRRKLKE
LRPPTRRLPHRCALEVYSQERPTRHYFLPSMEHRYMKIDVERGVLYITEVEGFPLEDAFS
S
>SEQ_880_PYLH01000196.1_7 PYLH01000196.1_7 # 5943 # 6356 # 1 # ID=196_7;partial=00;start_type=ATG;rbs_motif=None;rbs_spacer=None;gc_cont=0.592
MQQLVEEVRAGSHRLTDPGRPNQETRIRRKFGPTAIAETFGEIIPDGLPHSLHLTVRIAV
TNYSPSTSTVIPCPRRAPSAWDAVHRIAAHRRPFRESRQLPCTSVTAVASPPSPPFPPLA
VRNFHGTAPPRIVHRLV
>SEQ_881_PYLH01000196.1_8 PYLH01000196.1_8 # 6396 # 6860 # -1 # ID=196_8;partial=00;start_type=TTG;rbs_motif=None;rbs_spacer=None;gc_cont=0.544
MRGARPESEGDADKSYLARRSEAEMQQPQRTLGFRVEDVLLVGRALIIKAKLDYFKLKSL
GFLQAVGGEEDVWVRMLARDPNGNSGYGQLMRGIFDVADYRFAWDTYLPLTDVMNLHHEG
VDSLEQWRDFGGRGTVTSVTGGRLSAALSQVLNE
>SEQ_882_PYLH01000196.1_9 PYLH01000196.1_9 # 7080 # 7535 # 1 # ID=196_9;partial=00;start_type=ATG;rbs_motif=None;rbs_spacer=None;gc_cont=0.529
MHTTCTRTTATTASMCHPPSSMLVGANNNSSVVRTEGSLTHSARCGLTSVWHRRHRTYSA
IIRARISSLTQTHKSGKRIRCRNGHTQGSQIIHATTAMHHGSLSRRTNKNCMTYGIFPQF
AQHKRTITLTFSLHSPFIFPMRSTTDTAPPW
>SEQ_883_PYLH01000196.1_10 PYLH01000196.1_10 # 7939 # 8439 # -1 # ID=196_10;partial=00;start_type=TTG;rbs_motif=None;rbs_spacer=None;gc_cont=0.549
MGPTKFFFFFLCRHTHTHTTADGVNIAVQLDALIVLDAGSCVWLLLLLHSADMKRRKEGR
DTDCAPWLSSSVGMLHGVWRYFFEVPHHHARGHGTEWKTSSFFVCLLLWVCLRPRRTCRH
DGRSVWLSLCSLVRYAATLSLVCCFGDNVLAAVRLPGGGRGVEGSA
>SEQ_884_PYLH01000196.1_11 PYLH01000196.1_11 # 9108 # 11168 # -1 # ID=196_11;partial=00;start_type=ATG;rbs_motif=None;rbs_spacer=None;gc_cont=0.534
MSRHHFYSAVPLLLVVMMWMCCNTCVPAAAEDSNSGDVRLPQRVGLFLPQKTSVLPKEGA
GPGELKDAFASPSIVVAGEVIVAIAEGEKKHNDPQHPDAKIPAVDIVAGYLNATEPWPSM
VAYITSNKWHAQTVFARETPKDGFGMAILPTTLSKGRNLFLLVGSYYFARDSSTQQLTKV
GWDIHLVKGKATPFTEGEPSKGIQWGTPQSLLGLISARTEKLGLYRFFGAGGSGIVLERG
WLVFPVTALSEGGKTVFIIYSKNDGSDWDVATGTPPGHCMDPLIAEWEEKLLMIIECADG
RKVFQSSDVGAAWTEAPGVLSRLWTSKPNPRGPDFVLGDLITLKVGIRKLMLYTQKGFPP
GEGKANALYIWVTDNNRTRPVGPISMDDDAESTFENRLLHSNNMLYLLHERRVQSTDAIF
LSPLKEELDTINSVVSTWALMDTFFSLSSIPTHGLVAFLSDSATPETWIDMYRCVNATVT
NAEKVDYGFKFPGSGSKGIWPVNRGELNRQYTFVDYNFSLVATVVIAETPAGSINSTPLL
GASLEDPAGTNFIGLSCTAEGKWETVFNGVKTTSSSTCEPGKEHQVAIMLQDNRGLVDVD
GVIVGNSETMPTIERRRTQISEFYFGGGDGGISVTVTNVFLYNRLLSFAELRMISKTDTS
MRGSMPWLLLLLLLLGLWGFAALYGV
>SEQ_885_PYLH01000196.1_12 PYLH01000196.1_12 # 11573 # 11827 # -1 # ID=196_12;partial=00;start_type=ATG;rbs_motif=None;rbs_spacer=None;gc_cont=0.420
MIYIYIYIYCVLAFFYTIARKILLLLVCVTLVFSFCARSDGCVCVCVCVCGMRGARCCVQ
EGVLPHEWTNRFVLFFCVCSHTLL
>SEQ_886_PYLH01000196.1_13 PYLH01000196.1_13 # 11824 # 12015 # -1 # ID=196_13;partial=00;start_type=ATG;rbs_motif=None;rbs_spacer=None;gc_cont=0.359
MDLHEQLWLMCNGDGRLFYFILLLGRMNYMSSQQGHLIFYRLFLLPPGLHNSVSIYLPIY
LFI
>SEQ_887_PYLH01000196.1_14 PYLH01000196.1_14 # 12084 # 12608 # -1 # ID=196_14;partial=00;start_type=ATG;rbs_motif=None;rbs_spacer=None;gc_cont=0.541
MKSLFLSFFFSFFFSLQRSDVGSLPCSLSASVHPPRGPSRAGAVGLLRRPQRSHATFCAN
SAVNVCWRAWRPPSYPPSVCVCGGKKKATDSLEVKCGGQITFCGWPNSPDGSGQIFSGNS
YEVRRLISNGVWENERETIHTVLITVHPEGHSDVRMRAVCILALREDQGKSYWK
>SEQ_888_PYLH01000196.1_15 PYLH01000196.1_15 # 12605 # 12832 # -1 # ID=196_15;partial=00;start_type=TTG;rbs_motif=None;rbs_spacer=None;gc_cont=0.325
MFFFLILAGISILFLFLLLFLFIIFHLSLFLFCFVLFSFLKFLWHLCGFSCSFSFSPVDR
EGVVCRWLWDVSHVT
>SEQ_889_PYLH01000196.1_16 PYLH01000196.1_16 # 13265 # 13441 # -1 # ID=196_16;partial=00;start_type=ATG;rbs_motif=None;rbs_spacer=None;gc_cont=0.424
MLNVLFGLEMCITCEVAELKRDRQPRDPPPQKEGEEEMKKKKKRKKKEVVFFLSPSVQ
>SEQ_890_PYLH01000196.1_17 PYLH01000196.1_17 # 13617 # 13757 # -1 # ID=196_17;partial=00;start_type=ATG;rbs_motif=TTATT;rbs_spacer=13bp;gc_cont=0.475
MNAESREAASPVRQEYHDCSEKERKEKEKRIFFSTAGRALKVLRWK
>SEQ_891_PYLH01000196.1_18 PYLH01000196.1_18 # 13705 # 14706 # -1 # ID=196_18;partial=00;start_type=ATG;rbs_motif=None;rbs_spacer=None;gc_cont=0.545
MRVYFSLSIALFLFLLYATAGHSFHAEDAPILTDEFLEHVNRLNGGKWTAGRTSRTKHLT
RRGASRLLGTFLRNTSILPPRQFSEEELRVPLQDRFDAGEAWPECPTVTEIRDQSSCGSC
WAVAAASAISDRYCTLGGVRDLRISAGDLMSCCDVCGFGCNGGYPEVAWEYYAVHGIVSE
YCQPYPFPSCAHHVNSSDLSPCSGEYDTPTCNSTCTDKKIPLIKYRGNTSYVLSGEEPFK
RELILNGPFEVSFSVYADFVAYTGGVYKHVAGIFLGGHAVRIVGWGELNGEPYWKIANSW
NREWGMNGYFLIARGVDECGIEGSGVAGTPRIP
>SEQ_892_PYLH01000196.1_19 PYLH01000196.1_19 # 15053 # 15580 # -1 # ID=196_19;partial=00;start_type=TTG;rbs_motif=None;rbs_spacer=None;gc_cont=0.562
MLAFIYGAPPAVCVCARRVIGRFRFAIFCLSCTFLPLSCLSLFLFVCVCVCVWEEMELNE
LQRLSAAFYEQGMRYTFTASQHPSNPGVYRFVFSRPTNATPESPVYITVDIFRSPPDNKT
DDDNTTTYCAMVEGLRWPYYFRLRGGAIDEGGFSENLLEKVDAQKCKVNERCLWM
>SEQ_893_PYLH01000196.1_20 PYLH01000196.1_20 # 15673 # 16824 # -1 # ID=196_20;partial=00;start_type=ATG;rbs_motif=TTATT;rbs_spacer=14bp;gc_cont=0.553
MMMIIIVVGFAAGMNGISREFPVAWIAGGWCPALFSPPRIPTLHVCRPPHGVYLFLSSFF
FLLRTFPPRLSWRFCVRVCVAGRRDAQPTREKGLCGLCMQACRQFLRHRIKRGGHTAWVC
EVSLAEMSKQGEGIFSEGDTTALRPPFSSAPVARRLTTTEEAVRRISLFYSPHTYAYGLL
SALVLFDEAKRRGLLDPKVDAGKFFVHPMALVRHPEMFSQFFGPERAQFFSAMLQQLLAV
HDAEYSSVVRVCRSQGVDATRWIPFLRGLCLCVIAGDPILSEASFVIEDLILNGVLHDGL
SVPGDYNDRGVSVADMLMEAAVELGSARLSEFSLSVYRQFLPETPYAVSKRLALCITRGE
RRHLDWNLRCLPRKPRGRSRLKR
>SEQ_894_PYLH01000196.1_21 PYLH01000196.1_21 # 17023 # 18708 # -1 # ID=196_21;partial=00;start_type=ATG;rbs_motif=None;rbs_spacer=None;gc_cont=0.554
MLEGPDCSQLDENVLEALVHALTADRSLCVEDCLPYILNDIAHGESDVGAQRRRGTRGRW
EHAKAAEVAESLGRALNSRDGGKEWSAAEDGWNMFLCGIGSGRSANGEVREALKALVGPA
TQALAPVLEFLVSEENVHEDRLLCARGFYARAVSSLLRVHLPGATEKECVMWLRRCDWKK
ELEELLSPFLQCEVEPLAKELAFHFQQGMKTARREEPQHFFLFLLQLYERYNADVRTHGW
TSPNMKAQDSISLLALGSVSLAFIAVSVFRGVYGWCEGSQFLASRDFTVHGVNSFIDFLD
RARGIIHGGAQLLLAESIFFHSAFCVFLETARVAAERSFTTGARALWRQEFLAMDPPRAF
HTVCGAYHMLRCLEAVVRRLGVVFSLLPIYAVSLWERTITPCLSTFVCACEAAKESCDSN
LDAVMVSLEVLSCAHAMHSAAEEWMEQCCEVCGGVEISTSPLERLALWRDELTRGTTHDV
KQFLARLFAEPGLLEWRDLRAWDALLRVVCSGKTPAHAVVYEDMKLSLTRLISEEQRNSL
KEYCKVTSMGAIATLLGNTVT
>SEQ_895_PYLH01000196.1_22 PYLH01000196.1_22 # 18911 # 19234 # -1 # ID=196_22;partial=00;start_type=ATG;rbs_motif=None;rbs_spacer=None;gc_cont=0.389
MVCVKIFFFLSFLSLFLLGNKNNNEKDPPKKQTTKQTKHVRKKRKEKKRKRWRDVFILLN
ISFIGVSASFFVFGSLLVVWCHPLRSLLFYLRRSLLSRMLPLLEACG
>SEQ_896_PYLH01000196.1_23 PYLH01000196.1_23 # 19440 # 19733 # -1 # ID=196_23;partial=00;start_type=ATG;rbs_motif=None;rbs_spacer=None;gc_cont=0.548
MSVENENTSDIWSNPVDHFRPNLKALTLYADYQYYVDNWLHVKERWLSPWYLPWWTPMYQ
LGTWYSQRRRNLFLVENHLSYRPYKYRRNDEDRKNPY
>SEQ_897_PYLH01000196.1_24 PYLH01000196.1_24 # 20138 # 20623 # 1 # ID=196_24;partial=00;start_type=ATG;rbs_motif=None;rbs_spacer=None;gc_cont=0.416
MHHRIRISLVSNSFALIFLLFFFLFVCLFCFYLQFPFLFFSFSFLFFFSLVTSLSTHFLF
FSFLFGFVLFSPSLAFGLFFSFFLFVFFFFSSWPPLLTHACAGWKEVATAGTLFCFLFCL
VVALHRVVERRGRECGVFAGGKRGERVCAAARYRRAAGRGG
>SEQ_898_PYLH01000196.1_25 PYLH01000196.1_25 # 20495 # 21505 # -1 # ID=196_25;partial=00;start_type=ATG;rbs_motif=None;rbs_spacer=None;gc_cont=0.548
MMQYGNALAQYGTYQQRYPVAVSQGGIAAIPSLSKSPMIRDVWEENLEEEFNIIRSLIKD
YPYVSMDTEFPGVVAKPVGNFKATHEFYYQTLRCNVNLLKMIQLGITLLNEKGEVPENCC
TWQFNFRFCLTEDVYAQDSIQLLRHGGIDFDYFAQYGVEVTHFAELLISSGLVLNSDIRW
LAFHAGYDFGYLMKVVCGKELPEKEDDFLQIFHSLFPCVYDIKYLLRATDLSHSLGLDHL
SESLRVRRFGMAHQAGSDSLLTGHCYFKLLRDCFGSNPPVASNGVLYGLCEDASSAATPS
STTIPGGSAHAFASFTASKNTTFPSTPLNHSVKGHN
>SEQ_899_PYLH01000196.1_26 PYLH01000196.1_26 # 21489 # 21734 # -1 # ID=196_26;partial=00;start_type=ATG;rbs_motif=None;rbs_spacer=None;gc_cont=0.419
MSNTWDFMDGLFVVNLSFPLPLFFFFSLSASGLVRGGPTKKRKKKKKRHRHTRRRETYVE
GGREIGKKKNNNNKRGHDAVR
>SEQ_900_PYLH01000196.1_27 PYLH01000196.1_27 # 21879 # 22922 # -1 # ID=196_27;partial=00;start_type=TTG;rbs_motif=TTTTTT;rbs_spacer=15bp;gc_cont=0.579
MSFYSHVSWAYVRHKQPHAGCSKMLSSARALLARLEIYRGDRAEEEEKELQPLPQPPRQH
PPLAVDAVLTRRVVLLRKRLNALKEENSGLRREIEAAERTIATHNLPTAAILMLGFQCVL
EEYSRALQSEGEHAHEASLMRDALVHALQQLYSLKSFMKTLDGLHEAYRQVQREGVQLVL
ENYVGGISEDDVRTAAAELIVRYDVLEERRMQSVSEYNLLQRSFANAVGVAVSRAMLHVG
KSKQAGQQTLSLLSAMQQVVLGALDVFRHLEQDVATNFARGVSVNAVLLKRLHAISLSMV
PQYAAPTTVDLQAMTGGVADTDIEQRRDGCYDACVQSLQAALFLLVD
>SEQ_901_PYLH01000196.1_28 PYLH01000196.1_28 # 23059 # 24687 # -1 # ID=196_28;partial=00;start_type=ATG;rbs_motif=None;rbs_spacer=None;gc_cont=0.568
MRRLHQTHIRRGEGASLTFFFCVREEGVKLPDPPYALPTSPRFDAERSGAFNKAWLQHEL
PALKPLVRNSVYLPSKEEFWRLPMHEGLEKIAERMPYHDVLRYIMDHNYFFLFKTLLNKP
DAPLPHIMYEDFMKCRTFSSLQNPPEEQFALPPTLLRVLLCMAAYQCILDPHYFTTCRLL
FRRLEQQQTMTSGVLSAWVYCCAASGRVDDALAHAKHMADHDVPFDETVFSLMQHPSVDP
VAVEHCAVWHSAKGILLQRRLGERLQTEYRSDSVAAHGMFVFYALTLSHVKKWEVIRAAV
SLGVSLSERTLALLVEVYAREKGLRCGPKTVRAFASLLARDGTVGHLLFVLLRARKNELL
PEFQGLPRTVFSEAEKADILQCVERRARREDGFRAAIPLLRALVQEDDPRHFFHALDRVV
CGTNNRSSIGVDSSVNNDAAPVHALSDEQSLQFLVTSVRGLLREVDTLEKTSRREAVKTS
RAAVRAEKAPGDEKEEELRTLDESGIPAGVRELARIHLVEEAERAKRAARLRTAWVNPDG
TL
>SEQ_902_PYLH01000196.1_29 PYLH01000196.1_29 # 24689 # 24928 # -1 # ID=196_29;partial=00;start_type=GTG;rbs_motif=TTATT;rbs_spacer=15bp;gc_cont=0.517
MLPRCVFSFFLPFSEPGVASLVTSLSFLLWMRVPRRASTAQDTRGGTFLFSSLPFDRRAF
FFFCFYHAETEGTLCVCVC
>SEQ_903_PYLH01000196.1_30 PYLH01000196.1_30 # 24996 # 26390 # -1 # ID=196_30;partial=00;start_type=ATG;rbs_motif=None;rbs_spacer=None;gc_cont=0.547
MDDWEKEYEADRRRLAEGKDVIFDVRRNDAAVDVFEEKKDVSSHAVPTGGSGTSMMPEIV
PASFGPTTTTVEPSRTGDVAPPVAVPCDDEKEEIRKLYAQYSDDDSLPRNRRALSDEEGD
ERTQDYNLHDARFSLTCLPPGWNLCGLFGTKLGRRLFFAETVTSLFKGFLASKESLVGCF
VTPNCVYLGDVQTGAMIICVDILRLHEMHIFDGLAVGLKTLDGLELFLHLPKQAERLVEI
LQKISAFWKVNVKVVRSTTDAAKVFKKEMRLVEKKSQAWRLVEDPRTGLRIVNLTGKFAN
ILSPIASKILHWVGFVSQLSKDWKGSKKAQRRCAWVTATCFFVAREEGLAGDARNIKHCV
AMQYMTELYAGPGGELGIVAAAGPPQPPVSVTFELEEEKNAVLFIFQECYNYRNGGGSVK
VTRVDSVEEKIRFMKAVGEARPQLFLMRPQKELYDFLRSPSGRK
>SEQ_904_PYLH01000196.1_31 PYLH01000196.1_31 # 26536 # 27105 # 1 # ID=196_31;partial=00;start_type=ATG;rbs_motif=None;rbs_spacer=None;gc_cont=0.495
MVEEDPSRRPLPRLTAEQLQDQIRRLTYRPPPPVVRDPFPVCPSVKRSKDEIDAVTQRVF
YEQCQRHERALIEAKEKWEKEWGLFSKEVPSEYVEDMVKRLYYDTIERLHASRKSAEERL
LFKSNKKVPVVPLKKFVEDMYLKGMQRERDKEKKLYEKYILPTEIKRTLISREDAEASGT
RLSARTGAN
>SEQ_905_PYLH01000196.1_32 PYLH01000196.1_32 # 27130 # 27609 # 1 # ID=196_32;partial=00;start_type=TTG;rbs_motif=TTTTT;rbs_spacer=14bp;gc_cont=0.383
MFVVVVFASRVAPLLFFFSFYVCYSAGGYRLAGLVVSPPLLIAFHCSLCLCVLRVSACPI
HVCIFCIALQVGRNRWGSHRNVYLSSCGCSSYFYFNPLPLSVSFFFFFFLPFTFFVNVPV
MIECVVYFSACLLLLFLFFCDFILVCFCFVLFFSPFFHS
>SEQ_906_PYLH01000196.1_33 PYLH01000196.1_33 # 27609 # 29066 # 1 # ID=196_33;partial=00;start_type=ATG;rbs_motif=None;rbs_spacer=None;gc_cont=0.510
MGETTVEDDAESYLRLASKLKWKHFARGHNSVSQKQGEVVGENPANCPSKPPMRLPMKKP
RRIRDSDSDDERGTAPRRDAAEAPSISSFSSSPSFARKPCNGAPITLMEKWFPGSTLGNA
TLDAAEAPTPEYTDLTMARMNVVRERFLTLRGGVEDVLKYAVANGDGDFTEDRADWDWRA
LRDTLSQLTSRDVFRTKKRVVRAVQWLLANKPSSISIPKRPTVRLWERYLNEHGPECGHM
PPLSLLVWLDSARTTALFAALVDRTLRFYKQGMKAAMHTSQKVDETIFEVSENTNVNDDK
KDEEEVDEEDEEEDLQPHNARDENIHGTNEDSKQLLFFTQLTPLYGGGAREEIISLLSFL
RVFMPVDAVDASGNVVGRSVGHGIWLYACLSAVDTPLEPDLDRLVHEFFRICCQQIRTLG
EVHGIRGGNRGAIVHAFSPRSGDTTTRREYNSIDDVRKEDVLALHTIIIILAKLFRQNQN
RLIPL
>SEQ_907_PYLH01000196.1_34 PYLH01000196.1_34 # 29465 # 30175 # 1 # ID=196_34;partial=00;start_type=ATG;rbs_motif=None;rbs_spacer=None;gc_cont=0.459
MYTLLVCADLYGDKCNLELGFLSMPTMTELQEKVLQVFEAEANIRRPSGYPVMDFTIARI
QIYDDALLKWVDLVSQTQMHEYDQLYVFQPQTTWHTDVQKDLPPPCPPSKSLAASVVHSM
VNSPYKSAVITGHTSYRNDTPCASTTGSMALSPTRMRLEEQRRRERALQEELNRIRDESA
RLERELIMEEEDNRARDQEQKNRILRQKEEEVFRQREILMRSQEEFRRLQSETTQY
>SEQ_908_PYLH01000196.1_35 PYLH01000196.1_35 # 30231 # 31730 # 1 # ID=196_35;partial=00;start_type=ATG;rbs_motif=None;rbs_spacer=None;gc_cont=0.521
MQFYCLFLFPCDVVVVVVVVVVVVCAAPFFFFFYFFFFFLYCACFGLLLVYFN
VDRGGGETQKMRWTWPARCAANTLAPAREMERRLRSRDMTLRVTTKDGTLRLVYASTLGL
LRETLRRHRLATRTHGCCPFLELLGTHLSFTNILAALQEGEERVSSRFTADEATVVTEAL
ALGECRCCVRGDNNGGIEGPSFPLIVERALYGRRQAFTSATSARFDRIVSDDEEEINDAD
AMSTLRIGLKNTPREKLMEYFRHNISLHGYNFFCQSEGLTSALWCCTHLGDPSIQQALAF
CAEDVMMHDAASNSLEADTKLDLALERSGLSYGVLLQPLLAGEAVEMDIRRLQRVIVDAS
INTPDVFRELTHRAVENGLACQDNIALFTGDYEGAYAIATAARQSTQDPALAMRAVEKVR
CKLGFNEFCLSLDSAAIVRNGVDYFCRCSKQNFMRSVVTLPKEELLRLMHETSFRCTFCA
KEHPLQPEDWQKAMQGRIE
>SEQ_909_PYLH01000196.1_36 PYLH01000196.1_36 # 31727 # 31870 # 1 # ID=196_36;partial=00;start_type=ATG;rbs_motif=None;rbs_spacer=None;gc_cont=0.521
MMQGWRSLQCEGGIQRGWLEWAERRSVLVVILRLFLFCFFAGCCYDR
>SEQ_910_PYLH01000196.1_37 PYLH01000196.1_37 # 31815 # 32093 # -1 # ID=196_37;partial=00;start_type=ATG;rbs_motif=None;rbs_spacer=None;gc_cont=0.448
MPTTIFAVFTAQTPEEEADYMGKKKKKKKSEMKWRRDEEKTSQATQKKRKKKVRLSFPPT
PAKPIGPSVGSRNEVIGRNSSRQKNKKEINAK
>SEQ_911_PYLH01000196.1_38 PYLH01000196.1_38 # 32296 # 33942 # 1 # ID=196_38;partial=00;start_type=GTG;rbs_motif=TTTTTT;rbs_spacer=15bp;gc_cont=0.523
MRAGGGSVKENSRETMFGGQGEKPKGAKQTPSVKAGAERRQRQMISVRQKAHGELMKHVR
EDRREVSVGEPCRLNGDPQDVWTYGAQTAPEMVPRELLPEFARLVMEGKSEKEVFHGTLM
IRKILSVERNAPHDAVIKSGVVPYLSELMDRFDNPKLQFEAAWALTNIAAGTTENASALI
QFGAIPRFVTLLGSENEDCRDQGAWAIGNIAGDGVHCRDLALQYNALPALLQVVTTPNQP
LNALRNATWAISNLARGKPAPPLDSVSIALPVLSGLLYHPDKEVVIDAAWAISYISDGSW
DRVQAVVDAGVVPRMVEFLSSPVIPLQTSAVRTVGNIASGNNEQTQIIINCGFLSVLGNL
LTHCKRDIRKEACWTVSNIAAGTLPQIEALISSNVFPLVIKCLEGSDLDVKKEAIWSVAN
VVLCGVVSHLRYLLDCNVVPALCEALLLHETKILTISLEALMGFLQLGDDDFRAGISEEN
MVAQAIIACGGVNAIERIQSYTDNNLYSMALSILETYFNVEESFPQGGFEASAEFGDGTA
KQGTEFDF
>SEQ_912_PYLH01000196.1_39 PYLH01000196.1_39 # 33848 # 34504 # -1 # ID=196_39;partial=00;start_type=TTG;rbs_motif=TTATT;rbs_spacer=14bp;gc_cont=0.397
MFFFFVFFSFLPLLLLVVVVVLFCVNLPDEERRLLAKRKNNPSSVGAACFRAGVSLFPRI
PPHVCAHTEFTESCTSLQTCRSSASLISFWTHVQMCVPSPPPPFLPLIIPLTVLPPHFFF
FCLPLSFFFFVFVLFLFFFFFIIILIPFPPSLFFLPFSFFFFFIFIYLFVAACCFVCMCV
CIPLHPFIKSQIPCLVSLCRRQTPRMPQTRLVGNSPQH
>SEQ_913_PYLH01000196.1_40 PYLH01000196.1_40 # 34532 # 34678 # -1 # ID=196_40;partial=01;start_type=Edge;rbs_motif=None;rbs_spacer=None;gc_cont=0.374
PSLSPLLFLPFLPLCLSFYTLHYLHVYFFFSFLKFRNFLYVSTLQTVK
>SEQ_914_PYLH01000197.1_1 PYLH01000197.1_1 # 2 # 508 # -1 # ID=197_1;partial=00;start_type=ATG;rbs_motif=None;rbs_spacer=None;gc_cont=0.570
MAPAQTRSACILPFCVRPLPEWSHTRAAAKSFHPRQSKINTDIPRDAKISVASTGLLPLC
HRRRNTAQCTHLFSSCSVSRLLHTFSDGLTPKKATVITQALAMSVCVCMHPLLTRAGSQP
AAGALVPVHRLQHGKKKMANSSCTYSHQQHQHAGRQPSFLSTSRNAEK
>SEQ_915_PYLH01000197.1_2 PYLH01000197.1_2 # 529 # 1056 # 1 # ID=197_2;partial=00;start_type=ATG;rbs_motif=None;rbs_spacer=None;gc_cont=0.566
MLRLGDPHIAVVLTNSPGAARIDALSGRSEASFEALQGAGCVDAATTCMECHDGTVSCGW
WNNYFSEATERERERELLLPLASLPPFVASHADYCLSADHGWCASTSDVVCRHFTAPMKR
TSRRMLWLWIWCRACSRHYFARLLFTALRQIDASPPESFTAAPCVVLPAQYSRVV
>SEQ_916_PYLH01000198.1_1 PYLH01000198.1_1 # 3 # 350 # -1 # ID=198_1;partial=10;start_type=GTG;rbs_motif=None;rbs_spacer=None;gc_cont=0.592
MVPQDAVAIATGATVVMRAAERHLHLFACRACRCREEVQATSHHWAAEAVSLSARRGKQL
FLCQCAGLHRYSQRVVTQPCRCSATLVLLTAHTVPCHLSCLQDRSLRSPIRSLLTF
>SEQ_917_PYLH01000198.1_2 PYLH01000198.1_2 # 505 # 873 # -1 # ID=198_2;partial=00;start_type=ATG;rbs_motif=None;rbs_spacer=None;gc_cont=0.585
MSWGFAYKLLCILAVVLLTHSPGVKDDAWGRQNFVHGGVRRRRADCLIVSDESCLTAWRG
LSFAGATCFVCPDTACAEWGGAVLVCAAPSCGAAERDVYGLRVCELMNVAGGLSEENPRK
EE
>SEQ_918_PYLH01000199.1_1 PYLH01000199.1_1 # 1 # 567 # 1 # ID=199_1;partial=10;start_type=Edge;rbs_motif=None;rbs_spacer=None;gc_cont=0.515
KKDEKNERIYWSDTYAIPWNYNGNQNEPLKRLVGSGGSGVKMNDGTLVFPLEGTKKEDGT
EEDGKTVSLIIYFPDNKSWKLSKWMSADGCGDPSVVEREKDRKLMMMTACDDDRRRVYES
GDKGDSWTEALGTLSRVWGNKHTGPEKGVRSGFTTVTIEDRDMLLVTLPVYSRKAIKKKK
KRADSIFG
>SEQ_919_PYLH01000199.1_2 PYLH01000199.1_2 # 642 # 998 # 1 # ID=199_2;partial=00;start_type=TTG;rbs_motif=None;rbs_spacer=None;gc_cont=0.521
MYKSAESKDKKDDLIALYEEESGDETSLGMASARLTEQLQRVKEVLATWNKVDERVSKLC
ATLLAQEDTSPDNPCRSTFKITDGLVGFLSGNFSENTWRDEYLGVNSTVKEEVAVAVR
>SEQ_920_PYLH01000199.1_3 PYLH01000199.1_3 # 1097 # 1612 # 1 # ID=199_3;partial=00;start_type=ATG;rbs_motif=None;rbs_spacer=None;gc_cont=0.527
MVSVWVGMCRVQWENTDSKEISHFYIGGDGRSAVSTGNGEGVSVNMTNVLLYNCPLDSTE
IDAFNPNKASILSLVNTTIEGTMSLPTAGRQQQAGKEPLLESSIANGETAGGTDVQEEKV
ITQVGEVNAAAHSSSLGNVSQGNNSDAGTVRECSILLPLLLLLGLWGFAAL
>SEQ_921_PYLH01000199.1_4 PYLH01000199.1_4 # 1863 # 2432 # -1 # ID=199_4;partial=00;start_type=ATG;rbs_motif=None;rbs_spacer=None;gc_cont=0.563
MCLCIHIALNNKKRSIKDFTVPPAHTTFSTFHAASGLFFQSSFRAVHGTHSRRAGTACGR
KQKQTKGGSNSLITVCSRQQLSEEVTEDAQRYVGNMSGTALRPPSPHGISSTHPSTEKKN
TAAGCGCVCVALRVSARPGRKINKTRGKEMCAPPHRPSSHAHTSRLPQRAVRRGPSSCVQ
QARRTGPSS
>SEQ_922_PYLH01000199.1_5 PYLH01000199.1_5 # 2928 # 3695 # 1 # ID=199_5;partial=00;start_type=GTG;rbs_motif=TTTTTT;rbs_spacer=15bp;gc_cont=0.565
MYGVASACVVLRAFLFHVFVLLCVEKLWEGKCERESEHGWLPGLPRALGASIHVDLLDGV
SRQPERSEEEDGEGLLWAEGGWRGQSPSVSFPVSLAVHIESVNLRECGMKGLCRFVRATQ
SSSLQAVVTLRCGAVPFDEGRARCHGCCAPRPFITSAPSLLFSSLCDFFLRSHNILFCST
MNLLEELWFWCLLHGVSPCVSHLLPLLPRCVGGGGGGRRRRWSCAPVGEGRHRPLLTATV
FAAGDLTGRRHRCHS
>SEQ_923_PYLH01000199.1_6 PYLH01000199.1_6 # 3738 # 4229 # -1 # ID=199_6;partial=01;start_type=Edge;rbs_motif=None;rbs_spacer=None;gc_cont=0.612
HCPPTAHTAPYSHRAEWRNPGKKPHDHWHRPCYRMAASQGGPDAVHDTQEPRQTTWQRYD
RRPSSASERCCWWWCVSGVESSPVASSQSVFSCSRESALHSRQRHHARTAYTTKETQGST
AALKHGKKSPHRFCIPIGSQTSGWWSRRCSTVRVACDCSGQRG
>SEQ_924_PYLH01000200.1_1 PYLH01000200.1_1 # 34 # 984 # -1 # ID=200_1;partial=00;start_type=TTG;rbs_motif=None;rbs_spacer=None;gc_cont=0.479
MYFASFASDALLCAPRCSLYPSRLAHPRHTYTHGTHTTVCVESHLRIGLCTLEPYCAVPC
FLCVFTFFTSVLFVYLCFVFNCFVCFRCLLAAGRCVCFCPFTDFNCLMVCALLLLGCCRL
SLCGGCAWCSGRVFFFFLLSLCVDGELVCAEGCTQVTGVMAMMMTGRVLLVCALCVLWCG
AGCGVFADQDEELSTESPGGRSSGGDPLETKELENPVPHGADSEIQSPVVEQPQLNHPQD
LRGAATESLGEGEGEDEVEEDDDDEKEDEKERGKGKDGKDTRTTEKNRETKKFNERSGNI
AITIAARKRNNASASR
>SEQ_925_PYLH01000200.1_2 PYLH01000200.1_2 # 1262 # 1513 # 1 # ID=200_2;partial=00;start_type=TTG;rbs_motif=None;rbs_spacer=None;gc_cont=0.500
MVPFLSRNYVVSFPHLQYLFPSTQGSSYLVLAQQQGELFLLACLMDLLLLSYHDSYLLPL
VERAVNRVHLFAVPSWKRSLRAP
>SEQ_926_PYLH01000200.1_3 PYLH01000200.1_3 # 1645 # 1911 # -1 # ID=200_3;partial=01;start_type=Edge;rbs_motif=None;rbs_spacer=None;gc_cont=0.536
TPATPLRLTMTAMVTMVTVRLRVVRAVQFIALSCCCCPSVCVTAGEEGVASPSPLLPVPR
KQTEDGPKNAGKNKVNDNEDSSLSSFVS
>SEQ_927_PYLH01000201.1_1 PYLH01000201.1_1 # 3 # 407 # 1 # ID=201_1;partial=10;start_type=Edge;rbs_motif=None;rbs_spacer=None;gc_cont=0.496
KHPLSTACCLIFWSHLRCNAGTTAVAVMGIMMERGTEKDIVLHLCLLHLFCRGGFNVEEE
GSTLHDSEAWRSYYLFIIVLIVGVISGFHPCLPRLLSLSGAAPWPSFFVACGRKNTLRVT
KPHVMHAASREVRI
>SEQ_928_PYLH01000201.1_2 PYLH01000201.1_2 # 428 # 808 # 1 # ID=201_2;partial=00;start_type=ATG;rbs_motif=None;rbs_spacer=None;gc_cont=0.486
MPRETKRGLTDQPSLLFWRVCSYFFLTALLCQGTAGLRATVPLKVLRTYTLSCHCRPRSG
VQIQFLLFFCIGAIIFIYYWLTPNCLACHFDWIVWDRSPTPSNKKVRRFHAFKCHLARRY
FFYLFS
>SEQ_929_PYLH01000201.1_3 PYLH01000201.1_3 # 1058 # 1351 # 1 # ID=201_3;partial=00;start_type=TTG;rbs_motif=None;rbs_spacer=None;gc_cont=0.565
MLLFAGTQNLRDGRMERGDAWLRLAHCSVHDGAVRIVVLTLRCDCGPLCCNGGGWRRVLT
RGGTVGSCLLFSLFLPFCEGVHLFLVPVMGQTDRQRE
>SEQ_930_PYLH01000202.1_1 PYLH01000202.1_1 # 85 # 1569 # -1 # ID=202_1;partial=00;start_type=ATG;rbs_motif=None;rbs_spacer=None;gc_cont=0.511
MSRRVFTSALLLLLVVMMCCSGGASNAVTSNSGNAQLPHAVDLFLPEKTLVVPKKGTTDS
GWRDSFVSPSLVSAGGVIAAFAEGQVYTVNAGRQREKTSSDVVAEYIDATWDWSTLVEKV
NESTWKANTVLGTTDGADNGVGFFYHPTTTTKGNKVFLLAGSLYKHKQTVGNRTYSGFKL
RLELVVGDVREPTSSEPTERIKWGQIRSLLNESTIAAYEGKWTGFLAAGGSGVLMEDGTL
VFPLMARNEAKDVYSMIIYSTDNGSTWSLSKGVSPANCETPRITEWDGSLLMIVNCKYSQ
RVYESRDMGTTWTEAAGTLPGVWVNSRLYFWDPILRVEAFITATIEERKVMLYTQRGNFS
GDKRKRALYLWVTDNNRSFYVGPVAMEDDVNWELASTLLYSDGNLHLLQQRNNGEGSALS
LSRLTEELSKIRFVLKTWAAKGRLLLQLVYTHGGSGGSFVRCGQQWHVVRRVPLPECDGD
ERHEGQRWISVDGA
>SEQ_931_PYLH01000203.1_1 PYLH01000203.1_1 # 2 # 310 # -1 # ID=203_1;partial=10;start_type=ATG;rbs_motif=None;rbs_spacer=None;gc_cont=0.557
MMTCRLLCALLVLAMCCCPSVCVTATGGDQNKVGSSLPRAQSQGAGGPESQRTPSKEHTG
SESQTSQGLISGNGTTQNPGENDAVESSKPDGKEPTSGTTTDN
>SEQ_932_PYLH01000203.1_2 PYLH01000203.1_2 # 307 # 846 # -1 # ID=203_2;partial=00;start_type=ATG;rbs_motif=None;rbs_spacer=None;gc_cont=0.572
MQTPSTLQKETRINGCFIPFVALDFACAAAAAVVAALPVDQQSKWCAVISPFSMVSLLLC
YCGRCAYSLVCVPFVRGADTTDRSRRVCMRWSLVCRSCLLLPPPSVCWCCGRAACVCLLP
WIGVCVVRGVRRTVHAWLLPSPHVVCPLCVSAAPLVSPVALHVPHCADQLHTTERPHSR
>SEQ_933_PYLH01000203.1_3 PYLH01000203.1_3 # 1041 # 1313 # 1 # ID=203_3;partial=00;start_type=GTG;rbs_motif=TTATT;rbs_spacer=15bp;gc_cont=0.560
MTPDSSPFIAVEMRICEWTPTHQNAPSLLFIGAQKGMCVWWCLDHIFLWAYIPLQAEGGA
TLRRGTLPSHAAHCAFIMHHPLTHSVVPHR
>SEQ_934_PYLH01000204.1_1 PYLH01000204.1_1 # 3 # 1133 # -1 # ID=204_1;partial=11;start_type=Edge;rbs_motif=None;rbs_spacer=None;gc_cont=0.607
IYVIGSALSVSWHSVFAVVGNTFHMAGGDSTLIYLEGSSQSSSLKVLNNSAVVIRGNVVS
MPVSYFLLVILALRVESRSAVVFQGNDIQGSSVAFFPSYPSHIYYNSWLQLSGNLCRVPS
SEAFAVLSPTVNLRDSTVSVSGNQLMSSTGTSKALWIFTGSRDITRGAIVAACNTVNGEE
GAEYSIPSVYNTTILSCSDPCTLATSCFPAYTTAASSDGCACTCAEGGHGDACLPVAAPE
PPSTDGADLCVRDVRVDVEVNAGLGTSVACYVGVTFAADVVVDVESMSGSVRNVTLANCT
LLDGASLYVVGWRSDPSAGERADVLISGLESRSGGGVVVANRFPPGSRVTVVDSVLIAEA
RFAYRGAYDLGDASACL
>SEQ_935_PYLH01000205.1_1 PYLH01000205.1_1 # 144 # 299 # 1 # ID=205_1;partial=00;start_type=ATG;rbs_motif=None;rbs_spacer=None;gc_cont=0.442
MKSFNWLILSAVGRGMRMCGWEYCLTLRLFLCFLFFLGVGDGLYWSVEQSW
>SEQ_936_PYLH01000205.1_2 PYLH01000205.1_2 # 403 # 954 # -1 # ID=205_2;partial=00;start_type=ATG;rbs_motif=None;rbs_spacer=None;gc_cont=0.605
MRDTGHSGPTCNMGLSTTEVMSISSRPSRGFVDGAAEKRTAVSSRKKRRAQRETAALATP
AASAWYASVNRPVLSGEARSQQCFPHGVVVVGAGLTASQPAPGPAASCWGTAQHHEVWGH
ALQGTCCQINKPLQQFLAGQTVGPQKKTAKGKEERKDWNATHSGARTGSDPGPKEAACQA
GKW
>SEQ_937_PYLH01000206.1_1 PYLH01000206.1_1 # 610 # 2901 # 1 # ID=206_1;partial=00;start_type=ATG;rbs_motif=None;rbs_spacer=None;gc_cont=0.514
MENYIQIRVLGKGSFGSAWLVQRRSDKAQFVAKEVRLGGMKPAERESAKHEIEVLRTLNH
PNITRYVDHYEKNGSLYIVMEYANGGDLYTKIRSRKGMRFTEKEILHYFSQICLALLHLH
ERHILHRDLKTQNVFLTNDGVVKLGDFGISTVLRNTFELKRTVCGTPYYFSPELCLNKPY
NNKSDVWALGCILYELTTLTHAFDGNNMKALVQKILKGVYPPIHSSYPPNLSKLISAMIQ
IDPKLRPNVSQIILLPYIRDSLSSLQRVVEVAHYNQKPCDPSEERKEPARPSQQEAIRQA
EDRRKEEQLKAMKFAKERQLLRQQIEQRNRENDERLRQIRAQQRQAEIEQNQRRKELEAR
VREQRREAVKRAKAQALVNKQREEEWERNLREHAEEYKRKQREEERCVRERAEQEALHER
LFKNNNNNNGNGHVEKPAPSAAETAAELYREMRRQAALNKQRMLEDVRAMPGRADSNVVC
VAEVQMPKSPPPARQHRLNSLGKMQPEEAVEVRRQVYWQMRREAEENKRRALGLDEAPDV
ALSKRPAASPQAQQVTPQQESKQGQEKPQEPQKQRQPEEAAKQNQSVVYAKRVVRNDAPQ
NLPPSPAAAEGIDHRVPDGEPETADDDDVGRKRDEDYSALQTAIDAALTQDEKRANAKDF
NDEAFFDTDPSKFMLDGQTLILPNVQATDPLMHRIESLRLFLENKLGESALIASYRQMNN
IAVDDDEAMQRVADMLPEEHQRFIPLIAQLIVCEDAFNRHLLQ
>SEQ_938_PYLH01000207.1_1 PYLH01000207.1_1 # 3 # 197 # 1 # ID=207_1;partial=10;start_type=Edge;rbs_motif=None;rbs_spacer=None;gc_cont=0.549
VELAGVRCWLMGEGAGPRMCCAPQPAIVSRTDSVVGRCFYRFVFILSGCFQDLLPFHDDC
VEGD
>SEQ_939_PYLH01000207.1_2 PYLH01000207.1_2 # 288 # 572 # 1 # ID=207_2;partial=00;start_type=ATG;rbs_motif=None;rbs_spacer=None;gc_cont=0.523
MEKGTVNRLLEVMNCSPALPWVSMQEALQLSEAKRRQSMSRAPCFQERLRAGLCIEARRI
AVISGCHGVASAQGDRCLFSGGSDGPSYPSQFPQ
>SEQ_940_PYLH01000207.1_3 PYLH01000207.1_3 # 909 # 1835 # 1 # ID=207_3;partial=00;start_type=ATG;rbs_motif=None;rbs_spacer=None;gc_cont=0.617
MESTIFTETFSTAACVYATSRRTVEAREQMSTVLDHLVTHIVDVPFCLARSAEERAHGYS
LSLATAACPGTKLVMHKPRRRPTSHSSQAHGAPASSHWPNVLFVPDGSGPKLAAPLQQVT
GTHAHGNHPHSWGRGRTSLLPHRCFSRIRMAATTTAARHPTHTPLVRRGCRTAGTQRISH
GNASFSRWTHPATIRCPADCPVCGKHCSCRTSVVTHMVNAYGITRSPRRCGNSTFSVSRN
RQKSHRNCRPAPERGRERETAHRSQLRRRLHSPGRSHSHAASARRRTKGKPESHLIFGTS
TSKSSPDK
>SEQ_941_PYLH01000207.1_4 PYLH01000207.1_4 # 2772 # 3086 # -1 # ID=207_4;partial=00;start_type=TTG;rbs_motif=None;rbs_spacer=None;gc_cont=0.470
MTDRLVSWLIELLFYKLHMYIDRYVDIGINIYSALLIYIYVLLLFLVSSKINTKAHTPAT
IAKHVRPTIGDAKVSPAPEVGAAAEAVKHTPPLRTRPGNSAVAR
>SEQ_942_PYLH01000207.1_5 PYLH01000207.1_5 # 3807 # 3998 # 1 # ID=207_5;partial=00;start_type=ATG;rbs_motif=None;rbs_spacer=None;gc_cont=0.505
MRAHAEGDKEVGHCVDMHVDVSDGHNIPQQLWSPRIDDSTILIKLPGGGGECADFRFNKF
SSI
>SEQ_943_PYLH01000207.1_6 PYLH01000207.1_6 # 4016 # 4285 # 1 # ID=207_6;partial=00;start_type=GTG;rbs_motif=None;rbs_spacer=None;gc_cont=0.570
MEGHHAHLFPAGTMPFPTFEGDFPDDALCHPHLFYLTTRRNAGLVLSDEGLPSRLEPKRR
AHEDACCSRLVDALPGRSLFATVEHLSFA
>SEQ_944_PYLH01000207.1_7 PYLH01000207.1_7 # 4454 # 4768 # 1 # ID=207_7;partial=00;start_type=ATG;rbs_motif=None;rbs_spacer=None;gc_cont=0.517
MPCCSFCWPLVALVFVPINGSNWRLQGPISTGAVVLGPTLLGPSIICATGQQVLCGRGSC
LQNMATTAAERDGGCCVLYENVLADFTLLRVGDVTSVPRRVAEA
>SEQ_945_PYLH01000207.1_8 PYLH01000207.1_8 # 5066 # 5515 # 1 # ID=207_8;partial=00;start_type=ATG;rbs_motif=None;rbs_spacer=None;gc_cont=0.540
MRAEQVALRCLLASRPTRWPILKSIQEHLFFEGVSAGWSAHCSVRSIGSFLWWEDGLLHF
LVPCGGGGSWGNMPAVSVLAHRVLVVALRRRHNPRLQDESNVFLSLASNARPSCYVVRAF
LQDNEFENGYEGCVAVEFECRFFFFDGRC
>SEQ_946_PYLH01000207.1_9 PYLH01000207.1_9 # 5478 # 5846 # 1 # ID=207_9;partial=00;start_type=TTG;rbs_motif=None;rbs_spacer=None;gc_cont=0.558
MSAAFFFLTGGVEELQALADVIAGVRAFVSVTRSAAVGKTSFTLAVEAGIDEANVRAHHP
TFCTVLPRRLDLIASHIGPSPCGRNVVSRRSRGRRARQLYSSVEVSRGKKYEPFGIWRLA
FF
>SEQ_947_PYLH01000207.1_10 PYLH01000207.1_10 # 5999 # 6316 # 1 # ID=207_10;partial=00;start_type=GTG;rbs_motif=TTTTT;rbs_spacer=14bp;gc_cont=0.547
MECCKAIHYATRLCCGCRAVEIFDVVEVPLEGGGGDPPARVITDRFTRPFEFAVPSLYFH
ELTADIAEYIQAAAALHAFKVLSSAPLTSAADRPVSLKDSGGGSV
>SEQ_948_PYLH01000207.1_11 PYLH01000207.1_11 # 6375 # 6923 # -1 # ID=207_11;partial=00;start_type=ATG;rbs_motif=None;rbs_spacer=None;gc_cont=0.557
MPQNIPRSHGLLSSLTVHAVAPLLKRSPGPVRQAKGEQQFGQDVQQSEAQKSGKRGPSTS
SPSINPPHSRITHLKRAVASDEIARPIAPRALLNVVSWHTRGTTRKTKYLHSIGISTETR
RGFFPRELPSKSSRSQSVCHRPSGRADASTAADRSPAMKQKEPLSLEVRRHPFLPLREEN
AK
>SEQ_949_PYLH01000208.1_1 PYLH01000208.1_1 # 127 # 876 # -1 # ID=208_1;partial=00;start_type=ATG;rbs_motif=None;rbs_spacer=None;gc_cont=0.533
MTYMHASNVLHAFHTFVFFLFFIFLLFIYFLCLGRAMLRCSAQCLLFSRLGRTKLGAEVL
MKTRIEMREVSKSENRFIRFFARRRPIDYLALEVDGPITKELHPSFRIVKHICTLLLVVP
VFVTLVMGKLSPTYYVLVPTGFVTVEQFERMWEFSHWAVVLVGQLLFFVVFYDLSVYVRY
PFFAYVLAPLYRRLGWRRSRLQSSSMTLDELQRRRPHARPLGVPLGEAKRGSRQAQRPDL
HGSREKEKK
>SEQ_950_PYLH01000208.1_2 PYLH01000208.1_2 # 1173 # 2810 # -1 # ID=208_2;partial=00;start_type=ATG;rbs_motif=None;rbs_spacer=None;gc_cont=0.583
MPSRAEDLQELLQYMAPGSTVDDIVGGGDSDEDVSTYDIVQGKHAATSRVVLGAAPGNNA
QRETTSISKMQPAQHTTTHASVLRRIRVDDFYADVSSFAGGSGGASVANQRVLNDLREMT
MSNRLMTMQSSREVDRSERATVENVMDPRTRLILYKLVNSGQLKEINGCVSTGKEANVYY
AIAGDGSDAAVKVFKTSILVFRDREKYVAGEFRFQRYCKSNPRKMVRTWAEKEARNLNRL
QDGGVLAPAVKLLRQHVLIMEFLGEDGWPAPRLKDVRFPSASALDRCYLDICCTLRKMYG
RCRLIHGDLSEYNLLFYRGHVVVIDVSQSVESDHPHAMDFLRRDIVNMNTFFRARGHQQL
FSPQDLYHFITATPAPRGWQRCDGPDNAEEIRQHLLELRETREREGGVSSVGAEQAKVDE
QVFLNIAVPRTLGDVADHKAVNSEIAPFVAELTASPSLQRPLDRHEGDDEAGSETDSRDE
ASANGSSHSGDHAGEGVTEKTSRPRPRTIAEMTKEERREYHRAVKESNRERRANKKKNKN
GKKKK
>SEQ_951_PYLH01000208.1_3 PYLH01000208.1_3 # 2836 # 2985 # -1 # ID=208_3;partial=00;start_type=ATG;rbs_motif=None;rbs_spacer=None;gc_cont=0.347
MLVVHRIYIYILNEKKTLKQLTNEPFFLTCLVSIDYFRIRPAAQKIILG
>SEQ_952_PYLH01000209.1_1 PYLH01000209.1_1 # 1 # 657 # -1 # ID=209_1;partial=10;start_type=TTG;rbs_motif=None;rbs_spacer=None;gc_cont=0.674
MLPAALSAITGVVAGATAVAVVVTGGLSSILEMQALGVFARMSCASAQERASTVALPYFL
SVFAALDPLWMVVGNALLVAVFGCVHCGVTAAFQRWRGVDAASAWAAMRFPSLTYVVAHA
MHLGIFFGSVLALAMPGARVQHRVVGVVGVLYGVAFPAGVCYFIARHVGASFTKYWQFSR
KPLHERLLYPVGYWCPAAQQRMYGGMLTNMRGSYVYWCV
>SEQ_953_PYLH01000209.1_2 PYLH01000209.1_2 # 745 # 1290 # -1 # ID=209_2;partial=00;start_type=GTG;rbs_motif=None;rbs_spacer=None;gc_cont=0.678
MQPHARYAAAEPHGDADGDAQPDTNVDTDTDSDALQSDAVQSDGDPANDGDGGAVDRDND
GIGVTEQHGVVERCGVPDARRDDDGGWWKPDAERHPRRWERRPDAADGGAAAAVSMDKPP
AARQAPELSASFDGAAERVWRSVGSDAAHATWVHNATNPSTRPGAGLCPCTAVTSLLPTR
R
>SEQ_954_PYLH01000209.1_3 PYLH01000209.1_3 # 1342 # 3435 # -1 # ID=209_3;partial=00;start_type=TTG;rbs_motif=None;rbs_spacer=None;gc_cont=0.675
MISGLESRSGGGVVVANRFPPGSRVTVVDSVLIAEKRVAHHDAYDLGDASACLVLHNVNL
TGSVLTIARTHVAAVFRDAVGVLLFGGVALSSRGALYVDGLSVQNAMGLCVSVEGGIAAI
GGSVVAFVDSDFLLCKHAVSVRGAVSVSCSAVALVRSDFASTGDYAVAFYSTVSLADGSM
LLAKGNVHDGVSREMLYAAGAVTAAGSTLSFVRNRALLPRMLSAGLSLSAGAHVRVACND
AGGRVLSTAEEYVAAGFGDAGSIDVVGCDACDRDTHCYAPGTVSASIKNGVCVCVCGSGG
YGEACMPVGAPALPPAAGTASSVFLREGVTVQSVFVVPAGASEVTLRHFVLDGVSPVLYV
PWMARDGVRIVVQNVSLLNGAVLYVMGGESLRGAVAAGSDEGGPVELSVCDVEALNGALV
LTGTFPAGSVLTVTDSLLVAARSTPLVYLPGSRSSPYAPVLVLSGLRLVRSVLVVSDVAL
VTVLTGGRTVVVDGAVLELVGGGVALDAAVFGGDFALYASARVVASGGAVLRVSGSQVYA
AHGLVFDSGVEANASAVVVNDNVGALTDGALLVLRGSASFASGSWLSVRGKQHQRQAPIG
AVVPARCGSCAEHADASRERWQWACRDGRHRCACGRRPKVRRGVPDAQRADATAYGLQVR
RHHRGIPPRGVWRVRRRRALLCCCDEDDVGVVRLPLC
>SEQ_955_PYLH01000209.1_4 PYLH01000209.1_4 # 3448 # 3726 # -1 # ID=209_4;partial=01;start_type=Edge;rbs_motif=None;rbs_spacer=None;gc_cont=0.663
RPRRCVPARCCPEPPSTDSADLCVRDVRVDVEVNAGFGTSVLCYVGVTFAADVVVDVESM
SGSVRNVTLANCTFVGGASLYVVGWLSDPPAG
>SEQ_956_PYLH01000210.1_1 PYLH01000210.1_1 # 2 # 1300 # -1 # ID=210_1;partial=11;start_type=Edge;rbs_motif=None;rbs_spacer=None;gc_cont=0.646
RMSFAFFYPTVNLRDSTVTVYGNRFMSSTVPLKVLRIFTGSRDLTNGAIVAACNSVNGVE
EANYVIPSVYNATILTCSDPCILATSCFPAYTTTASSDGCACTCAEGGHGDACLPVAVPE
PPSSDSADLCVRDVRVGVEVSAGLGTSVVCYVGVTFAVDFVVDMESMSGSVRNVTLANCT
FVGGASLYVVGWWSDPTAGERVDVLISGLESRSGGGVLVANRYPPGSRVTVVDSVLIAEK
RVAHHDAYDLDDASACLVLHNVNLTGSVLTIARTHVAAVFRDAVGVLVVGGVALSSRGAL
YVDGLSVQNAMGLCVSVEGGVAASGGSVVAFVDSDFLLCKHAVSVRGAVSVSGSAVALVR
SDFVSTGDYAVAFYSTVSLADGSMLLVKGNVHDGVLREMLYAAGAVTAAGSTLSFVRNRA
LLPRMLSAGLSLA
>SEQ_957_PYLH01000211.1_1 PYLH01000211.1_1 # 2 # 223 # -1 # ID=211_1;partial=10;start_type=TTG;rbs_motif=None;rbs_spacer=None;gc_cont=0.581
MGVQLGVIIAERERPIADYTNAVADVQNRNAQPNSQAEEAHNSLSECEANIACVDGLVAD
ENARSPEANSSWRL
>SEQ_958_PYLH01000211.1_2 PYLH01000211.1_2 # 1630 # 2067 # -1 # ID=211_2;partial=00;start_type=ATG;rbs_motif=None;rbs_spacer=None;gc_cont=0.575
MALRAPRRCGNLAFAVSRNRQKSHRNYRPALERGRERETAQRSHLRCRLHSPGRSHSHAV
SARRRTKDKPESCFIFSTSTSKSSPTNRRRCQVYDGPTASTPFECTYFELRVQAKTGPIS
RIRAHERSSTEPRSAPKKEALHKCP
>SEQ_959_PYLH01000211.1_3 PYLH01000211.1_3 # 2086 # 2823 # -1 # ID=211_3;partial=00;start_type=ATG;rbs_motif=None;rbs_spacer=None;gc_cont=0.591
MPTRGILSFSNFLLAVRNSCTTADTEGCGVSMESTIFTENFSTAACVHAPSRRTVEAREH
TSTVLDRLVTHIVDVPFCLARSTEERAHGCSLSLATAACPGTKLVMHKPRRRPTSHSSQT
HGAPASSHWPKVLFVPDNSGPKLAAPLCQATGNRRARTPLSLVGKRLHWPASAAGFRTNT
DGCYGHCNPPSRANAVGAARMPHSRHAKNFARKRLLLPLDSTPPRSDARQTARCAASTAA
AALVS
>SEQ_960_PYLH01000211.1_4 PYLH01000211.1_4 # 2792 # 3193 # -1 # ID=211_4;partial=00;start_type=ATG;rbs_motif=None;rbs_spacer=None;gc_cont=0.562
MYWGATPFRDSGLPWFVRVHRGIDVSLAVEVTDQAIPVTFHTYPRAHRRHGWIPHVCTWN
VGALDDAALGFVARYGPHFCVCRRCDSHFRQFAHPFTARPLVYLAHPIPQARDMVVDCPR
WYEDAYTRNSFFF
>SEQ_961_PYLH01000211.1_5 PYLH01000211.1_5 # 3398 # 3610 # -1 # ID=211_5;partial=00;start_type=ATG;rbs_motif=None;rbs_spacer=None;gc_cont=0.493
MGEGAGPRMCCAPHLSIVNSTDRVVDCCFYRVVSILSGCFQEFLFLSTMIVWKGIELLLL
LLLMLCCIGM
>SEQ_962_PYLH01000211.1_6 PYLH01000211.1_6 # 3651 # 5660 # -1 # ID=211_6;partial=01;start_type=Edge;rbs_motif=None;rbs_spacer=None;gc_cont=0.673
DADVHCFAAATRAMLVSCGCRCAEGGYGRDCLPVYLPHVDGCNRTSVMPLLSHTAMLTEA
RSLTPTWTVTPTSTPITAHYSSTQYGPTETLQVTETVVLLPTRTPTASVSSTLWWSDVAC
PTLAVTTTAAGGSLTQNDIRGGGSAVPTLLMVALPPPFRWARDPQLGTHLSFVPVSTAQP
SGFGGPWGAMLSNATWVRNATNPSTVLELAVPVHRGYFITADETIFIRCDAVAVFGGCKG
VLLGTFTIRSNTLPAAASALSVITGVVAGAAAVAVVVTGGLGSILEMQALGVFARMPCTS
AQERASTVALPYFLSVFAALDPLWMVVGNALLAAVFGCVHCGVTAAFQRWRGVDAASAWA
AVRFPSLTYVVAHAMHLGIFFGSVFALAMPVARVRHRVVGVVGVLYGVAFPAGVCYFIAR
HVGANFTKYWQFSRKPLHERLLYPVGYWCPAAQQRMYGSMLTNMRGSYVYWCVFQLSVLC
VVCLIAAVHPPVGGCHVQYFCMAAVLLAGASVVAFTNMMRSAFLTVMRTASFALLAALCL
VSAANHLAPSDGGARAYAAIVLLLTAVLLAVTVYGAIVWYAEDRHWQELREPRRGGLEAL
LRDDEESDEETQKHHDMTSSSYASGATVASSYRPPAPPLQPMAGDTRSDALSLFDRASSA
SCTVDLALL
>SEQ_963_PYLH01000212.1_1 PYLH01000212.1_1 # 108 # 341 # -1 # ID=212_1;partial=00;start_type=ATG;rbs_motif=None;rbs_spacer=None;gc_cont=0.513
MSRRVFASAVLFLLVVMWMCCCSGAVHAEQAESAVDPFTGVGWISSQWEAPTKGNEKFFL
LHVPSLFEANSACVCRC
>SEQ_964_PYLH01000212.1_2 PYLH01000212.1_2 # 802 # 1197 # -1 # ID=212_2;partial=01;start_type=Edge;rbs_motif=None;rbs_spacer=None;gc_cont=0.561
RCDGVDCRAAEEAVAARDFLRNFFVFQEYCREEDILCLLHFQGSQWRDHGCGISLHEGLR
SLIASTVRSVCLRPLPTHPADFLPVNGKIHRHTEQVVGDIAARNALKVLQSGSAASKDPA
ALGILLAPNFC
>SEQ_965_PYLH01000213.1_1 PYLH01000213.1_1 # 3 # 248 # 1 # ID=213_1;partial=10;start_type=Edge;rbs_motif=None;rbs_spacer=None;gc_cont=0.504
HTIAGVHWDCVRFFLPSLSFYEVFHTIRVCVFQRLRCSPFAFVFLPACAVSDHFHATKKA
DKKGRRFVEHASTASVFVHWC
>SEQ_966_PYLH01000213.1_2 PYLH01000213.1_2 # 288 # 605 # 1 # ID=213_2;partial=00;start_type=ATG;rbs_motif=None;rbs_spacer=None;gc_cont=0.572
MSIFFCTGGNGWAFVSAAAGCCCPRRDALNGVSSMTLCTKGMGLSPDPHRRRMPWTAEKE
CVPGVVHGSKEKMVLDGARRVDVDCVGRASQVYPLEALRATVNKC
>SEQ_967_PYLH01000213.1_3 PYLH01000213.1_3 # 639 # 911 # 1 # ID=213_3;partial=00;start_type=TTG;rbs_motif=None;rbs_spacer=None;gc_cont=0.571
MASQAESNVLRQWVYREEWQEGTHDENATSTAIHFLGHGSNAASCDYAPCGFSGMACAVL
LGAIVPHSRASVQTSLSMHFPVAFGQTPID
>SEQ_968_PYLH01000213.1_4 PYLH01000213.1_4 # 911 # 1156 # 1 # ID=213_4;partial=00;start_type=ATG;rbs_motif=None;rbs_spacer=None;gc_cont=0.622
MMRPAPQPIAGASCMTAAPPPAAGAVGLGTRTRRTKFSQMVLEPLSASRLPQRPTTPPAS
TEIDGTGKALTECQDTSCAPT
>SEQ_969_PYLH01000213.1_5 PYLH01000213.1_5 # 1474 # 1701 # 1 # ID=213_5;partial=00;start_type=ATG;rbs_motif=None;rbs_spacer=None;gc_cont=0.509
MHARWCSLLHDTHRCRPAWLHGQSTVTVFFFIALSERPLSLSPCVCVLLYGSNESVCALV
VPRLGFLFVFSLFCG
>SEQ_970_PYLH01000214.1_1 PYLH01000214.1_1 # 1 # 1674 # 1 # ID=214_1;partial=10;start_type=Edge;rbs_motif=None;rbs_spacer=None;gc_cont=0.683
ALYASARVVASGGAVMRVSGSQVYAAHGLVFDGGVEANASAVVVNDNVGALTDGALLVLR
GSASFASGSWLSVRGNSISGRLLSVPSYPRRADLVQSTLTLHGNAGSGPVVMDGTVVLEG
AGRMFVVGCLTLNGQVLQPMDYRSAGIIGEFRPVACGVCDAYVSCFAAATRAISGSCRCR
CAEDGHGRDCLPVYLPHVDGCNRTPGMPLLSHTATLTETRSPTPTWNSTWTLSLSATHYS
PTQYGPTETLQVTETVALPPTRTPTALVSSTLWWSDVACPTLAVTTTAAGGSLTQNDIRG
GGSAVPTWLVVALPPPFRWARDPQLGTHLSFVLVSTAQPSGFGGLWGAMLSNATWVRNAT
NPSTVLELAVPVHRGYFIAFDETLVIRCDAVAVFGGCKGVLLGSFTIRSNTLPAAASVLS
AITGVVAGAAAVAVVVTGGLGSVLEMQALGVFARMTCVSAQEHASTVALPYFLSLFAALD
PLWMVVGNALLAAVFGCVHYGVTAAFQRWRGVDAASAWAAMRFPSLTYAVAHAMHLGIFF
GLRARTGDARRSACSTA
>SEQ_971_PYLH01000215.1_1 PYLH01000215.1_1 # 131 # 427 # 1 # ID=215_1;partial=00;start_type=ATG;rbs_motif=None;rbs_spacer=None;gc_cont=0.471
MTLNERRATDVIRDVYCSRELQGKTSKVFLGIQHEGVCIPFSFVGYPDNGTLQFSLPEGV
EVHSGDTIELLVDDVELDSEASAALLIGMQKKYRLRMF
>SEQ_972_PYLH01000215.1_2 PYLH01000215.1_2 # 424 # 711 # 1 # ID=215_2;partial=00;start_type=TTG;rbs_motif=None;rbs_spacer=None;gc_cont=0.483
MKDITVAREARKNIVASSVAGFHFSHGGMNVAARPEVKMTLGNSTIIFAPSVLQRCMGKY
CPTSGFFSPGQVFTLGKFTGVYTRSSSYSFLEGLK
>SEQ_973_PYLH01000216.1_1 PYLH01000216.1_1 # 2 # 1993 # -1 # ID=216_1;partial=11;start_type=Edge;rbs_motif=None;rbs_spacer=None;gc_cont=0.683
CSVANMRWYASARVVASGGAVLRVSGSQVYAAHGLVFDSGVEANASAVVVNDNAGALTDG
ALLVLRGSASFASGSWLSVRGNSISGRLLSVPSYPRSADLAQSTLTLHGNAGSGPVVMDG
TVALGGAGRRFVVGCLTLNGQALQPMHYRSAGIIGKFRPVACGVCDADVHCFAAATRAIL
GSCRCRCAEGGYGRDCLPVYLPHLDGCNRTPAPPLLSHTSTLTETRSPTPTPTWTPRLST
AHYSPPQYGPTETLQVTGTVALPPTWTPTVSVSSTLWWSEVACPTLAVTTTAAGGSLTQN
DIRGGGSAAPTRLMVALPPPFRWASDPQLSTHLSFVPVSTAQPSGFGGPWGAMLSNTTWV
RNATNPSTVLELAVPVHRGYFTAADETIVIRCDAVAVSGGCKGVLLGNFTIRSETLPAAA
SALSAITGVVAGATAVAVVVTGGLGSILEMQALGVFARMSCASAQERASTVALPYFLSVF
AALDPLWMVVGNALLAALFGCVHCGVTAAFQRWRGVDAASAWAAMRFPSLTYVVAHAMHL
GIFFGSVFALAMPSARVQHRVIGVAGVLYGVAFPAGVCYLIARRTGASFTRYWQFSRKPL
HERLLYPVGYWHPAAQQRMYGGMLTNMRGSRVYWCVFQLSVLCVVGLIAAVHPPVGGCTS
STSA
>SEQ_974_PYLH01000217.1_1 PYLH01000217.1_1 # 2 # 1816 # -1 # ID=217_1;partial=11;start_type=Edge;rbs_motif=None;rbs_spacer=None;gc_cont=0.680
APVLVLSGLRLVRSVLVVSGVALVTVMTGGRTVVVDGAVLELVGGGVALDADVFGGDYAL
YASARVVASGGAVLRVSGSQVYAAHGLEFDSEVEANASAVVVNDNAGALTDGALLVLRGS
ASFVSGSWLSVRGNSISGRLLSVPSYPRSADLVQSTLTLHGNAGSGAVVMDGTVALESAG
RKFVVGCLTLNGQALQPMDYRSAGIIGEFRPVACGMCDADVNCFAAATRAMSGSCRCRCA
EGGYGCDCLPVYLPHVDGCNRTPGMPLLSHTVTLTETRSVKPTWTPILSTAHYCLTQYGP
TETLQVTETVALPPTRTPTASVSSTLWWSDVACPTLAVTTTTAGGSLTQNDIRGCGSAVP
TLLMVALPPPFRWARDPQLGTHLSFVLVSTAQPRGFGGPWGAMLSNATWVRNATNPSTVL
ELAVPVHRGYFIAADETIVIRCDAVAVSGGCKGVLLGSFTIAPNTLPAAASALSAITGVV
AGATAVAVLVTGGLGPILEMQALGVFARMSCASAQERASTVALPYFLSVFAALDPLWMVV
GNALLVAVFGCVHCGVTAAFQRWRGVDAASAWAAMRFPSLTYVVAHAMHLGIFFGSVLAL
AMPDA
>SEQ_975_PYLH01000218.1_1 PYLH01000218.1_1 # 802 # 1035 # -1 # ID=218_1;partial=00;start_type=TTG;rbs_motif=TTATT;rbs_spacer=14bp;gc_cont=0.440
MFLLNLRLFSWFSVFGNSLRLVLLFAVLNATMCLFVPLGVPLLAVQLTLPHHFFFSVRSI
DSPRRRLFLFPIAMVRG
>SEQ_976_PYLH01000218.1_2 PYLH01000218.1_2 # 1417 # 1794 # -1 # ID=218_2;partial=00;start_type=TTG;rbs_motif=TTTTT;rbs_spacer=13bp;gc_cont=0.513
MTREETTKVGASNLALPESLSGKMLEGPDDPAGIGSGSKDGNASQLTNNTLLEKGSSGYG
TVRVGVCLGSCCFSFWGSGHCSSQLCETVGVEPRLSVEKSVQLLRKTQCTPLRIFLNLFC
FHLWI
>SEQ_977_PYLH01000218.1_3 PYLH01000218.1_3 # 2008 # 2247 # -1 # ID=218_3;partial=00;start_type=ATG;rbs_motif=None;rbs_spacer=None;gc_cont=0.483
MLPVNRWKDNNHCSFVNYDFALVATVAIRETHAGVKSIPLIGVKGAGCTVHFWLSHSHER
SWVMFNANKHNGFWELNKQ
>SEQ_978_PYLH01000218.1_4 PYLH01000218.1_4 # 2235 # 2492 # -1 # ID=218_4;partial=00;start_type=ATG;rbs_motif=None;rbs_spacer=None;gc_cont=0.539
MKRKAACFLPSLTEELQMITSILRNWADVDASFSASPISTVGLVGYLPNAGTANTCIDEC
RCVIATVTNGKNVTNGLQFTGQCYP
>SEQ_979_PYLH01000218.1_5 PYLH01000218.1_5 # 2640 # 2810 # -1 # ID=218_5;partial=01;start_type=Edge;rbs_motif=None;rbs_spacer=None;gc_cont=0.585
GTMWVELPWGNCGRMGQFTIGSLGHELACGSHCHCDRWRKERHAVGSESELPVVGE
>SEQ_980_PYLH01000219.1_1 PYLH01000219.1_1 # 338 # 1309 # -1 # ID=219_1;partial=01;start_type=Edge;rbs_motif=None;rbs_spacer=None;gc_cont=0.650
VFAALDPLWMVVGNALLVAVFGCVHCGVTAAFQRWRGVDAASAWAAMRFPSLTYVVAHAM
HLGIFFGSVLALAMPDARVQHRVIGVVGVLYGVAFPAGVCYLIARHLGASFTKYWQFSRK
PLHERVLYPVGYWFPAAQQRMYGGMLTNMRGSYVYWCVFQLSVLCVVCLISAVHPPVGGC
HVQCFCMAAVLLAGAGVVAFTNMMRSAFLTVMRTASFVLLAVLCLVSAANHLAPSEGGAS
AYAAIVLLLTAVLLAVTVYGVVVWYAEDRHWQELREPRRGGLEALLRDGEESDEDVQKPH
EMTSLSYASGTTVASSYRPPAMP
>SEQ_981_PYLH01000220.1_1 PYLH01000220.1_1 # 3 # 197 # 1 # ID=220_1;partial=10;start_type=Edge;rbs_motif=None;rbs_spacer=None;gc_cont=0.590
FCVFALCVCLPHLSSPLLLSISLTVQISSTPPNDHTHDDDVPSAVRPVGACPVLLPVCVR
DRDW
>SEQ_982_PYLH01000220.1_2 PYLH01000220.1_2 # 492 # 983 # -1 # ID=220_2;partial=00;start_type=ATG;rbs_motif=None;rbs_spacer=None;gc_cont=0.583
MAPARTHPSSNAIPRKQLCACHAYECVWGAFNVTDAGSGKEHTAGQRKQLKQNTIISSSC
LVHRTTVDAHKSPRLSAGTHSPHTILQPRVVYASADTASSSGAHTHAELLRLPSISRRRD
GARVVVVVGASVVVVVVVVGATVLVVVGAFVVVVVVVVGACSF
>SEQ_983_PYLH01000220.1_3 PYLH01000220.1_3 # 1137 # 1244 # 1 # ID=220_3;partial=01;start_type=ATG;rbs_motif=None;rbs_spacer=None;gc_cont=0.620
MVCVRCRCWAAAICDCAVAVRGVAAVSLLLLPLCVD
>SEQ_984_PYLH01000221.1_1 PYLH01000221.1_1 # 87 # 275 # 1 # ID=221_1;partial=00;start_type=ATG;rbs_motif=None;rbs_spacer=None;gc_cont=0.577
MDVFSFLLFPLFNCFLLHSSCEGCRVFPAQLLHLHTHRHAHDDGPVRLACCTHEEGPRRT
AR
>SEQ_985_PYLH01000221.1_2 PYLH01000221.1_2 # 770 # 898 # 1 # ID=221_2;partial=00;start_type=ATG;rbs_motif=TTATT;rbs_spacer=15bp;gc_cont=0.357
MQTVWCGHMAAGCFLNLCGTVMDDFFFIYLFIIILCDEVCIG
>SEQ_986_PYLH01000221.1_3 PYLH01000221.1_3 # 929 # 1414 # 1 # ID=221_3;partial=00;start_type=TTG;rbs_motif=None;rbs_spacer=None;gc_cont=0.521
MFGLPLLGLQCNIMSFSGLLLVASAMHLRCTFFCVSPHTLLSFFYFYALCFCRHTHKMHI
AVDLNASFAVHAGSCVWRLLYSSVAMRRREEGVCTPSLLSCGCDAPRVTALSWAPCSIES
GMAGNLGFALLLAAGALARVAAAANCPCALSGGWDSWRCIW
>SEQ_987_PYLH01000221.1_4 PYLH01000221.1_4 # 1573 # 1695 # 1 # ID=221_4;partial=01;start_type=ATG;rbs_motif=None;rbs_spacer=None;gc_cont=0.561
MHGRNGELGAVCHVANAMHTCSNCAASCATKEEEATVAFTM
>SEQ_988_PYLH01000222.1_1 PYLH01000222.1_1 # 1 # 1173 # -1 # ID=222_1;partial=11;start_type=Edge;rbs_motif=None;rbs_spacer=None;gc_cont=0.690
WRAAGAAGGRRRLCLGRGCRCAATASAAGSYRCRRTRAVRILCRGTLTLHGERWQWASLD
GRHRCACGRRTVRCGVPDQRADATAYGLQVRRHHRGNSAPVACGVCDADVRCVAAATR
AMSGSCRCRCAEGGYGRDCLPVYLPHVDGCNRTPAMPPLSHTATLTETRSPTPTHYSLTQ
HSQTETLQMTETVALSPTRTPTASGSLSSTVWWSDVACPTLAVTTTAAGGSLTQNDIRGG
GSAVPTLLMVALPPPFRWTSHPQLGKHLSFVPVSTAQPSGFGVPWGAMLRNATWVHNATN
PSTVLELAVPVHRGYFIAADETIVIRCDAVAVAGGCKGVLLGSFTIRSNTLPVAASALSA
ITGVVAGAAAVAVVVTGGLGSILEMQALGVF
>SEQ_989_PYLH01000223.1_1 PYLH01000223.1_1 # 2 # 352 # -1 # ID=223_1;partial=10;start_type=ATG;rbs_motif=None;rbs_spacer=None;gc_cont=0.510
MNGHNAPGHESHHKQSPRRVWSGVSPDDRLASLNDVKLVLRDLGGNSTVRVCVSCVLLLP
LGLYLGGGSLLSHRVWICGSSRRIRAALPALFNLSLISLIFYLLVSFHCSSAGVIVT
>SEQ_990_PYLH01000223.1_2 PYLH01000223.1_2 # 349 # 990 # -1 # ID=223_2;partial=00;start_type=ATG;rbs_motif=None;rbs_spacer=None;gc_cont=0.562
MRWWRNAVKDNDGFRLTGLESRAIWPLNTRGDEVRHLSLSHNFTLVASVTIEETPSGNTP
LLTAMLANTESNRTMGLSCSHHKKWETAFEGTTTTRSSTWEPRKEYQVALMLQGKKASVH
IDGESLGEEEVLLAGEKPPDVLRVRFDAFGGHESHVTVTDVFLYSRPLNSTAMRALKDRV
PAPTRDAAPTPPERIRVVDSVREHVAGDITEGK
>SEQ_991_PYLH01000223.1_3 PYLH01000223.1_3 # 1144 # 2106 # -1 # ID=223_3;partial=00;start_type=ATG;rbs_motif=None;rbs_spacer=None;gc_cont=0.564
MLLRGTLTLRGIGPLLLVRSIKDTWRAHTVLGAAEGKESLGVVLRHTTISKGNGVFPLAG
GSDVSYEGGCWREGGLELKLAVGDVTNPTGDKQSGRIEWGDPKPLLKLICSASHEGDWTE
FIASGGAGVVMEDGTLVFPLMAESEAEYVCSMIICLTDSGSAWALSEDISPAECLNLRVT
GWEGSLLMIVDCENGQRVYESRDMGTAWTEAIGALSAVWVNARSGVSQKESLRVDTLTTA
IIEERKVMLCTQRGHASGKKRATALCLWVTDNNRTFSVGPVAVDKAADWMLASTLLHSDG
NLHLLQRRATVGAVSFHFPA
>SEQ_992_PYLH01000223.1_4 PYLH01000223.1_4 # 2660 # 2899 # -1 # ID=223_4;partial=00;start_type=ATG;rbs_motif=None;rbs_spacer=None;gc_cont=0.529
MGFCLLLIFLSVCWLVLLAGGYLGLCANVNVSSSVCGLAVIEPLWTERVITVAVTTKRMC
YAVNGGATHFPATSCFGAF
>SEQ_993_PYLH01000223.1_5 PYLH01000223.1_5 # 3077 # 3355 # -1 # ID=223_5;partial=01;start_type=Edge;rbs_motif=None;rbs_spacer=None;gc_cont=0.581
RSAPHFSERPDQIAPPCLLHRPGDPLRSGATALAVRLAEEAVAAAGCPAEFFLRFRTT
VEKRTLHASSTFRRVNGGIAVVGLHFTSVCAR
>SEQ_994_PYLH01000224.1_1 PYLH01000224.1_1 # 2 # 100 # 1 # ID=224_1;partial=10;start_type=Edge;rbs_motif=None;rbs_spacer=None;gc_cont=0.253
QEVNNNEYTNAKLANIYNSDTICLSRDVYVCN
>SEQ_995_PYLH01000224.1_2 PYLH01000224.1_2 # 207 # 377 # 1 # ID=224_2;partial=00;start_type=ATG;rbs_motif=None;rbs_spacer=None;gc_cont=0.269
MLLYSYLYRYMYICTYTSIDVYFYIYGDMYISPFLFVAFQFSCVIYSFPVDLHLLF
>SEQ_996_PYLH01000224.1_3 PYLH01000224.1_3 # 867 # 1073 # 1 # ID=224_3;partial=00;start_type=ATG;rbs_motif=None;rbs_spacer=None;gc_cont=0.507
MRARAEEGKEIGHCVDMHVDVSGRHNIFQQVWSPRIDDSTVLLKLPELEVSALTSVSPNF
PLSDRLRS
>SEQ_997_PYLH01000224.1_4 PYLH01000224.1_4 # 1075 # 1344 # 1 # ID=224_4;partial=00;start_type=ATG;rbs_motif=None;rbs_spacer=None;gc_cont=0.563
MEGHHAHLFSAGAMPFPTFEGDFPDDVLRRPHLFPLTTRRLAGLVLSDESLPSRLEPKRR
VHEEACCSRLVDALPGRILFVTVEHLSFA
>SEQ_998_PYLH01000224.1_5 PYLH01000224.1_5 # 1565 # 1888 # -1 # ID=224_5;partial=00;start_type=ATG;rbs_motif=None;rbs_spacer=None;gc_cont=0.506
MSNTRVVCAVFNHNTLSSVGSGLCHTTRHRCNITYTQQSEIRKNIVIQNATTTSSLSSRC
DHILQNMIHAHRELVVQLHKQLMGQATWAQERQRQSILGLEAASESH
>SEQ_999_PYLH01000224.1_6 PYLH01000224.1_6 # 1945 # 2220 # 1 # ID=224_6;partial=00;start_type=ATG;rbs_motif=None;rbs_spacer=None;gc_cont=0.543
MGSTHPVAYRSVVVSGSKDPVEYFVRVKGDGRTVVPAQTETRTGWLMCHLTLRSQLRHWM
RAKQVVLRCLLALRPTRWPILKGIQEHLFSE
>SEQ_1000_PYLH01000224.1_7 PYLH01000224.1_7 # 2338 # 2511 # 1 # ID=224_7;partial=00;start_type=ATG;rbs_motif=None;rbs_spacer=None;gc_cont=0.529
MPTASVLAHHVLVAASRRRHNPLLQDESNVFLSLSSNARPSCYVVRVFLQDNEFANG
>SEQ_1001_PYLH01000224.1_8 PYLH01000224.1_8 # 2504 # 2614 # 1 # ID=224_8;partial=00;start_type=ATG;rbs_motif=None;rbs_spacer=None;gc_cont=0.486
MVRRDVWLQSLSAALVFFLTGGVEELQALADVIAPV
>SEQ_1002_PYLH01000224.1_9 PYLH01000224.1_9 # 2868 # 3569 # 1 # ID=224_9;partial=00;start_type=ATG;rbs_motif=None;rbs_spacer=None;gc_cont=0.533
MRAFRHLASCCILTPYSVSPWVLSGAPAFYWMIGTAEMWRTFAAPYFGSFVARRVRDGFQ
LPHCMGCCKAVVYATRLCGGCHAVEIFDVVEVPLEGGGGDPPARVITDRFTRPFEFSVPS
LYFNELTADIAEYIQAAAVLHALKVLSSAPSTLAVDRPASLKNLGGGFAQFVPRLESLFP
FLFARHAHTVTLRSLPSMGRMGDDGPRETVAIFVSSPGDRSAAVDTSALPEGR
>SEQ_1003_PYLH01000224.1_10 PYLH01000224.1_10 # 4104 # 4421 # 1 # ID=224_10;partial=00;start_type=TTG;rbs_motif=None;rbs_spacer=None;gc_cont=0.550
MIASTVRFVCPRPLPTHLAVFLPVNGKFHRHTEQMVGDVAARNALKVLRSGSAASKDPAA
LGILLALNFCWLSVGWCCLPEGVLTRVQTSVSLLLHGALQCLSRC
>SEQ_1004_PYLH01000224.1_11 PYLH01000224.1_11 # 4780 # 6840 # 1 # ID=224_11;partial=00;start_type=ATG;rbs_motif=None;rbs_spacer=None;gc_cont=0.505
MSRHVFTSAVLLLVIVTMCCGPCGAAAVVEGKSGDVQLPQWVDIYVPNKTQVLAKNGSAS
GVRNLFASPSLVSAGGVMAVLAEGFVPHSSSSDNKLLFLKSDIIAVYLNSSSVLSSSAAA
VDNDKWRANTVLGTVDKKGDVTTVSIPKTVSQGNKVFLIAGSQKLNCTNATECVSDAPVI
QLVVGEATQPTDGKPSGMIKWDDPKPLLQQETLRAEDKADHFFPGGGSGVLMENGTLVFS
VEGSKDNQFVSMIVYSTDNGSSWVLSEGMSPEDCLQPRITEWDRGQILMIVDCENGQKVY
ESRDMGRNWTEAVGALPGVWLKARSGNSWDEGFRVNALITATIEGRKVMLYIQRGYASGK
NKANPLYLWVTDNNRTFSVGPVAMRDGMSIVNALLYSDGNLYFATNGVKEKFGSIFFACL
TEELNTIKSVLSSWARLDAFFFNSSIPTAGLVGFLSNAASGEAWIDKYSCVNATVKNAAK
VAYGFKFTGPNSGAKWSVNSRKDNNHYGLVNYNFTLVATVTIHQVPKESTPLLGAGLGDS
KGTKFIGLSYGMNKKWETVLNGKITASNTTWVPGREYQVALMLQSNKGFLYVDGQLVGSS
EKMPKIGTLGHEITHFYFGGGDEDIKSSVTVTNVLLYNRLLDAGEITTPFKSIAAKLKEY
GDGSMHKGTSRVLVVLLVLCVFEFLF
>SEQ_1005_PYLH01000225.1_1 PYLH01000225.1_1 # 1 # 1131 # 1 # ID=225_1;partial=10;start_type=Edge;rbs_motif=None;rbs_spacer=None;gc_cont=0.562
PAAADCAIVTLHARRGCVNTSCSLLRLKRCLTPSTKCISVGRASAVREDHNDVRVTESQH
VCCDVVAWHLHTHTHTQRLHPSILCTPSAGVATHTGSSKITSPSTVQNQHRHPSRRKDLS
CQHGLPVALPSTPKHGTVHAPIFLVCSQPFASHILRWADVHKSTPQKATVIAHALAMSVG
VCMDPLLTRAGSQPAAGALVPVHRLQHGKEKMVHSRCTYSQQQHQHAGRQPSFLSTSRNA
EERRGAVSQQCHNPRTHVGSTREDTQITNNTIHTSSEHHSDTPRHAKQKYSSPQCTSPHN
HIVHAPRTAAAHTRSNKFSSDQCYPRAAVGSKQKRRAAKPQKSATTGRNSTERSHSNEFS
PHVLNLPPSPTKAAKD
>SEQ_1006_PYLH01000225.1_2 PYLH01000225.1_2 # 1091 # 1309 # -1 # ID=225_2;partial=00;start_type=ATG;rbs_motif=None;rbs_spacer=None;gc_cont=0.539
MVRDACPRVQDASRVCGVVCEDRWVTIRIQASSTDCEDSIRHCGFFWFCAKNLLDGAFVF
NLLQLLWEKVGG
>SEQ_1007_PYLH01000225.1_3 PYLH01000225.1_3 # 1400 # 1639 # -1 # ID=225_3;partial=00;start_type=GTG;rbs_motif=None;rbs_spacer=None;gc_cont=0.421
MHPFQFFIYFWLALTADVQNVLSLIFSYIVSLLLRECQSLVSCHATKMFSLTYAMRQLVD
FTLLLLALLVLLLLMISAT
>SEQ_1008_PYLH01000225.1_4 PYLH01000225.1_4 # 1679 # 1912 # -1 # ID=225_4;partial=00;start_type=ATG;rbs_motif=None;rbs_spacer=None;gc_cont=0.538
MHTHACPLVLSFARHAPLPSCLAAWAEHRNCFCFVSIALSGRPLSLSLSLSPCVCVLLYG
SNGSVCARRPTLCFVFL
>SEQ_1009_PYLH01000225.1_5 PYLH01000225.1_5 # 1975 # 2400 # 1 # ID=225_5;partial=00;start_type=ATG;rbs_motif=None;rbs_spacer=None;gc_cont=0.561
MQGDTHTESEREGRVCVRAVHGSLSLTLTRPPPQPQPHTQQQEEAKEGRWCGRPRCCRHC
FVCSSYQLCWRLLSLLLYLPQSLLSLRLGGFVVWLRSQATEHFFYLHSWCLRHPFRGNQH
RLLEVVEDFLPQCPQAVFALH
>SEQ_1010_PYLH01000226.1_1 PYLH01000226.1_1 # 2 # 2722 # -1 # ID=226_1;partial=10;start_type=ATG;rbs_motif=None;rbs_spacer=None;gc_cont=0.588
MGSPVTNYGEDLNIGAPVTVLDCGACTVDSVCFAARTSSISGCECVCAAGGYGDTCLPAA
VPDGLGPLPLPDAKDTEVRCVHGGSISSVEYPGPGVRGLCFVNVTFTDAIVLDLWSFDAP
EQTLNITLLQCVLIGLSIKGSGARVHVNVTSLVLDPGALEFEGDFGASSQILVVGSTLVT
TSSHAISFVKVFLGANSTLLLLDNRIEGNRYAICFTIVAVVDGGGIIVKGNTLRTTEEDE
GVESSVCVNAVGVKNGGYIDVENNTMSSVNGVILFGDTTVSSAGLLRVADCTFAGGTEFF
DPALVYLSGSVTLEGGAQWRVTDNNVSAASIISISRPEHKIRLSDSGTAVALANNRQVEG
SAVFAKLLPPNTIVASPAQFVVGCNLHGDEEVSYDDVFPEEVVIFRCGTCNDDAACYMPG
TESVDRSSCSCSCRVGWHGASCLPLEVPDTVVPPLPERAVDGDTSCVVNQTLTSLTLKMW
KTHHCYVDVTFSGVGAVLTFFLNSMPLHLPINITFTGCTFCGGAALQFVGGAEAAESSGV
LIRVSQTVMRSSTVAFMRALPQYCDIAITEIDAVQSSVVQLPDIMSNMLSVVMLHEVVLS
ASSLLASKFKAHGSSYRGFGFYSTGALKLVRGSSLYVRYCSFEEYMHLLYMHILSVHDHS
VFALLNNTMAFGASLLYLRHGFSVSDHSVLRVVGNSGSVRYAICNDNLWTVQQSSWLDWR
DNDVGLGAMIYDTDSAFVSIDGSSVLTLTGCKMGSTGLPVSLLSRADAGYRFVAGCLTVA
GREVTTAEELELHGITNVTTVAVCGECTKDGDCFAPLTTAVSDCKCQCAAGGHGDVCVPA
PVPAGPPPPPLPPATPTPPPPPVGECISGMMYPEVAQSVGGGLSWLCYRNVTFSGGGMSL
TVLIGAM
>SEQ_1011_PYLH01000227.1_1 PYLH01000227.1_1 # 2 # 319 # 1 # ID=227_1;partial=10;start_type=Edge;rbs_motif=None;rbs_spacer=None;gc_cont=0.563
GLCARWFCLPLFAGTQNLRGGKMERGDAWLRLAHCSVHDGAVHIVVLTLRCDCGPLCCNG
GGWRRVLTRGGTVGSCLLFSLFLPFCEGVHLFFVSVMGQTDRQRE
>SEQ_1012_PYLH01000227.1_2 PYLH01000227.1_2 # 353 # 784 # 1 # ID=227_2;partial=00;start_type=TTG;rbs_motif=None;rbs_spacer=None;gc_cont=0.618
MWPVARLAWLRGRWALTVSPTGVAVRLHGAPTVPPCECHAQRHWDCGRKQPRVSFGASGT
CWPQLGGASGMLHSTGVVMAPRRGSCVGSDAAARRVAGSKVWPQWTMSRTEMMLNDFLWN
YVGGRAAVDERLQCDDGDVYSET
>SEQ_1013_PYLH01000227.1_3 PYLH01000227.1_3 # 738 # 1001 # 1 # ID=227_3;partial=00;start_type=ATG;rbs_motif=None;rbs_spacer=None;gc_cont=0.428
MKDYNVTMEMFIRRLDAYVNDQQLLEGILNLTDYQVYELLHEGVFSLHQWRDYERKDTIN
FRAMQELDSALEMPDGYSEQRKKNPPF
>SEQ_1014_PYLH01000227.1_4 PYLH01000227.1_4 # 1043 # 1207 # 1 # ID=227_4;partial=01;start_type=ATG;rbs_motif=None;rbs_spacer=None;gc_cont=0.503
MDRKLNELLNRRFDGRGFVDANRDVLREGFLRTPRSIFAMRGVLGEMQASDRYAM
>SEQ_1015_PYLH01000228.1_1 PYLH01000228.1_1 # 350 # 829 # -1 # ID=228_1;partial=00;start_type=ATG;rbs_motif=TTTTT;rbs_spacer=14bp;gc_cont=0.527
MGCCKAVLYATRLCGGCHAVEIFDFVEVPLEGWSGDPPARVIIDRFTRPFEPAVSLLYVY
ELTADIAEYIQVAAVLHAFKVLSSAPLNSAADRPVSLNNSGGGFVQFVPRLEPIPPFLSV
RHAHSVNLLFSLQWEERVTTNLERRWLFLFYRRRSVSGS
>SEQ_1016_PYLH01000228.1_2 PYLH01000228.1_2 # 1118 # 1381 # -1 # ID=228_2;partial=00;start_type=ATG;rbs_motif=None;rbs_spacer=None;gc_cont=0.557
MVTKVCVTAGLERRFVFSEGRCLGITGACRCHCQCEGRCFSHPKRGCWEDEFHSCSGGRH
RRGECAGPPPHFPYCFAATTGSDCQPH
>SEQ_1017_PYLH01000228.1_3 PYLH01000228.1_3 # 1347 # 1451 # -1 # ID=228_3;partial=01;start_type=Edge;rbs_motif=None;rbs_spacer=None;gc_cont=0.457
SLPAMNGPFVMLFGVFLLDNKLANGYEGMCDCRA
>SEQ_1018_PYLH01000229.1_1 PYLH01000229.1_1 # 2 # 124 # -1 # ID=229_1;partial=10;start_type=ATG;rbs_motif=None;rbs_spacer=None;gc_cont=0.561
MTTIRTSVSHSECTIGVDPFPRDQVLPPCSFFPFVVYAVRA
>SEQ_1019_PYLH01000229.1_2 PYLH01000229.1_2 # 121 # 549 # -1 # ID=229_2;partial=00;start_type=ATG;rbs_motif=None;rbs_spacer=None;gc_cont=0.583
MRSGSLRLRALFVIEHSCLTRPPKRCENTWVLQHLRESFFFFLAAVRLCDSVLAVRVASF
AVAPSLCWWGRGRAAASVELRSSGRGNSPTAADGDGLCCRRSDGMTSPASQLTEVDEGRT
ASLSLLFVLSVHCSHTRRAASA
>SEQ_1020_PYLH01000229.1_3 PYLH01000229.1_3 # 764 # 1087 # -1 # ID=229_3;partial=01;start_type=Edge;rbs_motif=None;rbs_spacer=None;gc_cont=0.549
TATQINPLRLGRKGLNEVRRLMWASLQSGGRVIAAGIVRVCVECEVASCCGGSWRRVDGN
GSEGKEEPPQPWTYRAVCMTLEKDDGVQQSGAPRLRLMARTSDNGWT
>SEQ_1021_PYLH01000230.1_1 PYLH01000230.1_1 # 3 # 1574 # -1 # ID=230_1;partial=11;start_type=Edge;rbs_motif=None;rbs_spacer=None;gc_cont=0.559
VFYMDNCAVVSRANVMYALVSDLRVGGGSVFSIQNSSWSAPSSKFHESACVFKDVVVDGG
SVLQIVSSNFRLGFAMLMANTLTVTDGSWLVHRNNEFRTAYVVYVDNENSLAFRDQSVWS
IIDNKLTYGSYSSTIIRMTSKWSPPSDSRPTIYGMCNEAKGSPVTNYKEKLNIGTPVTVL
DCGACTVDAVCFAARTSSISGCECVCAAGGYGDTCLPAAVPDGLGPLPLPDANDTEVRCV
HGGSISSVDYPDPGVRGLCFVNVTFTATILLDLLHFDAPQQTLNITLLQCVLVGLSVKGS
GTRVHVNVKSSILDSGELEFKGDFGASSQILVAGSTLVTTSSYAIAFPEFSFGATSTLLL
LDNRIEGNRYALHFPVVVVVDGGGIIVKGNVLRTAGNNGAELAICVHAVDVKNGGYFDVE
NNAMRAVVGVWFVKMATVSSAGLLRVADCTFIGKKYFFDPALVYLSNSLILQGGAQWRVE
GNNVSAAPVLSISHPQQKIRLSGSGTTVVLAHNVRWKEVQSLPN
>SEQ_1022_PYLH01000231.1_1 PYLH01000231.1_1 # 1 # 243 # 1 # ID=231_1;partial=10;start_type=Edge;rbs_motif=None;rbs_spacer=None;gc_cont=0.584
FACFISCGGAPFGVGLVSISLPSDDFFFFLLRSLSRWSDATPVMSACFSQSPHTRVTELC
GPHSRADERAEGSSNTQMTP
>SEQ_1023_PYLH01000231.1_2 PYLH01000231.1_2 # 266 # 436 # 1 # ID=231_2;partial=00;start_type=ATG;rbs_motif=None;rbs_spacer=None;gc_cont=0.386
MEGQTVEAHVTIFLILFCGQNTYRQFGVATRLPIDPFLILCGAVMDDFFFIYNYFV
>SEQ_1024_PYLH01000231.1_3 PYLH01000231.1_3 # 485 # 820 # 1 # ID=231_3;partial=00;start_type=TTG;rbs_motif=TTTTTT;rbs_spacer=15bp;gc_cont=0.530
MCELTLIGLQCNHEFERSSCCCFRYASPLCIFVRLSAYSAPSFPLLCFVLLQAHTTTHTQ
DAHCSGFGCTFCSACWQLRVAAVVFFRGHEEEGERERAPRVYFPVGVMHRV
>SEQ_1025_PYLH01000231.1_4 PYLH01000231.1_4 # 888 # 1295 # 1 # ID=231_4;partial=00;start_type=ATG;rbs_motif=None;rbs_spacer=None;gc_cont=0.598
MDEGSLAPCALCGGRGFLPFPWDCRDELGEMVVDVFSSCMVGGCWRCVPSLRGCRLVVCE
LCGWACCPLLMLSALSRCIRCAPSLSLSFHYFPFRLTDQLTDSSDSTTGDDDCDGDGAAP
CCSLRSCAAAARPCA
>SEQ_1026_PYLH01000231.1_5 PYLH01000231.1_5 # 1539 # 1661 # -1 # ID=231_5;partial=00;start_type=ATG;rbs_motif=None;rbs_spacer=None;gc_cont=0.488
MILIALCILLRLLFCASDIPVAPCACVETELPNLVALEYR
>SEQ_1027_PYLH01000231.1_6 PYLH01000231.1_6 # 1658 # 1822 # -1 # ID=231_6;partial=01;start_type=Edge;rbs_motif=None;rbs_spacer=None;gc_cont=0.533
LPSISRRRDGARVVVVVGASAFMAVLLGASGVFVVVFLVVVFGILVFWFDVGAL
>SEQ_1028_PYLH01000232.1_1 PYLH01000232.1_1 # 1 # 501 # 1 # ID=232_1;partial=10;start_type=Edge;rbs_motif=None;rbs_spacer=None;gc_cont=0.547
SSCTCRSVSLAVNLPTGYSSPVRGDVRLWRLRSGCARGDSNKRTGGSARVLRRVVVLFCI
PPFAWLSMGVARCVLTRGRSTRRGSYWCWWQSLCVPGALFFVLPVPCVCVHELLLLGMTA
AGMMMPLTVEGWRCLFFHPFLLACFSSFLSFSYEESKQALNATVKL
>SEQ_1029_PYLH01000232.1_2 PYLH01000232.1_2 # 669 # 2531 # 1 # ID=232_2;partial=01;start_type=ATG;rbs_motif=None;rbs_spacer=None;gc_cont=0.512
MSRHLFCSAFLLLLVVMMCCNTGGAAEAAEQSSEPRFGWKDVKNEGGVTVESLGVPGLLK
VGSDVFAVAEAQCKKNSEKDIFTGIASQIITTQTANTPVEVLNEVKETQFLEEATSEDSK
KKVDVSRPTTVMQGNDIYMLVGKYSSADVGEKSGANDGGFLLVKGEVSDESGGGKRIKWK
DNDDVSRASFGEQRQSWSRLIGGGGSGVLADDGRLVFPVQGTKKKGEAQNDEKTVSLLIS
FSSSTKSWTLSKGMSDGGCSDPSVVEWKDKKLIMMTACDDGHRRVYESVDKGESWTEALG
TLSLVWGNKKGAKSVRSGFITATIENRDVMLVTLPVYSEKLDKKENGELHLWLTDNTHIV
DIGPVSGEDKDVAASSLLYKSAESGDNGDELIALYEKKKDGEKPSPGMVSVVLTEQLQRV
KDVLATWKEVDDLVSKLCTTSSAVESTSSENACSPTVKITAGLVGFLSDNFSENKWRDEY
LGVNATVKNNDDEGKKATLHEGSVKFQGAWVEWPVGEQGENKLYHFANYNFTLVATVSIE
GEPTEEGDTHIPLMGVKINGDENTENSVLLGLSYNKKKKMDIADAVAKNPEERSNTWEER
YNTSGGAYATERHPRLRVRRW
>SEQ_1030_PYLH01000233.1_1 PYLH01000233.1_1 # 3 # 572 # -1 # ID=233_1;partial=10;start_type=ATG;rbs_motif=None;rbs_spacer=None;gc_cont=0.495
MNVFFFCSEYNFLCFFMFVFNYFCLLFKKFLYLFFLFCSTLLFFFAFGAITMDVLFSFLL
FPLLIVSCCALPARGAVCFPPNCSTRTPTDTLMTTALCASPAARMRRGRDERRAEGAVTC
GRATRAGGAEHTFHSLLFCFLFCGQGGQTPAAPHTHSHALPPCFFLLRSLSRWRDATPVI
SACFSQPPHT
>SEQ_1031_PYLH01000233.1_2 PYLH01000233.1_2 # 723 # 3035 # -1 # ID=233_2;partial=00;start_type=ATG;rbs_motif=None;rbs_spacer=None;gc_cont=0.525
MLSRVAAVKAPNKHNRRRVTGSSGRRKEGREIEQQRPNMSRRVFTSAVLLLLVVMMCGSG
GAAPTEASNSGNAQLPHAVDLFVAQTTQVVPKGGTSNKTKRDSFVSPSLVSAGGVIAAFA
EGQVYTVNADNQRKKTSSDVVAEYIDTTWDWSTLVGKVNESTWKANTVLGTTDGADNGVG
FFYYPTTTTKGNKVFLLAGSLYEYQRTDGSRKYSGFKLRLELVVGDVREPTSSEPTERIK
WGQIRSLLNESTIAAHEGKWTGFLAAGGSGVLMEDGTLVFPLMARNAAKDVYSMIIYSKD
DGSTWALSTGVSPANCTDPRITEWDGSLLMIVNCKYSQRVYESRDMGTTWTGAAGTLPGV
WVNSRLYFWDLSLRVEALITATIEGRKVMLYTQRGDFLGEKSERALYLWVTDNNRSFYFG
PVGMENAVKEELASALLYSDGNLHLLQQRDNGEGSDLSLSRLTEEVSTINFLLKTWAKKD
AFFSRLSIPTAGLVAVLSDTASNDTWYDEYLCLNATVRNATKVKDGFQLTEPSSRVSWSV
NTRVNNVRHVSLSHNFTLVASVIIEETPIADAPLLTATLANNNSNHTMGLSYTADKKWEK
MFEENKKTRSSTWVPKKEHQVALMLQGKKASVHIDGKSLGEEEVPLKGEAPLELVRFCFG
ACSEDAGQKTKVTVKNVFLYNRPLNSTEMRAIKDRKPVPTRAPEPQVEGMATAEHVAAVH
GPVELPSAPGSTTVERATTAEHAAAVSFTSAGSGLLPLLLLLGLWGFAAA
>SEQ_1032_PYLH01000233.1_3 PYLH01000233.1_3 # 3011 # 3229 # -1 # ID=233_3;partial=00;start_type=ATG;rbs_motif=None;rbs_spacer=None;gc_cont=0.479
MAAGMVMLWFALSGDGVNCCCAAFLHLLSTDARKDSKQTLNATLNCKALKGPTAHTPPTH
THILICSHVLLL
>SEQ_1033_PYLH01000233.1_4 PYLH01000233.1_4 # 3484 # 4155 # 1 # ID=233_4;partial=01;start_type=ATG;rbs_motif=None;rbs_spacer=None;gc_cont=0.589
MMSGRPHLLAAPASSVGTKMQTTLCCTHDGRCTRRNGNRILWHHTLWSTRTVSVSLPPFP
LPENSSVAVAHSPTCQKSLVFLPHLHFEQQHRQTHVTPSFADSPQTRLPPHSSAHSHTVR
KRHAVAPHDGAAHTNTAPRHSAQAMSGQHKTGCPRQRQPPPSSEAGLVSNNQTTSPSSPP
SAMHEVPPVTCIIRDARALNEQNKTLCAPRLNKKPIDDPQPVFS
>SEQ_1034_PYLH01000234.1_1 PYLH01000234.1_1 # 3 # 1988 # 1 # ID=234_1;partial=11;start_type=Edge;rbs_motif=None;rbs_spacer=None;gc_cont=0.656
LRVSNTVLRSSRAGGSAVYVGGGVDLLSSAVVLDGVLLEASGGPTASAMRVASSSRLSLR
SHSVFSVTNVSVVSSGGGIVLGERLAVFDSVLRFVGVEGSVASSLVRCDGGTVGDGGWLD
LHDVWAVGEASSVASLLGLTLSGGAVSIARCAAAGATLVSGPTITSGVVSVQCNRAGGRV
LQSSGDYRMAGLYFVSVVPCDGCAAALACFDALTASFSDCVCSCRAGGLGEACLPFDVPP
ARSGGGGGGAQDCVTGVTLTESVTVGGGQATACFDSVVFSGPITVAVDLRSMDAFADALN
VTLRHCVLAGGSQLRIGGLSESTARLMPHALVNMTNVTSLEGTIVLHGAMPLHSSVLLAN
STLRATVGGSQYVTTTPDYEGFWYGPALVLDGVRLLSTRFVMTRSTLVCGGGSCAAILVE
RSLGVHLSSVFYMDNCAVLSWTHVIYALASELRVGSGSVFSIQNSSWSAPSTEYYNGACM
FGDVAVYGGSVLQVVSSTFRLGFAMLIANTLTVTGGSWLVHRDNEFRTAYVVYLAKENGV
VFCDRSVWSILDNNITYGSYSSRTVSMTSNWSPPFDSRPTIYGVCNEAMGSPVTNYGEDL
STGAPVTVLDCGACTVDSVCFAARTSSISGCECVCAAGGYGDTCLPAAVPDGLGPLPLPD
AK
>SEQ_1035_PYLH01000235.1_1 PYLH01000235.1_1 # 3 # 536 # 1 # ID=235_1;partial=10;start_type=Edge;rbs_motif=None;rbs_spacer=None;gc_cont=0.554
GMVLEDEGSTREKAIPHWKGRHALDELMAPTVGAGYYTALTMAVFADMGYYRVNWSMAEP
MSWGSRSGCDFLFNKCNTTDNLAAKYPHMFFDAKDTETLRCTSDRRHVGTCTANIVEDKG
IPADKDVCPVVSSEFHEISSGTTYNKCSDENVYYLRGSLAKQWLVVPGRGITGDEGR
>SEQ_1036_PYLH01000235.1_2 PYLH01000235.1_2 # 855 # 1313 # 1 # ID=235_2;partial=00;start_type=TTG;rbs_motif=None;rbs_spacer=None;gc_cont=0.636
MSPVASGASIEKEPPGASAAGVAGGGLHAGPRGDPGVRAESEDNTQRRGRRPGSGSEGAN
RASGHDAFFAPSPGEDVARAEVDPRADCPAVVPSASAPATPILSVNSDDFQAIPDALVQQ
ADSDGGVADATAGPIPFVLLVVVAAAVVVVPL
>SEQ_1037_PYLH01000235.1_3 PYLH01000235.1_3 # 1841 # 2293 # 1 # ID=235_3;partial=00;start_type=ATG;rbs_motif=None;rbs_spacer=None;gc_cont=0.514
MWTSNNFCASAFNLHASFLFFCLPNFLHPFLIGCVCFGCSAALWVVCLNSLCPCCSDCEK
TLWVRVHGSVVAALFVVVALGQPRQDCQRVALGCLVGLISVSCAMDSHRRRTLSCSGVSA
KRRQFCCFCSFSCFVFPSGIVRCRCRMWRQ
>SEQ_1038_PYLH01000235.1_4 PYLH01000235.1_4 # 2447 # 2701 # -1 # ID=235_4;partial=00;start_type=ATG;rbs_motif=None;rbs_spacer=None;gc_cont=0.580
MRSHRKGVRKEETTTARHQTVGYQRDEKGKRAAPRRQSVRHLLADQASCAIGVVHRDAYA
LVAPEGGTANANPNTALNTPLPQS
>SEQ_1039_PYLH01000235.1_5 PYLH01000235.1_5 # 2955 # 3290 # 1 # ID=235_5;partial=01;start_type=ATG;rbs_motif=None;rbs_spacer=None;gc_cont=0.497
MMTCRLLCALLVLALCCCSSVCMTQSEVTTGKAGKDSGPKGTKPAKPSEPTDSLSATSPS
QNTRGGERETEQTENTVPHTLETTSTVTEVKQSQSSLNKEQDQEGQLSKEQA
>SEQ_1040_PYLH01000236.1_2 PYLH01000236.1_2 # 569 # 808 # -1 # ID=236_2;partial=00;start_type=GTG;rbs_motif=None;rbs_spacer=None;gc_cont=0.567
MRGAVHTGGRKLSVGGRFFFMESNPRTLVWLRMTAASAHHTTPSTARRFTGHLAAYFNGW
EEFSREVSWEMICVRHAVK
>SEQ_1041_PYLH01000236.1_3 PYLH01000236.1_3 # 886 # 1065 # -1 # ID=236_3;partial=00;start_type=ATG;rbs_motif=None;rbs_spacer=None;gc_cont=0.483
MRPHDFNLIGMEAQGLSHIRKPWEVCRVCVFEGAFLTAIRRKLKELRPPTRRRPHRCAL
>SEQ_1042_PYLH01000237.1_1 PYLH01000237.1_1 # 1 # 972 # -1 # ID=237_1;partial=10;start_type=ATG;rbs_motif=None;rbs_spacer=None;gc_cont=0.569
MMTCRLLCALLVLALCCCPSVCVTATGEGTDKGSVSTLPQSPGAGGQGTPGVSNTGQTQS
SDNGTVQTPGENGALGSENPGIEEVTSGTASDSGKVKSPETGTQDSTRADAEEPRDPTVL
QGAAGAASINGQESNREARTSDSADPAKTVQEQAQITGPAGPESRSTSSREHTGSESQTP
QGLSSGNGSTQNPGGKDAVGSNKPDGKEPNSGTTTDIGKGKGTGSAPSASPDPTSPGPIT
EEQPSGSASPVQQIQKANAPTTTSTAPRGIKYYDYGDANHNDHPRTVTSSRNRRQPQQLC
VGVCPAAARRIRAGRTPLWAEELC
>SEQ_1043_PYLH01000237.1_2 PYLH01000237.1_2 # 1290 # 1523 # -1 # ID=237_2;partial=00;start_type=ATG;rbs_motif=None;rbs_spacer=None;gc_cont=0.517
MQTPSTLQKETRINGCFIPFLALDFACAAAAVVVAALPVDQQSTWCAVISPFHGFFAVVL
LCALHLFSCVCVCAYPP
>SEQ_1044_PYLH01000237.1_3 PYLH01000237.1_3 # 1524 # 1679 # 1 # ID=237_3;partial=00;start_type=ATG;rbs_motif=None;rbs_spacer=None;gc_cont=0.417
MLLLFLRRVNLHACIVCWGFLQCAQLFPSLVNFYCVGAANNSICVVPAFHW
>SEQ_1045_PYLH01000237.1_4 PYLH01000237.1_4 # 1719 # 1814 # 1 # ID=237_4;partial=01;start_type=GTG;rbs_motif=TTATT;rbs_spacer=15bp;gc_cont=0.490
MAPDSSPFIAVEMRICEWTPTHQNAPSLLFIG
>SEQ_1046_PYLH01000238.1_1 PYLH01000238.1_1 # 1 # 1500 # -1 # ID=238_1;partial=11;start_type=Edge;rbs_motif=None;rbs_spacer=None;gc_cont=0.577
TGHRHSLADIYGVCNEAMGSPVTNYGEDLSTGAPVTVLDCGACTVDSVCFAARTSSISG
CECVCAAGGYGDTCLPAAVPDGLGPLPLPDAKDTEVRCVHGGSISSVEYPGPGVRGLCFV
NVTFTAAIVLDLSYFDAPQQTLNITLLQCVLIGLSIKGSGARVHVNVTSLVLDWDALEFE
GDFGASSQILVVGSTLLTTSSYAIRFSRFTFGENTTLLLLDNRIEGNRHAVYFSDAVVVD
GGGIIVKGNTLRSKKRDYRSASAVCFPAVDVRNGGYIDVENNTMSSVNGVYLLAVTTVSS
AGLLRVADCTFAGGTEFFDPALVYLSGSVTLEGCAQWRVEGNSVDAASILSIPYSWQKIR
LSDSGTAVALANNRQVEGSAVFAKLLPPNTIVASPAQFVVGCNLQGDEEVSYDGVFPEEV
VIFRCGKCNDDAACYMPGTESVDRSSCSCSCKDGWHGASCLPLEVPDTFLPPLPERAVDG
RTLSCVVNQTLTEPHAEDVE
>SEQ_1047_PYLH01000239.1_1 PYLH01000239.1_1 # 1 # 2100 # -1 # ID=239_1;partial=11;start_type=Edge;rbs_motif=None;rbs_spacer=None;gc_cont=0.576
LRVGGGSVFSIQNSSWSAPSTEYYNGACMFGDVAVHGGSVLQVVSSEFRLGFAMLIANTL
TVTGGSWLVHRDNEFRTAYVVYVAAYYGVVFCDRSVWSILYNNITYGSYSSTSVSMTSNW
SPPSDSRPTIYGVCNEAMGSPVTNYGEDLNIGAPVTVLDCGACTMDAVCFAARTSSISGC
ECVCAAGGYGDTCLPAAVPDGLGPLPLPDAKDTEVRCVHGGSISSVDYPDPGVRGLCFVN
VNFTAAIVLDLSYFDASQQTLNITLLQCVLVGLSIKGSGARVHVDVTSSMLDPGELEFRG
DFGASSQILVVGSTLVTTSGHAISFVKFTLSANMTLLLLDNYIGANRYAVCFINGVVVDG
GGIIVKGNTLITTEEDEGVESSVCVNAVGVKNGGYFDVENNTMRAANGVIFFGDTTVSSA
GLLRVADCDFVGGTEFFDPALVYLSGSVTLEGGAQWRVTDNNVSAASVLIIPHSWQEIKL
SGSGTTVALARNRQADDSYPFADLSLSQTIVELPARFVVGCNLQGDEEVSYDYVFPEEVV
IFRCGTCNDDAACYMPGTESVDRSSCSCSCRDGWHGASCLPLEVPDAVVPPVAERAVDGD
TSCVVNQTLTNLTLKMWKTHHCYVDVTFSGVGAVLTFFLNSMPLHLPINITFTGCTFCGG
AALQFVGGAEAAESSGVLIRVSQTVMRSSTVAFMRALPQH
>SEQ_1048_PYLH01000240.1_1 PYLH01000240.1_1 # 3 # 737 # -1 # ID=240_1;partial=10;start_type=ATG;rbs_motif=None;rbs_spacer=None;gc_cont=0.676
MVDGAGATHHDGPVGTCLGRWMRSAVGACPRGRHRVRRRVIATVRVAVLLLVLALFAAAA
WMPAVHAVVLRLRGGTVDRAITVGRAVDTALMDGVYITNGVAVVFDVPAMLPGALRIELR
NCVCDGSAQIYVRGYSGEPASDRSLEVSVSGLSGSYCSLVFVHNLPAHTNVTVRDSTIVT
PGPMRYSQLSGFTDAVASPLVLHATSLLQTQLRVSNTVLRSLQAGGSAVYVGGDVDLLSS
AVVLD
>SEQ_1049_PYLH01000240.1_2 PYLH01000240.1_2 # 749 # 898 # -1 # ID=240_2;partial=00;start_type=ATG;rbs_motif=None;rbs_spacer=None;gc_cont=0.440
MQLEILLLDQHNYRFKVLGITCSIRFSSSSGITIWRNRVTGFAICRKGF
>SEQ_1050_PYLH01000240.1_3 PYLH01000240.1_3 # 901 # 1365 # -1 # ID=240_3;partial=00;start_type=ATG;rbs_motif=TTATT;rbs_spacer=15bp;gc_cont=0.596
MPSAHGATACCAMPTRVNEKRCFDCWRPASSPLHLRTTNNNTFRTRLMAGGRNAATWSAS
ALVCRARHRDRPVMQPFGNRSGASGHVAFCRGSATRHGGCTGLCGRWEGNGVTDLIASAR
LCVGGCNVMRIVYDRMPLRATVFGYCCCCLLFFF
>SEQ_1051_PYLH01000241.1_1 PYLH01000241.1_1 # 1 # 189 # 1 # ID=241_1;partial=10;start_type=Edge;rbs_motif=None;rbs_spacer=None;gc_cont=0.397
KIGDFSQKSFWILHEARFCKVNDKFRLFWVVLLCVCVCVCVCAFASLHRGLEGSPRSTGY
NV
>SEQ_1052_PYLH01000241.1_2 PYLH01000241.1_2 # 204 # 986 # 1 # ID=241_2;partial=00;start_type=ATG;rbs_motif=None;rbs_spacer=None;gc_cont=0.508
MYSYGNGDLDSQVQRLFANVDYQLEQWNKKYGSKNFCVAPDEAHAVERNTHASDATPQLN
ADRKCLGCMQRTAAPSSTHNYNGENQNYKTPTSYSNEEAGVDVSALAARVSLLEERLRVA
DNERVDLRNRLDAAQRQISDLLEAYKALQNERFASRMQTLSQPQYDEAQETKRGDHSRLT
DDTVTPTRNFSSVMHSGPSNLTSTEFVSPHAVSRALESHVSGEALGAEMWTRTPSQKSSA
QERKMLLEQLARRLSAPSSS
>SEQ_1053_PYLH01000241.1_3 PYLH01000241.1_3 # 991 # 1245 # 1 # ID=241_3;partial=00;start_type=ATG;rbs_motif=None;rbs_spacer=None;gc_cont=0.353
MSRATSFVKLELVYLFEWNVILILHLQYMLSLFFQTLYRFPATEAESKKKNSYHKCVACR
PSSQIMKRGLRCVFVSMLLLFSIF
>SEQ_1054_PYLH01000241.1_4 PYLH01000241.1_4 # 1378 # 2982 # 1 # ID=241_4;partial=00;start_type=ATG;rbs_motif=None;rbs_spacer=None;gc_cont=0.523
MVLHVALLGKSTSTPLIRLDLLEALRRNSPRGYHATRSYLWTEDNLFTTLSPVPLFDVNS
VGCCYYAFRAELSCGGNNEDFRVAVMLLLDLTAAVDNLVAIATEKEDVESHEEEEINFLL
VELADVLEQSEATCSDYLKRWGAEEHNYHLTMARRVLLAAGHVYSLPLSLQSSPCTPSSY
LELQFHFLAMEAEMQNRCREDALTEALHQWANEVERVMREESCHLAVAAVPISVAELLDA
HPQLVQTALLHHTIRQPLSWLAVGTQLSSSSTRLEGVVNGVIQEYRVLAQNKLYVRVPLR
MSRYSFAYLFFAGLPRVLAEKPLSRTETPLALLSHVGGGGEEVEADERELLLGLQLTIAL
HRLRFEVKGQHTFVIERFLQELQCRNEKGDVAEITPENASLRRELDRLRRKLMPVATMRG
DSIDWMRSYAQEAAMDYNVTEKEIDRLEVSMLDNSESGTLSADDADDAFSNKDDEAASGV
SQQLEEMDSFLGARMCEAVLSGSDVEEAALTNVADNFLFLETVQMLAQDDIPAK
>SEQ_1055_PYLH01000241.1_5 PYLH01000241.1_5 # 3055 # 5706 # 1 # ID=241_5;partial=00;start_type=ATG;rbs_motif=None;rbs_spacer=None;gc_cont=0.496
MEKRSGQTFGVLVGGEKKRTVYFSLIPVHPICLFIWSSFIISSDKTQNNRRKYSAATKTD
QEEHRIKGKRMARLDVDGLCALHIGRELVNCMDVSSKYLLWCVEGGRGATLHMWESRREQ
PSAEPLVELGFTPTLISSFEEKVVVVGDRVVALFTIEWPPFCPIDVLGDGDEEEGGKPMV
TEEFTCSDIPADVTHISWAPDGATAALSSPEQIVLLDCRVGYSNANHGAHKIRPCLTVDC
CHWYGDPGAAFTAFTASRLFLLSTRNHLVMTRYGNSDVYDDHNDSIFIQLQIERDGHIIT
RARRVTCFEVGGSEEGNLVVGLSDGTVKLLRQDSMEVFFTLDVTKQLYRMSNRPPPGMGE
SGVEVLSVAVGHQWMVLMRPDAFICYDKKSMDLLEEKTVILSGERAVLSACSGNGSWCIW
SPQNQELLYYRAPVQMFLGKDSKFDVVHAQVPLPSRLLEPLLLPFQQETIAGFNGKGADR
KKNKKKLVAEKPVTHGHPIKSSGYANDVPWSVQQQRAKQVREKNRKGARPLPSVPSPLRY
KSLTFPGHAFEPMTAANKILLSSPIHRAIITAAVFSAGGSALLTASGDTTANWLKYPVAK
NGGEGTLMEIHTGPVNTIDVSLSLNAPLVATGSSDGAVAMWQPTKREAPYIVQNFGKEVR
AVKFFYTDKFICYAAKNTVSFCRYALDDGGGELHRKRNESKMESVLEFTADSAQHVVALD
AINYFTSNIMVWAGSNKSVGIYDVSVGQNIHVMEEAHLNPIHHVAMVTSGRYASPSANVL
HMYLTAGLDTTVRLWDIRQRRSVRQLALHRNTAIPVGVAFSPTGALVAVGSENRGVYIYD
VGSGAVVDTIDVGDTPTALSWHPLESVIAVGSAAGSIKLMGQR
>SEQ_1056_PYLH01000241.1_6 PYLH01000241.1_6 # 5776 # 6060 # 1 # ID=241_6;partial=00;start_type=ATG;rbs_motif=None;rbs_spacer=None;gc_cont=0.389
MDQSYLLHCGGAVSLSLFFLFCFVWVFVYARLLFFISFPLTLSLFVQLKCCLFNLFNGSS
FFFLCVCVFVPVRRCVCVMVLSQEINKIRDLIFV
>SEQ_1057_PYLH01000241.1_7 PYLH01000241.1_7 # 6068 # 8215 # 1 # ID=241_7;partial=00;start_type=TTG;rbs_motif=TTTTT;rbs_spacer=13bp;gc_cont=0.479
MTCPPLSLLRACGDPGRTRSGMDGTPTRASTTGTAPPVRTQRSKIADRVRTTPARTLPRR
RKGTRSSRVRNDSSGPKCGVRQASLRIIFRFLYLFFVECLLLRPLHVIQKWIKDYTSRAQ
KARTERRFINIMNSTESLDTWLTTASYLDNHRGMQEWKNMIPNKADCDAEGLKHDAYCAK
TLAMTENERAIAEFLRSQLHRTAHGMTSPSNFRYYTGTISSVEEYNEAIVSLIEAFGRSR
VCREEVTSALPPCNKAKEEFLLEEGASLNSKFSTDIVPNKFSKAEHVVDSGNNEQSSTEK
CVVASVFDHLEYKVTSVYLSSLLNWAARPQLPAEKFLTDVQKLKVLQDTLRSYGRSALML
SGGSTLGVSHMGVVRALFEAGLLPDIISGSSAGSIIASIVCSMKDDQLRELLSDSIMNVQ
KLQISPFDHGEFFAKINQLLRTGAFMNVQKLMECLRNNVGDLTFEEAYRHSGRILNVCVT
SEQYSGSHIDRHMLLNYVTSPNVVLWSAVSASCALPGLFTAVQLIEKLPDGSFRRFLPGQ
LWCDGSLAQDLPRESLASLFNVNYFIVSQVNPHIIPFQRKPVSPLVYKERRPRKILSSLW
YGCFREIRRWILKLFGIGVLSTTGRWELPYLFLTQRYDGDILILPIGNVLHAAPDYFNIV
ANPSSEYIAFVTSRAQLRTWPHLNRIRHSTMIERALFREIGLLKERVKDEAVALE
>SEQ_1058_PYLH01000241.1_8 PYLH01000241.1_8 # 8334 # 8546 # 1 # ID=241_8;partial=00;start_type=ATG;rbs_motif=None;rbs_spacer=None;gc_cont=0.376
MPRFPSNVSFFCYAYVFVCMRDMWLLCLLAGFVVVVVVFLYFLSSHFSIDHHDRKLHVEP
DIRTDIGNTI
>SEQ_1059_PYLH01000241.1_9 PYLH01000241.1_9 # 8558 # 9547 # 1 # ID=241_9;partial=00;start_type=ATG;rbs_motif=None;rbs_spacer=None;gc_cont=0.491
MVDDSGQFEVVFLPGEGALLSPRSVMVTVCCSHNRVEEPSVDRDAIDNTWEFLVRGSCGG
QEMRKGEMYNGLKFRLYDVEQEGDKCHIKLGITDYKTNIGTTRNIGVYTELANLRNTTVE
NYLANALGVECFTITSDGKGVLFRRSEVVGEYPNYFCFPGGHPEPGELLNVQQLQSACNN
SLNGGSLVENATKWFECVNSHVLTRLLFEAAVSEVSDELGVDPALCVNQGIIGFMKNTHS
RKADACFWIELKQPASEIKACFDLRRGSDAFESVPGSMLFVDLDRIRDREDALRFVSEEL
EGKLAPPSLACLLWAVNRLRNRSSFGVEK
>SEQ_1060_PYLH01000241.1_10 PYLH01000241.1_10 # 9960 # 10268 # 1 # ID=241_10;partial=00;start_type=ATG;rbs_motif=None;rbs_spacer=None;gc_cont=0.324
MASLTTSLFSSNEVFFLFCLFCFVLFFFCFFFFWFHMRVPICCGKHKPIRTPLTSGFYFS
ISFIYKCLYIYILRITRFFCVYSVPFYFSSLFHSLTCMYVYV
>SEQ_1061_PYLH01000241.1_11 PYLH01000241.1_11 # 10255 # 12951 # 1 # ID=241_11;partial=00;start_type=ATG;rbs_motif=None;rbs_spacer=None;gc_cont=0.484
MYMYSLSLSLFVCACVCVVFTVGEKAAESKGRGTTIFVKKYSGDKQGVLDTRDLIPSAQI
MENYTVIGKIGGGAEGIVFRVRHEPTKKEFAMKVIRCPDHSRVNSALKEIKVLLHLRHRH
VVSYVDFFLLFHNDTIRHEFVADYKNEAQLSESTRSLGFCSTGCLGSNGSPVVRNEVLSD
VFCFHPSEVCVCLVMALCTSGDMQDTIEDARRRLMDIGSHPIPEAQILSWMEQCASALAF
IHEQGFLHRDLKPTNVFFDDDKEIKIGDFGLAATVGLGRQSIVGTPFYLAPERMLHQVYD
EKVDVWGLGVVMLELVTLQDQPINSRVLENPLVVESVVEQVTSMGFSSKLGGLLRDMLQR
FPEGRPSPAAILCRLASMTATASSHCSISIPIPSAGMSCPKFSTKSCEFHEVESATLAFS
HCGTALLEGCGCARDKHHSRQGHERFSLIFSRNNQTTRAHALNDVEVNTLPPENCKTNCS
TIHAFSRPNLPVFNSIGGSMCGTSTEDSSNILIRSMKSTIIRVPQDYPTIATALHSAQSM
PHVRKIVVAGNTIHSTPLTLDDKLPDNLKLIGENPSPVVEVNAATFAVHCTSGRGTLENF
IIRHAGGRISPTDSHTDEQDPKKTLRPMAISIAGGEWKITRCRISCSAGSGISVAAGVEA
IVSHCIILEVKLAGIVVLEGGQGLFEKNKFTNCGFAAFLLKKNSSARLLGNHVTDGAETG
IFCQDASGLVEDNFIANNGGCGVVAKGSDAKIIFRGNRVVANGQAGFFCCDGASPIITDN
EIRQNKRAGVLVKTRASPRIAKNVISCGREAGIYVFEGGAGFIEENEVRDNSNAGVLVTT
GGRPHVVRNKIRGSLYEGVWVCKNGSGTFFENDLRCNEKGPKDIEKGCSVVWIGNHES
>SEQ_1062_PYLH01000241.1_12 PYLH01000241.1_12 # 13076 # 13213 # 1 # ID=241_12;partial=00;start_type=ATG;rbs_motif=None;rbs_spacer=None;gc_cont=0.370
MAMVNCRDVNKHVAEAESLEFCFFFCLFVCFVHLFVCPLLRRGEI
>SEQ_1063_PYLH01000241.1_13 PYLH01000241.1_13 # 13410 # 13640 # 1 # ID=241_13;partial=00;start_type=GTG;rbs_motif=TTATT;rbs_spacer=14bp;gc_cont=0.416
MQSLDALLRLRFYTLDFFFFLVVMQANKNEKKRVFIALCVWWNGNKINRSSMWVKCDWNN
EPRHSVDVLCVGAYIN
>SEQ_1064_PYLH01000241.1_14 PYLH01000241.1_14 # 13665 # 13898 # 1 # ID=241_14;partial=00;start_type=GTG;rbs_motif=None;rbs_spacer=None;gc_cont=0.376
MAPNALRRCCFTTRLDLCIVLYTERLVFCLFVCLFFVFAMVVVFGLVWRVGECRLLLLLL
LLLLLLYHSENSVVEFY
>SEQ_1065_PYLH01000241.1_15 PYLH01000241.1_15 # 14009 # 15247 # 1 # ID=241_15;partial=00;start_type=GTG;rbs_motif=None;rbs_spacer=None;gc_cont=0.530
MCHAHFGAPRSFPLFLPKTLTAPSFPPHAKGSSMQQRLRTLIISSHVSDSITVVSARCSY
GCRRVVLPWGRSTTFLSLSQGCDPTQARGVRWASSESDSATVAAASSSSYLGFLHDGAGD
FIDLGFEENKKGHAFSVVTWEQQPALGVTREPEVPDGQEYSRLNIPLAHPRAGRTEPRHN
SRSIATTSDTICIHEKSDKNEDGDHDAVHLKGAHTKFNDEGDGGEGSLPYDDELFAEMLL
KMEVEGAIDETWQDARKAHIEDVIELLEVLRSLKVRDICAIDVSAKTSNFDYMLLGTCEG
PRHIHLAAWAVQEADSLKRISKIKRKQTDHTWEVVPVGRIIVNLMQEPLREEMALERKWA
VTKCMDPLTAANAPVSEGRQVKAHGLWTLTLNLQDLEDFEVDYCKDVLMRQL
>SEQ_1066_PYLH01000241.1_16 PYLH01000241.1_16 # 15575 # 15799 # 1 # ID=241_16;partial=00;start_type=ATG;rbs_motif=None;rbs_spacer=None;gc_cont=0.520
MFPFVFSFGLYSLSLGVTSKEGREGRIRSVGGVSCYFEAHGRRCLIPVFFVGILLSEQQR
IRRNREDCRITLLP
>SEQ_1067_PYLH01000241.1_17 PYLH01000241.1_17 # 15796 # 16713 # 1 # ID=241_17;partial=00;start_type=ATG;rbs_motif=None;rbs_spacer=None;gc_cont=0.465
MSRICAETALKHWNIRRMFVTARREKEKAKLMQAHLDALLTEKCSREKELQAAIASLPAP
HEIAALKTRLHAAREHKRSSAKKINDSDTYFTNVSAKTHGEYRGEARQNREYMELKRSTK
VLKDEVSLLKLQLQELTGNVNKNDVCNDATDPPGGGKNGVESINVFKEILELKKEKEMWN
ERIRNATAAWHMATKREARLTRLLEALKRKMACTPQPSRNPAKSMKKKVKESPALEEVAA
DSFTPLNSVNFLAVSVSHQPEENSASEPPTQTREMELSLRISLKASHDQTQRVSFLGMDD
DRNCS
>SEQ_1068_PYLH01000241.1_18 PYLH01000241.1_18 # 16867 # 17232 # 1 # ID=241_18;partial=00;start_type=ATG;rbs_motif=None;rbs_spacer=None;gc_cont=0.301
MLLFSLHPFFFFLLIIFTPPMGCNFSSREYLLQPLWFWGCLVYFCYKGLLFIFFYFLFFF
FFLFFFCVIDCVFAHPFLFFFRHFSLSLSLYVYYIHTCDCVLVHYYSNIGGFFFPPQEIW
I
>SEQ_1069_PYLH01000241.1_19 PYLH01000241.1_19 # 17364 # 19064 # 1 # ID=241_19;partial=00;start_type=ATG;rbs_motif=None;rbs_spacer=None;gc_cont=0.463
MSDLWWAFADRLAVSGYKLEDLTDNDGLFRLVAEEFCGFTPQQVSELRKQWHSMCRGAKN
GMMQPEWVSQTSVRTSSQNNDTSTPQGIFCTYPTSTVLSRANKFLYNLSGHGVPLASAMV
TELPLPRKLTQAFRGRLAFMHKPTGEVELLWKICSPTTLASIKEGRSLENMADWDTLCPR
GIVLYRDDGAAAKFCEKTPVELARQGWCLVAFDVAVGKSRYLEEEEIRLLQHFSMEECFN
TLYSDGYDSISVASCNACVIFHPDQMIPRFVVSIYAPNKIRQPNNPTMTPAVEPPAMTSY
PMKKGGNLGKELQPTPTTVGIKPNASNTPSKPSSVISLDAINCQKHSGKEVEFWCPEEKR
LLCSHCLFYDGYSNSNCLLVAEAVRMEAPGLERWVQNAETFTKEIDSVNNLFRSAERDID
TCEKERKEELCEHFKRVRAKLNVLEEELTSQIENRSEEQRRSLRNSLAEVQATVEKVNRL
IGEAAKPLLNYRAGNIDHRNAVDLLNVTQSVFDNWRAVNIPMYSVVIGWDRDIFNELEGA
LQPTLATESEGQVELPEAIDVNYLKN
>SEQ_1070_PYLH01000241.1_20 PYLH01000241.1_20 # 19489 # 20127 # 1 # ID=241_20;partial=00;start_type=ATG;rbs_motif=None;rbs_spacer=None;gc_cont=0.515
MGKEINVRSFGTWVVLLICGVASVTAEDVAESGRSLLSALYDAERVHALTCCELVERHWP
LLRSWDRCCASSVDATGDNNVHASFEKLLHHFWDAPLPGCNSGGISSCNRKEHSLSDEFL
TVFLEERLCADLPATHTELARSVYSVFVVEDPLHEDDLITLMEEACKSVQHKGIILWRRS
LRARNVYEAQEAVCQRHCSAKRSFFDGDVYDL
>SEQ_1071_PYLH01000241.1_21 PYLH01000241.1_21 # 20309 # 20566 # -1 # ID=241_21;partial=00;start_type=ATG;rbs_motif=None;rbs_spacer=None;gc_cont=0.434
MVLCPQLGFKYYYLRTGRLLGSSSHKTPPRGGNQKGVDVGWQNKKKYYLASIGSLPPTKS
RSSQKIHTVESIIKNAFIYKDINIH
>SEQ_1072_PYLH01000241.1_22 PYLH01000241.1_22 # 20987 # 21475 # -1 # ID=241_22;partial=01;start_type=Edge;rbs_motif=None;rbs_spacer=None;gc_cont=0.532
YAPCRRFNSLTIAEMEVMASRFLNAAAILCTRLYDHYFFSKAVRRRLSALNQGIVLETSP
ANLPPSAIALGERLRHISENNRRRIIKRTEKASAAIITDASLQGWGAVFIPDFGDVKTAG
RKWERKPFLIMQAEARAVRLALSAFIAILPPTTDVWVDNTLL
>SEQ_1073_PYLH01000242.1_1 PYLH01000242.1_1 # 238 # 462 # 1 # ID=242_1;partial=00;start_type=ATG;rbs_motif=None;rbs_spacer=None;gc_cont=0.529
MQTPSTLQKETRINGCFIPFLALDFACAAAAVVAALPVDQQSKWCAVISPFHGYFAVVLL
CALHLFSRVCAYPP
>SEQ_1074_PYLH01000242.1_2 PYLH01000242.1_2 # 514 # 861 # 1 # ID=242_2;partial=00;start_type=TTG;rbs_motif=None;rbs_spacer=None;gc_cont=0.595
MCAAPVCFSLLHLCVGVVAGLHVCVCLLPWIGVCVVRGVRRTVHAWLLPSLLLCVCPLCV
SAALSSPLLLSMSLTVQISSTPLNDHTHDDDVPSAVRPVGACPVLLPVRVRDSDW
>SEQ_1075_PYLH01000242.1_3 PYLH01000242.1_3 # 746 # 1015 # -1 # ID=242_3;partial=01;start_type=Edge;rbs_motif=None;rbs_spacer=None;gc_cont=0.578
GFSDPKAPFSPGVCTYRYRNFVSVPYWTHLACPDHLLPVTEGALKRYLIGTFTSRCHAHG
RAAAQGKHQQGAQQTARHHRECGRSVVWS
>SEQ_1076_PYLH01000243.1_1 PYLH01000243.1_1 # 2 # 3079 # 1 # ID=243_1;partial=11;start_type=Edge;rbs_motif=None;rbs_spacer=None;gc_cont=0.678
GNVHDGVSREMLYAAGAVTAVGSTLSFVRNRALLPRMLSMSLSLAAGAHVRVACNDAGGR
VLSTAEEYAAAGFGDAGSIGVAGCDACDRDTYCYAPRTASASMNDGVCVCACGSGGYGEA
CVPVDAPALPPAVGTASSVFVREGVTVRSVFFVPAGASEVTLRHVVLDGVSPVLYVPWMA
RDGVRIVVQNVSLRNGAVLYVMGGGALRGTRAAGSDEGGPVELSVCDVEALNGALVLTGT
FPAGSVLTVTDSLLVAARSTPLVYLPGSRSSPYAPVLVLSGLRLVRSVLVVSGVALVTVM
TGGRTVVVDGAVLELVGGGVALDAAVFGGDYALYASARVVASGDAVLRVSGSQVYAAHGL
VFESGVEANASAVVVNDNAGALTDGALLVLRRLASFASGSWLSVRGNSISGRLLSVPSYP
RSVELAQSTLTLHGNAGSGSVVMDGTVALGGAGGKFVVGCLTLNGQALQPMDYRSAGIIG
EFRPVACGVCDADVSCFAAATRAMSRSCRCRCAEGGYGRDCLPVYLPHVDGCNRTPGMPL
LSHTATLTETHSLTPTWTPTPSQSTKHYSPTQYGPTEALQVTETVALSPTRTPTASVSST
LWWSDVACPTLAVTTTAAGGSLTQSDIRGGGSAVPTLLMVALPPPFRWARDPQIGKHLSF
VPVSTAQPSGFGGPWGAMLRNATWVHNATNPSTVLELAVPVHRGYFIAADETLVIRCDAV
AVFGGCKGVLLGSFTIRSNTLPVASALSAITGVVAGATAVAVVVTGGLGSILEMQALGVF
ARMSCASTQERASTVALPYFLSVFAALDPLWMVVGNALLAAVFGCVHCGVTAAFQRWRGV
DAASAWAAMRFPSLTYVVAHAMHLGIFFGSVLALAMPGARVQHRVVGVVGVLYGVAFPAG
VCYFIARHTGASFTRYWQFSRKPLHERLLYPVGYWHPAAQQRMYGGMLTNMRGSYVYWCV
FQLSVLCVVGLIAAVHPPVGGCHVQYFCMAAVLLAGAGVVAFTNMMRSAFVTVMQTASFV
LLAALC
>SEQ_1077_PYLH01000244.1_1 PYLH01000244.1_1 # 318 # 1811 # 1 # ID=244_1;partial=00;start_type=ATG;rbs_motif=None;rbs_spacer=None;gc_cont=0.577
MQTPSTLQKETRINGCFIPFLALDFACAAAAAVVAALPVDQQSTWYAVISPFSMVSFLLC
CCGRCTYSLVCVPSVRGADTTNRSRRIYMRWSLVCRSCLLLPPPSVCWCCGRAAFVCACC
RGLECVLCVVCGVRCMPGCCPLRMCLPSVCVCRTSRLPCCSPCPSLCRSAPHHRTTTLTM
MTCRLLCALLVLALCCCPSVCVTENIEDADADSSNLSPAQSQGAGVPGPANNSTAPSSTG
LAVTLPQPSEMADTPESLGPDSPPSEHPGPITGTSASPGLVDGTPETPGNDAEKPHGTSG
LGVAADAASLDEQEPIKESSTSESAEPTEKVQEPATISGTGGTGPLTQASTGQTQSGNPK
SQGPSAGSVPPESPDKATLESVPKEGPGLGTGGSGSSGGSVNPAAASSSVTASTPAQSQK
EHAPTTTTTTTTKAPTTTTTTTAAPVASSTTTTEAPTTTTTRAPSRLREIDGSLSSSAWV
CAPLLLAVSALAYTTLG
>SEQ_1078_PYLH01000244.1_2 PYLH01000244.1_2 # 1902 # 2078 # 1 # ID=244_2;partial=01;start_type=ATG;rbs_motif=None;rbs_spacer=None;gc_cont=0.554
MIVFCFTCFRLPFCVLLAAPRIRHVERIPDTLICMARTQPVCVESHLRMRACALESILC
>SEQ_1079_PYLH01000245.1_1 PYLH01000245.1_1 # 2 # 370 # 1 # ID=245_1;partial=10;start_type=Edge;rbs_motif=None;rbs_spacer=None;gc_cont=0.577
YECVWGAFNVTDAGSGKEHTAGQRMQVKQNKIISLSCLVHQTTVDAHKSPRLSAGTHSPH
TILQPRVVYASADTASSSGAHTHAELLRLPSISRRRDGARVVVVVGASVVVVVVVVVGAC
SF
>SEQ_1080_PYLH01000245.1_2 PYLH01000245.1_2 # 190 # 1074 # -1 # ID=245_2;partial=00;start_type=TTG;rbs_motif=None;rbs_spacer=None;gc_cont=0.567
MVLALCCCPSVCVTENIEDPDNESSNLSSAQSQGAGVPGSANNSTAPSSTVMTVTLPQPS
EMADTPESLGPDSPPSEHPGPTTGTSASPGLVDGTPEIPGNDAEKPHGTSGLQGAADPAK
TVQEQAQITGAGGPGSRSMSSKEHKGSESQTSQGLSSGNDAEQKPGEEQTSGTTRDTVQE
TATGPVPPESPDTATLQPITKAKPGLGTDGSGSSGGSVNPAASSSSVTGTVSAQSQKEHA
PTTTTTTTTTEAPTTTTTRAPSRLREIDGSLSSSAWVCAPLLLAVSALAYTTLG
>SEQ_1081_PYLH01000245.1_3 PYLH01000245.1_3 # 1022 # 1645 # -1 # ID=245_3;partial=00;start_type=ATG;rbs_motif=None;rbs_spacer=None;gc_cont=0.583
MQTPSTLQKETRINGCFIPFPALDVACAAAAAVVAALPVDQRSTWCAVISPFHGFFAVVL
LWALHLFSCVCVCVLREGSRHDGPLSPYVHAVEPCVPLLFASPSSICVLVLRQAACVCAC
CRGLECVLCVVCGVRCMPGCCPLLMWCALCVCLPHLSSPLLLSMSLTVQISSTPLNDHTH
DDDVPSAVRPVGACPVLLPVRVCDGEY
>SEQ_1082_PYLH01000245.1_4 PYLH01000245.1_4 # 1652 # 2086 # -1 # ID=245_4;partial=01;start_type=Edge;rbs_motif=None;rbs_spacer=None;gc_cont=0.497
CEGVMHDESQWAACEGSAPRRSVTPPSACRGMYAHKNIWSRHHQTHMPFCAPINKSEGAF
WCVGVHSHILISTAINGEESGATATKEEIKTSIAALYQRKAGTTQIELLAAPTIKIHKRR
KQLCTLQEPPTHDTGMKVCPPQKQ
>SEQ_1083_PYLH01000246.1_1 PYLH01000246.1_1 # 1 # 621 # 1 # ID=246_1;partial=10;start_type=Edge;rbs_motif=None;rbs_spacer=None;gc_cont=0.639
MRGSYVYWCVFQLSVLCVVCLIAAVQPPVGGCHVQYFCMAAVLLAGAGVVAFTNMMRSAF
LTVLHAVSFVLLAALCLVSAANHLAPSDGGARVYAAIVLLLTTVLLAITVYSVVVWYAED
RHWQELREPQRGGLEALLRDGEESDEETQKLHDMTSSLYATGTTVASSYRPPAPPLQSVS
GGTRSDALSLLDRASSARGKIDHALL
>SEQ_1084_PYLH01000246.1_2 PYLH01000246.1_2 # 662 # 1036 # 1 # ID=246_2;partial=00;start_type=ATG;rbs_motif=None;rbs_spacer=None;gc_cont=0.512
MGEGAEPRMCCAPQPAIVNSTDGIVDCCFYRCVSILSGSFQEFFPFHDDCVEGDCTVALV
APDVVLYRTVISWSCVRGTQRSFCAMEEGSSEPPIGSNELRLCLTVGLHAGAITILRGKA
ATEW
>SEQ_1085_PYLH01000246.1_3 PYLH01000246.1_3 # 1995 # 2498 # -1 # ID=246_3;partial=00;start_type=ATG;rbs_motif=None;rbs_spacer=None;gc_cont=0.619
MPSDRHIPGNASYLSGELLLVEVPKMNYGSGLTFVQHRAKTAWQWLRHGPCSLWRRCDRC
AVSRSRPRSSAGRWFRWDFWRLRLTAKAKFPQRLGALNAMGVNHVRHDTSAAAAVLAAHR
AVCRASDRGGVESSGRRRFRAKFLACLLCGIRAAPTACAWGGGLQWS
>SEQ_1086_PYLH01000246.1_4 PYLH01000246.1_4 # 4696 # 5415 # 1 # ID=246_4;partial=00;start_type=ATG;rbs_motif=None;rbs_spacer=None;gc_cont=0.500
MPFPTYEGNFPDDVLRRPHLIPLTTRCNAGLVLSDESLPSCLEPKRRAHEETCCSRLVDA
WPGRSLLAAVEHLIRLIAAPSTRCTVLVLLSSADKGGLHDGVSLLEGSVRRKNIVFFSSW
RRRIRSLIQVRMPFCSSCWPLVALVFIPINGSHWRFYDRISTGVVVFLVHVAWPNNKLFV
QLDKEFSVGVDHVLQNMPTTATDRAGGCCVLYDSDNVLADFTLLRANDVTSVPLRVAEA
>SEQ_1087_PYLH01000246.1_5 PYLH01000246.1_5 # 5637 # 5870 # 1 # ID=246_5;partial=00;start_type=ATG;rbs_motif=None;rbs_spacer=None;gc_cont=0.547
MPTQKETRIGWLMCPVTLHSRLRHWMRAEQVALRCLSASRPTRWPLLKGIQEHLFSEGVS
AGLSAHCSVRSIGPFLC
>SEQ_1088_PYLH01000246.1_6 PYLH01000246.1_6 # 6128 # 6529 # 1 # ID=246_6;partial=00;start_type=GTG;rbs_motif=None;rbs_spacer=None;gc_cont=0.547
MPVWFFLTGCVEELQALADVVAGVRAVVSATRSVAVGKTSFTLAAEAGIDEANVRAHHPT
FCTVLPRRLDLIASQIELLQCGRKVVPKGSRGRRAWRLYSFVEVSRGEGNAGLLTSDISL
PFDAIFAESVGAV
>SEQ_1089_PYLH01000246.1_7 PYLH01000246.1_7 # 6569 # 7243 # 1 # ID=246_7;partial=00;start_type=GTG;rbs_motif=None;rbs_spacer=None;gc_cont=0.521
MEDICCTFLWYLCRTPCSRWFSIAALHGVLQGTNLCHAVEIFDVIEVPLEGGSGDPPARV
ITDRFTRPFELAVPLLYVHGLTADIAEYIQAAAVLHAFKVLSSAPSTSAADRPVSLKNLG
GGFVQFVSRLESLPPFLSARHAHTVTLLFFLQWEERVMTDLGRQWLFLFQSPEIDQQQLI
NQPFLRVGDRHSVAETIWMGVHGGKIRALFPCLCRRDVSICPFL
>SEQ_1090_PYLH01000246.1_8 PYLH01000246.1_8 # 7207 # 7419 # 1 # ID=246_8;partial=00;start_type=ATG;rbs_motif=None;rbs_spacer=None;gc_cont=0.526
MPTGCKYLSLLVMPRVCHDTTLRRARGVSVLVIFFGAIALFGCVIRLCDGSVEGEDVDGP
RLPDCCASFF
>SEQ_1091_PYLH01000246.1_9 PYLH01000246.1_9 # 7434 # 7802 # 1 # ID=246_9;partial=00;start_type=TTG;rbs_motif=None;rbs_spacer=None;gc_cont=0.591
MLVPFCLPYRAWRPLEERCGGVDCRAAEEAVAARDVLRSFFAFRDYCREEDTSCLLYFQE
SQPRDHGCEISLHEGLRLLIASTVRSVCLRALLTHPAVFVPVHGKIYRHAEGVVGMLQRG
TL
>SEQ_1092_PYLH01000246.1_10 PYLH01000246.1_10 # 8331 # 8729 # 1 # ID=246_10;partial=00;start_type=ATG;rbs_motif=None;rbs_spacer=None;gc_cont=0.526
MSRHLFYYAVLALLLVVLVCCGSGAAHAVGSMSGGAQLLQCAESFVLQETPVKPKDGPES
KVKDSFVLPSLVRAGGVMAVLAEGTLARCQTKQVYPADIVAGYVYPAWGLSSLVVEAIKD
TQRTHTVLSTAN
>SEQ_1093_PYLH01000246.1_11 PYLH01000246.1_11 # 8871 # 9380 # 1 # ID=246_11;partial=01;start_type=GTG;rbs_motif=None;rbs_spacer=None;gc_cont=0.522
MGEATRSRDGEPSEPINWGEPKLLLKKKIPQNTRDAKERFPTAGAGVFMEDGMLVFPFAA
RNDKREFVSITIYLTDNGNNWVHLEGISFAECLDSHTTEWEGSPFMFALFESGRKLYELH
DMGNAWTEAVRILPGVWVKSRLGVSWDMSLRVEALIAAKIDGGKLMLYTQ
>SEQ_1094_PYLH01000247.1_1 PYLH01000247.1_1 # 3 # 1127 # -1 # ID=247_1;partial=10;start_type=TTG;rbs_motif=None;rbs_spacer=None;gc_cont=0.545
MAEAASCHTVRPLFAYAHTAPLSLSPVLSFTSPLRVQISGLTPATLGRMMTTVMKATALR
REVCALLSLALLCCCASIFVTAATATGTAVQSTEFYSGASAVNVSVEISCADSENTLQWR
FPGQSEWNKCVSSLGAHDYTVDQKDTVDQGSAVEYSLGTSYDTIEDVEFLAFDTISEDLS
RVSESLCLSAEQMYLTAKCNASCETAGAGKTAFTMEFPTTKESGVYKKWLEKKTETDAAV
GSTSGVCQLKTSVEKTPESVNSGTPVAAAAASTAQVTAVGAPAEGQDAGSSSSAASGTSS
SAQTIEQGISSADPQAGNTSQLPTGEGVGRTDASGTTQTPSATPASGNGESSGAATAGAA
SQSGKPTYTKEANNS
>SEQ_1095_PYLH01000247.1_2 PYLH01000247.1_2 # 1190 # 1393 # -1 # ID=247_2;partial=01;start_type=Edge;rbs_motif=None;rbs_spacer=None;gc_cont=0.554
FFCLRGWQLSVAAAFFLGREGERDTRGVSCRFAPCSCNALRTVGWSEAPHAVECGMAVEF
WRPFMDD
>SEQ_1096_PYLH01000248.1_1 PYLH01000248.1_1 # 3 # 512 # 1 # ID=248_1;partial=10;start_type=Edge;rbs_motif=None;rbs_spacer=None;gc_cont=0.533
TALGHARMWTAAHGVGHRCLDAAATRADVLWHNEMREIRGITAAAIISAVWHHGICEGVM
HDESQWAACEGSAPRRSVTPPSACRGMYAQKNIWSRHHQTHMPFCAPINRSEGAFGCVGV
HSHILISTAINGEESGATATKEEIKTSIAALYQRKAGTTQIELLAAPTQ
>SEQ_1097_PYLH01000248.1_2 PYLH01000248.1_2 # 688 # 1152 # 1 # ID=248_2;partial=00;start_type=GTG;rbs_motif=None;rbs_spacer=None;gc_cont=0.594
MCGRCCGGGCASRGPTIHVVCGDLFFSCFLCCCVAVGAAPILVCVCILHEGSRHDGPLSP
YVHAVEPCVPLLFASPSSICVLVLRQGCVCVCLLPWIGVCVVRGVRRTVHAWLLPSPHMV
CPLCVSAAPLVSPVALHLPHCADQLHTTEQPHSR
>SEQ_1098_PYLH01000248.1_3 PYLH01000248.1_3 # 1149 # 1370 # 1 # ID=248_3;partial=01;start_type=ATG;rbs_motif=None;rbs_spacer=None;gc_cont=0.608
MMTCRLLCTLLVLALCCCPSVCVTATGEEQDGVNGSTIPQPPAPISGAGGPDSAEPTEKV
QERATISGGDGPES
>SEQ_1099_PYLH01000249.1_1 PYLH01000249.1_1 # 1 # 606 # -1 # ID=249_1;partial=10;start_type=ATG;rbs_motif=None;rbs_spacer=None;gc_cont=0.558
MMTFRLLCALLVLALCCCPSVCVTATGEEQGEVNGSTLPQSPGADVPGSANTSTAPSSTG
MTVTLPGLQNPDDKGQASGKRTDTGRSTGGVADTPGNSDPTSPASDTEQGKRGSGRSGSS
GTAADTVQKNGDNHTTEPKSGNNPSTDQTNTNADDSAEKTTATTTSTTTTTTTKAPTTTT
EAPTTTTTRAPSRLREIDGSLS
>SEQ_1100_PYLH01000249.1_2 PYLH01000249.1_2 # 603 # 1004 # -1 # ID=249_2;partial=01;start_type=Edge;rbs_motif=None;rbs_spacer=None;gc_cont=0.577
LCFFDGYFAVVLLCALHLFSCVCVPSVRGADTTDRSRRMYMRWSLVCRSCLLLPLPSVCW
CCGRAVCGVCLLPWIGVCVVRGVRRTVHAWLLPSLLLCVCPLCVSAAPLVSPVALHVPHC
ADRLHTTERPHSR
>SEQ_1101_PYLH01000250.1_1 PYLH01000250.1_1 # 38 # 6859 # 1 # ID=250_1;partial=01;start_type=TTG;rbs_motif=None;rbs_spacer=None;gc_cont=0.620
MRAALPPARRLSPGLAVTSGVVWVQCNRAGGRVLRSSGDYRMAGLPSVSVVPCDGCAAAL
ACFDALTASFSECVCSCRAGGVGEACLPFDVPPARSGGGGGGAQGCVGGVTLTESVTVGG
GRATACFNSVVFSGPIIVTVDLRSMDAFADALNVTLRHCVLVGGAQLRIGGLSESTARPM
PHALVNMTNVTSVEGTIVLHGAMPLHSSVLLANSTLRATVGGSQYVQTTRGHEKSRHGSA
LVLDGVRLLSTRFVMTRSTLVCDGESCAAILVERGLGVNLSSVFYMDNCAVNSQMHVMYA
LASDLRVSDGSVFSIQNSSWSAPSTEYYEGACVFGDVVVAGGSVLQIVSSTFRLGFAMLM
AATLTVTGGSWLVHRDNEFRTAYVVYVAAYYGMAFRDRSVWSIIDNNFTYGSYLSTTVSM
TSNWSPPSDSRPTIYGVCNEAMSSPVTNYRDDLNIGTSVTALDCGACTVDAVCFAARTSS
ISGCECVCAAGGYGDTCLPAAVPDGLGPLPLPDAKDTEVRCVHGGSISSVDDPDPGVHGL
CFVNVTFTATILLDLWSFDAAEKTLNITLLQCVLMGLSVKGSGARVHVNVTSSLMDFGAL
EFEGDFGASSQILVVGSAILTTSSHAIAFSDFTLGANSTLLLLDNHIEGNIYSLNFFIVV
VDGGGIIVKGSTLMTTDSRHRMGSAVYFHAVDVRNGGYFDIENNTMRAAIGIELFLHATV
RSAGLLRVADSTFAGSTRVVNCGLLYLDGSLTLEGGAQWRVEGNNVNAASIISISRPEHQ
IRLSGSGTTVVLAKNLQVDSSKAFAKLLPPNTIVTLPARLVVGCNLQGDEEVSYDVVFPG
EVVVFGCGTCNDDAACYLPGTESVDRGSCSCSCKDGWHGASCLPFEVPDTVVPPLPERVV
DGETSCVVNQTLTNVTLNMWKTHHCYVGVTFNGVGAVLTFSLNSMPLHLPINITITGCTF
CGGAVLQFVGGAEAAESAGVLIRVSQTVMRSSVVVFMRAFPQHCDTVVTEIDAVQSSEVH
LPDIMSNMLSVVMLHEVVLIASSLLASKFKAHGSSYRGFGFYSIGGLKLVGGSSLSVRYC
SFEEYMHLLYMHILSVHDHSVFALLNNTMAFGASLLYLRHGFSVSDHSVLRVVGNSGSAR
YAIYSDNLWTVQQSSWLDWRDNDVGLGAMFYDTDSAFVTIDGSSVVTLTGCKMGSTGLSV
SLLKRVGAGYRFFAGCLTVAGREVTTAAELELNGITDVTTVAACGKCTKDGDCFSPLTTT
VIDCKCQCAAGGHGDVCVPAPVPAGPPPPPLPPVPPTPPPLPVGECISDMVYPEVAQAVG
SGLSWLCYRNVTFSGGGMSLTVLIGAMTGDVANVTFDGCTWRDGAVLLLLGNAHAAVGSL
NIFVTGNTFRDALLSPEGVFPPHTNITVSGNRFTVTRLIPRTGLGLRNPSCVVMNGLAVS
NDSAVVLSGNVFQSVTASSSALYVVGFALRVSWHSVFAVMGNMFHMDGANSTLIYLEGSS
QSSSLSVLNNSAVVIRGNVVTTPVKYFMNILSVLRVEFFSAVLFQGNDMQGSLAVFFPRY
SSHIYYNSWLQLSGNLCRVSPSEAFAFFYSTVNLRDSTVSVSGNRFMSSTGTPTVLRIPK
RSGDLTNGAIVAACNTVNGGEGVEYSVPSVYNATILTCSDPCTLAASCFPAYTTIASSDG
CACTCAAGGHGDACLPVAAPEPPSTDGADLCVRDVRVDVKLSAGLGTSVACYVGVTFAAD
VVVDVESMSGSVRNVTLANCTFLGGASLYVVGWLSDPPAGERADVLISGLESCSGGGVVV
ANRFPPGSRVTVVDSVLIAEARVAYRGAYGLGDASACLVLHKVNLTGSVLTIARTHVAAV
FRDAVGVLVVGGVALSSHGALYVDGLLVQTTLGLCVSVEDGVAVSGGSVVAFVDSDLLLC
KHAVSVRGAVSVSGSAMALVRSEFVLTEDYAVAFDSTVSLDGGSMLLAKGNVHDGVSREM
LYAAGAVTAAGSTLSFVRNRALLPRMLSLSLSLAAGAHLRVACNDAGGRVLSTAEEYAAA
GFGYAGSIDVAGCDACDRDMYCYAPGTASASMTDGVCVCACGSGGHGEACVPVGAPALPP
AAGTASSAFVREGVTVRSVFVVPAGASEVTVRHVVLDGVSPVLYVPWMARDGVRIVVQNV
SLLNGAVLYVMGGGALRGAGAAGSDESGPVELSVCDVEALNGALVLTGTFPAGSVLTVTD
SLLVAARPTPLVYLPDSRSSPYAPVLVLSGLRLVRSVLVVSGVALVTVMTGGRT
>SEQ_1102_PYLH01000251.1_1 PYLH01000251.1_1 # 418 # 789 # 1 # ID=251_1;partial=00;start_type=ATG;rbs_motif=None;rbs_spacer=None;gc_cont=0.505
MTGLLFTYLLIGRMCLTMLSGVRPQDSFEKSQCKRKRPLHDVAFFVWVAVPPRFIEMFVG
VILVFSLCLSCALSLFGHGACSGTLRLRTCRTCCNSCCCFLALCWWGRRRVMASVEKEGT
DRC
>SEQ_1103_PYLH01000251.1_2 PYLH01000251.1_2 # 854 # 1120 # 1 # ID=251_2;partial=00;start_type=ATG;rbs_motif=None;rbs_spacer=None;gc_cont=0.479
MNEDRTASLFSLIIMSAHSSHRPHAPRGIWATTIRTAASQLDCAIDVDLFFLCLRNAVML
LYFLFRSCVIQFAYDFAVPCAVPTHRSY
>SEQ_1104_PYLH01000251.1_3 PYLH01000251.1_3 # 1501 # 2064 # 1 # ID=251_3;partial=00;start_type=ATG;rbs_motif=None;rbs_spacer=None;gc_cont=0.660
MVDGASATHHDSLIGNCLGRWMRSSVGACPRSRHHLRSSAVAAVRAALLVVLALVAAAAW
MPAVHAVVLRLRGGTVDRAITVGRVMDTVLMDGVYITNGVAVVFDVPAMLPGALRIEMRN
CVCDGGAQIYVRGYSGEPASDRSLEVGVSGPVRELLLARVCAQLPAHTNVTVRDSTIVTA
GRCATPS
>SEQ_1105_PYLH01000252.1_1 PYLH01000252.1_1 # 1 # 141 # -1 # ID=252_1;partial=10;start_type=ATG;rbs_motif=None;rbs_spacer=None;gc_cont=0.496
MQLVAGGGSGVQTDDDTLVFPVEGKKEKNGESNDGKTVSLVIYTSKD
>SEQ_1106_PYLH01000252.1_2 PYLH01000252.1_2 # 238 # 726 # -1 # ID=252_2;partial=00;start_type=ATG;rbs_motif=None;rbs_spacer=None;gc_cont=0.515
MSRRVLTSAALLLFVVMVCCGSGGAAATGVKESSDPQFVWNKIPEGETVESLGFPSLLKV
GSDVFAVAEAQCKKGQDSFTGIASQLLTETKDSAPVEVLNEAKKYTQVLEEGTSPHSKKV
DVSRPRTAVKGNDIYMLAGKYSRAAATNPQERGAGETGYFCW
>SEQ_1107_PYLH01000252.1_3 PYLH01000252.1_3 # 928 # 1041 # -1 # ID=252_3;partial=00;start_type=ATG;rbs_motif=None;rbs_spacer=None;gc_cont=0.526
MTAGMVMLCFAVSGGGVHCCCDVFLPLLSVAPLQEGS
>SEQ_1108_PYLH01000252.1_4 PYLH01000252.1_4 # 1041 # 1220 # -1 # ID=252_4;partial=00;start_type=ATG;rbs_motif=None;rbs_spacer=None;gc_cont=0.544
MLPTGYHAAVPLQCNSGIPRCTCGPLSLALFAEPWPAVPIGRLLIFFLNFFMLLRGAGE
>SEQ_1109_PYLH01000252.1_5 PYLH01000252.1_5 # 1355 # 1753 # 1 # ID=252_5;partial=01;start_type=ATG;rbs_motif=None;rbs_spacer=None;gc_cont=0.584
MMQVTLCCTRDGRRTLHNGNRILWHHTPQWMRTVSVSLTPAPLPENSSVAVAHSPTCQKA
IVFLIPSHIAQQYRQTHATPPFADSPQTSLQPNSSAHRHAVRKRHAAAPRDGAANTPKWH
PATRRKQCLDTQT
>SEQ_1110_PYLH01000253.1_1 PYLH01000253.1_1 # 16 # 1296 # 1 # ID=253_1;partial=00;start_type=TTG;rbs_motif=None;rbs_spacer=None;gc_cont=0.564
MAEAASCHTVCPLFAYAHTAPLSLSPVLSFTSPLRVQIGGLTPATLGRMMTTVMTTTALR
REVCALLSLALLCCCASIFVTAATATGTAVQSTELYSGASAVKVSVEISCADSKKPLQWR
FPGQTEWNKCASSLGAHDYTVVASIADQKDTVVQGSAVEYSLDTPYDTIEDVEVVLLDSS
LEDSSRVSESLCLSAEEMYFAAKCNESCKSAGEDKTAFTMEYSTTNASGVYKKWLVYNNS
SNSAVVSTSGVCPLKTSVERAPESVNSGTPVAAAAASTAQVTAVGAPAEGQDAGSSSSAA
SGTSSSAQTIEQGISSADPQAGNTSQLPTGEGVGRTDASGTTQTPSATPASGNGESSGAA
TAGAASQSGKPTYTKEANNSATTGAQDSGTSDSSAIATAWVHTPLLLLLTALACAAGQRC
GAATHE
>SEQ_1111_PYLH01000254.1_1 PYLH01000254.1_1 # 71 # 1168 # -1 # ID=254_1;partial=00;start_type=GTG;rbs_motif=None;rbs_spacer=None;gc_cont=0.563
MKCAPCCPSRCCAAALLCAWRLRLRRGLLYNQLSFNSGASAVNVSVEISCADSNNMLQWR
FPGQTEWNKCVSSLGAHDYTVVASSGGGYTVDQKNTGYTVDTSYSDDAEYVEVVLLDSTN
GASSRVDESLCLSAEQMYLTAKCNASCTSSDSGKTAFTMEFPTTKESGVYKKWLEKNPET
NAAVVSTSGVCQLRTSVERAPESVNSGTPVAAAAASAAQVTGVEAPAAGQAAGSSSSAAS
GTSSSAQTIEQGIPPADPKAGNTSQLPTGEGVGRTDASGTTQTPSATPASGNGESSGAAT
AGAASQSGKPTYTKEANNSATTGAQDSGTSDSSAIATAWVHTPLLLLLTALACAAGQRCG
AATHE
>SEQ_1112_PYLH01000254.1_2 PYLH01000254.1_2 # 1342 # 1578 # -1 # ID=254_2;partial=01;start_type=Edge;rbs_motif=None;rbs_spacer=None;gc_cont=0.570
LHFFLAVKEREKRGEWHAVLLPAAAMRSVRSVGVRRRMPLRVGWQWNFGAHLWMTENRLP
RVTGVWVGAVSHSVNCVG
>SEQ_1113_PYLH01000255.1_1 PYLH01000255.1_1 # 3 # 152 # -1 # ID=255_1;partial=10;start_type=ATG;rbs_motif=None;rbs_spacer=None;gc_cont=0.567
MRLAGMWGHASGHDSSDDRWFFVKDAHPAVDEKKVGESKTLRRQRGEKWT
>SEQ_1114_PYLH01000255.1_2 PYLH01000255.1_2 # 176 # 463 # -1 # ID=255_2;partial=00;start_type=ATG;rbs_motif=TTATT;rbs_spacer=13bp;gc_cont=0.528
MHAHLFFGFCAKFRGDVTAHSGRLDLVQFIYFLSIDFWHSRRCVLTSTVYAASERHTHLT
MGGKPHGERWFKGMPGSSCGNLAVDPSMHVGSSTE
>SEQ_1115_PYLH01000255.1_3 PYLH01000255.1_3 # 596 # 1114 # -1 # ID=255_3;partial=00;start_type=TTG;rbs_motif=TTTTT;rbs_spacer=13bp;gc_cont=0.376
MCGSFYIFIYLFLFVDVFLFDLFVGSFLFFSFLSSFCHSFFHLCGCSLRYPSFPLVWPHT
RVCVCLCKEREKERERKKERACCYYLLFIYLFIIFIPLYHHPTMRQKTVGAPRAVREGRD
ERHIFFLGSNAGVTFIYYYLFIIYSACVHVDWRVICVRLFPFFPLPLLSTFW
>SEQ_1116_PYLH01000255.1_4 PYLH01000255.1_4 # 1280 # 1591 # 1 # ID=255_4;partial=00;start_type=ATG;rbs_motif=None;rbs_spacer=None;gc_cont=0.333
MCTQQQHIKEESEEEGGVCVCPCVFVFIAGTHSRKTKKKPINIHFKIKIIAFFFFIFNIF
NYLNSFFIFTFIFILYKKREGDVCGEVYFAARDEMWRWRVTCA
>SEQ_1117_PYLH01000255.1_5 PYLH01000255.1_5 # 1749 # 2051 # -1 # ID=255_5;partial=00;start_type=ATG;rbs_motif=None;rbs_spacer=None;gc_cont=0.488
MYLFMYVFLLCVFVFVRGGLLPHFLCRVTACPHVCLASYGEKEGGGRNMWDCPRLCQPTP
LAWHEALQREGRSLSLFLTVIMFWRPTLRQKEEGGKKKEE
>SEQ_1118_PYLH01000255.1_6 PYLH01000255.1_6 # 2378 # 2947 # -1 # ID=255_6;partial=01;start_type=Edge;rbs_motif=None;rbs_spacer=None;gc_cont=0.614
DADWASSVRAYSHEGETRRFKFSPLDGFDHSFSCLIPKVHLARVWREVLREQNARSHDDV
AAIPLEGTGGQTILSGADMKSVRHQMEVERSRSHDEIVGMPLDKLLGLRRERLEASLEAP
KIRPDNFNRNPTQGSEEVVYQEPGAQYICPDTSLKVSNTGREKKFGLEGKVNELVNASFA
AMGIAKPSS
>SEQ_1119_PYLH01000256.1_1 PYLH01000256.1_1 # 169 # 666 # 1 # ID=256_1;partial=00;start_type=ATG;rbs_motif=None;rbs_spacer=None;gc_cont=0.596
MRPAPNLGSKKQTRGGNTSLITVCSRQPLSKEVTEDAQWSVGNASGTALRPSSPHGGSGT
HHPQKRKTRRQGVAVCVWRCGCLPALAAKKTKQEGKKCVLRPTGPRRTPTRHGSLSAPFV
AAPPHACSRRGAQGRRHERVGGCASGAVGRETHGTPHRKSAARNN
>SEQ_1120_PYLH01000256.1_2 PYLH01000256.1_2 # 898 # 1269 # -1 # ID=256_2;partial=01;start_type=Edge;rbs_motif=None;rbs_spacer=None;gc_cont=0.546
DSPSKDIVSPPGDPQPTETVSQSVEEDEKKAPPATKPSEAPVVQATLQRPRQESEAKQVT
TVGKSATTHQLPANTSQGSVGKAAASSSHAVGGATGDGSTVYESGLLPSLLLLGLWGLWL
CEE
>SEQ_1121_PYLH01000257.1_1 PYLH01000257.1_1 # 2 # 361 # -1 # ID=257_1;partial=10;start_type=ATG;rbs_motif=None;rbs_spacer=None;gc_cont=0.631
MALLSDVPESCAPVVALLLASFVYVGLPDCEAAPAVAAPEDSPLPLAGVAEGVCVVPDAS
VLPTPSPVGSCEVLPACGSAEDIPCSIVCADDEVPLAAELELPAACPSAGAPTAVTCAVD
>SEQ_1122_PYLH01000257.1_2 PYLH01000257.1_2 # 835 # 1404 # 1 # ID=257_2;partial=01;start_type=ATG;rbs_motif=None;rbs_spacer=None;gc_cont=0.500
MFLFFFFRLPGVLLDSQLSFVFFLNFLLLFLYCIAFFLQIISPLLLVALGQSSWTFFSFL
LLLIVSRCTLPVRGAVCFPPNCSTHTPTDTLMTTALCASPAARMRRGRDERRAEGAVTCG
RATSACGAENTFLSLLFCFCGQGGQTPAAPHTHSHTLPPCFFFVCFSFICMLCVLPPCVI
VEVGAVPHVF
>SEQ_1123_PYLH01000258.1_1 PYLH01000258.1_1 # 3 # 254 # -1 # ID=258_1;partial=10;start_type=ATG;rbs_motif=None;rbs_spacer=None;gc_cont=0.607
MDGFFFSTLPSFNCFFCTLPVRGAVCFPPNCSTRTPTDTLMTTALCASPAARMRRGRDER
RAEGAVTCGRATRAGGAEHTFLSL
>SEQ_1124_PYLH01000258.1_2 PYLH01000258.1_2 # 217 # 360 # -1 # ID=258_2;partial=00;start_type=ATG;rbs_motif=None;rbs_spacer=None;gc_cont=0.354
MLAFQYFFAGLFFNVCVLNLSSLIPSLFFAFGGNQYGRFFLFYSSLF
>SEQ_1125_PYLH01000258.1_3 PYLH01000258.1_3 # 376 # 666 # -1 # ID=258_3;partial=00;start_type=ATG;rbs_motif=None;rbs_spacer=None;gc_cont=0.540
MDSRPHLTPRSTHIMCPLYICMQTHAGPLVLFFLHHTHRCRPAWLHGRSTVTVSVSIALS
GRPLSLSLSPCVCVLLYGSNESVCAGRPTLRLFVVL
>SEQ_1126_PYLH01000258.1_4 PYLH01000258.1_4 # 745 # 2136 # -1 # ID=258_4;partial=00;start_type=TTG;rbs_motif=None;rbs_spacer=None;gc_cont=0.514
MCDLSLFLLSLCVDGELVCAEGYTQVTGVMAMMMTGRVLLVCALCVLWCVTVFGAARDNR
CVEGDGNVLTHTHNGGNDRVRLKADFGLISTRMGLIKAVEAGEREGEDLESVDAPLGSVG
RKSPSSLLAVTEGNEAPGAGGGQGAAGAGVPSLPASGPEVSGASDETRQLVVAGQEGNEK
NKMDPGSKAANKSQDQHIDQLPSSSGSTPSCSGEESFSTGTSDINQLPTDTETKDVVGPR
NKSGDDGERDEEETRKEKEENKLQPETQERGNNAEVPQPLPAQPSGGPAPPPPPASAGEE
SPTAEKESLQNVTKAKKEKTPSEFKTDSEATQPPSGDATQGQHSHDTDTEDSTKNAATGS
PAEPTNSSTSTSGSGDHVQNKADKDDAQSSEEKHDSLETGNTNVVPTLSEAATQTAKTIT
TAQTNDTAPTGDSDSSTAVSHTISPLSLLLLVAYAAAAAVVAA
>SEQ_1127_PYLH01000258.1_5 PYLH01000258.1_5 # 2330 # 2689 # 1 # ID=258_5;partial=00;start_type=ATG;rbs_motif=None;rbs_spacer=None;gc_cont=0.550
MAPLCMHPHANMRPRKQSCAFRAYECVWDAFNVTDAGNNAEHTAGQRKQMKQNTIIIFSY
LFTSDHSGRAQIHAVECWHAQPAYNSSAQSGVRQRGYGEQQRGTHPRRAAEAAVDFAKT
>SEQ_1128_PYLH01000258.1_6 PYLH01000258.1_6 # 2588 # 3154 # -1 # ID=258_6;partial=00;start_type=ATG;rbs_motif=None;rbs_spacer=None;gc_cont=0.587
MTCRLLCALLVLALCCCPSVCTSESPEEDVASRTTTNTTAQPPTANKPSGADESVNSRSS
ISETGIQGEDESGSPGTGATAGKSENNAPEIAGSTGPERQSNEVSSAVQKKGTNGATQPP
SPTNPSSDKADQGVEASAETTTTTEAPTTTTTRAPSRLRKIDGCLSSSAWVCAPLLLAVS
ALAYTTLG
>SEQ_1129_PYLH01000258.1_7 PYLH01000258.1_7 # 3798 # 4253 # -1 # ID=258_7;partial=00;start_type=ATG;rbs_motif=None;rbs_spacer=None;gc_cont=0.526
MWTSNNFCASAFDLYASFFIFLPSRFFASVFDWLCVFLGCSAALWVVCLNSFCPCCSDWE
NTLWVRVHGSVVAALFVVVALGQPRQDCQRVAPGCLVGLFSVSCAMDSRLRRTLSCGGVS
AKRWQFCCCCCFSCFVFPSGIVRCRCRTWRQ
>SEQ_1130_PYLH01000258.1_8 PYLH01000258.1_8 # 4784 # 5017 # -1 # ID=258_8;partial=01;start_type=Edge;rbs_motif=None;rbs_spacer=None;gc_cont=0.620
DVARAGATRGRICPAVIPSASVPATPIPSVNGDDFRAIPDALVQQVYSDGSVAAATAGLI
PFVLLVVVAAAVVVVPL
>SEQ_1131_PYLH01000259.1_1 PYLH01000259.1_1 # 2 # 643 # 1 # ID=259_1;partial=10;start_type=Edge;rbs_motif=None;rbs_spacer=None;gc_cont=0.537
VRSGVTSTESGVALKGAEAQWPVVSMGQTVPYCFTNNEFTLSATMAIHEVPEAGSSPISL
MGARLNDKDGTALFQLSWTSEGNWNLTLHKVEFFVKPSGGVGNWGTNTAIRVTVQKNGAE
EWFVYANGRRIYETDDGELGAEEVARLRNADKFGSRRISHFFFGAGDKEDEEGSHVTVAD
VLLHNDALFGDDLSKPQRRDSSYSTSGCRRTAH
>SEQ_1132_PYLH01000260.1_1 PYLH01000260.1_1 # 3 # 641 # -1 # ID=260_1;partial=10;start_type=ATG;rbs_motif=None;rbs_spacer=None;gc_cont=0.662
MVDGASATHHDSPFITCLGRWMWSAVGACPRSRHRVRSSAIAAVRAVLLVVLALVAAAAW
MPAVHAVVVRLRGGTVDRAITVGRAVETVLMDGVYITNGVAVVFDVAAMLPGPLRIELSD
CVCDGGAQICVRGYSGEPASDRSVEVSVIGLSGSYCSLFVHNLPAHTNVTVRDSTIVTA
GPMQYSPAERADGRGGVAACAARDVTVADAAAC
>SEQ_1133_PYLH01000260.1_2 PYLH01000260.1_2 # 799 # 1002 # -1 # ID=260_2;partial=00;start_type=ATG;rbs_motif=None;rbs_spacer=None;gc_cont=0.515
MAICLFSGILLVCMVVMWGCVGGGRAMVSLALWRLRIFLSVFVLWWGLSVTGCLCVPLCC
FFYSLLF
>SEQ_1134_PYLH01000260.1_3 PYLH01000260.1_3 # 1234 # 1440 # -1 # ID=260_3;partial=00;start_type=ATG;rbs_motif=None;rbs_spacer=None;gc_cont=0.575
MRAAPRLSLPFPPFPSLLQTDELQGSDVIKNRTYMSQQTAQSMWTLFPRVWLLPPYFFIR
PCVCRVRV
>SEQ_1135_PYLH01000260.1_4 PYLH01000260.1_4 # 1484 # 2026 # -1 # ID=260_4;partial=00;start_type=ATG;rbs_motif=None;rbs_spacer=None;gc_cont=0.527
MKGLCRFVCTNQSSSLHVVVTLRCGAVPFDEGRVRCHGRCAPQPFIASAPALLFFSLCEI
FLSSHNIFSCFTMNLLEELWFWWLLHGASPCVSVAVLPRDANTFGEVLTLLFESCSQFCL
VIAAALGLCDCVFVARVASPAVAPLLCWWGRRRATALVEWRPSLRRKAPAVADGEGLCCR

>SEQ_1136_PYLH01000260.1_5 PYLH01000260.1_5 # 2057 # 2725 # 1 # ID=260_5;partial=01;start_type=ATG;rbs_motif=None;rbs_spacer=None;gc_cont=0.580
MYCQRHGEGHGRGLSSPSSFCSQQTLPILLLAKPWMLQEAAKMSHTCVEDPSARGKAGSY
PHSPPHTQGQSPPDSQCTKAHASHRHPHRTAKQQCARHTHGQNKRDGAHPSPPQSFTYPC
PEGIALRLTAGRGGGVPHSQMRHGAHHPLPSVCTQQARARRPFTLVPSQSGNTSNHRRGP
SVPLAGKKREWSHVGSTASREKIKKNRIDTRWQGVIKNNKKKV
>SEQ_1137_PYLH01000261.1_1 PYLH01000261.1_1 # 3 # 1490 # 1 # ID=261_1;partial=11;start_type=Edge;rbs_motif=None;rbs_spacer=None;gc_cont=0.627
VVIRDNVVSRPVKYFMLFYWVLRMESWSAVVFQGNDMQGSSVVLFLNYYTYVYYNSWLQL
SGNLCRESPSDAFAYAYPRVNLRNSTVSVSGNKFISSTGTPKVLWILLGSSDLTNGTVVA
ACNTVNDKEGVEYSIPSEYNAAILTCSDPCTLAASCFPAYTATVPSDGCACRCAEGGHGD
ACLPVAVPEPPSTDGADSCVRDVRVDEEVNAGFGTSVVCYVGVTFAADVVVDVGLMSGSV
RNVTLANCTFLDGASLYVVGWLSDPPAGQRADVLISGLESRFGGGVLVANRFPPGSRVTV
VDSVLLAEKRVAYRGAYDLGDASACLVVHNVNLTGSVLTIARTQVAAVFGDAVGVLVVGG
VALSSRGALYVDGLSVQTALGLCVSVEGGVAASGGSVVAFVDSDFLLCKHAVSVRGAVSV
SGSIVALVRSDFASTEDYAVAFDSTVSLAGGSMLLVKGNVHDGVSREMLHAAGAVTAVGS
TLSFVRNRALLPRMLS
>SEQ_1138_PYLH01000262.1_1 PYLH01000262.1_1 # 1 # 150 # -1 # ID=262_1;partial=10;start_type=GTG;rbs_motif=TTATT;rbs_spacer=14bp;gc_cont=0.500
MWNLCQRLFFQGNDMQGSWAVFFTNLLYLRLPQLLAAVVAATSAVNPYRM
>SEQ_1139_PYLH01000262.1_2 PYLH01000262.1_2 # 110 # 1369 # -1 # ID=262_2;partial=01;start_type=Edge;rbs_motif=None;rbs_spacer=None;gc_cont=0.595
VPRLHRVESQRGCAWYGNSGSVSYAIYAYNSWSVRNSSWLDWRDNDVGTGAMFYYSSFYA
SMNIDGSSVVTLTGCKMGSTGLSESLLSRIDAGYGFVAGCLTVAGRLVATAAELELNGIT
DVTTVEVCGECTKDGDCFAPLTTAASDCKCQCAAGGHGDVCLPAPVPAGPPPLLSPQPST
PPPPPIGECISDMVYPEVAQSVGSGLSWLCYRNVTFSGGGMSLTVLIGAMTGDVANITFD
GCTWRDGAVGSLNVFVTGNTFDDALLSPEGDFPPHTNITISGNRFTVTRLISRPGLELDS
PSCVAMNGLVVSNNSAVVLSGNVFQTVTASSSAIHVVGSALRVSWHSLFAVVGNTFHMDG
GGAMLIPLEGSFQSSSLDVLNNSAVVIRGNFVSRPVKYFMLFLRALRVESLSAVVFSGQ
>SEQ_1140_PYLH01000263.1_2 PYLH01000263.1_2 # 329 # 2074 # -1 # ID=263_2;partial=00;start_type=ATG;rbs_motif=TTATT;rbs_spacer=15bp;gc_cont=0.557
MRCCVVLFYAILVGGALLFAGMKTASCAASRDEDIGHYNDASPLSLRELLKKLQMSGKTA
ARVPSFRTIPLQQAGAICEQMQTEGDGSALVLLYAPHLFPRYDYEQLLVLLADFGDAVNQ
LLKESATKAHRDENEEEEGDVAALLSEHRLRVFVVDAFRAGGEIRRLRGGNDRGSAAQRV
PGSLRSPLGPGTYRASYLENETDADNDDFLASASEMPEDGDVENRGAGDFVAHSPEAELL
QKFLAPKGSPRNAHHFHPTVLEKMRQSEETAEPTTRPLLSELPPILFYPATKTPVFLPHI
FLHCRSDAPCSSVHASLISLDGQEGCGCIKGPDEAQELLEFVTTELQQMSLETLKERRQV
GAERGRRRSWRRLEIPDESHREALLDIYDVENLADDKVFNAPIHYTDLKQKTEQEIDFEY
VFPMAAKLRLLHETREAAILKEARRSDEVLKRVKNVLRERQISRERDTVPAHGASWQKAF
QQANGGNEDGENHLLLMEYIRYHGEHATQQLHEHPTNLLIGHLEERMHRVELLRRMIRVE
EGRGTEKDERMVRFHAMEQEHQRRLNEVSRYLRNMQQSEGT
>SEQ_1141_PYLH01000263.1_3 PYLH01000263.1_3 # 2495 # 2701 # -1 # ID=263_3;partial=00;start_type=ATG;rbs_motif=None;rbs_spacer=None;gc_cont=0.406
MGDDGGSPFLILILFLEAKEGRMNGGPTIGFILHLSIWPWMTVYCGYDQRCCVDFFFFFF
GGLCVGVL
>SEQ_1142_PYLH01000263.1_4 PYLH01000263.1_4 # 2813 # 2941 # -1 # ID=263_4;partial=00;start_type=ATG;rbs_motif=None;rbs_spacer=None;gc_cont=0.349
MLMIMMIMIAVRGISSNKSLLCVCVKRKWKGRLYIYLFIYRE
>SEQ_1143_PYLH01000263.1_5 PYLH01000263.1_5 # 2935 # 5697 # -1 # ID=263_5;partial=00;start_type=ATG;rbs_motif=None;rbs_spacer=None;gc_cont=0.548
MSVSAGCSGRQSFLVVFDLDHTVVDCNTDEVVPEYLGRGEFRRSLMGAEKPMQSTNLVDT
VLAPFSREQIGDAVEKSVIMDDGMPDVFRFLLFLQQQQQKSASVEAVANAVHVEIAIASD
ANLLFIEKVIERHIPFARHAISQIHSNSFHDVIDGGELRRCRIGWYESAGHNCPCCNLSE
RPNMCKSRIIARLLHASRLVDPTVIFIGDGANDFCPVLNLLRPRDYLFARRGFPIHRLLS
DEQSAVGGCCRIDLWLNASELLQSFKRAMNSAERLPTLVRLRDAGPREFRTVTLRQRIPE
VIERTLKDNEEHTTAEGRRLLRALVEATRNNAAVAPLPGQQFVPPWLQGYAFLPEFDTDV
HMLNEQRQRQKQEMNGAVIAPRWGQIPWLQGEIYFYHLFVQYMMLAEGGGCKNGETAADE
WVPNLVTPYAICSPIGTNDCPFATHAVMAAGGATPFQSFDPSFLAKDGSTFASDGVVVQE
GRISYRDIAAGDCIAPLHGYFQPYRDFFMREKRDVLHNFLKVKICPMLACVPWEADGSFV
PVLLRWMLWGNGLDLSMFTLEQLRESHSKGEAGPGDKAGRGDEGAMEGTGGPAQIDLNAL
RVVEARAVMGQDDHILGNQLEKLARLVCLIVQTEPKETVTIPHTIDIVMDNFGVECVADI
IFSLWVLQHHPSLHVTLHVKSMPYYVSDVTPPDIALLIQEMEDCARQEPALATRLMPFVR
LVHEALNNGRLRIDADAVWTQPSEYRELPPHVCNRFFYTRRVLSEAELRKRQEERQSSSF
SYSDCSRYTAHSALVIFKGDLNFRRLVGDRHWDRRGFLSTLSPDEREASAVSKLLLADTP
RVESGRHPQEGEEETDEVISFQRILSSYWPVHAVPVCAIRTIKSELSIGVKTARQNELDR
TDPTWRVSGRYGVILLAAEC
>SEQ_1144_PYLH01000263.1_6 PYLH01000263.1_6 # 5867 # 6094 # 1 # ID=263_6;partial=00;start_type=ATG;rbs_motif=None;rbs_spacer=None;gc_cont=0.491
MRVPLRRQLSKENSVTRPVKKFQNTLHVCCRVAEEQFDLSQEPILTFAQPRAIRPQLLRL
ETICSAIHSIGINFH
>SEQ_1145_PYLH01000263.1_7 PYLH01000263.1_7 # 6440 # 8539 # -1 # ID=263_7;partial=00;start_type=ATG;rbs_motif=None;rbs_spacer=None;gc_cont=0.538
MEDDVVRGRCAAIVQHLLYSGENRMLRTEQQRLLSAVAEELRQRAILMYRLCRAKQEKIA
LDQTEDAAYCVLAAVSSRQPSLWAVLTTWSRALRPRSPELRFGTPVLVTVRLKEVEQFIA
RSSHLQLALGAEDASPPAKSSSISVMGASWTHGRTRKHPREEENTPGTKLEPELAIRLAF
DYFQLNITKSKKFYAVVAAYEKKLGGVKLIEKKEESSATRMKTALCGPRKGKRGIPEGDG
LSNSSHNNYNGGFGLPTEEEGEDDMGDYSLLFPPTLSLSSSSSWTFGAAPPATKPHCFFS
SVSLNAVADRVEATCSALFFDRLQRCLRNPLLYSSLASMEEFNADMFHDAHNHSLPASQL
GAAYLIASQGARVGFGGSLRSPRHFLHPLRARPTSLMPVPLQMVTSQQLWRRLLVAGLWL
HVVGTELDDVPAHLKVTRYCVTVVRVSQGEPCCSVCDTLVREKPILRLSALTHEAENRDD
GQPIHSWEEMKSVGFSASSANGSFCDELLRCLSVRLEQKVRDQSGREVSSQSHPSTRIIP
ANTTKRSGYASLCTHSTCLTTLRELVVDIEGGYPLPACRAALIGGSKNEDALLRLLRDES
RREEEEEKSTHHSDATANMSREVKELLETVPCIPNLREVDGVLECAACLQQFHQGCICPA
QREPAEGIFLCHTCRLARGPLLLPPLRCSVVTNAGQTVA
>SEQ_1146_PYLH01000263.1_8 PYLH01000263.1_8 # 9128 # 9544 # 1 # ID=263_8;partial=00;start_type=ATG;rbs_motif=None;rbs_spacer=None;gc_cont=0.388
MQANQKEKTNTMKWAGVEKDTKRNQHHHHHHEGSSKKDPLSVCLPLFPNIKGSKKHKIML
ETQINEAQKTVENQFSCYSPPPLPTFILFLLFVCVCLFLSRFPPAFHSYLSLTLCVCFCF
LFFFFRLLFSLPTCLHPL
>SEQ_1147_PYLH01000263.1_9 PYLH01000263.1_9 # 9790 # 13389 # -1 # ID=263_9;partial=00;start_type=ATG;rbs_motif=None;rbs_spacer=None;gc_cont=0.556
MDRVSILHAFPSESTFLANVPSSILRRPVERAHRHGSREIGSHDTHEAFMRALSGSIHTS
QSCIHDGGDEKVLSVMRVVSINGSVDFHERFLAECESYCRLCSRLQHAVDWLLLRKSRCK
DSGTPTGTASHASDVDSLSHVVYPLEPTAFLAAAFALPSLASISSSLPGDEELLAATAAD
GKRGGSPSLQSSRTVPYCFFHWCPMQRLLRIGGDGGGNNRLGSHGSSTSSSGGTVFPGAL
RRTLMERVTAIANIAGVCGCVSPVHNALSVHNRCKIGLTLSAYMDDNLPRSVTTDGGGAS
TKMTAYEADPFSRWRDDILWRLLGSLVSALAVLHASGFHYRGELSADDILCFALPNDDDD
AFAGDTMWQEGERDSNSIGQRLNGWVKGNQRRWLITEATPAHQAFFMFATLPRSLFVEES
KDPSELAAAQRRDTAAVGRIILMAVEEMKRRRGAKGMNSCSELIFVAERMATMEEAGGRM
LAAEAPAHRFAQLQAVQLRTHLWFLRAIVDERDAELAAAAAAAAFQNSSSSKATESKDRC
FSSRLLMNNEAFTEKLNERERLLSEREKNLERFLVLYELTAERLDELPAKKDGLDLLKRS
LLHVPGPRSPAIPGTTSPPLSATASTWSSGAKQPRPKPVRCPATTAKSETAPSDRTRPLY
GLLRFSKSETAGSASASGTTATLSSRSVAVLADKGKQSPGPRTQQWTSQVTSEKSSRRGV
VLPSSPSLLHLNWKRVSSILAKEGANTAAATARSSACRRKSILAGTVGRALTSRTEVSSA
PATTAGGEKVPAVRERSSKRPMSVKRGSFSTAPTQVQSRKMTPSRGQRQASILLSPEISP
LARVKEENSSLLLASCYKTPPRATSSSTPMPSRGSPATTNAWNKMSTPHSTNSTTQGATP
RHLQNSVTSISAKELKMSSDSALGLSPVTGHLLGTTPKDKSPFYNPLLYMAPPEGAMNLS
MSPDKSLSAKQPAKSPTPAKKEPRAPVFGAHSPLLQRDGSTRAVSMHNGRTEPNSLEASR
ETPNRRQRGDGASAKTGTPNNRLLNGAHRPGSDDGVPSPRFFIRSSEHVDEKEPGIPQSS
KVGRPRSRCRQEQEEKTTPRALRSRIANDGWVNHHLEVLEKLRYDFQQSEMLKSSRSTPS
GKALGRGVRGPNAAGVGASVPPADRGKNRDASTWGDGSSQAAAGAAAPQATSEGAKLMY
>SEQ_1148_PYLH01000263.1_10 PYLH01000263.1_10 # 13867 # 14070 # -1 # ID=263_10;partial=00;start_type=ATG;rbs_motif=None;rbs_spacer=None;gc_cont=0.471
MSRDPSNRTPFSPFFFVFFSNICFIWNCGAAAERIQKREGVGAVLFDKDEGQLTLWQRIG
VYTRIYR
>SEQ_1149_PYLH01000263.1_11 PYLH01000263.1_11 # 14209 # 14949 # 1 # ID=263_11;partial=00;start_type=TTG;rbs_motif=None;rbs_spacer=None;gc_cont=0.583
MTFLSSSTILGANKNVRAAKHKYSSTQTAPCSFSSLQQTHLVGCLEGVVGGGEADVRLLK
AVRSDEGVHLHGLHLVELAHGLLDLRFVGVRVHNEGQRIVLLDLLHRLVGGQRVADHTKR
IPLVGNRTHVVARLGDRRPPVRVRTTELRAGVRLALRDFHHLRHSGRRALLGGLLDALLG
GLPDGLLGDSSLLGCSSLLGRSSLLGRSSLLGCSSLLAAAFLGAAAFLGAAAFETAVLAG
IVVVFV
>SEQ_1150_PYLH01000263.1_12 PYLH01000263.1_12 # 15007 # 15246 # 1 # ID=263_12;partial=00;start_type=ATG;rbs_motif=None;rbs_spacer=None;gc_cont=0.379
MYGLQNKEAKRGEIKKKVQSNEATPHPTETHRIFSACNLHIFLSRLLFLRFLLLFFFFFC
CLKQNFFLCLGFPVVLSRT
>SEQ_1151_PYLH01000263.1_13 PYLH01000263.1_13 # 15393 # 15674 # -1 # ID=263_13;partial=00;start_type=ATG;rbs_motif=None;rbs_spacer=None;gc_cont=0.507
MNGAFILSPARSHGSIFFFVRVFLSLTALIDHFLLTSSVSFLRMGGTHCMFFRVLLASLV
AVVLAILGGLRLQTQTSQGEPTSQGGEKLSGDV
>SEQ_1152_PYLH01000263.1_14 PYLH01000263.1_14 # 15731 # 15883 # -1 # ID=263_14;partial=00;start_type=ATG;rbs_motif=None;rbs_spacer=None;gc_cont=0.510
MPTLVVVGALMGVTHVCSTNACGPLCVFKHAQVVLESTEDFPFVIPLIPS
>SEQ_1153_PYLH01000263.1_15 PYLH01000263.1_15 # 16050 # 16307 # -1 # ID=263_15;partial=00;start_type=ATG;rbs_motif=None;rbs_spacer=None;gc_cont=0.426
MHGDGAQVMERGPCDFFAWSARQHSNTEGGMERRRAMAVLSLSFFLFFLLSHLAFIYLFL
CCFVTGITPIIPQKRKNRKKKTASC
>SEQ_1154_PYLH01000263.1_16 PYLH01000263.1_16 # 16362 # 17384 # -1 # ID=263_16;partial=00;start_type=ATG;rbs_motif=None;rbs_spacer=None;gc_cont=0.511
MEAQLRATSFLWHHPLQVSGCLNFLFIYFSSFLFRVLFLFYSTSLLCLFLSVLAVLEMNR
VQSSFRVPARVLNSLVHLQDGLNTFMDPDWRQIRHVDDWALAITMESAELIDSYPWKWWK
NVKAQADMHNVRIEIADILHFSLSGEMQKRTQDGKGAGDVALKSLKEMGFFCRPPAHAKS
TEASDHRTNGGDDDGDDELLELIFFPLTEVASAVATFRNIIQLASIYRFDLITKGLLLAA
QDLDFNLVGYYVAKYTLNQIRQMKGYKEGAYVKVREGVEDNELLHECVQSVSVEDVLNEG
TYLKTWEKIACSVFDAFGMPEEERRHAYEWLKSAALEGKR
>SEQ_1155_PYLH01000263.1_17 PYLH01000263.1_17 # 17481 # 21869 # -1 # ID=263_17;partial=00;start_type=ATG;rbs_motif=None;rbs_spacer=None;gc_cont=0.553
MRSRNPEVRAARIRRRQNDAREEDQNGNDGYAGRSKRGGAGGVLAADAAQLMARMRHRSE
ERRKAEVRVGEREGWIKSRYADISGGVRFVKDEVLAELIAETKSSFLKLDQELSEDHNIA
TRRLHAAVFAHTTDFLQLFRDVNRASNLMDSLKGRVQGTKAAISAISKFSTYATGAAEED
SRAVSEVFGVSFLFGGGGGVNNSGTGPVIFGGRNNNNRNNVKARARPSLISLRLTWGGNA
SHKTFVTHASADSSDADGVRHHDGNRRSNSDAGIYTGGAHLMATTRSLNTPSVRLWRDAT
LAAGGASASMKRHSHVRLDLDRDLGMPSSQDIALFADVLKDEVIQLLAGRQYLEAAELLR
GVEETAVAKGCLPLILRLEDMLVTAIRTHLLRVPMPLMYSESLHIPLIQLLLRLGRVHKG
TRLFFQLHAAWVDAEMDKMQLRMDPLYGALIASDFLVGAVQEVLLRQQNLWNAVGLKAEG
KNSDYSLEKDEGGGKKGDKVSHGATTTINSTNNNNNNNNNKGSRSTGYKFDGDEGGTGNK
AHVRAQPGMFIMPPNSAAVLWVRERVDKLARDLLGARALSYGIGAEGGDPSRFRRAVVMA
ADAIRTLRRMDDSGYAGCDTHLLRLLTPSLVYLQADFSVCTDSRLESTGRAMVEHLIRDA
RLMYKTNEAAYNPKMCEEVARRNNCGCRELYQRLKHFPRISYALLLELLLVPASSSLFTT
KGSGIEASQPLRQPLSPEKYTFLRYANGCTRSHGLFLLSLIRFVAAMTGQDSLPLEQMGQ
QSTQEPNGEFRGNHLECVSFLLSNALVIESLDITMQRLFLSFLRTTLRQRQALVAFLKSA
EFLKIHRQLFCAAGESTTTFSSYSTTRWLIGAMQLLLADVLSASVWVAFLSRGGALSYML
CDAELVFCSQYMEELRRVLPCVVQGWMAATLSLAHNINTAQELLVGDDALLLSSGYDATA
AGVTNGRETSTVAAAAASYVEGGNGSHEAAAQLLQAAAVDETKLMPFLMELVRGRFSSHT
GEEVEATWSGAPLQPSSSPLVPLLCGLRHALGNYPHFPMGGGFDHSDELFLFHWCVQISL
NTLAFFQEHLVLPSHVVNEQRAAQHGDTAARSTSPGVTGASRYPLRGCVSPQEESVLGAL
AAGGGNYVSGLALLQFIVFRLLRDVLCRIETWSAVYGLLPERWRQSESILRQQLFFFALF
VRLWTPLFVGGSKSTPQGRPAMTNTNGTIDGAPALVILQWLTCTTRAKGHQKEHPHPPQR
HLFDVEGLTFLSTVVSPTQAPPVSREMGTWRSQRNNVRSGDHRQEQGAMEGNSTSLPNKN
PAGTSSLKDGNTTAYTSSDDTGPSMLLLDVIGSFFDALQEPRALPAITSEVTRVRVERVL
TSVDLAEFARKAELDRSDDDDDDDEYDDDDSVASSSTGTRTTGTSLSTLSARAADGAEES
SRARMTLLHFHDLLVYYLAPLL
>SEQ_1156_PYLH01000263.1_18 PYLH01000263.1_18 # 22047 # 22283 # 1 # ID=263_18;partial=00;start_type=ATG;rbs_motif=None;rbs_spacer=None;gc_cont=0.388
MRKYGCMNPMDPLFVPIYSTGKENKHNGGAVTQARQKYIFTHTGIYIAWVEHVLLILVGE
KRDLSKRRKYGDEGKKLT
>SEQ_1157_PYLH01000263.1_19 PYLH01000263.1_19 # 22580 # 23971 # -1 # ID=263_19;partial=00;start_type=ATG;rbs_motif=None;rbs_spacer=None;gc_cont=0.562
METPSESTLPSNVDKAEITAPRGGEAWAIDFSLPRVRRKITRKERDALISSRIRQQMQQL
QRPSSGAKKKGEGEMMRVGQAADSEDNRHMRIVAVDGMADLSDLVPQNLTTTREDLEERL
CLRLPRLLSVTKQYPKSCGVSSLASIWNYLYTRLGEADVGVSRAPVAQEEIMTILGFAPP
FDEISWGPFTGNGTLFRWFHAINRHFGVKGRAYMLYKPQGKGRTSCTAEEALRELKRVLR
DPHAAVVYHCHNHYMVPVGYQEIPLAQTDFYAPQVPESNTETTIFIGEVSRGRHEAMYAR
KWSEIVKDLMCRSPQFYNIRRPEMGIQKRVPKKKNNDAKGDDEAAAATAAEQQQQQQQDQ
RESKTPVSALSPPPTSLFEAKIAPVASGSDTTTTAGAGTRRKKKTGGGNLHCLICFRSDE
VEEHPERYEDPSTDSNSSSSSSSSIESDNNEKEGMDDVEAEYF
>SEQ_1158_PYLH01000263.1_20 PYLH01000263.1_20 # 24612 # 24875 # 1 # ID=263_20;partial=00;start_type=ATG;rbs_motif=None;rbs_spacer=None;gc_cont=0.462
MFLMVDAGFFLVAGDDFVQLYASFAKQECIHTHTHHTNAYFTVAPFSFVCVCVYACSSSS
PLACMDAWLRASSVVIHQHSHDFYHCQ
>SEQ_1159_PYLH01000263.1_21 PYLH01000263.1_21 # 24853 # 25122 # 1 # ID=263_21;partial=00;start_type=ATG;rbs_motif=TTATT;rbs_spacer=13bp;gc_cont=0.448
MISTTANKLLHTCTHTETCNPPLPSPRLVSSHSSLFSPVCFVCLFAFFCFASDLILFVVL
RRTLHQALLCFHLLPLLLWAPHGDRQKHT
>SEQ_1160_PYLH01000263.1_22 PYLH01000263.1_22 # 25278 # 26180 # -1 # ID=263_22;partial=00;start_type=GTG;rbs_motif=TTTTT;rbs_spacer=14bp;gc_cont=0.580
MLSACCPLIPCLLLLVRCSRNFLAGFAPFLFLFLIFSLAVIHADDICAAGGGMTNVSHGG
GGGGGGHSTTRTGVESTANETTRNFILGLPKEGPAPGSADAASLQAAEAFVGEIQEEIMA
YDMANARAMETYARSLWAKIPFFGKRWATETSADVLGGTPPLESRGNENVNTATATAAAS
NMRGQCRVERTSAEVAGGNKRPPQPRMNSWLFKQRHPGWVPLIQRWWVPCVCVAGIVVIW
TPDVWKLRTLYWCDYKYALFRQAIHKAYWRATMSAEEYEQLMQELEQGRPLSAKATKCPL

>SEQ_1161_PYLH01000263.1_23 PYLH01000263.1_23 # 26156 # 26482 # -1 # ID=263_23;partial=00;start_type=ATG;rbs_motif=None;rbs_spacer=None;gc_cont=0.428
MPSPLDALCMGTSKSKGRKEVPLAAIPFFVCVFLLRSVITLCVCVCVFLFVFYTMTSLFS
INGLYTKGFCIFFVFVFSLAVLWARCSLQPFPATIFTLLALCYLRAVP
>SEQ_1162_PYLH01000263.1_24 PYLH01000263.1_24 # 26505 # 26711 # -1 # ID=263_24;partial=00;start_type=ATG;rbs_motif=None;rbs_spacer=None;gc_cont=0.469
MCVCILLLFTFLHLRLICEGARDNVTVAPVSRLRSMHKNGMRWREKERERGGKKRLCHYG
EGTNHRAY
>SEQ_1163_PYLH01000263.1_25 PYLH01000263.1_25 # 26791 # 29595 # -1 # ID=263_25;partial=00;start_type=ATG;rbs_motif=None;rbs_spacer=None;gc_cont=0.550
MRPQIAPTALFSRSHRSDGSEMQQAQMSLPAPPQAVTCCFLGDSHAGREEELQPRHRPLR
VMDPTTTEPSLPFSAGASFAALRSIAAYLTPDAPLALVACSPYARLALEVREKGYVLPGN
LRFERRPGPAAAKDSGQPSCSETNAQRKSIHTGRTSSSDSGGSIVGGNLVSDMSAYFSPP
QELLQFLTSHKTSPSRAACGGAAALRPRPPAAAAAAAAQEEEGAAASVVVMEQTTTHASD
KITAAAAAPTETSTSEALQYALWWVRRSPLPVSMSLHSFDADEVRLLTAQLQSPTRRIVL
RELFLHGQQVSDVTPFLPHCTDVRALVLRNTHLTSEKLGLLSEKCRHVERLSLCMSSSVS
CTRFLRHRSLCALRDLDLSYTQVTEEGMYRDVSKLKKLSRLSLEGCRKIESLQWLRALNQ
LRVLDLGYSSVTDDSLTALRFCPELAKLDLQWCGRITSLKCLVGALCDSLRELNLTETSV
TDEGLVPLKYFAALEWISLEGCGAVSDVNVLCNLTRLREVDVGRTRVTNRGVVSLSQCQA
LRVMRMRQCYRLTDASFLGALQQLEEVDLSDCPVTNEGIAELFGARSLRKLRLQSCHAVS
DVNFLGGLEHLMLLDLHHTTVDEEGSVGLAQCPQLMTLIMHSVLVHSLQQWNTALFLPRL
KRLDLSTTKVTSDALSFVRMCPILETLSLRGCKNITHLDFLILQPSSGAGVCAIVPRDAE
PHDTVGDTIAGKEKNPDDGPSPIETMTINDGVIKSTAAAAVVDRHRLRELTLSDTGVTDD
GLRALQYCPGLERLRLAHCKNVTDVAVLRWLSQLKELDLSATGVTGSGLAKLSPSGNLPE
RCMAEREWEEEGGVAGDKMTGVRCMPTGCVALEKLWLQSCPHLENIRLLCGFPQLKELFL
IDTPLRQRGLDMSLLYHRNPNLKQIHHSNITIFV
>SEQ_1164_PYLH01000263.1_26 PYLH01000263.1_26 # 29677 # 29862 # -1 # ID=263_26;partial=00;start_type=ATG;rbs_motif=None;rbs_spacer=None;gc_cont=0.473
MRAALPLLWAQRFFFFLLFLLFCSFLLCAGVGQWHTPHSTGFSTKYKGRRKAEGAATKIT
E
>SEQ_1165_PYLH01000263.1_27 PYLH01000263.1_27 # 29928 # 31157 # -1 # ID=263_27;partial=00;start_type=ATG;rbs_motif=None;rbs_spacer=None;gc_cont=0.576
MQRGSRQLYAVNKSIGHRWSAIPKPPPPHMDRLCGTHSVLNALRAFYNAVGCRHPHRQKL
HCLFVRDFRLALGDAKAYDTSNSHEEEDGERKEGKEGDSHGEVWVPHQYPKIQRIVRLAR
AMRLDVKAVERRELVRLCGERRNQNVVLEVAGYTPWDVAACPWPSGGRNAPGHGNNGHDN
KGRSGHSGGGGGDNVLFLDHVIDPGNVGAIMRSAFFLGVRCVVLSCDSAGCTAAMARASA
GVMEHMAVYRSVVPTTTFLENTIAQHRARGDPCSLEMYAAITIPMHAIMRSGRQPKEETE
KGGEPMRRRLLLLGNEDKGLPPEVVRLCSHAVHIPSPWMQQYEQRWLHHADTTAKKGNCA
KGKNGVVLEDDVVLLRPQEVSLNVSAASAIILATLLAGDRVVEIHRIGR
>SEQ_1166_PYLH01000263.1_28 PYLH01000263.1_28 # 31445 # 31633 # -1 # ID=263_28;partial=00;start_type=ATG;rbs_motif=None;rbs_spacer=None;gc_cont=0.497
MYRLSACVPKEVLWCGGPPTQNAANRRKSRLDARVEGSEDSLRVCVCVCVEGGRERKERN
VW
>SEQ_1167_PYLH01000263.1_29 PYLH01000263.1_29 # 31746 # 33446 # -1 # ID=263_29;partial=00;start_type=ATG;rbs_motif=None;rbs_spacer=None;gc_cont=0.570
MGATPGDGSKNAESSRRRRNAKTNGNDGVVPAPPSSSSPTPPPSASSSSSFPTEPATTTK
TEVSLSSPSRRLALFGSRALAAGSKGRLPSSSSSFNNTASSSSSLRAQQQQGVTAFGSLR
RDLAAHIRPSSDLSSQGKYLVVGDGMMAPFMALCLRVHGLDCDLAHHLSNNDMDRGTIVL
TPSVTQVMGDVLNVSVPSGSVVGRILTFDHVGNDMCDVDLNEFREKGESPTFFCCDRLKL
ERALLSLCEVGSHSCHVLPKPHIDKGGLEPLENGGVRVRFASGMQQDYLGVICTSRSQEL
VPELTFTNEELQQRAENAEKFRESLAKAVRWMELCVPPLPELGRFEKRFTPGSQEIVELL
TPRDAKMTVRPTMMATKLFYNVTITIPDGTTDPRLKSTSTKQFWDDVVMHWTSGVPGYIP
HTMFRPMMTHMQQHFTKSSVLVYRTPLFLMPQWSEGGGRVIKIAHAAHGSAFDAIDVGDA
QGFTDCFGLARTVAGGDDVQQFLRERRLQVMEELDYHALLLNYGVKERGQLAYMSSRFAM
KILRRYKKSWRSILQNYVTLMPKVAK
>SEQ_1168_PYLH01000263.1_30 PYLH01000263.1_30 # 33791 # 34750 # -1 # ID=263_30;partial=00;start_type=TTG;rbs_motif=None;rbs_spacer=None;gc_cont=0.544
MNLVEEGQRAKALRAATKQENKVGRKRRRAYKEKKEREDKKDRRGMSFPLPKKYYLLVHD
AARKVLGTDAEISAFVSSKRKFQCDMLINASATDPEMTGRAGGGGDHSYQREFAVGLQRY
LGSCDVVVRSRRLDVVFMDREVLQLALGAPRRAINNLQRGEEINGEPDWTRRNRLRISLG
YDEDLFTNVCDLKMNIAARLMEKFVFDTYYNSTYHGSVEQFMQRESPPVTYWQAHGYTLA
REYQFDHHVTLAGTIAQNFAKYYGEFAFDNPYCPGEDLNTISSVQWLCKAWKQIPMEDEE
GNVRELQLGTKQQPSHPQS
>SEQ_1169_PYLH01000263.1_31 PYLH01000263.1_31 # 34968 # 35714 # 1 # ID=263_31;partial=00;start_type=ATG;rbs_motif=None;rbs_spacer=None;gc_cont=0.477
MDTLFCHSLFLVLSISLTMHVYIIYVCLPFPVLIQLLLMFLKSDAVLHCGAARPHANLPP
PLTPPRTHLMHVCMRSGTLNYTCTHSARMYGPTLFPALTISLVCTHTHTQQKKKNTCVCP
RKASEELEEKNFSRPSSFPSSSFFYLFIFCLFVFRGLTTKNIKRHVILHPLFFFFFLLVL
MFVLHFSVTLRLRGSLGGSRLARRGRPAPEHSPAPPRARWQGREWKRRRRLERECRWRIS
SAPAAKLA
>SEQ_1170_PYLH01000263.1_32 PYLH01000263.1_32 # 35530 # 38475 # -1 # ID=263_32;partial=00;start_type=ATG;rbs_motif=TTATT;rbs_spacer=14bp;gc_cont=0.573
MQGNESQPPQPLRRGEHNAAAMLPVDPSFIFDEGRGTVPFTQQGTQQPTLSASRQRPRFA
TAQDLDDALLQAIEGKITRKNAWVSKDASNLLEGITHTVESTLDAATTTDEYSSFAKVAT
VVEGCSKVWTSRVDSTYQRSNQMVRRLLRNEEGGDDGSDGERNVADDDASGEGPAAAAAA
ERRKKAAQRRTQSVRTIAMDPSEINLDGRGRMTLVHTGMNAQFRAITEKFDQGNAQGLLL
HNTPLGSAGNLILDVDYARDTGREYSARRIRLSGGSRKVKEEPEDEETVTFAVAEEEFDV
GLDAPLELPPFQSVFLTTASAGHSPLSGDGSVSGSGAGGGNRLSGNSSMKAEEEEAGRPS
IMLPSLLLLPHTAPIQAEELGGGHMMTAGEPQGQPQENPQELGAVTSLFPTEYQQQEQPP
EYDHGMDDGDWGGGMDYGDFCDDGNTVASVGVADGSDANSEFLRERAVAEARHLVSGATE
LNAMDGCLFGENRLALEAEDPTSWFPLAEPPANALLGSGAHKNSELLRLHKEHRVVQAFA
QSPGASTPANKRVKREKTVVFDLPGELISTSAAGGSGDGGDVVSSLSSSSFLLSGKGFDS
STLKQSTTVGKNITSIGKELLLSKDPNAILAFTQSAVQRSRAQEAGLLLAEPPVPGKSIP
SYLPYPITVPSFFQPFSTSLLQWNLLRKSATGQNFALSSAAPSRRMSGMTAKNDWDTGRN
EDSQSQFGNHDDADGGGSVSGTVGAMPAEFFYGGAEADDEFMGAGGYDDYDEDGGRAYGD
VEDPLRQVEAQILSSFERLELARAASSTGTVLNDGRRSGADELAGADPMRLAKVLQPPQT
ALPSQVDVAKLRQAMWELLDDAIQRSSAVKEQCHKRELRQKTSGHKRRRAANGDEDEDED
DDERDSERPSGNDLPRFSEIVMPILPRVPTISATGTLSPAFFFFSILFLANEHGVVLESV
PGLDDLVVQGVSHPTTPAAAE
>SEQ_1171_PYLH01000263.1_33 PYLH01000263.1_33 # 39358 # 39564 # -1 # ID=263_33;partial=00;start_type=ATG;rbs_motif=None;rbs_spacer=None;gc_cont=0.382
MKSRRRCLLHAVQLCAVGIMNYHCCYICFFMCMCVYLGLSSCSFPPNPPPLLFFSQCVFF
FFFFLRLS
>SEQ_1172_PYLH01000263.1_34 PYLH01000263.1_34 # 39654 # 42068 # -1 # ID=263_34;partial=00;start_type=ATG;rbs_motif=None;rbs_spacer=None;gc_cont=0.540
MLRRVLPLFCYSVPQISRVGIFPLHLDPPTVQHREIFRLLVGERGFDHKNVSSSGNHAVY
GGGDGHRHDNNNNTNSQLAGSLWCLESLAESLKSSECVPFDHLILVPNTRFPVTLRLSTH
LAALTTLVTRGLSRVHVDFTALEHPDEDMPCVYELTQKYRNSTLVHWLQDAHEMQKWAHF
GDVKLRVPMLLLQTVSFPVSMVGKPRDPRFIGKYFPGGSGALLAADRASTTKQPLGQPRQ
EKKTEDAASVPISNGGNHDEHDDKGVSIGNRGGNFVNSPRWVNGGYGEQEVEISRSYISS
STSSWLASSDNVPLLLQPSEQAELGKTGNGENGKKDADYILRKDADLSSSVNGGHSNAGE
MNGESEKDMSERGTETQPNHTVDNSSRPSSAKEMKEREGREEEIDTMTMPYDTMPVRRKV
RHLVEELFSTHQSMEGGHGRSSTNAPPPHVEVHTVHRCTGADVRQALWEREVDPTLLLTE
PVYRYINSHGLYHDYRKDNYPKLTQVQHIGASSNTSSSSSMSSTSAWRRGKVQAIGPAAV
LSFPGLIPRLELHYDRNNILAREYYEKLSVFEANADEEPDLIVPIGGDGYMMHCIRNNWN
RFIPFFGVNAGHVGYLLNDPSTLGELFFAPLKLHTTIMLYCLAEKETETGEKVLLSELAF
NDAWVERSSGQTALIRILVNGEERIHLLRGDGVLVSTAAGSTAYCQALGASPVPVGAPLI
QIVGSNVVSPAQWRPTHLNQEDHVELEVIDSLKRPCRCFVDSVDMGNVTRMLVRSSRAAG
VVIAFTSSCDLQQKLYQMQFPNNM
>SEQ_1173_PYLH01000263.1_35 PYLH01000263.1_35 # 42890 # 43309 # 1 # ID=263_35;partial=00;start_type=ATG;rbs_motif=None;rbs_spacer=None;gc_cont=0.524
MDQPNVHGQLTLLLQECRDVAGRLAKFIGLAFHHFILQIPTLSVHRSHIVSLFLWCEARN
TMASFSRFSCTNRASSRMLWNTFTYEAMQLASRVPSPTRRSEASVKAPQQQRFSTASPSS
SPWPFTRMYLCPLPFLVIA
>SEQ_1174_PYLH01000263.1_36 PYLH01000263.1_36 # 43639 # 44526 # -1 # ID=263_36;partial=00;start_type=ATG;rbs_motif=None;rbs_spacer=None;gc_cont=0.539
MPFSPLPSAWWFSSFFFFFWLAFQLPRQKRGHTQKKKKKRRETVAVGSEYSHASVTSVFI
THPRTRGGGTVDKHEKKRGKIQRETLGCADTQGNVEFYQMALVHSHYGSDAIHTRLNEDP
PSSEEIERRRRAGCLPHSNRLVHRLVVLPVTPPSIYEGETTQSPVETQGTHNVRRANERD
RQRRARYASLLRSHYVPLVPFSTFSEPQERSFKLLTISKYPEARRQPQCAQSEEDYMMCG
GFYPGPDQYDHRGGPRLGVMQQHTVQLERVHSRHVAPPPSRLINAPGNEDILFPI
>SEQ_1175_PYLH01000263.1_37 PYLH01000263.1_37 # 44556 # 44810 # -1 # ID=263_37;partial=00;start_type=GTG;rbs_motif=TTATT;rbs_spacer=14bp;gc_cont=0.431
MRIAFTPFGRLGSGCPSPPPICVLPIFVCAFLLTVVDAIFIWHMYGCFLVPFIPLQTKLN
GGEEKQNNPCFLSSFFLRAEFFFF
>SEQ_1176_PYLH01000263.1_38 PYLH01000263.1_38 # 45225 # 47714 # -1 # ID=263_38;partial=00;start_type=ATG;rbs_motif=None;rbs_spacer=None;gc_cont=0.558
MEKENRKGKTQDVAPPPEFRVDGSVADDSSRRDASVSQGASEEQQAQPSDGELLHEVLAM
NTLAMQRCNTEALEYATTILSDAYMKLHNHVSSGDERLMDTLRSTTLNNLGVVECHRGQH
RQALSHFEAARQLEEKWGSASPSVALNTCAAYNALGMYDKATAAAIETIDMLRTLTIQEE
KGKTSTPPVAEGGSYSLQGTGIEVAKSENKALWGAAWHNLAVAQINTAKLTKHPTEHCNA
AVLFQNAMRATQELLGNDHPMTKSVTETYRAVRDVLRSYGVYKQHHTMLTVPPRPVDPRD
EEDDMERYLQQCVGKSRRRAKDKFHRDLTITFCGEATNGVKLTERLDPTPYPGAVDVTFR
DKSRKKMPRVLRGMTLSGTLLRAGQLYGNPHPLLYSLPPNYDPMDPSNPNDGCNLGSNPY
VGMTSNSRAPAPWKESPSKQRKKNTTARSALSTQFHSDLNFQRIPPSLAHQQSTNNYHEI
LSVQQQPPSSYNPTQEAYRPMPSSSKSKPDAYNPTQEAYRPMPSSSKSKPDAYNPTQEAY
RSMPSSSKSKPDSYNQTPSSQNPTQEAYRSMPSSSKPRPDSYNQAPAAYTPTPNIQQQSP
STHQQAPSSSQPKSAGGGSGKKARRSTPGRITPPSKARPESRELARGQQASPKLPPLGKA
PARNGPASGSSVRARDDGNSLNAQIHGAYKLGTPTADPTYEQVKYILLAEPQENQRQQRG
GVGKYLVDDPTGQISLLGDAERHKAGSGCFSEADGNKNHPLFDAMWVAAQRPMDASETRA
VGRPSYYVSSVLDISKDSVRMPEEALQMMLSSISSSEDETAPMPVPSIM
>SEQ_1177_PYLH01000263.1_39 PYLH01000263.1_39 # 47832 # 48077 # -1 # ID=263_39;partial=00;start_type=TTG;rbs_motif=None;rbs_spacer=None;gc_cont=0.476
MGSYVGGKMNIDERWCAALSNRFSPVCLVSPQRLAFSLCLLVRDVPLHCFFPHYFCAFLA
VLFPRIPQPREEEKGYYLRQR
>SEQ_1178_PYLH01000263.1_40 PYLH01000263.1_40 # 48424 # 50280 # -1 # ID=263_40;partial=00;start_type=ATG;rbs_motif=None;rbs_spacer=None;gc_cont=0.525
MDQQSKAPSPTPGSPRRPAVKNILKNVESHVRLMSHLEYTSTSSSYTSLRLKNAQTDKWS
DPFNVTRVHRATPTDIFYHEVIAPCVSNCLAGQSYLFLVSGPCESGRSQTLYGSPHHSEK
GVIELAAEELLRRVTETTDGEETGGFRATVTHSAFITRGSQLLETVSGNPVPIVEFPPPL
GSTPLPQMRLLDSASSAVQIPTKKHMDTSCIVQFHVYRPVDSSGRRSMATITFVDVAAFR
LPHCTEVIHLIETVRRVAGLSNAGDPDFKHTKLTTLLESALVGYVTLMSITTISGRQDLH
ESACDALRFAESLSRIHQVLMLVHINIPKWLLDTAEKLEDLRMQRERILSEQHSRGVYDF
YRAAAKWLSEHVSDVDGTFDKLLEETESIRQEVSHEVKAQIKDLQARIQDEQQECASQLE
RTRAAHAVTSSQLEAVKRLDETIATLDQQLTQRDFYSDHKISEMRIEISTLENETNMHRQ
ELTQLEKEEKLYASKYKEVVDVLGKYAEDLAWAQVYFAHAIEMNAINQKKEELEAELELA
SRVARRATDTLRFDRVRRSKISRLTMMQQKVDALRERVNPNSSANNGSFSRSECHEDSVS
LSPGRRRRRYVSPRYSAM
>SEQ_1179_PYLH01000263.1_41 PYLH01000263.1_41 # 50472 # 50705 # -1 # ID=263_41;partial=00;start_type=ATG;rbs_motif=None;rbs_spacer=None;gc_cont=0.440
MWDVGDVFFFLYCQLSALIRQVLPYLWEFVHRANDILAHLFWEVISSFPHASYAILGCVV
VVVVEEWKCRTFYHAFV
>SEQ_1180_PYLH01000263.1_42 PYLH01000263.1_42 # 50844 # 51857 # -1 # ID=263_42;partial=00;start_type=ATG;rbs_motif=None;rbs_spacer=None;gc_cont=0.530
MIPKLNINSILEMSGKSREQNAAGGNRMEAMRTPQEMLSSTPLRVRSTVKSVPRIPHDGS
PTHSWRSSATNKFEESGSGFDLPRRAEELSYVLGGNVLQIQDVQTLQLKAVEMAERLLRM
EEWYKEQLHERSSYLEHRLMQLTASTVGGCSQPASPPIDRLVAPAIIRSRQVPSSTMTGL
SRPTLNVGAAASIRQNAVPAAPNTPNTGLANSRTPDSSRHLIHHRNTTPVRDPPFSSQSA
ALRHTPFSRRPNRDGGLNSGGRSKGSGIERRKLRSASLTISRGSRGSSDAGIEEPDDSSR
RRKKRRSLASPLLVAVPVTNNTPKHQRPSSGRLGHTP
>SEQ_1181_PYLH01000263.1_43 PYLH01000263.1_43 # 51940 # 52068 # -1 # ID=263_43;partial=00;start_type=ATG;rbs_motif=None;rbs_spacer=None;gc_cont=0.279
MLNIFFLFLFFYLLYIFLFICFDCVGVFVPVVTEILDLEVPL
>SEQ_1182_PYLH01000263.1_44 PYLH01000263.1_44 # 52062 # 53249 # -1 # ID=263_44;partial=00;start_type=TTG;rbs_motif=None;rbs_spacer=None;gc_cont=0.588
MVVITSNGDDVSVYTATIKEFYRYLWIFVPVSLFSIIIYFVSIFCFPASYGLFFSSFLKF
QLLLNHKHPVLQPPHQMVSLKLQARLAADILRCGRHRVWLDPNEASEISNANSRKSVRKL
IKDGLIIRKPVKVHSRSRWRHMKEAKSMGRHEGAGRREGTREARMPSKELWMRRLRILRR
LLRKYREEKKIDRHIYRELYVKAKGNVFRNKRNLMEHIHKVKNEKKKERQLAEQLAAKRL
KDEQHRHKARKQELRKREKDRERARREDAAAAAAAKQKAAAKKAAAPSGKKSAKAAAPAK
AAASPAKAAAAPAKDRCCTREGRCCTREGCCSTREGRCCTREGCCSTREGCCCTREGCCS
TREGCCSTREGCCSTREGCCCSRWKEGWWQEVKGC
>SEQ_1183_PYLH01000263.1_45 PYLH01000263.1_45 # 53475 # 53831 # -1 # ID=263_45;partial=00;start_type=ATG;rbs_motif=None;rbs_spacer=None;gc_cont=0.521
MSHVTADLEYFKCDMCGVYLHKDIFCDHRRECKGLDSKELKKSQCCQIGMALDKEARHRI
ASRMADGATLVPVELAERHQQARVRRNVANSYQAEIDKRLQEQLAPERMKALSAFLWE
>SEQ_1184_PYLH01000263.1_46 PYLH01000263.1_46 # 54090 # 54365 # -1 # ID=263_46;partial=01;start_type=Edge;rbs_motif=None;rbs_spacer=None;gc_cont=0.699
KAAAPAKTAAPPAKTAAPPAKAATPPAKAAAPPAKAAAPPAKAAAPPAKAAAPPAKAAAP
PAKAAAPPAKAAAPPAKAAAAPVGKKAGGKK
>SEQ_1185_PYLH01000264.1_1 PYLH01000264.1_1 # 71 # 1714 # -1 # ID=264_1;partial=01;start_type=Edge;rbs_motif=None;rbs_spacer=None;gc_cont=0.576
TTLTVTGGSWLVHRDNAFRTAYVVYVESEKGVAFRDQSVWSILHNDFGYGSYSSTTAYMT
SFWSAQDDASPIIYGTCNELRGSPVTDYDEDLYIRTPVTALDCGTCTVDAVCFAARTSSV
SGCGCVCAAGGYGDTCLPAAVPDGLGPLPLPDADDTEVRCVHGGSISSVDYPDPGVRGLC
FVNVTFTATILLDLWSFDAPGKTLNITLLQCVLMGLSIKGSGASVHLSVTSSMLDSGALE
FEGDFGASSQILVVGSRLLSASSHAIQFPRFTLGTNSTLLLLDNNMEGESFAVFFPVPVV
IDGAGIVIKGNTLKSTKRDYSSESAIYYKDVDVKNGGYIDVENNTMSAAIGIHFQFLVFV
SSAGLLRVADCTFTGSTEAFNSALVQLSDSVTLQGGAQWRVEGNNVSAASVLSMPFSWYS
IGLSGSGTTVSLAHNRQADSSKAFAEITSSDSIVTSPARFVVGCNMQGEKEVSYDGVFPE
DVVVFGCSKCNDDAACYMPGTESVDRSSCSCSCKGGWHGASCLPFEVPDTVVPPLPEKPS
TATRAAW
>SEQ_1186_PYLH01000265.1_1 PYLH01000265.1_1 # 1 # 96 # -1 # ID=265_1;partial=10;start_type=ATG;rbs_motif=None;rbs_spacer=None;gc_cont=0.573
MQQGMICWESALCDAPAPVTGAVSVVAFSWMV
>SEQ_1187_PYLH01000265.1_2 PYLH01000265.1_2 # 263 # 607 # -1 # ID=265_2;partial=00;start_type=ATG;rbs_motif=None;rbs_spacer=None;gc_cont=0.586
MSNCVCNIRSSLLLLSLDSLVPHSCSASIGADKHTSTSTCRHMPRRTQVGSPSTAREALG
ALWNVAAGTIGLGLLAPVAAVVDAPIRSVGSAGVVVGRRESSGGHGDLYAVSSQ
>SEQ_1188_PYLH01000265.1_3 PYLH01000265.1_3 # 604 # 885 # -1 # ID=265_3;partial=00;start_type=ATG;rbs_motif=None;rbs_spacer=None;gc_cont=0.521
MHTHACPLVLSFARHAPLPSCLAAWAEHRNCFCFYCIEWVTSLSLPVCVFCFTGAMRVCA
LVVPRFGFLFCFYCFTCVVVECTHSAGCVCVMI
>SEQ_1189_PYLH01000265.1_4 PYLH01000265.1_4 # 1026 # 1745 # -1 # ID=265_4;partial=01;start_type=Edge;rbs_motif=None;rbs_spacer=None;gc_cont=0.499
PETSQGLKGGVPGVKGNAPPAFPTPTEEDDGEEDDSDDDEDEETDEAEKKTIEGQSVQGG
KAAQDPGSREKNLSGSDQEIHQSIAPAGDISHSDTQESKAIPTQTEFEKKKEPDENTPAV
ENAHTPVNGENTLLGGVAGGNLPSPSKDGVDSREKDGEDPTSGDKKNVPSPATAATTQSH
RDEGSEGTGEDTKATTVTANTTDTTNTQNSDSSTAVSHTTSPLLLLLVACAAAAAVVAA
>SEQ_1190_PYLH01000266.1_1 PYLH01000266.1_1 # 590 # 928 # -1 # ID=266_1;partial=00;start_type=ATG;rbs_motif=None;rbs_spacer=None;gc_cont=0.381
MRVGTTHPPSPAGASSLFPFQSLFISLSFFFCLFVCSSFFGLPFLDRFSSTEGHSRINTI
LLPFFFSFYFFFLCVFCFFVFSSICFSHVCSCRCVGLLPSVCFFFLKIMYTS
>SEQ_1191_PYLH01000266.1_2 PYLH01000266.1_2 # 1003 # 1149 # -1 # ID=266_2;partial=01;start_type=Edge;rbs_motif=None;rbs_spacer=None;gc_cont=0.449
EIPLRVYPPLPRRFKRLFFAYVFFICLFFCFFLPSARRHRMRQCGDEC
>SEQ_1192_PYLH01000267.1_1 PYLH01000267.1_1 # 2 # 2125 # 1 # ID=267_1;partial=11;start_type=Edge;rbs_motif=None;rbs_spacer=None;gc_cont=0.621
SKSLLSRIDAGYGFVAGCLTVAGRVLTTAAELELNGITNVTTVVACGECTKEGDCFAPLT
TAVSDCKCQCAAGGHGDVCVPAPVPAGPPPPPPPPAPPSPPPNGKCISDMEYPEVAQSVG
SGLSWLCYRNVTFSGGGMSLTVLIGGMTGDVANITFDGCTWRDGAVLLLLGNAHAAVGSL
NIVVTGNTFDDALLSPEGDFPPHTNITISGNHFKVTRLISRSGLDIKRPSCVAMNGLVVS
NDSAVVLSGNVFQSVTASSSAIYVVGSVLRVSWHSLFAVVGNMFHMDDGGATLIYLGGSF
QSSSLDVLNNSAVVIRDNIASRPVKYFMLFYWALRVESWSAVVFQGNDMQGSLNVFFTNY
YTYVYYNSWLQLSGNLCRESPSDAFAYAYPRVNLRNSTVSVSGNKFISSTGTLTVLWIHS
GSSDLTNATVVAACNTVEGGEGAEYSIPSVYNATILNCSDPCTLAASCFPAYTATASSGG
CACRCAEGGHGDACLPVAVPEPSSTDGADSCVQDVRVDGEVSAGFGTSVVCYVGVTFAAD
VVVDVGLMSGSVRNVTLANCTLVGGANLYVVGWLSDPPAGQRADVLISGLESRSGGGVLV
ANRFPPGSRVTVVDSVLIAEKRVAYRGAYDLGDASACLVVHNVNLTGSVLTIARTQVAAV
FRDAVGVLVVGDVALSSRGALYVDGLSVQTALGLCVSVEGGVAASGGS
>SEQ_1193_PYLH01000268.1_1 PYLH01000268.1_1 # 33 # 395 # -1 # ID=268_1;partial=00;start_type=ATG;rbs_motif=None;rbs_spacer=None;gc_cont=0.540
MSRHLFYSAVLVLLVVLVCCGSGAAHAVGSVSGDAQLLQCAESFVLQETPVKPKDGPESK
VKDSFVSPSLVRAGGVMAVLAEGTLARCPTKQVYPADIVAGYVNPAWGLSSLVAEAIKDT

>SEQ_1194_PYLH01000268.1_2 PYLH01000268.1_2 # 635 # 1120 # -1 # ID=268_2;partial=01;start_type=Edge;rbs_motif=None;rbs_spacer=None;gc_cont=0.566
FQESQWRDPGFGIALHEGLRSLIASTVRSVSATTAEASRRVSSGERENPPTRRAGVGGRC
SEERFNGGPAMRECCLQGSRSTWDFYCTYFLLAVCWLVLFAGGCIGPCANVNVSASVCGL
TVPEPLLTGRVITVAVTTTLVCYTVAGGATLFPATSCFGAL
>SEQ_1195_PYLH01000269.1_1 PYLH01000269.1_1 # 1 # 1365 # 1 # ID=269_1;partial=11;start_type=Edge;rbs_motif=None;rbs_spacer=None;gc_cont=0.564
AAILVERGLGVNLSSVFYMDNCAVNSQMHVMYALASGLRVSSGSVFSIQNSSWSAPSTEY
YKGACVFGDVVVAGGSVLQVVSSVFHLGFAMVMATTLTVTDGSWLVHRDNEFRTAYVVYV
ESENGVAFRDQSVWSILHNDFGYGSYSSMTAYMTSFWSPPSDSRPIIYGTCNEARGSPVT
DYRNELNIRTPVTALDCGTCTVDAVCFAAKTSSVSGCGCVCAAGGYGGTCLPAAVPDGLG
PFPLSDANDTEVRCVYGGSISSVDYPDPGARGLCFVNVTFTAAIVLDLWSFDAPGKTLNI
TLLQCVLMGLSIKGSGASVHLSVTSSMLDSGELEFEDDFGASSQMLVAGSKLLSASSHAI
QFPRFTLGTNSTLLLLDNNMEGESFAVSFPVPVVVDGGGIIIKGNTLKSTKRDYSSESAI
YYKDVELKNGGYIDVENNTMSAASGIYFQFFGFCE
>SEQ_1196_PYLH01000270.1_1 PYLH01000270.1_1 # 1 # 618 # -1 # ID=270_1;partial=10;start_type=TTG;rbs_motif=TTTTT;rbs_spacer=14bp;gc_cont=0.521
MFTCVLFLIALRVSSVYLLRGVVCVFALSLIPSASWFVLCCFSAAAICHCAVAVAWLCDL
FLFLLPLCVDGALVCAEGCTQVTGVMAMMMTGRVLLVCALCVLWCGAGGRCDEGVVEGRA
GGGGSAEPPPESEELVTSPETSQGLKGGVPGVKGNAPPAFPTPTEEDDGEEDDSDDDEDE
ETDEAEKKTIEGQSVQGGKAAQDPGS
>SEQ_1197_PYLH01000270.1_2 PYLH01000270.1_2 # 673 # 1038 # 1 # ID=270_2;partial=00;start_type=ATG;rbs_motif=None;rbs_spacer=None;gc_cont=0.541
MAPVRTQQHTDMRPLKQLYACFAYECVGDAFNVTDTGRQQDGTHSRAAEANEVKHTIIIF
YYLITSDHGRRIQISAVECWHAQPAHTPSAQSGVRQRGCGEQQRGTHPRRAADTAVDFTK
T
>SEQ_1198_PYLH01000271.1_1 PYLH01000271.1_1 # 3 # 1550 # -1 # ID=271_1;partial=11;start_type=Edge;rbs_motif=None;rbs_spacer=None;gc_cont=0.686
LCRATLTLHGNAGSGPLLMDGTVALVGAGRRFVVGCLTLNGQALRPMDYRSAGIIGEFRP
VACGVCDADVCCFAAATRTMSGSCRCRCAEGGYGRDCLPVYLPHVDGCNRTPAMPPLSHT
ATLTETRSPTPTWTPTPSLSATQYWPTRHGPTETLQVTETVALSPTRTPTASVSSTLWWS
DVACPTLAVTTTAAGGSLTQNDVRGGGSAVPTRLMVVLPPPFRWARDPQLGTHLSFVPVS
TAQPRGFGGPWGAMLRNATWVRNATNPSTVLELAVPVHRGYFIAADETIVIRCNAVAVSG
GCKGVLLGSFTIRSNTLPAAASALSAVTGVVAGATAVAVVVTGGLGSILEMQALGVFARM
SCASAQERASTVALPYFLSVFAALDPLWMVVGNALLAAVFGCVHCGVTAAFQRWRGVDAA
SAWAAMRFPSLTYVVAHAMHLGIFFGSVLALAMPGARVQHRVVGVVGVLYGVAFPAGVCY
FIARHVGASFAKSLAVFEEAAARAPALPVGYWCPR
>SEQ_1199_PYLH01000272.1_1 PYLH01000272.1_1 # 3 # 233 # 1 # ID=272_1;partial=10;start_type=Edge;rbs_motif=None;rbs_spacer=None;gc_cont=0.558
LFCSSSTHTHKSICTVLCRNALGDGGASNCVSRAEMARPLRVCLRWDHGVIVWMRVGRFL
HLVGCRLTRLHDARLM
>SEQ_1200_PYLH01000272.1_2 PYLH01000272.1_2 # 143 # 1018 # -1 # ID=272_2;partial=00;start_type=ATG;rbs_motif=None;rbs_spacer=None;gc_cont=0.616
MRGECDPGRSPFDCKRVAVPWGRQRPAAEFSSPPPHASTVGTGRSRWSPRSWCHEQQALA
RQDVAHHEDHATGTPTAGLLEVTEANEPRCYVTLVPALLHKNHAGPVLLQSSSNNNPEGR
MAGSSELPDSYEAIFIGAAALAGTTAAGDADGVTAMKRLCGSVSRAAVKPPRPSTTNRAC
GLLEGWRRRGPHHARSNALLQSHPQKNKEVCVEVCREHSDCHRQRRPSWHRPSRVSTHRA
THAPAEQKQRGEKNDPKSRQHPHIRRASCSRVRRHPTKCKKRPTRIHTMTP
>SEQ_1201_PYLH01000272.1_3 PYLH01000272.1_3 # 1015 # 1518 # -1 # ID=272_3;partial=01;start_type=Edge;rbs_motif=None;rbs_spacer=None;gc_cont=0.663
VEPTVRPRSASEGGTAQIPSLTSSCTASGPRRSASTAERESVAAGTLVGDWDAAARRGNE
EMSVAVLGEKTLRSAGPCKATSSCAVETPQGGRPSGESNGSAADPDACSARDGPSVQRPA
SCGRREAQAASRADRLTPSSVSWARRGWKTHASLQLTASQAAIRCSA
>SEQ_1202_PYLH01000273.1_1 PYLH01000273.1_1 # 2 # 352 # 1 # ID=273_1;partial=10;start_type=Edge;rbs_motif=None;rbs_spacer=None;gc_cont=0.496
CGSRGRFLIQTLLRTLSSTRFRSRSHHVGIDVWQVESGSIFKDIMIGDDLKEVLELVEKT
YGSLKKAEADALKVMEDMEKEKRKKEEEEEKEKEKAEEEKDEEELEEKGDGDKEDL
>SEQ_1203_PYLH01000273.1_2 PYLH01000273.1_2 # 469 # 954 # 1 # ID=273_2;partial=00;start_type=ATG;rbs_motif=None;rbs_spacer=None;gc_cont=0.360
MSVQHRRGWNYFFFFFLSFSGKSAHEKTTKEHKIQRNERKKKKQSVENTRRKTKGTEYTT
HIHSQIYIFICKRKRREEKRRGKRRKIKFLEISPKKDELMNGRTRSGGVEREGATGALQR
RNLSLFSFSLFFFFGHFLHFVRFICCLKCLAFFFFLFFPVD
>SEQ_1204_PYLH01000273.1_3 PYLH01000273.1_3 # 954 # 1337 # 1 # ID=273_3;partial=00;start_type=ATG;rbs_motif=TTTTTT;rbs_spacer=13bp;gc_cont=0.490
MWRCDVVLMRTCVCVCGGPSLCAGGSTAITLSYVVAVRKCHPHTPACIYVSTVHIAPVCV
CMCVYVSKDTGYNSIKGGKKKKKKKKEEEGGGSSSGKKHMKERKGEKRDKGCSSKAKRII
GIMMCVA
>SEQ_1205_PYLH01000273.1_4 PYLH01000273.1_4 # 1334 # 1702 # 1 # ID=273_4;partial=00;start_type=ATG;rbs_motif=None;rbs_spacer=None;gc_cont=0.396
MIFYMRFSFLFFYSAFTFCLIFPVLLFLLLWWWWFVFLTGRRGITLRDILNFLFAFSFCF
LLVVFALLCSPQAAQEQKHYTQNNKKKWKKKKKKKKRSFCFSRDCGKGGGAVGVNRDALG
VL
>SEQ_1206_PYLH01000273.1_5 PYLH01000273.1_5 # 1813 # 1917 # 1 # ID=273_5;partial=01;start_type=ATG;rbs_motif=None;rbs_spacer=None;gc_cont=0.581
MAFDLRQKVFRIPNNIAVSAGLRWDFIGADPVDLD
>SEQ_1207_PYLH01000274.1_1 PYLH01000274.1_1 # 45 # 1475 # -1 # ID=274_1;partial=00;start_type=ATG;rbs_motif=None;rbs_spacer=None;gc_cont=0.423
MSHPSEPNRFCERTDEKVVNVKKSTIVLFDWEERDGTRSEDYLPSSELDVTPQEDDEASE
EVRIGVIENASLFKCAFNIFKGNVGSAVFLLPTFYKDSGYIISPIIGLLIGSIVVDCSRL
LVRAKTKVNRKSVSNYLELCDFVLGNPFRYVLLLALLLTQFGFCLLYLQLFGGSMAKLVP
SFSGDDYIWMTVMFALVLPVSFFSDNLSFLAIISIIATICVFFALISTAVLSFMTLHEKG
VEPSTTRFGTSVPLGWFNNMANNMMMLEGIGVVLPVENSCKNKPRFSLLITVVLYLVVGW
YLLYGLSGYLAHGEVLKVSLVDALDVNPFSIAVRVAFTVNIICTYPILFMPGILQLDSLF
GWPPRSRKGILMRIVISLIIYGIAMGAGTGAVNIVVSLIGALPAVVMLILLPSLLSLCLE
NSVEEPHEPRVTWVYWRHNLFGRRCTLIRLRVYIYLCLGIVIMVVGTLSVVKGLVE
>SEQ_1208_PYLH01000274.1_2 PYLH01000274.1_2 # 1496 # 1810 # -1 # ID=274_2;partial=00;start_type=ATG;rbs_motif=None;rbs_spacer=None;gc_cont=0.286
MIIQRGILLFFFQTLYIYIYEESKVSYILFFFFFFLRDLDRPQYSSAHINELCLPFFPPH
IFILTFIMTRIVVSTLGFLLSLFIIILPFFFFFFFFFLRLNTRA
>SEQ_1209_PYLH01000274.1_3 PYLH01000274.1_3 # 2042 # 2194 # -1 # ID=274_3;partial=00;start_type=ATG;rbs_motif=None;rbs_spacer=None;gc_cont=0.386
MYVYILVNECILYDTLYRMNLLGRIRICRGREPIEARVFYFYFAIPPTSC
>SEQ_1210_PYLH01000274.1_4 PYLH01000274.1_4 # 2203 # 2403 # -1 # ID=274_4;partial=00;start_type=ATG;rbs_motif=None;rbs_spacer=None;gc_cont=0.383
MPSQQQHVRAYKYMCVGGVCVCVCIVFNIKVRFFLPCHFLLVLLLLHFFFIFFLGACEKN
DRGRAG
>SEQ_1211_PYLH01000274.1_5 PYLH01000274.1_5 # 2477 # 2839 # 1 # ID=274_5;partial=00;start_type=ATG;rbs_motif=None;rbs_spacer=None;gc_cont=0.523
MSRHLFYYAVLVLLVVLVCCGSGAAHAVGSMSGDAQLLQFAEIFVLQETPVKPKDGSESK
LRDSFVSPSLVRAGGVMAVLAEGALARCPTKQVYPADFVAGYVNPAWGLSSLVVEAIKVT

>SEQ_1212_PYLH01000274.1_6 PYLH01000274.1_6 # 3014 # 3529 # 1 # ID=274_6;partial=01;start_type=GTG;rbs_motif=None;rbs_spacer=None;gc_cont=0.521
MGEATRSRDGEPIEPINWGEPKLLLKKKIPQNTRDAKERFPTAGAGVFKEDGMLVFPFAA
SNDKSEFVSINIYLTDNGNNWVHLEGISFAECLDSHATEWEGSPFMVALFESGRKLYELH
EMGNARTEALRILPGVWVNSQSGVSWDMSLRVEALIAANIEGGDLMLYTQRG
>SEQ_1213_PYLH01000275.1_1 PYLH01000275.1_1 # 1 # 525 # -1 # ID=275_1;partial=10;start_type=TTG;rbs_motif=TTTTT;rbs_spacer=14bp;gc_cont=0.516
MFFLFSCYGALCFCPFTVFNCLMVCGQAASGLLSFVALLLLLVFFTVPCLFFCLSLYVDG
ELVCAEGCTQVTGVMAMMMTGRVLLVCALCVLWCGAGGGGCTEGQLPDVGPPVNPASGAG
VLQAKPETAESGIPGTQPQVPIDNEEAKRLIGEGSLEGSEDNVVADTEDLSEDDE
[truncated: 13,496,235 more chars]
