# Supplementary material for: Identification of vaccine targets in pathogens and design of a vaccine using computational approaches
Source: Sci Rep. 2021 Sep 2;11:17626. doi: 10.1038/s41598-021-96863-x (PMC8413327; doi:10.1038/s41598-021-96863-x)
Supplement: Supplementary file 2 — Supplementary Information 2. [file 41598_2021_96863_MOESM2_ESM.zip › Supplementary Files/Supplementary File 5/Supplementary File Y_B.xlsx]

## Sheet: ALL DATA
Sequence_id	Targetp Location	Signalp Dvalue	Signalp Sp	Instability Index	Is Stable	Number of cleavage sites	Number of amino acids	Adhesion Prediction	Number of MHC ligands	Number of peptides	Allele (MHC Class-I Binding)	Number of high binders	Number of weak binders	TM Helices found	TM Helices Score	Essential Genes Value	Non-bacterial Pathogen Value	Virluence Factor Value	Molecular Weight Value	Molecular Weight Value(KDa)	Molecular Weight Value(KDa)	Non Homology Value	Non Allergen Value	IEDB MHC-I Binding Predictions (Peptide)	IEDB MHC-I Binding Predictions (ic50 nM)	PSORTb Gram+ location	PSORTb Gram+ score	PSORTb Gram- location	PSORTb Gram- score	Wolf PSORT location
S0_SEQ_0_PYLH01000001_1_1	?	0.163	NO	51.5	unstable	35	95	-1.22133	2	87	HLA-A0201	0	1	0	0	0	1	0	10090.3	10.0903	1	1	1	SLFEPLFV	19.22	Cytoplasmic	7.5	Unknown	0	extr
S0_SEQ_10000_PYLH01001996_1_3	?	0.203	NO	35.53	stable	12	46	-0.97755	1	38	HLA-A0201	2	2	[1, 1]	[2895, 2567]	0	1	0	5646.5	5.6465	1	1	1	FLFSFFFF	240.52	X	X	X	X	extr
S0_SEQ_20000_PYLH01003952_1_1	?	0.439	NO	55.44	unstable	34	83	-1.86849	0	75	HLA-A0201	3	3	[1, 1]	[1206, 1188]	0	1	0	9297.73	9.29773	1	1	1	AMTFLPPL	97.05	X	X	X	X	mito
S0_SEQ_30000_PYLH01006824_1_2	?	0.172	NO	81.07	unstable	38	95	-2.53151	0	87	HLA-A0201	1	1	0	0	0	1	0	10702	10.702	1	1	1	LAVTLWIL	2151.89	Unknown	0	Unknown	0	mito
S1_SEQ_1_PYLH01000001_1_2	?	0.157	NO	55	unstable	43	121	-1.79043	0	113	HLA-A0201	1	2	[1, 0]	[509, 0]	0	1	0	12836.7	12.8367	1	1	1	MIAVLPFA	208.91	Unknown	0	Unknown	0	extr
S1_SEQ_10001_PYLH01001996_1_4	?	0.104	NO	64.83	unstable	165	566	-2.3572	7	558	HLA-A0201	4	13	[1, 1]	[2454, 2369]	0	1	0	64180.7	64.1807	1	1	1	FLDSTEFV	20.15	X	X	X	X	cyto
S1_SEQ_20001_PYLH01003952_1_2	?	0.099	NO	38.42	stable	21	64	-1.76503	2	56	HLA-A0201	0	1	0	0	0	1	0	7390.36	7.39036	1	1	1	SLNQTEMV	3549.07	X	X	X	X	extr
S1_SEQ_30001_PYLH01006824_1_3	?	0.098	NO	48.45	unstable	13	45	-1.10962	0	37	HLA-A0201	0	1	0	0	0	1	0	4884.4	4.8844	1	1	1	ALLPAVNI	2572.18	Unknown	0	Unknown	0	cyto_nucl
S10_SEQ_10_PYLH01000001_1_11	?	0.105	NO	40.16	unstable	10	45	-2.27026	0	37	HLA-A0201	0	0	0	0	0	1	0	4797.36	4.79736	1	1	1	MMAGDQRV	1984.51	Unknown	0	Unknown	0	extr
S10_SEQ_10010_PYLH01001996_1_13	?	0.162	NO	35.18	stable	25	74	-1.8558	0	66	HLA-A0201	0	0	0	0	0	1	0	8250.1	8.2501	1	1	1	MLLFFLST	853.65	X	X	X	X	mito_nucl
S10_SEQ_20010_PYLH01003953_1_5	?	0.242	NO	57.71	unstable	29	100	-2.68417	0	92	HLA-A0201	3	9	[1, 1]	[2786, 2663]	0	1	0	11145.3	11.1453	1	1	1	LLLSKWAV	100.94	X	X	X	X	plas
S10_SEQ_30010_PYLH01006828_1_1	?	0.105	NO	34.22	stable	149	475	-0.845419	10	467	HLA-A0201	2	9	[1, 0]	[580, 0]	0	1	0	51601.2	51.6012	1	1	1	YLGVNATV	73.95	Unknown	0	Unknown	0	nucl
S100_SEQ_100_PYLH01000011_1_4	?	0.108	NO	55.19	unstable	44	186	-1.39581	2	178	HLA-A0201	0	2	[1, 1]	[1924, 1909]	0	1	0	20450.4	20.4504	1	1	1	HMPFHAPI	3404.26	Unknown	0	Unknown	0	cyto_nucl
S100_SEQ_10100_PYLH01002016_1_6	?	0.249	NO	44	unstable	204	600	-2.04889	11	592	HLA-A0201	5	17	[5, 5]	[9096, 9079]	0	1	0	68022.5	68.0225	1	1	1	SLFFFFYV	15.27	X	X	X	X	plas
S100_SEQ_20100_PYLH01003986_1_1	?	0.213	NO	52.75	unstable	15	46	-1.78783	1	38	HLA-A0201	2	0	[1, 1]	[2326, 1930]	0	1	0	5550.78	5.55078	1	1	1	FCLCCFSL	1964.85	X	X	X	X	extr
S100_SEQ_30100_PYLH01006848_1_1	?	0.154	NO	31.82	stable	25	85	-1.86123	1	77	HLA-A0201	0	1	0	0	0	1	0	9441.57	9.44157	1	1	1	YIQWAHYV	181.06	Unknown	0	Unknown	0	extr
S1000_SEQ_1000_PYLH01000224_1_7	?	0.167	NO	81.34	unstable	19	57	-2.62319	1	49	HLA-A0201	0	3	0	0	0	1	0	6336.1	6.3361	1	1	1	VLAHHVLV	735.15	CytoplasmicMembrane	9.55	Unknown	0	extr
S1000_SEQ_11000_PYLH01002179_1_3	?	0.277	NO	46.13	unstable	24	70	-2.02503	0	62	HLA-A0201	2	2	[1, 1]	[1047, 925]	0	1	0	7901.27	7.90127	1	1	1	YLCFCLNV	40.21	X	X	X	X	extr
S1000_SEQ_21000_PYLH01004265_1_3	?	0.216	NO	52.26	unstable	19	72	-1.08984	2	64	HLA-A0201	2	3	[2, 1]	[4928, 2855]	0	1	0	8128.87	8.12887	1	1	1	FLFCWFII	31.67	X	X	X	X	plas
S1000_SEQ_31000_PYLH01007077_1_2	?	0.271	NO	29.62	stable	24	70	-0.841768	4	62	HLA-A0201	2	5	[2, 2]	[3828, 3697]	0	1	0	7920.43	7.92043	1	1	1	FLWVFHTL	70.85	CytoplasmicMembrane	9.55	CytoplasmicMembrane	9.82	extr
S1001_SEQ_1001_PYLH01000224_1_8	?	0.308	NO	77.84	unstable	11	36	-2.09668	1	28	HLA-A0201	2	2	[1, 1]	[1169, 1096]	0	1	0	3915.56	3.91556	1	1	1	LADVIAPV	26.73	CytoplasmicMembrane	9.55	CytoplasmicMembrane	9.82	extr
S1001_SEQ_11001_PYLH01002179_1_4	?	0.779	YES	65.95	unstable	38	117	-0.709294	0	109	HLA-A0201	4	3	[3, 3]	[5231, 4800]	0	1	0	12667.5	12.6675	1	1	1	LLLPLPSV	40.47	X	X	X	X	plas
S1001_SEQ_21001_PYLH01004266_1_1	?	0.139	NO	31.62	stable	43	122	-1.87908	2	114	HLA-A0201	2	1	0	0	0	1	0	13863.2	13.8632	1	1	1	FLEFLFLI	10.98	X	X	X	X	cyto
S1001_SEQ_31001_PYLH01007077_1_3	?	0.435	NO	49.76	unstable	15	47	-0.691788	1	39	HLA-A0201	0	2	[1, 1]	[2753, 2455]	0	1	0	5466.48	5.46648	1	1	1	MAICGFLV	1095.44	CytoplasmicMembrane	9.55	Unknown	0	extr
S1002_SEQ_1002_PYLH01000224_1_9	?	0.335	NO	47.85	unstable	82	233	-1.09626	7	225	HLA-A0201	0	7	[1, 1]	[1327, 1225]	0	1	0	25280.9	25.2809	1	1	1	SLFPFLFA	84.18	CytoplasmicMembrane	8.16	Unknown	0	mito
S1002_SEQ_11002_PYLH01002180_1_1	?	0.284	NO	46.15	unstable	32	99	-1.43809	1	91	HLA-A0201	2	2	[2, 2]	[3837, 3451]	0	1	0	11341.4	11.3414	1	1	1	FLFFFLCA	137.09	X	X	X	X	extr
S1002_SEQ_21002_PYLH01004266_1_2	?	0.413	NO	57.16	unstable	36	115	-2.07653	0	107	HLA-A0201	2	3	[2, 2]	[3022, 2823]	0	1	0	12472.9	12.4729	1	1	1	GLMCLLGA	400.32	X	X	X	X	plas
S1002_SEQ_31002_PYLH01007077_1_4	?	0.194	NO	70	unstable	64	166	-1.66311	5	158	HLA-A0201	1	2	0	0	0	1	0	18058.5	18.0585	1	1	1	LDEVMFCV	52.07	CytoplasmicMembrane	9.55	Unknown	0	nucl
S1003_SEQ_1003_PYLH01000224_1_10	?	0.215	NO	40.48	unstable	37	105	-2.54767	2	97	HLA-A0201	1	4	[1, 1]	[2100, 1923]	0	1	0	11308.3	11.3083	1	1	1	HLAVFLPV	247.27	CytoplasmicMembrane	9.55	CytoplasmicMembrane	9.82	extr
S1003_SEQ_11003_PYLH01002180_1_2	?	0.117	NO	42.65	unstable	25	69	-0.570551	2	61	HLA-A0201	0	0	[1, 1]	[2245, 1951]	0	1	0	7957.35	7.95735	1	1	1	ALYCYLHV	43.58	X	X	X	X	extr
S1003_SEQ_21003_PYLH01004267_1_1	?	0.128	NO	34.47	stable	24	85	-1.93932	2	77	HLA-A0201	0	1	0	0	0	1	0	9449.83	9.44983	1	1	1	YMTTNRSI	8940.54	X	X	X	X	cyto
S1003_SEQ_31003_PYLH01007077_1_5	?	0.105	NO	58.87	unstable	60	202	-2.42243	1	194	HLA-A0201	0	3	0	0	0	1	0	23937.7	23.9377	1	1	1	YLPKLISL	79.45	Cytoplasmic	7.5	Cytoplasmic	8.96	cyto
S1004_SEQ_1004_PYLH01000224_1_11	?	0.9	YES	26.59	stable	233	686	-0.922228	24	678	HLA-A0201	8	11	[6, 5]	[7473, 6682]	0	1	0	73997.5	73.9975	1	1	1	LMENGTLV	446.88	CytoplasmicMembrane	9.87	CytoplasmicMembrane	9.86	extr
S1004_SEQ_11004_PYLH01002180_1_3	?	0.163	NO	50.5	unstable	39	131	-2.17149	4	123	HLA-A0201	3	2	[2, 2]	[2841, 2793]	0	1	0	14816.3	14.8163	1	1	1	FLFYFLFI	18.73	X	X	X	X	extr
S1004_SEQ_21004_PYLH01004267_1_2	?	0.152	NO	50.74	unstable	16	41	-2.31657	1	33	HLA-A0201	1	2	[1, 1]	[1917, 1714]	0	1	0	4682.6	4.6826	1	1	1	LLWRTAAL	814.39	X	X	X	X	extr
S1004_SEQ_31004_PYLH01007077_1_6	?	0.185	NO	47.34	unstable	84	288	-1.68762	8	280	HLA-A0201	2	2	0	0	0	1	0	32308.2	32.3082	1	1	1	YLPDTVVL	317.51	Cytoplasmic	7.5	Cytoplasmic	8.96	cyto
S1005_SEQ_1005_PYLH01000225_1_1	?	0.171	NO	62.63	unstable	122	376	-0.937011	4	368	HLA-A0201	1	2	[2, 2]	[1575, 1288]	0	1	0	41046.7	41.0467	1	1	1	ALAMSVGV	545.52	Cytoplasmic	7.5	Unknown	0	mito
S1005_SEQ_11005_PYLH01002180_1_4	?	0.109	NO	54.73	unstable	166	545	-2.12479	7	537	HLA-A0201	1	5	[2, 1]	[1309, 788]	0	1	0	61159.2	61.1592	1	1	1	KMYEEVCL	559.98	X	X	X	X	cyto
S1005_SEQ_21005_PYLH01004268_1_1	?	0.17	NO	36.78	stable	191	515	-1.48435	25	507	HLA-A0201	12	12	[3, 2]	[3256, 1514]	0	1	0	58100.7	58.1007	1	1	1	FLMDDPPA	54.62	X	X	X	X	mito
S1005_SEQ_31005_PYLH01007077_1_7	?	0.11	NO	34.47	stable	32	92	-1.60176	2	84	HLA-A0201	2	1	0	0	0	1	0	10108.5	10.1085	1	1	1	LFDVDVAL	261.52	Unknown	0	Unknown	0	extr
S1006_SEQ_1006_PYLH01000225_1_2	?	0.12	NO	46.86	unstable	20	72	-0.189471	1	64	HLA-A0201	1	0	[1, 1]	[625, 556]	0	1	0	8183.37	8.18337	1	1	1	NLLDGAFV	146.42	Unknown	0	Unknown	0	extr
S1006_SEQ_11006_PYLH01002180_1_5	?	0.233	NO	37.54	stable	15	45	-1.05353	3	37	HLA-A0201	3	1	[1, 1]	[2900, 2881]	0	1	0	5785.94	5.78594	1	1	1	LFNLFYFI	104.89	X	X	X	X	extr
S1006_SEQ_21006_PYLH01004268_1_2	?	0.096	NO	29.08	stable	13	37	-0.687136	1	29	HLA-A0201	0	0	0	0	0	1	0	4192.73	4.19273	1	1	1	RMLSVVEL	571.87	X	X	X	X	extr
S1006_SEQ_31006_PYLH01007077_1_8	?	0.154	NO	58.74	unstable	20	53	-2.0186	3	45	HLA-A0201	1	1	0	0	0	1	0	6226.16	6.22616	1	1	1	FLFQRTVV	91.67	CytoplasmicMembrane	9.55	CytoplasmicMembrane	9.82	mito
S1007_SEQ_1007_PYLH01000225_1_3	?	0.393	NO	44.27	unstable	36	79	-1.98697	5	71	HLA-A0201	5	10	[2, 2]	[3896, 3807]	0	1	0	9104.97	9.10497	1	1	1	KMFSLTYA	112	CytoplasmicMembrane	9.55	CytoplasmicMembrane	9.82	plas
S1007_SEQ_11007_PYLH01002180_1_6	?	0.171	NO	49.65	unstable	286	817	-2.12274	15	809	HLA-A0201	7	16	[4, 3]	[5006, 4222]	0	1	0	90742.3	90.7423	1	1	1	FLICTYTM	118.14	X	X	X	X	plas
S1007_SEQ_21007_PYLH01004269_1_1	?	0.415	NO	-11.07	stable	9	30	-2.16251	0	22	HLA-A0201	0	1	[1, 1]	[1248, 1124]	0	1	0	3293.14	3.29314	1	1	1	NLFLLVEV	211.6	X	X	X	X	extr
S1007_SEQ_31007_PYLH01007077_1_9	?	0.227	NO	48.33	unstable	15	37	-2.24391	1	29	HLA-A0201	1	4	[1, 1]	[908, 777]	0	1	0	4295.98	4.29598	1	1	1	SLFLGFYL	142.75	CytoplasmicMembrane	9.55	CytoplasmicMembrane	9.82	nucl
S1008_SEQ_1008_PYLH01000225_1_4	?	0.356	NO	51.73	unstable	31	77	-1.47343	0	69	HLA-A0201	0	3	[1, 1]	[1285, 1213]	0	1	0	8320.85	8.32085	1	1	1	SLSPCVCV	643.04	CytoplasmicMembrane	9.55	CytoplasmicMembrane	9.82	extr
S1008_SEQ_11008_PYLH01002180_1_7	?	0.504	YES	35.35	stable	37	91	-2.05982	3	83	HLA-A0201	7	9	[3, 3]	[5894, 5740]	0	1	0	10483.6	10.4836	1	1	1	FLSEVYLV	10.42	X	X	X	X	extr
S1008_SEQ_21008_PYLH01004269_1_2	?	0.266	NO	64.35	unstable	51	131	-2.47931	3	123	HLA-A0201	4	8	[2, 2]	[4882, 4587]	0	1	0	15563.4	15.5634	1	1	1	LLFFFFFL	91.94	X	X	X	X	extr
S1008_SEQ_31008_PYLH01007078_1_1	?	0.862	YES	31.76	stable	14	44	-0.94502	0	36	HLA-A0201	0	1	[1, 1]	[2320, 2120]	0	1	0	4917.61	4.91761	1	1	1	FAVLLLLV	1987.58	Unknown	0	Unknown	0	extr
S1009_SEQ_1009_PYLH01000225_1_5	?	0.138	NO	61.33	unstable	53	141	-1.65615	2	133	HLA-A0201	4	3	[1, 1]	[925, 795]	0	1	0	16463.8	16.4638	1	1	1	LLSLLLYL	98.17	Cytoplasmic	7.5	Unknown	0	extr
S1009_SEQ_11009_PYLH01002180_1_8	?	0.194	NO	57.98	unstable	164	517	-1.26632	6	509	HLA-A0201	3	6	[1, 1]	[2172, 2034]	0	1	0	56802	56.802	1	1	1	MWCRDWFA	226.37	X	X	X	X	nucl
S1009_SEQ_21009_PYLH01004269_1_3	?	0.106	NO	90.85	unstable	46	147	-0.995186	4	139	HLA-A0201	2	1	0	0	0	1	0	16374.8	16.3748	1	1	1	LSETQLPL	1052.03	X	X	X	X	nucl
S1009_SEQ_31009_PYLH01007078_1_2	?	0.299	NO	35.89	stable	25	78	-1.42211	0	70	HLA-A0201	0	3	[1, 1]	[1525, 1354]	0	1	0	8597.29	8.59729	1	1	1	FLFCFSLF	676.79	CytoplasmicMembrane	9.55	CytoplasmicMembrane	9.82	extr
S101_SEQ_101_PYLH01000011_1_5	?	0.122	NO	61.29	unstable	33	114	-1.16662	1	106	HLA-A0201	4	2	[1, 1]	[1609, 1445]	0	1	0	12266.1	12.2661	1	1	1	LLWPLMPI	43.26	Unknown	0	Unknown	0	mito
S101_SEQ_10101_PYLH01002016_1_7	?	0.217	NO	38.67	stable	25	68	-1.96897	0	60	HLA-A0201	3	1	[1, 1]	[2223, 2186]	0	1	0	8077.76	8.07776	1	1	1	FLLIPPFA	68.03	X	X	X	X	extr
S101_SEQ_20101_PYLH01003986_1_2	?	0.117	NO	48.93	unstable	189	543	-1.4128	13	535	HLA-A0201	8	4	0	0	0	1	0	62020	62.02	1	1	1	LLFGEFNL	298.02	X	X	X	X	cyto
S101_SEQ_30101_PYLH01006848_1_2	?	0.94	YES	46.85	unstable	100	353	-0.140905	3	345	HLA-A0201	0	7	[2, 2]	[3923, 3883]	0	1	0	36059.5	36.0595	1	1	1	ALCCCPSV	130.2	Unknown	0	Unknown	0	extr
S1010_SEQ_1010_PYLH01000226_1_1	?	0.115	NO	43.54	unstable	278	907	-0.368218	19	899	HLA-A0201	8	18	[10, 9]	[9295, 8738]	0	1	0	94992.2	94.9922	1	1	1	YMPGTESV	123.28	CytoplasmicMembrane	9.55	Unknown	0	extr
S1010_SEQ_11010_PYLH01002180_1_9	?	0.235	NO	43.81	unstable	213	627	-2.10431	13	619	HLA-A0201	2	13	[3, 2]	[2113, 1209]	0	1	0	67916.2	67.9162	1	1	1	FLTVSLGI	174.28	X	X	X	X	extr
S1010_SEQ_21010_PYLH01004269_1_4	?	0.263	NO	38.89	stable	17	60	-0.79415	2	52	HLA-A0201	2	6	[2, 2]	[3893, 3580]	0	1	0	6869.31	6.86931	1	1	1	YIYVYVHV	275.02	X	X	X	X	plas
S1010_SEQ_31010_PYLH01007078_1_3	?	0.116	NO	54.43	unstable	29	104	-1.28822	0	96	HLA-A0201	1	2	[1, 1]	[2346, 2246]	0	1	0	11989.6	11.9896	1	1	1	ILVSYCFL	301.58	CytoplasmicMembrane	9.55	Unknown	0	plas
S1011_SEQ_1011_PYLH01000227_1_1	?	0.337	NO	45.65	unstable	34	105	-1.56546	0	97	HLA-A0201	0	1	[1, 1]	[1865, 1409]	0	1	0	11555.4	11.5554	1	1	1	FLPFCEGV	62.92	Unknown	0	Unknown	0	extr
S1011_SEQ_11011_PYLH01002180_1_11	?	0.133	NO	76.61	unstable	39	98	-2.94781	1	90	HLA-A0201	2	5	[1, 1]	[3112, 3061]	0	1	0	11361.3	11.3613	1	1	1	FIGWVVLL	392.87	X	X	X	X	plas
S1011_SEQ_21011_PYLH01004269_1_5	?	0.15	NO	59.91	unstable	13	39	-1.99406	1	31	HLA-A0201	2	1	[1, 1]	[929, 553]	0	1	0	4512.23	4.51223	1	1	1	LLFPDVEI	554.2	X	X	X	X	extr
S1011_SEQ_31011_PYLH01007079_1_1	?	0.145	NO	45.2	unstable	77	232	-0.706819	2	224	HLA-A0201	1	5	[1, 1]	[2113, 1656]	0	1	0	26298	26.298	1	1	1	LDPPVPFV	436.14	Cytoplasmic	7.5	Cytoplasmic	8.96	mito
S1012_SEQ_1012_PYLH01000227_1_2	?	0.588	YES	51.64	unstable	38	143	-1.9266	4	135	HLA-A0201	0	2	[1, 1]	[696, 543]	0	1	0	15655.7	15.6557	1	1	1	RLHGAPTV	1742.66	Unknown	0	Unknown	0	mito
S1012_SEQ_11012_PYLH01002180_1_12	?	0.109	NO	46.67	unstable	56	181	-3.34763	1	173	HLA-A0201	2	2	0	0	0	1	0	20044.7	20.0447	1	1	1	RLDSFLSL	543.3	X	X	X	X	cyto
S1012_SEQ_21012_PYLH01004270_1_1	?	0.174	NO	49.21	unstable	36	79	-1.23764	4	71	HLA-A0201	2	4	[1, 1]	[2553, 2328]	0	1	0	9114.83	9.11483	1	1	1	YLFFVLFL	43.44	X	X	X	X	extr
S1012_SEQ_31012_PYLH01007080_1_1	?	0.125	NO	73.83	unstable	41	155	-2.029	2	147	HLA-A0201	0	2	[2, 1]	[1751, 840]	0	1	0	17192.8	17.1928	1	1	1	TLSVCVPL	958.33	Unknown	0	Unknown	0	extr
S1013_SEQ_1013_PYLH01000227_1_3	?	0.113	NO	27.32	stable	29	87	-1.62639	3	79	HLA-A0201	2	3	0	0	0	1	0	10552.8	10.5528	1	1	1	LLEGILNL	169.29	Unknown	0	Unknown	0	cyto
S1013_SEQ_11013_PYLH01002180_1_13	?	0.265	NO	50.34	unstable	20	55	-1.22142	2	47	HLA-A0201	2	2	[1, 1]	[1640, 1453]	0	1	0	6397.51	6.39751	1	1	1	FLFYYCFS	357.12	X	X	X	X	extr
S1013_SEQ_21013_PYLH01004270_1_2	?	0.707	YES	53.49	unstable	26	89	-1.15785	4	81	HLA-A0201	1	5	[3, 3]	[6315, 6233]	0	1	0	10494.6	10.4946	1	1	1	FMHGFLFV	10.63	X	X	X	X	plas
S1013_SEQ_31013_PYLH01007080_1_2	?	0.119	NO	43.78	unstable	10	37	-2.13713	1	29	HLA-A0201	0	1	0	0	0	1	0	3913.47	3.91347	1	1	1	FLDDGLTV	14.25	Unknown	0	Unknown	0	extr
S1014_SEQ_1014_PYLH01000227_1_4	?	0.104	NO	24.81	stable	16	55	-2.7455	0	47	HLA-A0201	0	0	0	0	0	1	0	6449.35	6.44935	1	1	1	SIFAMRGV	8154	Unknown	0	Unknown	0	cyto_nucl
S1014_SEQ_11014_PYLH01002180_1_14	?	0.106	NO	33.9	stable	50	147	-0.950684	4	139	HLA-A0201	1	4	0	0	0	1	0	16436.8	16.4368	1	1	1	VLVDTVPL	586.28	X	X	X	X	cyto
S1014_SEQ_21014_PYLH01004270_1_3	?	0.681	YES	59.12	unstable	31	96	-2.0214	2	88	HLA-A0201	2	0	[2, 2]	[2705, 2575]	0	1	0	11016.9	11.0169	1	1	1	FLSFATAL	144.8	X	X	X	X	extr
S1014_SEQ_31014_PYLH01007081_1_1	?	0.103	NO	38.11	stable	50	161	-0.954652	3	153	HLA-A0201	2	2	[1, 1]	[1959, 1683]	0	1	0	16953.2	16.9532	1	1	1	YLIGDSTV	147.56	Unknown	0	Unknown	0	pero
S1015_SEQ_1015_PYLH01000228_1_1	?	0.304	NO	52.45	unstable	57	159	-2.24087	4	151	HLA-A0201	0	6	0	0	0	1	0	17827.3	17.8273	1	1	1	SLLYVYEL	136.12	CytoplasmicMembrane	9.55	Unknown	0	extr
S1015_SEQ_11015_PYLH01002180_1_15	?	0.306	NO	46.1	unstable	370	1174	-1.9737	21	1166	HLA-A0201	20	23	[6, 5]	[6610, 6034]	0	1	0	130955	130.955	0	0	1	MMEVLLSA	56.16	X	X	X	X	golg
S1015_SEQ_21015_PYLH01004270_1_4	?	0.177	NO	49.41	unstable	16	47	-2.37728	1	39	HLA-A0201	1	0	[1, 1]	[1125, 743]	0	1	0	5341.23	5.34123	1	1	1	LFWFSVFL	295.09	X	X	X	X	mito
S1015_SEQ_31015_PYLH01007081_1_2	?	0.335	NO	38.76	stable	53	166	-1.36326	4	158	HLA-A0201	4	3	[3, 3]	[4652, 4147]	0	1	0	18150.2	18.1502	1	1	1	LLFCFVCV	99.37	CytoplasmicMembrane	9.55	CytoplasmicMembrane	9.82	mito
S1016_SEQ_1016_PYLH01000228_1_2	?	0.142	NO	51.61	unstable	21	87	-1.31727	0	79	HLA-A0201	0	0	0	0	0	1	0	9607.87	9.60787	1	1	1	KVCVTAGL	10226.7	Cytoplasmic	7.5	Unknown	0	extr
S1016_SEQ_11016_PYLH01002180_1_16	?	0.208	NO	28.13	stable	28	65	-1.10953	3	57	HLA-A0201	1	2	[2, 2]	[3316, 3058]	0	1	0	7904.37	7.90437	1	1	1	FLSLFFFF	804.02	X	X	X	X	mito
S1016_SEQ_21016_PYLH01004271_1_1	?	0.206	NO	48.34	unstable	73	172	-0.707386	8	164	HLA-A0201	4	9	[3, 3]	[6856, 6592]	0	1	0	20350.7	20.3507	1	1	1	FLFPYTCV	9.49	X	X	X	X	extr
S1016_SEQ_31016_PYLH01007082_1_1	?	0.133	NO	13.72	stable	9	36	-2.31906	0	28	HLA-A0201	0	0	0	0	0	1	0	4034.65	4.03465	1	1	1	HLSMAVCV	2729.24	Unknown	0	Unknown	0	extr
S1017_SEQ_1017_PYLH01000228_1_3	?	0.382	NO	23.28	stable	9	34	-1.22088	0	26	HLA-A0201	1	3	[1, 1]	[1101, 738]	0	1	0	3695.33	3.69533	1	1	1	MLFGVFLL	38.3	Unknown	0	Unknown	0	extr
S1017_SEQ_11017_PYLH01002181_1_1	?	0.103	NO	82.96	unstable	24	79	-1.54003	0	71	HLA-A0201	0	0	0	0	0	1	0	8579.51	8.57951	1	1	1	QAEHVGHV	20181	X	X	X	X	extr
S1017_SEQ_21017_PYLH01004271_1_2	?	0.402	NO	44	unstable	25	78	-1.64476	1	70	HLA-A0201	2	2	[1, 1]	[1646, 1615]	0	1	0	8897.04	8.89704	1	1	1	LVDCTLTL	557.18	X	X	X	X	extr
S1017_SEQ_31017_PYLH01007082_1_2	?	0.148	NO	58.97	unstable	38	105	-2.88824	0	97	HLA-A0201	0	2	[1, 1]	[2201, 2159]	0	1	0	11636.7	11.6367	1	1	1	GLFFFCVV	332.48	Unknown	0	Unknown	0	mito
S1018_SEQ_1018_PYLH01000229_1_1	?	0.103	NO	55.36	unstable	12	41	0.746522	1	33	HLA-A0201	0	0	0	0	0	1	0	4572.25	4.57225	1	1	1	FFPFVVYA	1408.71	Unknown	0	Unknown	0	extr
S1018_SEQ_11018_PYLH01002181_1_2	?	0.142	NO	63.98	unstable	30	86	-1.72093	1	78	HLA-A0201	0	4	0	0	0	1	0	9719.2	9.7192	1	1	1	GLWLSLQL	998.89	X	X	X	X	extr
S1018_SEQ_21018_PYLH01004271_1_3	?	0.116	NO	51.55	unstable	32	107	-2.03583	2	99	HLA-A0201	1	0	[1, 1]	[1433, 851]	0	1	0	12068.7	12.0687	1	1	1	VFFLFCEV	2563.34	X	X	X	X	plas
S1018_SEQ_31018_PYLH01007083_1_1	?	0.218	NO	58.01	unstable	39	125	-1.43036	2	117	HLA-A0201	0	1	[1, 1]	[2500, 2138]	0	1	0	12900.5	12.9005	1	1	1	MLSRVAAV	238.37	CytoplasmicMembrane	9.55	Unknown	0	mito
S1019_SEQ_1019_PYLH01000229_1_2	?	0.283	NO	58.59	unstable	48	142	-2.38088	2	134	HLA-A0201	1	1	[1, 1]	[1053, 954]	0	1	0	15454.6	15.4546	1	1	1	SLLFVLSV	102.18	CytoplasmicMembrane	9.55	Unknown	0	extr
S1019_SEQ_11019_PYLH01002181_1_3	?	0.132	NO	46.58	unstable	52	173	-1.41489	2	165	HLA-A0201	1	3	[2, 2]	[2309, 2044]	0	1	0	18956.6	18.9566	1	1	1	FIDVFIVL	608.73	X	X	X	X	extr
S1019_SEQ_21019_PYLH01004272_1_1	?	0.101	NO	41.59	unstable	101	325	-1.3581	13	317	HLA-A0201	0	2	0	0	0	0	0	36988.3	36.9883	1	1	1	AMHKILQI	4395.07	X	X	X	X	cyto
S1019_SEQ_31019_PYLH01007083_1_2	?	0.414	NO	36.3	stable	16	59	-1.67044	2	51	HLA-A0201	1	4	[2, 2]	[3166, 2771]	0	1	0	6234.42	6.23442	1	1	1	LAPCAILV	483.64	CytoplasmicMembrane	9.55	CytoplasmicMembrane	9.82	extr
S102_SEQ_10102_PYLH01002016_1_8	?	0.864	YES	53.58	unstable	448	1350	-2.1302	26	1342	HLA-A0201	9	32	[4, 3]	[5007, 3984]	0	1	0	153801	153.801	0	1	1	SLEDIYGV	38.9	X	X	X	X	E.R.
S102_SEQ_102_PYLH01000011_1_6	?	0.184	NO	64.22	unstable	36	100	-1.07849	0	92	HLA-A0201	1	2	[1, 1]	[1214, 1065]	0	1	0	10846.3	10.8463	1	1	1	VHALIFLV	2359.46	Unknown	0	Unknown	0	mito
S102_SEQ_20102_PYLH01003986_1_3	?	0.138	NO	51.38	unstable	79	216	-1.48027	3	208	HLA-A0201	2	5	[3, 3]	[3843, 3236]	0	1	0	24384.1	24.3841	1	1	1	LLLVVMTV	157.35	X	X	X	X	plas
S102_SEQ_30102_PYLH01006848_1_3	?	0.897	YES	53.17	unstable	52	149	-0.78709	1	141	HLA-A0201	4	7	[3, 3]	[5411, 4983]	0	1	0	15970	15.97	1	1	1	LLLLCFFV	57.74	CytoplasmicMembrane	9.55	CytoplasmicMembrane	9.86	plas
S1020_SEQ_1020_PYLH01000229_1_3	?	0.141	NO	48.24	unstable	29	107	-2.21765	0	99	HLA-A0201	0	1	[1, 0]	[687, 0]	0	1	0	11704.2	11.7042	1	1	1	IAAGIVRV	6205.52	Cytoplasmic	7.5	Unknown	0	extr
S1020_SEQ_11020_PYLH01002181_1_4	?	0.114	NO	29.12	stable	39	140	-1.46724	3	132	HLA-A0201	1	4	[1, 1]	[968, 517]	1	0	1	15397	15.397	1	0	0	ALTSVFAV	110.02	X	X	X	X	nucl
S1020_SEQ_21020_PYLH01004272_1_2	?	0.181	NO	31	stable	26	71	0.00419034	1	63	HLA-A0201	1	2	0	0	0	1	0	8280.73	8.28073	1	1	1	LLSYLFSL	33.76	X	X	X	X	extr
S1020_SEQ_31020_PYLH01007084_1_1	?	0.174	NO	46.34	unstable	24	87	-1.8257	0	79	HLA-A0201	1	2	[2, 1]	[2861, 1709]	0	1	0	9435.21	9.43521	1	1	1	LPARVWPV	169.55	CytoplasmicMembrane	9.55	CytoplasmicMembrane	9.82	extr
S1021_SEQ_1021_PYLH01000230_1_1	?	0.138	NO	36.49	stable	167	524	-0.646307	11	516	HLA-A0201	4	11	[7, 6]	[5489, 5242]	0	1	0	55831	55.831	1	1	1	YMDNCAVV	83.68	Unknown	0	Unknown	0	plas
S1021_SEQ_11021_PYLH01002182_1_1	?	0.396	NO	40.86	unstable	119	381	-1.56437	5	373	HLA-A0201	4	5	[2, 2]	[3146, 2536]	0	1	0	42035.5	42.0355	1	1	1	MIFEFLMV	34.36	X	X	X	X	mito
S1021_SEQ_21021_PYLH01004273_1_1	?	0.255	NO	28.5	stable	89	271	-1.7878	8	263	HLA-A0201	6	6	[2, 2]	[4519, 4285]	0	1	0	31089.9	31.0899	1	1	1	LLPLVMYV	25.51	X	X	X	X	plas
S1021_SEQ_31021_PYLH01007085_1_1	?	0.116	NO	47.8	unstable	112	340	-1.27727	7	332	HLA-A0201	3	2	0	0	0	1	0	37725.5	37.7255	1	1	1	LAGCEIPV	240.57	Cytoplasmic	7.5	Unknown	0	cysk
S1022_SEQ_1022_PYLH01000231_1_1	?	0.239	NO	73.6	unstable	31	80	-1.23414	2	72	HLA-A0201	0	0	[1, 1]	[1670, 1585]	0	1	0	8620.61	8.62061	1	1	1	SDDFFFFL	5557.89	Unknown	0	Unknown	0	extr
S1022_SEQ_11022_PYLH01002182_1_2	?	0.3	NO	48.72	unstable	14	44	-0.8354	1	36	HLA-A0201	0	0	[1, 1]	[1771, 1597]	0	1	0	4760.4	4.7604	1	1	1	TVMLWFAV	922.82	X	X	X	X	extr
S1022_SEQ_21022_PYLH01004273_1_2	?	0.462	NO	35.47	stable	43	130	-0.956528	3	122	HLA-A0201	1	5	[3, 3]	[5733, 4928]	0	1	0	14664.2	14.6642	1	1	1	FLFLFLFL	52.06	X	X	X	X	plas
S1022_SEQ_31022_PYLH01007086_1_1	?	0.124	NO	36.34	stable	94	280	-2.13788	8	272	HLA-A0201	8	4	[1, 0]	[670, 0]	0	1	0	31390.1	31.3901	1	1	1	VMIDALAV	95.8	Cytoplasmic	7.5	Cytoplasmic	8.96	nucl
S1023_SEQ_1023_PYLH01000231_1_2	?	0.199	NO	15.24	stable	19	56	-1.67704	3	48	HLA-A0201	1	3	[2, 2]	[1593, 1528]	0	1	0	6486.51	6.48651	1	1	1	VMDDFFFI	59.67	Unknown	0	Unknown	0	extr
S1023_SEQ_11023_PYLH01002182_1_3	?	0.24	NO	63.65	unstable	35	113	-2.22976	1	105	HLA-A0201	0	4	[2, 2]	[1684, 1206]	0	1	0	12821.4	12.8214	1	1	1	FLQAMLLV	59.85	X	X	X	X	extr
S1023_SEQ_21023_PYLH01004273_1_3	?	0.117	NO	44.16	unstable	53	176	-1.75801	3	168	HLA-A0201	6	6	[2, 2]	[4638, 4614]	0	1	0	20207.1	20.2071	1	1	1	VLLLLYFV	50.98	X	X	X	X	cyto
S1023_SEQ_31023_PYLH01007086_1_2	?	0.542	YES	45.6	unstable	420	1261	-1.58695	42	1253	HLA-A0201	17	17	[11, 10]	[10603, 9846]	0	1	0	140517	140.517	0	1	1	FLFSNGYV	35	CytoplasmicMembrane	8.16	CytoplasmicMembrane	9.82	plas
S1024_SEQ_1024_PYLH01000231_1_3	?	0.192	NO	57.07	unstable	32	111	-1.50607	3	103	HLA-A0201	0	2	[2, 2]	[2247, 1881]	0	1	0	12586.5	12.5865	1	1	1	SFPLLCFV	3835.07	Cytoplasmic	7.5	Unknown	0	extr
S1024_SEQ_11024_PYLH01002182_1_4	?	0.197	NO	48.7	unstable	29	103	-2.12154	0	95	HLA-A0201	1	0	0	0	0	1	0	11375.1	11.3751	1	1	1	LSDMLVSV	97.8	X	X	X	X	extr
S1024_SEQ_21024_PYLH01004273_1_4	?	0.107	NO	40.01	unstable	14	34	-1.20606	1	26	HLA-A0201	0	1	0	0	0	1	0	3839.46	3.83946	1	1	1	SLFLHSLF	8049.78	X	X	X	X	nucl
S1024_SEQ_31024_PYLH01007086_1_3	?	0.31	NO	38.23	stable	174	535	-2.30389	10	527	HLA-A0201	3	7	[3, 2]	[3837, 3443]	0	1	0	60271.5	60.2715	1	1	1	LIEGVQPV	66.91	CytoplasmicMembrane	9.87	CytoplasmicMembrane	9.82	extr
S1025_SEQ_1025_PYLH01000231_1_4	?	0.169	NO	53.01	unstable	34	135	-0.93931	3	127	HLA-A0201	0	1	[2, 1]	[2466, 1686]	0	1	0	14381.5	14.3815	1	1	1	LGEMVVDV	2218.49	Cytoplasmic	7.5	Unknown	0	extr
S1025_SEQ_11025_PYLH01002182_1_5	?	0.196	NO	65.18	unstable	24	88	-2.32959	4	80	HLA-A0201	2	1	[1, 1]	[1332, 1172]	0	1	0	9083.36	9.08336	1	1	1	LLIESPGA	2338.36	X	X	X	X	extr
S1025_SEQ_21025_PYLH01004274_1_1	?	0.114	NO	29.8	stable	212	640	-1.30079	16	632	HLA-A0201	9	8	0	0	0	1	0	72325	72.325	1	1	1	KLPLVAYI	195.97	X	X	X	X	cyto
S1025_SEQ_31025_PYLH01007086_1_4	?	0.309	NO	44.82	unstable	29	101	-0.819614	3	93	HLA-A0201	4	5	[2, 2]	[4001, 3889]	0	1	0	11782.2	11.7822	1	1	1	FVCFVAFV	105.72	CytoplasmicMembrane	9.55	CytoplasmicMembrane	9.82	plas
S1026_SEQ_1026_PYLH01000231_1_5	?	0.765	YES	45.72	unstable	10	40	-2.69509	0	32	HLA-A0201	2	0	[1, 1]	[1594, 1558]	0	1	0	4404.39	4.40439	1	1	1	ILIALCIL	526.93	Unknown	0	Unknown	0	extr
S1026_SEQ_11026_PYLH01002182_1_6	?	0.15	NO	53.32	unstable	35	121	-1.98944	1	113	HLA-A0201	1	2	[1, 1]	[1935, 1781]	0	1	0	13515.7	13.5157	1	1	1	CMWAPLPL	480.81	X	X	X	X	nucl
S1026_SEQ_21026_PYLH01004275_1_1	?	0.201	NO	41.43	unstable	50	130	-0.35325	6	122	HLA-A0201	2	4	[3, 2]	[5557, 4918]	0	1	0	15134.6	15.1346	1	1	1	ILFYFFSV	20.53	X	X	X	X	mito
S1026_SEQ_31026_PYLH01007086_1_5	?	0.104	NO	51.61	unstable	56	165	-1.01436	5	157	HLA-A0201	2	4	0	0	0	1	0	17970.3	17.9703	1	1	1	MMGLLPSL	63.75	Unknown	0	Unknown	0	extr
S1027_SEQ_1027_PYLH01000231_1_6	?	0.15	NO	38.86	stable	19	54	-1.44882	0	46	HLA-A0201	0	5	[1, 1]	[3386, 3078]	0	1	0	5679.81	5.67981	1	1	1	FMAVLLGA	100.42	CytoplasmicMembrane	9.55	CytoplasmicMembrane	9.86	extr
S1027_SEQ_11027_PYLH01002182_1_7	?	0.175	NO	34.52	stable	21	60	-0.526754	1	52	HLA-A0201	1	0	0	0	0	1	0	6919.79	6.91979	1	1	1	TLFGAAEV	459.05	X	X	X	X	extr
S1027_SEQ_21027_PYLH01004275_1_2	?	0.105	NO	54.2	unstable	128	421	-1.71379	9	413	HLA-A0201	4	3	0	0	0	1	0	47298	47.298	1	1	1	FLPEEFEV	23.56	X	X	X	X	nucl
S1027_SEQ_31027_PYLH01007086_1_6	?	0.209	NO	3.27	stable	12	38	-1.41708	0	30	HLA-A0201	0	2	[1, 1]	[2397, 2238]	0	1	0	4331.22	4.33122	1	1	1	LLIWPLSV	133.76	CytoplasmicMembrane	9.55	Unknown	0	extr
S1028_SEQ_1028_PYLH01000232_1_1	?	0.193	NO	61.89	unstable	49	166	-1.26765	3	158	HLA-A0201	3	5	[4, 3]	[5924, 4997]	0	1	0	18451.7	18.4517	1	1	1	ALFFVLPV	51.86	CytoplasmicMembrane	10	CytoplasmicMembrane	10	plas
S1028_SEQ_11028_PYLH01002182_1_8	?	0.164	NO	55.89	unstable	26	104	-1.82689	1	96	HLA-A0201	1	3	0	0	0	1	0	11196.9	11.1969	1	1	1	LLLNAVVV	290.88	X	X	X	X	extr
S1028_SEQ_21028_PYLH01004275_1_3	?	0.133	NO	18.49	stable	11	38	-0.586716	0	30	HLA-A0201	2	4	[1, 1]	[3229, 3182]	0	1	0	4285.29	4.28529	1	1	1	FLINPLIV	34.51	X	X	X	X	extr
S1028_SEQ_31028_PYLH01007086_1_7	?	0.103	NO	43.48	unstable	368	1106	-1.88549	21	1098	HLA-A0201	16	14	[6, 5]	[8638, 8066]	0	1	0	122917	122.917	0	1	1	FMYFDYVL	86.18	Cytoplasmic	9.95	Unknown	0	plas
S1029_SEQ_1029_PYLH01000232_1_2	?	0.875	YES	34.58	stable	185	621	-1.04584	16	613	HLA-A0201	3	10	[1, 1]	[2264, 2046]	0	1	0	67691	67.691	1	1	1	YLGVNATV	73.95	Unknown	0	CytoplasmicMembrane	9.86	extr
S1029_SEQ_11029_PYLH01002182_1_9	?	0.379	NO	39.44	stable	31	108	-1.22232	1	100	HLA-A0201	1	0	[1, 1]	[1389, 905]	0	1	0	11839.7	11.8397	1	1	1	LWGIARSV	1055.44	X	X	X	X	extr
S1029_SEQ_21029_PYLH01004276_1_1	?	0.109	NO	19.18	stable	6	42	-2.15723	0	34	HLA-A0201	0	0	0	0	0	1	0	4544.75	4.54475	1	1	1	FGRVTPNL	27118.3	X	X	X	X	nucl
S1029_SEQ_31029_PYLH01007087_1_1	?	0.144	NO	44.23	unstable	75	218	-1.99543	8	210	HLA-A0201	4	2	[2, 1]	[1047, 510]	1	0	1	23818.3	23.8183	1	0	0	ALLSYSFV	37.74	Cytoplasmic	9.64	Unknown	0	extr
S103_SEQ_10103_PYLH01002017_1_1	?	0.113	NO	55.7	unstable	308	1038	-2.22732	10	1030	HLA-A0201	1	14	0	0	0	1	0	116951	116.951	0	1	1	FLDEEAAV	63.6	X	X	X	X	nucl
S103_SEQ_103_PYLH01000012_1_2	?	0.115	NO	62.19	unstable	27	75	-2.74251	2	67	HLA-A0201	0	2	0	0	0	1	0	8559.86	8.55986	1	1	1	MLDGLPRL	131.07	CytoplasmicMembrane	9.55	Unknown	0	mito
S103_SEQ_20103_PYLH01003987_1_1	?	0.118	NO	50.71	unstable	35	71	-2.67419	4	63	HLA-A0201	4	7	[2, 1]	[6250, 3465]	0	1	0	8548.08	8.54808	1	1	1	FLSGISLV	29.85	X	X	X	X	extr
S103_SEQ_30103_PYLH01006848_1_4	?	0.144	NO	42.27	unstable	25	64	-0.310592	0	56	HLA-A0201	0	0	[1, 1]	[1671, 1670]	0	1	0	6743.76	6.74376	1	1	1	FAFPSVAV	1599.5	CytoplasmicMembrane	9.55	Unknown	0	extr
S1030_SEQ_1030_PYLH01000233_1_1	?	0.171	NO	39.21	stable	60	190	-0.935994	7	182	HLA-A0201	7	8	[3, 2]	[5760, 5227]	0	1	0	21370	21.37	1	1	1	FLCFFMFV	11.96	CytoplasmicMembrane	10	CytoplasmicMembrane	10	plas
S1030_SEQ_11030_PYLH01002182_1_10	?	0.323	NO	40.97	unstable	35	126	-1.33727	4	118	HLA-A0201	0	2	[1, 1]	[950, 579]	0	1	0	14262.7	14.2627	1	1	1	LVDFFFFL	69.43	X	X	X	X	extr
S1030_SEQ_21030_PYLH01004276_1_2	?	0.167	NO	45.67	unstable	24	71	-1.54167	3	63	HLA-A0201	2	5	[2, 1]	[1368, 1009]	0	1	0	8198.42	8.19842	1	1	1	FIKGFFSL	679.52	X	X	X	X	extr
S1030_SEQ_31030_PYLH01007087_1_2	?	0.044	NO	36.98	stable	22	55	-0.649984	5	47	HLA-A0201	4	4	[1, 1]	[2471, 2275]	0	1	0	7167.68	7.16768	1	1	1	FLYPFFFV	5.25	CytoplasmicMembrane	9.55	CytoplasmicMembrane	9.82	plas
S1031_SEQ_1031_PYLH01000233_1_2	?	0.206	NO	32.42	stable	259	770	-1.32664	23	762	HLA-A0201	8	15	[5, 4]	[5933, 5861]	0	1	0	84084.2	84.0842	1	1	1	YLCLNATV	66.33	CytoplasmicMembrane	9.95	CytoplasmicMembrane	10	plas
S1031_SEQ_11031_PYLH01002182_1_11	?	0.274	NO	27.93	stable	14	55	-0.289705	1	47	HLA-A0201	0	1	0	0	0	1	0	6281.16	6.28116	1	1	1	LQWNTIKI	8521.56	X	X	X	X	cyto
S1031_SEQ_21031_PYLH01004276_1_3	?	0.101	NO	81.42	unstable	20	48	-1.70129	0	40	HLA-A0201	0	0	0	0	0	1	0	5476.12	5.47612	1	1	1	LLKSCAFF	9226.52	X	X	X	X	cyto
S1031_SEQ_31031_PYLH01007087_1_3	?	0.182	NO	65.42	unstable	26	81	-1.90817	0	73	HLA-A0201	2	4	[1, 1]	[2130, 1910]	0	1	0	8904.39	8.90439	1	1	1	LFVFPFPL	145.03	CytoplasmicMembrane	9.55	CytoplasmicMembrane	9.82	plas
S1032_SEQ_1032_PYLH01000233_1_3	?	0.662	YES	25.84	stable	21	72	-2.13183	0	64	HLA-A0201	0	3	[1, 1]	[1474, 1124]	0	1	0	7675.03	7.67503	1	1	1	GMVMLWFA	503.74	Unknown	0	Unknown	0	extr
S1032_SEQ_11032_PYLH01002182_1_12	?	0.112	NO	47.68	unstable	28	75	-1.95852	0	67	HLA-A0201	0	0	0	0	0	1	0	8399.32	8.39932	1	1	1	FLNAPISF	6634.22	X	X	X	X	cyto_nucl
S1032_SEQ_21032_PYLH01004276_1_4	?	0.15	NO	34.79	stable	129	367	-1.96516	8	359	HLA-A0201	4	6	0	0	0	1	0	40702.6	40.7026	1	1	1	FVLGLFLL	184.37	X	X	X	X	mito
S1032_SEQ_31032_PYLH01007087_1_4	?	0.114	NO	46.96	unstable	64	203	-1.39777	8	195	HLA-A0201	4	4	0	0	0	1	0	23524.4	23.5244	1	1	1	FVLSIIYI	162.4	Cytoplasmic	7.5	Unknown	0	cyto_nucl
S1033_SEQ_1033_PYLH01000233_1_4	?	0.195	NO	70.03	unstable	70	224	-1.03712	2	216	HLA-A0201	2	2	0	0	0	1	0	24464.4	24.4644	1	1	1	AMHEVPPV	121.22	CytoplasmicMembrane	9.55	Periplasmic	9.83	mito
S1033_SEQ_11033_PYLH01002183_1_1	?	0.181	NO	49.91	unstable	71	207	-2.35475	3	199	HLA-A0201	0	1	[1, 0]	[973, 0]	0	1	0	22448.2	22.4482	1	1	1	RLCLAAPI	1469.17	X	X	X	X	mito
S1033_SEQ_21033_PYLH01004277_1_1	?	0.131	NO	60.48	unstable	51	117	-2.57291	3	109	HLA-A0201	4	9	[2, 2]	[3891, 3664]	0	1	0	13141.3	13.1413	1	1	1	LTFDFVFV	156.11	X	X	X	X	plas
S1033_SEQ_31033_PYLH01007087_1_5	?	0.158	NO	38.93	stable	27	68	-1.91568	4	60	HLA-A0201	1	1	[1, 1]	[2392, 2377]	0	1	0	7756.96	7.75696	1	1	1	YMRFLCHV	48.81	CytoplasmicMembrane	9.55	Unknown	0	extr
S1034_SEQ_1034_PYLH01000234_1_1	?	0.149	NO	43.02	unstable	197	662	-1.0093	19	654	HLA-A0201	7	16	[9, 8]	[9533, 8268]	0	1	0	67599.9	67.5999	1	1	1	RMAGLYFV	26.46	Unknown	0	Extracellular	9.64	extr
S1034_SEQ_11034_PYLH01002183_1_2	?	0.112	NO	55.58	unstable	28	80	-2.37771	4	72	HLA-A0201	0	1	0	0	0	1	0	8501.48	8.50148	1	1	1	ILIGAAAL	1796.79	X	X	X	X	nucl
S1034_SEQ_21034_PYLH01004277_1_2	?	0.107	NO	32.15	stable	30	83	-2.6942	0	75	HLA-A0201	0	0	0	0	0	1	0	9780.46	9.78046	1	0	1	DLSYIQEV	10280.1	X	X	X	X	nucl
S1034_SEQ_31034_PYLH01007087_1_6	?	0.502	YES	27.29	stable	21	67	-0.962331	0	59	HLA-A0201	2	2	[1, 1]	[2733, 2640]	0	1	0	7524.22	7.52422	1	1	1	LFGICVCV	238.02	CytoplasmicMembrane	9.55	CytoplasmicMembrane	9.86	extr
S1035_SEQ_1035_PYLH01000235_1_1	?	0.112	NO	40.03	unstable	53	177	-1.00608	9	169	HLA-A0201	1	3	[1, 1]	[961, 859]	0	1	0	19667.9	19.6679	1	1	1	SLAKQWLV	205.56	Cytoplasmic	7.5	Unknown	0	cyto
S1035_SEQ_11035_PYLH01002183_1_3	?	0.167	NO	71.4	unstable	69	212	-2.50371	2	204	HLA-A0201	1	2	0	0	0	1	0	23438.2	23.4382	1	1	1	VMSVSVYV	107.02	X	X	X	X	nucl
S1035_SEQ_21035_PYLH01004277_1_3	?	0.161	NO	45.2	unstable	153	429	-1.5645	14	421	HLA-A0201	7	8	[2, 1]	[1355, 866]	0	1	0	47679.8	47.6798	1	1	1	FLVFTCFV	40.6	X	X	X	X	extr
S1035_SEQ_31035_PYLH01007087_1_7	?	0.17	NO	24.93	stable	25	56	-1.94073	1	48	HLA-A0201	4	2	[1, 1]	[2919, 2886]	0	1	0	6804.15	6.80415	1	1	1	ILFFLASV	57.87	CytoplasmicMembrane	9.55	CytoplasmicMembrane	9.82	extr
S1036_SEQ_1036_PYLH01000235_1_2	?	0.109	NO	49.97	unstable	48	152	-0.49245	0	144	HLA-A0201	0	5	[1, 1]	[2417, 1981]	0	1	0	14895.2	14.8952	1	1	1	VLLVVVAA	1886.44	CytoplasmicMembrane	9.55	Unknown	0	plas
S1036_SEQ_11036_PYLH01002183_1_4	?	0.097	NO	31.89	stable	59	185	-0.699612	1	177	HLA-A0201	2	2	[1, 1]	[1873, 1819]	0	1	0	18151.3	18.1513	1	1	1	LLLGLWGL	60.9	X	X	X	X	plas
S1036_SEQ_21036_PYLH01004278_1_1	?	0.725	YES	48.79	unstable	25	69	-0.953803	8	61	HLA-A0201	1	4	[2, 2]	[2477, 2406]	0	1	0	8185.57	8.18557	1	1	1	LWCISAYV	32.33	X	X	X	X	extr
S1036_SEQ_31036_PYLH01007087_1_8	?	0.106	NO	52.7	unstable	139	464	-1.19888	16	456	HLA-A0201	3	6	[1, 0]	[612, 0]	0	1	0	50823.9	50.8239	1	1	1	YMADTATA	554.05	CytoplasmicMembrane	9.55	Periplasmic	9.83	cyto_nucl
S1037_SEQ_1037_PYLH01000235_1_3	?	0.421	NO	41.98	unstable	32	150	-1.67887	1	142	HLA-A0201	0	6	[4, 4]	[5742, 5730]	0	1	0	16687.7	16.6877	1	1	1	ALGCLVGL	557.48	CytoplasmicMembrane	10	CytoplasmicMembrane	10	plas
S1037_SEQ_11037_PYLH01002184_1_1	?	0.116	NO	49.81	unstable	34	108	-1.35104	0	100	HLA-A0201	2	2	[1, 1]	[2383, 2082]	0	1	0	11279.7	11.2797	1	1	1	LIPLVLLV	187.71	X	X	X	X	plas
S1037_SEQ_21037_PYLH01004278_1_2	?	0.221	NO	39.65	stable	27	76	-1.15709	2	68	HLA-A0201	2	8	[1, 1]	[2819, 2766]	0	1	0	8923.79	8.92379	1	1	1	FLFELFAS	136.95	X	X	X	X	plas
S1037_SEQ_31037_PYLH01007087_1_9	?	0.357	NO	39.96	stable	53	126	-1.86616	2	118	HLA-A0201	11	14	[2, 2]	[6659, 6191]	0	1	0	14656	14.656	1	1	1	LLGGFFAV	40.66	CytoplasmicMembrane	10	CytoplasmicMembrane	10	plas
S1038_SEQ_1038_PYLH01000235_1_4	?	0.104	NO	55.21	unstable	28	84	-2.63743	0	76	HLA-A0201	0	0	0	0	0	1	0	9171.17	9.17117	1	1	1	QASCAIGV	9204.58	Unknown	0	Unknown	0	cyto
S1038_SEQ_11038_PYLH01002184_1_2	?	0.124	NO	63.3	unstable	57	174	-1.27552	1	166	HLA-A0201	1	1	0	0	0	1	0	19743.4	19.7434	1	1	1	KLFEVQIL	125.72	X	X	X	X	extr
S1038_SEQ_21038_PYLH01004278_1_3	?	0.117	NO	56.59	unstable	173	508	-1.77585	8	500	HLA-A0201	6	5	[2, 1]	[1906, 678]	0	1	0	56042.9	56.0429	1	1	1	LLLSLLWL	83.17	X	X	X	X	nucl
S1038_SEQ_31038_PYLH01007087_1_10	?	0.299	NO	49.94	unstable	16	67	-0.619648	5	59	HLA-A0201	1	3	[2, 1]	[2127, 1295]	0	1	0	7622.04	7.62204	1	1	1	SMYVCMCV	233.75	Unknown	0	Unknown	0	extr
S1039_SEQ_1039_PYLH01000235_1_5	?	0.827	YES	57.98	unstable	29	112	0.552735	1	104	HLA-A0201	0	3	[1, 1]	[2193, 1996]	0	1	0	11894.1	11.8941	1	1	1	RLLCALLV	248.91	Unknown	0	Unknown	0	extr
S1039_SEQ_11039_PYLH01002185_1_1	?	0.11	NO	44.07	unstable	38	171	-0.311036	1	163	HLA-A0201	0	3	[1, 1]	[1939, 1762]	0	1	0	16527	16.527	1	1	1	LLLLVACA	1817.79	X	X	X	X	plas
S1039_SEQ_21039_PYLH01004279_1_1	?	0.128	NO	40.14	unstable	33	99	-1.18445	1	91	HLA-A0201	0	1	0	0	0	1	0	11205.7	11.2057	1	1	1	ILMIVHCV	94.92	X	X	X	X	cyto_nucl
S1039_SEQ_31039_PYLH01007087_1_11	?	0.364	NO	37.95	stable	61	174	-1.07175	4	166	HLA-A0201	2	12	[4, 4]	[8795, 8022]	0	1	0	20619.9	20.6199	1	1	1	AVFNTFYV	135.93	CytoplasmicMembrane	9.35	CytoplasmicMembrane	10	plas
S104_SEQ_10104_PYLH01002017_1_2	?	0.49	YES	25.25	stable	32	106	-1.11719	2	98	HLA-A0201	1	3	[2, 2]	[4316, 3888]	0	1	0	12006	12.006	1	1	1	KMCCCSFL	474.37	X	X	X	X	plas
S104_SEQ_104_PYLH01000012_1_3	?	0.471	YES	47.66	unstable	101	265	-1.82977	4	257	HLA-A0201	1	4	[2, 1]	[1152, 608]	0	1	0	29460	29.46	1	1	1	YLGCVCAL	114.16	Unknown	0	Unknown	0	mito
S104_SEQ_20104_PYLH01003987_1_2	?	0.1	NO	68.33	unstable	115	413	-1.43576	2	405	HLA-A0201	0	1	0	0	0	1	0	48750	48.75	1	1	1	FLSAGEPV	99.76	X	X	X	X	nucl
S104_SEQ_30104_PYLH01006848_1_5	?	0.178	NO	56.29	unstable	35	111	-1.44745	1	103	HLA-A0201	1	1	[2, 1]	[2374, 1550]	0	1	0	12197	12.197	1	1	1	ALAGGIFA	768.21	Cytoplasmic	7.5	Unknown	0	extr
S1040_SEQ_1040_PYLH01000236_1_2	?	0.14	NO	24.4	stable	28	79	-2.42171	1	71	HLA-A0201	0	0	0	0	0	1	0	9025.25	9.02525	1	1	1	MICVRHAV	2857.18	Unknown	0	Unknown	0	mito
S1040_SEQ_11040_PYLH01002185_1_2	?	0.257	NO	55.07	unstable	46	175	-1.7481	3	167	HLA-A0201	1	0	[1, 1]	[1714, 1152]	0	1	0	20330.8	20.3308	1	1	1	QMPWCVGV	701.9	X	X	X	X	mito
S1040_SEQ_21040_PYLH01004279_1_2	?	0.102	NO	41.76	unstable	51	158	-1.16025	3	150	HLA-A0201	1	1	0	0	0	1	0	17738.8	17.7388	1	1	1	LLVGSDTV	2768.89	X	X	X	X	cyto
S1040_SEQ_31040_PYLH01007088_1_1	?	0.18	NO	46.12	unstable	187	584	-1.54581	11	576	HLA-A0201	7	11	[3, 2]	[3098, 2831]	0	1	0	67385.4	67.3854	1	1	1	LWLLVISV	179.56	Cytoplasmic	7.5	Cytoplasmic	8.96	mito
S1041_SEQ_1041_PYLH01000236_1_3	?	0.11	NO	52.81	unstable	25	59	-3.22173	0	51	HLA-A0201	0	0	0	0	0	1	0	6995.27	6.99527	1	1	1	CVFEGAFL	4713.77	Unknown	0	Unknown	0	extr
S1041_SEQ_11041_PYLH01002186_1_1	?	0.695	YES	58.09	unstable	29	76	-2.08982	4	68	HLA-A0201	1	1	[2, 2]	[2823, 2778]	0	1	0	8236.52	8.23652	1	1	1	FLFLFFSS	483.37	X	X	X	X	extr
S1041_SEQ_21041_PYLH01004279_1_3	?	0.871	YES	44.43	unstable	13	53	-0.836335	2	45	HLA-A0201	0	3	[1, 1]	[2403, 2203]	0	1	0	5608.8	5.6088	1	1	1	LLLLVVMV	345.15	X	X	X	X	extr
S1041_SEQ_31041_PYLH01007089_1_1	?	0.145	NO	39.61	stable	40	131	-1.44959	3	123	HLA-A0201	2	0	[1, 0]	[625, 0]	0	1	0	15787.3	15.7873	1	1	1	FVEKIIPI	333.69	Cytoplasmic	7.5	Cytoplasmic	8.96	mito
S1042_SEQ_1042_PYLH01000237_1_1	?	0.808	YES	45.92	unstable	80	324	-0.136215	1	316	HLA-A0201	0	4	[1, 1]	[2235, 1736]	0	1	0	32772.1	32.7721	1	1	1	ALCCCPSV	130.2	Extracellular	9.13	Extracellular	9.65	extr
S1042_SEQ_11042_PYLH01002186_1_2	?	0.104	NO	33.36	stable	86	269	-1.20841	8	261	HLA-A0201	1	0	0	0	0	1	0	30324.8	30.3248	1	1	1	LLDAVAQL	920.75	X	X	X	X	cyto
S1042_SEQ_21042_PYLH01004279_1_4	?	0.176	NO	52.89	unstable	35	110	-1.62981	1	102	HLA-A0201	0	3	[2, 2]	[3422, 2980]	0	1	0	11951.2	11.9512	1	1	1	FLFSPVTL	76.31	X	X	X	X	extr
S1042_SEQ_31042_PYLH01007089_1_2	?	0.102	NO	61.35	unstable	29	82	-1.35311	1	74	HLA-A0201	0	1	0	0	0	1	0	9601.82	9.60182	1	1	1	YSFASVFV	788.3	Unknown	0	Unknown	0	cyto
S1043_SEQ_1043_PYLH01000237_1_2	?	0.313	NO	43.08	unstable	22	77	-1.46664	2	69	HLA-A0201	1	1	[2, 2]	[4055, 3446]	0	1	0	8234.72	8.23472	1	1	1	HLFSCVCV	290.3	CytoplasmicMembrane	9.55	CytoplasmicMembrane	9.82	plas
S1043_SEQ_11043_PYLH01002186_1_3	?	0.173	NO	61.66	unstable	11	45	-1.4124	1	37	HLA-A0201	1	2	[1, 1]	[3001, 2646]	0	1	0	5208.1	5.2081	1	1	1	MFIAFLFV	402.33	X	X	X	X	extr
S1043_SEQ_21043_PYLH01004279_1_5	?	0.12	NO	37.98	stable	18	69	-1.26326	0	61	HLA-A0201	0	0	0	0	0	1	0	7182.2	7.1822	1	1	1	NLVEPEAV	4779.5	X	X	X	X	mito
S1043_SEQ_31043_PYLH01007089_1_3	?	0.139	NO	66.21	unstable	45	142	-1.74895	3	134	HLA-A0201	0	2	0	0	0	1	0	16982.9	16.9829	1	1	1	MSWEFIYV	123.17	Unknown	0	Unknown	0	cyto
S1044_SEQ_1044_PYLH01000237_1_3	?	0.318	NO	50.99	unstable	16	51	-2.51667	0	43	HLA-A0201	0	1	[2, 1]	[2835, 1046]	0	1	0	5799.95	5.79995	1	1	1	SLVNFYCV	400.08	Unknown	0	Unknown	0	extr
S1044_SEQ_11044_PYLH01002186_1_4	?	0.103	NO	46.53	unstable	74	245	-2.04051	4	237	HLA-A0201	2	2	0	0	0	1	0	28406.4	28.4064	1	1	1	KLLSVMRV	141.41	X	X	X	X	cyto
S1044_SEQ_21044_PYLH01004279_1_6	?	0.461	NO	88.37	unstable	24	84	-1.07942	0	76	HLA-A0201	2	5	[2, 2]	[3754, 3654]	0	1	0	9418.4	9.4184	1	1	1	RLCCTFFV	31.3	X	X	X	X	extr
S1044_SEQ_31044_PYLH01007090_1_1	?	0.178	NO	61.72	unstable	30	98	-1.34052	0	90	HLA-A0201	0	1	0	0	0	1	0	11637.2	11.6372	1	1	1	MSWEFIYV	123.17	CytoplasmicMembrane	9.55	Unknown	0	nucl
S1045_SEQ_1045_PYLH01000237_1_4	?	0.122	NO	49.28	unstable	10	32	-2.28133	0	24	HLA-A0201	0	0	0	0	0	1	0	3560.08	3.56008	1	1	1	FIAVEMRI	3580	Unknown	0	Unknown	0	cysk
S1045_SEQ_11045_PYLH01002186_1_5	?	0.134	NO	67.74	unstable	20	50	-2.64234	2	42	HLA-A0201	0	0	0	0	0	1	0	5470.33	5.47033	1	1	1	HLFSTPFA	1127.17	X	X	X	X	extr
S1045_SEQ_21045_PYLH01004280_1_1	?	0.577	YES	59.6	unstable	39	94	-0.964141	0	86	HLA-A0201	2	2	[2, 2]	[1858, 1680]	0	1	0	10080.9	10.0809	1	1	1	LLSMSLTV	184.3	X	X	X	X	extr
S1045_SEQ_31045_PYLH01007090_1_2	?	0.213	NO	50.78	unstable	68	214	-0.64645	2	206	HLA-A0201	0	6	[3, 2]	[3083, 2552]	0	1	0	24060.9	24.0609	1	1	1	FIYYFNCV	261.56	CytoplasmicMembrane	8.16	CytoplasmicMembrane	9.82	extr
S1046_SEQ_1046_PYLH01000238_1_1	?	0.122	NO	40.26	unstable	148	499	-0.181661	11	491	HLA-A0201	1	12	[5, 4]	[4403, 4094]	0	1	0	52495.6	52.4956	1	1	1	YLLAVTTV	24.7	Unknown	0	Unknown	0	plas
S1046_SEQ_11046_PYLH01002186_1_6	?	0.106	NO	45.05	unstable	170	484	-1.69222	12	476	HLA-A0201	7	11	[1, 0]	[542, 0]	0	1	0	52952.2	52.9522	1	1	1	LLDDIEAV	136.05	X	X	X	X	nucl
S1046_SEQ_21046_PYLH01004280_1_2	?	0.108	NO	37.59	stable	38	115	-0.10838	0	107	HLA-A0201	1	3	[1, 1]	[2906, 2756]	0	1	0	11731.6	11.7316	1	1	1	LLIGACVV	489.88	X	X	X	X	plas
S1046_SEQ_31046_PYLH01007091_1_1	?	0.097	NO	58.18	unstable	100	378	0.209185	9	370	HLA-A0201	0	1	[1, 0]	[500, 0]	0	1	0	40440.3	40.4403	1	1	1	VLTEVVDV	1563.55	Unknown	0	Extracellular	9.64	nucl
S1047_SEQ_1047_PYLH01000239_1_1	?	0.116	NO	37.87	stable	205	700	-0.187509	21	692	HLA-A0201	5	17	[9, 9]	[8903, 8149]	0	1	0	73930.7	73.9307	1	1	1	YMPGTESV	123.28	CytoplasmicMembrane	9.35	CytoplasmicMembrane	9.46	cyto
S1047_SEQ_11047_PYLH01002186_1_7	?	0.106	NO	41.71	unstable	268	792	-2.14239	19	784	HLA-A0201	13	27	[2, 1]	[1851, 1037]	0	1	0	89967.6	89.9676	1	1	1	MLECCFEL	32.41	X	X	X	X	cyto
S1047_SEQ_21047_PYLH01004280_1_3	?	0.147	NO	46.88	unstable	123	434	-0.864337	9	426	HLA-A0201	6	14	[4, 4]	[9656, 9429]	0	1	0	46306	46.306	1	1	1	FLIATFSL	19.05	X	X	X	X	plas
S1047_SEQ_31047_PYLH01007092_1_1	?	0.107	NO	28.88	stable	22	58	-2.15449	3	50	HLA-A0201	1	2	[1, 1]	[2086, 2026]	0	1	0	6123.06	6.12306	1	1	1	LLLGLWGI	66.97	Unknown	0	Unknown	0	cyto
S1048_SEQ_1048_PYLH01000240_1_1	?	0.129	NO	39.29	stable	76	245	-1.19287	7	237	HLA-A0201	4	13	[3, 3]	[4221, 3969]	0	1	0	25685.4	25.6854	1	1	1	ALMDGVYI	31.55	CytoplasmicMembrane	9.55	Unknown	0	plas
S1048_SEQ_11048_PYLH01002186_1_8	?	0.156	NO	62.81	unstable	34	90	-0.476423	3	82	HLA-A0201	5	0	[1, 1]	[1642, 1002]	0	1	0	10552.3	10.5523	1	1	1	FLFFILPL	23.78	X	X	X	X	mito
S1048_SEQ_21048_PYLH01004280_1_4	?	0.348	NO	51.43	unstable	28	74	-1.48965	1	66	HLA-A0201	2	1	[1, 1]	[1285, 1227]	0	1	0	8343.85	8.34385	1	1	1	RLFYCFFL	71.09	X	X	X	X	extr
S1048_SEQ_31048_PYLH01007092_1_2	?	0.306	NO	70.21	unstable	38	89	-1.29793	1	81	HLA-A0201	1	9	[2, 2]	[4380, 4065]	0	1	0	10291.2	10.2912	1	1	1	LLFFSSFL	426.75	CytoplasmicMembrane	9.55	CytoplasmicMembrane	9.82	extr
S1049_SEQ_1049_PYLH01000240_1_2	?	0.117	NO	18.35	stable	18	49	-1.19825	2	41	HLA-A0201	0	1	[1, 0]	[678, 0]	0	1	0	5677.63	5.67763	1	1	1	MQLEILLL	726.77	Cytoplasmic	7.5	Unknown	0	extr
S1049_SEQ_11049_PYLH01002186_1_9	?	0.126	NO	65.21	unstable	71	219	-1.73142	5	211	HLA-A0201	2	3	[1, 0]	[605, 0]	0	1	0	24258.2	24.2582	1	1	1	LLDGIVSA	391.22	X	X	X	X	cyto_nucl
S1049_SEQ_21049_PYLH01004281_1_1	?	0.132	NO	61.67	unstable	13	47	-2.66995	1	39	HLA-A0201	1	2	[1, 1]	[1550, 865]	0	1	0	5112.02	5.11202	1	1	1	LLLLLTPL	306.85	X	X	X	X	mito
S1049_SEQ_31049_PYLH01007092_1_3	?	0.103	NO	62.07	unstable	51	146	-2.86109	1	138	HLA-A0201	0	0	0	0	0	1	0	15894.2	15.8942	1	1	1	SLSAPFVA	4475.11	Unknown	0	Unknown	0	nucl
S105_SEQ_10105_PYLH01002017_1_3	?	0.115	NO	41.03	unstable	32	90	-1.92142	1	82	HLA-A0201	2	0	0	0	0	1	0	10245.5	10.2455	1	1	1	LMEAMAAV	34.29	X	X	X	X	nucl
S105_SEQ_105_PYLH01000012_1_4	?	0.464	YES	46.63	unstable	46	119	-1.94024	2	111	HLA-A0201	1	1	[2, 1]	[1324, 725]	0	1	0	13187.4	13.1874	1	1	1	YLCGCPTM	309.16	CytoplasmicMembrane	9.55	Unknown	0	extr
S105_SEQ_20105_PYLH01003987_1_3	?	0.102	NO	42.39	unstable	20	60	-1.20796	2	52	HLA-A0201	0	0	0	0	0	1	0	6818.78	6.81878	1	1	1	GLRGHALA	21057.2	X	X	X	X	nucl
S105_SEQ_30105_PYLH01006848_1_6	?	0.104	NO	94.62	unstable	24	59	-2.52188	0	51	HLA-A0201	0	0	0	0	0	1	0	6825.85	6.82585	1	1	1	VLATEIFA	2228.42	CytoplasmicMembrane	9.55	Unknown	0	extr
S1050_SEQ_1050_PYLH01000240_1_3	?	0.141	NO	46.12	unstable	32	154	-1.91456	1	146	HLA-A0201	0	1	[1, 1]	[1605, 1533]	0	1	0	16799.3	16.7993	1	1	1	RMPLRATV	4504.35	Unknown	0	Unknown	0	extr
S1050_SEQ_11050_PYLH01002186_1_10	?	0.143	NO	54.21	unstable	100	312	-1.93894	4	304	HLA-A0201	4	2	[1, 1]	[4020, 3626]	0	1	0	35404.6	35.4046	1	1	1	FFTFVFYV	84.49	X	X	X	X	extr
S1050_SEQ_21050_PYLH01004281_1_2	?	0.37	NO	9.6	stable	15	51	-1.23389	1	43	HLA-A0201	0	0	[1, 1]	[2154, 1805]	0	1	0	5476.76	5.47676	1	1	1	YLFASLSV	12.09	X	X	X	X	extr
S1050_SEQ_31050_PYLH01007092_1_4	?	0.145	NO	37.33	stable	17	48	-1.59622	0	40	HLA-A0201	0	3	[1, 1]	[2896, 2548]	0	1	0	5918.88	5.91888	1	1	1	FLFFFFYL	12.2	CytoplasmicMembrane	9.55	Unknown	0	extr
S1051_SEQ_1051_PYLH01000241_1_1	?	0.148	NO	13.34	stable	15	62	-1.62849	1	54	HLA-A0201	1	0	[1, 1]	[3020, 2871]	0	1	0	7085.31	7.08531	1	1	1	LLCVCVCV	333.31	Unknown	0	Unknown	0	extr
S1051_SEQ_11051_PYLH01002186_1_11	?	0.265	NO	47.72	unstable	22	66	-1.38329	1	58	HLA-A0201	2	5	[2, 2]	[4360, 3877]	0	1	0	7428.65	7.42865	1	1	1	ILLASFLV	65.55	X	X	X	X	plas
S1051_SEQ_21051_PYLH01004281_1_3	?	0.107	NO	89.61	unstable	55	154	-2.28358	0	146	HLA-A0201	0	0	[1, 1]	[1127, 620]	0	1	0	18262.2	18.2622	1	1	1	LWAEEVCA	5812.13	X	X	X	X	extr
S1051_SEQ_31051_PYLH01007093_1_1	?	0.107	NO	58.71	unstable	274	882	-1.52144	22	874	HLA-A0201	11	8	[2, 1]	[1803, 963]	0	1	0	99167.3	99.1673	1	1	1	MLAVHMYV	37.98	Unknown	0	Unknown	0	nucl
S1052_SEQ_1052_PYLH01000241_1_2	?	0.102	NO	41.46	unstable	81	260	-1.4031	4	252	HLA-A0201	1	1	0	0	0	1	0	29062.6	29.0626	1	1	1	NLTSTEFV	3112.38	Extracellular	8.91	Unknown	0	nucl
S1052_SEQ_11052_PYLH01002186_1_12	?	0.104	NO	90.11	unstable	38	130	-2.14946	1	122	HLA-A0201	0	1	[1, 1]	[832, 782]	0	1	0	14713.4	14.7134	1	1	1	KLGLSPQL	2013.84	X	X	X	X	cyto
S1052_SEQ_21052_PYLH01004282_1_1	?	0.316	NO	45.12	unstable	17	57	-2.40744	0	49	HLA-A0201	0	1	[1, 1]	[2108, 1756]	0	1	0	6337.36	6.33736	1	1	1	FLAVFWVL	73.39	X	X	X	X	extr
S1052_SEQ_31052_PYLH01007093_1_2	?	0.24	NO	59.41	unstable	29	85	-2.00226	1	77	HLA-A0201	3	6	[1, 1]	[3225, 2761]	0	1	0	9519.53	9.51953	1	1	1	SLCLSFSV	58.48	CytoplasmicMembrane	9.55	CytoplasmicMembrane	9.82	extr
S1053_SEQ_1053_PYLH01000241_1_3	?	0.184	NO	56.85	unstable	33	84	-1.45682	3	76	HLA-A0201	3	5	[2, 2]	[2284, 1820]	0	1	0	9962.88	9.96288	1	1	1	YLFEWNVI	15.47	CytoplasmicMembrane	9.55	CytoplasmicMembrane	9.82	extr
S1053_SEQ_11053_PYLH01002186_1_13	?	0.234	NO	64.76	unstable	21	48	-1.67618	3	40	HLA-A0201	1	3	[1, 1]	[2514, 2235]	0	1	0	5692.91	5.69291	1	1	1	SLLLFWPI	98.89	X	X	X	X	extr
S1053_SEQ_21053_PYLH01004282_1_2	?	0.132	NO	51.54	unstable	124	410	-0.850418	7	402	HLA-A0201	0	4	0	0	0	1	0	44951.9	44.9519	1	1	1	FLGILAPC	798.91	X	X	X	X	nucl
S1053_SEQ_31053_PYLH01007093_1_3	?	0.107	NO	22.11	stable	25	89	-0.520962	2	81	HLA-A0201	0	3	[1, 1]	[743, 621]	0	1	0	10165.4	10.1654	1	1	1	ILLDFCFY	433.28	Cytoplasmic	7.5	Unknown	0	extr
S1054_SEQ_1054_PYLH01000241_1_4	?	0.192	NO	49.55	unstable	175	534	-1.86355	18	526	HLA-A0201	8	15	[3, 2]	[2110, 1421]	0	1	0	59854.1	59.8541	1	1	1	LLDLTAAV	78.97	Unknown	0	Cytoplasmic	8.96	extr
S1054_SEQ_11054_PYLH01002186_1_14	?	0.103	NO	41.53	unstable	152	466	-1.21167	18	458	HLA-A0201	3	6	[1, 1]	[1099, 683]	0	1	0	52069.6	52.0696	1	1	1	YLVHIDLV	158.98	X	X	X	X	nucl
S1054_SEQ_21054_PYLH01004283_1_1	?	0.172	NO	41.38	unstable	23	70	-1.1794	0	62	HLA-A0201	4	1	[2, 2]	[4861, 4717]	0	1	0	8645.28	8.64528	1	1	1	FLGCFFPI	14.47	X	X	X	X	plas
S1054_SEQ_31054_PYLH01007093_1_4	?	0.12	NO	60.02	unstable	50	161	-1.60139	1	153	HLA-A0201	0	2	0	0	0	1	0	17539.7	17.5397	1	1	1	WLLACETL	1236.06	Extracellular	8.91	Unknown	0	mito
S1055_SEQ_1055_PYLH01000241_1_5	?	0.128	NO	40.73	unstable	292	883	-1.71321	27	875	HLA-A0201	5	18	[4, 3]	[5022, 3992]	0	1	0	96972.7	96.9727	1	1	1	SMEVFFTL	90.69	CytoplasmicMembrane	9.55	CytoplasmicMembrane	9.82	nucl
S1055_SEQ_11055_PYLH01002186_1_15	?	0.149	NO	27.08	stable	14	32	-1.33042	0	24	HLA-A0201	0	2	[1, 1]	[3073, 2941]	0	1	0	3870.6	3.8706	1	1	1	FLSFFMFL	25.99	X	X	X	X	extr
S1055_SEQ_21055_PYLH01004283_1_2	?	0.107	NO	41.2	unstable	129	380	-1.08538	10	372	HLA-A0201	2	10	[1, 0]	[691, 0]	0	0	0	42134.8	42.1348	1	0	1	LFVTATYV	537.13	X	X	X	X	nucl
S1055_SEQ_31055_PYLH01007093_1_5	?	0.129	NO	58.97	unstable	26	77	-2.55019	1	69	HLA-A0201	4	4	[1, 1]	[2529, 2436]	0	1	0	8755.15	8.75515	1	1	1	FLFELFFF	141.01	Unknown	0	Unknown	0	extr
S1056_SEQ_1056_PYLH01000241_1_6	?	0.203	NO	34.18	stable	26	94	-1.34585	1	86	HLA-A0201	3	4	[2, 2]	[4618, 4388]	0	1	0	10934.2	10.9342	1	1	1	FLFCFVWV	6.29	CytoplasmicMembrane	10	CytoplasmicMembrane	10	extr
S1056_SEQ_11056_PYLH01002186_1_16	?	0.125	NO	54.49	unstable	193	563	-1.71939	12	555	HLA-A0201	9	14	[1, 1]	[740, 734]	0	1	0	62172.7	62.1727	1	0	1	ALILLPSV	80.59	X	X	X	X	cyto
S1056_SEQ_21056_PYLH01004283_1_3	?	0.103	NO	38.87	stable	18	67	-1.36517	1	59	HLA-A0201	3	3	[1, 1]	[3188, 3032]	0	1	0	8182.07	8.18207	1	1	1	FIIFFFLV	81.33	X	X	X	X	extr
S1056_SEQ_31056_PYLH01007093_1_6	?	0.248	NO	48.86	unstable	32	92	-0.684801	2	84	HLA-A0201	5	4	[2, 2]	[4785, 4458]	0	1	0	10767.9	10.7679	1	1	1	FLFLLLIV	57.3	CytoplasmicMembrane	9.55	CytoplasmicMembrane	9.82	plas
S1057_SEQ_1057_PYLH01000241_1_7	?	0.119	NO	48.71	unstable	237	715	-1.56038	18	707	HLA-A0201	8	10	[5, 4]	[5524, 4907]	0	1	0	80664.8	80.6648	1	1	1	SLASLFNV	48.84	Cytoplasmic	7.5	Cytoplasmic	8.96	cyto
S1057_SEQ_11057_PYLH01002187_1_1	?	0.115	NO	58.67	unstable	82	254	-2.09774	3	246	HLA-A0201	1	4	[1, 1]	[895, 882]	0	1	0	27463.1	27.4631	1	1	1	RLDGIHFA	533.73	X	X	X	X	extr
S1057_SEQ_21057_PYLH01004283_1_4	?	0.272	NO	75.49	unstable	23	47	-2.24014	1	39	HLA-A0201	0	2	[2, 1]	[1721, 1187]	0	1	0	5468.56	5.46856	1	1	1	YLKDPFYA	138.29	X	X	X	X	mito
S1057_SEQ_31057_PYLH01007093_1_7	?	0.105	NO	67.24	unstable	332	1135	-2.31909	16	1127	HLA-A0201	9	13	[1, 0]	[502, 0]	0	1	0	128162	128.162	0	1	1	SLFPAFEV	29.94	Cytoplasmic	7.5	Cytoplasmic	8.96	nucl
S1058_SEQ_1058_PYLH01000241_1_8	?	0.236	NO	30.27	stable	23	70	-0.401599	3	62	HLA-A0201	1	4	[1, 1]	[3431, 2874]	0	1	0	8229.62	8.22962	1	1	1	FLSSHFSI	100.61	CytoplasmicMembrane	9.55	Unknown	0	mito
S1058_SEQ_11058_PYLH01002188_1_1	?	0.689	YES	57.26	unstable	22	60	-1.3351	0	52	HLA-A0201	1	2	[1, 1]	[1852, 1252]	0	1	0	7114.63	7.11463	1	1	1	LSFSIFSL	709.22	X	X	X	X	extr
S1058_SEQ_21058_PYLH01004284_1_2	?	0.139	NO	15.67	stable	17	64	-2.35373	0	56	HLA-A0201	3	7	[2, 2]	[5617, 5478]	0	1	0	7584.41	7.58441	1	1	1	LLIVLHPL	305.15	X	X	X	X	extr
S1058_SEQ_31058_PYLH01007093_1_8	?	0.243	NO	29.52	stable	18	41	-1.38037	2	33	HLA-A0201	1	0	[1, 1]	[2493, 2366]	0	1	0	4971.88	4.97188	1	1	1	FLTSFFSL	41.43	CytoplasmicMembrane	9.55	CytoplasmicMembrane	9.82	extr
S1059_SEQ_1059_PYLH01000241_1_9	?	0.116	NO	50.7	unstable	106	329	-1.4063	5	321	HLA-A0201	2	7	0	0	0	1	0	36572	36.572	1	1	1	LACLLWAV	32.81	Cytoplasmic	7.5	Cytoplasmic	8.96	nucl
S1059_SEQ_11059_PYLH01002188_1_2	?	0.222	NO	30.23	stable	25	53	-1.27974	10	45	HLA-A0201	2	4	[1, 1]	[2560, 2475]	0	1	0	6445.43	6.44543	1	1	1	LDFQLFPL	381.22	X	X	X	X	mito
S1059_SEQ_21059_PYLH01004284_1_3	?	0.154	NO	54.47	unstable	120	384	-1.54057	8	376	HLA-A0201	4	4	[2, 1]	[1237, 685]	0	1	0	42256.7	42.2567	1	1	1	ILANTIPV	80.02	X	X	X	X	nucl
S1059_SEQ_31059_PYLH01007093_1_9	?	0.581	YES	36.17	stable	43	110	-1.0175	3	102	HLA-A0201	3	7	[3, 3]	[6254, 5566]	0	1	0	12074.2	12.0742	1	1	1	SLSFLVHV	127.04	CytoplasmicMembrane	10	CytoplasmicMembrane	10	plas
S106_SEQ_10106_PYLH01002017_1_4	?	0.129	NO	53.81	unstable	28	63	-1.35523	9	55	HLA-A0201	2	2	[1, 1]	[1498, 1191]	0	1	0	7610	7.61	1	1	1	WLSSFLTV	143.29	X	X	X	X	extr
S106_SEQ_106_PYLH01000013_1_1	?	0.131	NO	51.29	unstable	36	98	-1.88105	0	90	HLA-A0201	2	3	[1, 1]	[1958, 1793]	0	1	0	10192.3	10.1923	1	1	1	GLWGFAAL	272.78	Unknown	0	Unknown	0	mito
S106_SEQ_20106_PYLH01003987_1_4	?	0.091	NO	65	unstable	15	48	-2.08146	4	40	HLA-A0201	0	4	[1, 1]	[2015, 1875]	0	1	0	6168.18	6.16818	1	1	1	FPFFFFYV	883.97	X	X	X	X	cyto
S106_SEQ_30106_PYLH01006848_1_7	?	0.105	NO	28.68	stable	9	45	-2.00122	0	37	HLA-A0201	0	1	0	0	0	1	0	4729.27	4.72927	1	1	1	LQAACQHV	6804.18	Unknown	0	Unknown	0	extr
S1060_SEQ_1060_PYLH01000241_1_10	?	0.197	NO	37.81	stable	38	102	-0.254998	9	94	HLA-A0201	2	5	[3, 2]	[6767, 5142]	0	1	0	12385.8	12.3858	1	1	1	LFCLFCFV	109.66	CytoplasmicMembrane	9.55	CytoplasmicMembrane	9.82	extr
S1060_SEQ_11060_PYLH01002188_1_3	?	0.661	YES	47.39	unstable	143	455	-1.9911	3	447	HLA-A0201	3	7	[2, 1]	[2053, 1363]	0	1	0	51123.5	51.1235	1	1	1	FLIPNEPI	223.38	X	X	X	X	extr
S1060_SEQ_21060_PYLH01004285_1_1	?	0.17	NO	49.62	unstable	108	308	-1.65975	3	300	HLA-A0201	0	6	[1, 0]	[1006, 0]	0	1	0	34744.6	34.7446	1	1	1	VLDGPLGV	383.45	X	X	X	X	cyto_nucl
S1060_SEQ_31060_PYLH01007093_1_10	?	0.105	NO	64.8	unstable	92	307	-2.2348	5	299	HLA-A0201	2	1	0	0	0	1	0	35415	35.415	1	1	1	YLVNSAAV	265.8	Cytoplasmic	7.5	Cytoplasmic	8.96	nucl
S1061_SEQ_1061_PYLH01000241_1_11	?	0.708	YES	35.42	stable	267	898	-1.19216	12	890	HLA-A0201	5	14	[4, 3]	[4352, 3519]	0	1	0	97431.4	97.4314	1	1	1	SLYEGVWV	10.96	Cytoplasmic	9.97	Cytoplasmic	9.97	plas
S1061_SEQ_11061_PYLH01002188_1_4	?	0.242	NO	25.85	stable	17	62	-1.17318	1	54	HLA-A0201	1	3	[1, 1]	[1978, 1933]	0	1	0	6865.05	6.86505	1	1	1	FVFVVFFV	60.06	X	X	X	X	extr
S1061_SEQ_21061_PYLH01004285_1_2	?	0.165	NO	52.82	unstable	34	91	-1.69158	0	83	HLA-A0201	2	7	[1, 1]	[3295, 3231]	0	1	0	10442.3	10.4423	1	1	1	FLSLSLSV	26.7	X	X	X	X	plas
S1061_SEQ_31061_PYLH01007093_1_11	?	0.092	NO	36.79	stable	35	83	-1.95586	2	75	HLA-A0201	0	4	[1, 1]	[2897, 2739]	0	1	0	9710.49	9.71049	1	1	1	FLFFLFFL	13.59	CytoplasmicMembrane	9.55	CytoplasmicMembrane	9.82	plas
S1062_SEQ_1062_PYLH01000241_1_12	?	0.138	NO	47.71	unstable	15	45	-1.83853	1	37	HLA-A0201	0	4	[1, 1]	[2176, 2131]	0	1	0	5285.3	5.2853	1	1	1	HLFVCPLL	716.48	Cytoplasmic	7.5	Unknown	0	extr
S1062_SEQ_11062_PYLH01002188_1_5	?	0.161	NO	33.07	stable	22	78	-1.41904	0	70	HLA-A0201	1	1	[1, 1]	[2259, 2239]	0	1	0	8930.24	8.93024	1	1	1	FLFVCCVA	370.49	X	X	X	X	extr
S1062_SEQ_21062_PYLH01004285_1_3	?	0.238	NO	46.68	unstable	24	70	0.283433	3	62	HLA-A0201	1	5	[1, 1]	[2780, 2497]	0	1	0	8428.82	8.42882	1	1	1	LSFFFFFL	403.02	X	X	X	X	extr
S1062_SEQ_31062_PYLH01007093_1_12	?	0.31	NO	77.62	unstable	27	92	-0.978911	3	84	HLA-A0201	0	1	[2, 2]	[4935, 4800]	0	1	0	10370.2	10.3702	1	1	1	FLFFFFSS	351.48	Unknown	0	Unknown	0	extr
S1063_SEQ_1063_PYLH01000241_1_13	?	0.471	YES	37.71	stable	20	76	-1.34006	2	68	HLA-A0201	2	1	[1, 1]	[689, 542]	0	1	0	9104.57	9.10457	1	1	1	TLDFFFFL	45.75	CytoplasmicMembrane	9.55	Unknown	0	extr
S1063_SEQ_11063_PYLH01002188_1_6	?	0.179	NO	47.81	unstable	19	61	-0.500793	3	53	HLA-A0201	4	0	[1, 1]	[2005, 1992]	0	1	0	7145.45	7.14545	1	1	1	LIRCFFFV	95.48	X	X	X	X	extr
S1063_SEQ_21063_PYLH01004285_1_4	?	0.333	NO	39.64	stable	40	109	-1.68469	2	101	HLA-A0201	7	11	[3, 2]	[9027, 6162]	0	1	0	12767.4	12.7674	1	1	1	FLFFFLLA	125.83	X	X	X	X	plas
S1063_SEQ_31063_PYLH01007093_1_13	?	0.134	NO	48.93	unstable	155	458	-0.803739	7	450	HLA-A0201	1	5	0	0	0	1	0	49319.6	49.3196	1	1	1	FLTATHHL	424.42	Unknown	0	Extracellular	9.64	nucl
S1064_SEQ_1064_PYLH01000241_1_14	?	0.224	NO	41.18	unstable	30	77	-2.41186	5	69	HLA-A0201	4	7	[1, 1]	[3359, 3212]	0	1	0	9055.06	9.05506	1	1	1	LFVCLFFV	64.41	CytoplasmicMembrane	9.55	CytoplasmicMembrane	9.86	extr
S1064_SEQ_11064_PYLH01002188_1_7	?	0.317	NO	25.09	stable	59	199	-1.81965	6	191	HLA-A0201	7	7	[5, 5]	[10505, 9712]	0	0	0	20284.8	20.2848	1	0	1	IMRGIVPV	169.61	X	X	X	X	plas
S1064_SEQ_21064_PYLH01004286_1_1	?	0.469	NO	32.45	stable	48	128	-0.965271	3	120	HLA-A0201	5	5	[4, 3]	[7258, 5865]	0	1	0	14915	14.915	1	1	1	FLCLCLLV	49.32	X	X	X	X	plas
S1064_SEQ_31064_PYLH01007094_1_1	?	0.849	YES	63.61	unstable	60	225	-1.59634	1	217	HLA-A0201	3	3	[1, 1]	[2274, 1665]	0	1	0	24620.7	24.6207	1	1	1	LLVCALCV	880.89	Unknown	0	Unknown	0	extr
S1065_SEQ_1065_PYLH01000241_1_15	?	0.311	NO	46.68	unstable	129	412	-1.24104	10	404	HLA-A0201	2	3	0	0	0	1	0	45810.2	45.8102	1	1	1	LWTLTLNL	474.6	Cytoplasmic	7.5	Cytoplasmic	8.96	mito
S1065_SEQ_11065_PYLH01002188_1_8	?	0.101	NO	42.89	unstable	43	137	-1.16216	1	129	HLA-A0201	0	1	0	0	0	1	0	15125.6	15.1256	1	1	1	LPIACAAV	3404.67	X	X	X	X	cyto
S1065_SEQ_21065_PYLH01004286_1_2	?	0.107	NO	44.94	unstable	141	444	-1.45947	9	436	HLA-A0201	2	5	[3, 2]	[2341, 1483]	0	1	0	47964.7	47.9647	1	1	1	TLRVVFNV	424.09	X	X	X	X	nucl
S1065_SEQ_31065_PYLH01007094_1_2	?	0.152	NO	46.76	unstable	33	119	-1.31027	2	111	HLA-A0201	0	1	0	0	0	1	0	13539.2	13.5392	1	1	1	CVWDAFNV	1659.29	Unknown	0	Unknown	0	extr
S1066_SEQ_1066_PYLH01000241_1_16	?	0.48	YES	57.52	unstable	23	74	-2.33484	1	66	HLA-A0201	1	1	[1, 1]	[1585, 1465]	0	1	0	8469.81	8.46981	1	1	1	CLIPVFFV	88.81	CytoplasmicMembrane	9.55	Unknown	0	extr
S1066_SEQ_11066_PYLH01002189_1_1	?	0.142	NO	63.32	unstable	73	185	-0.835187	3	177	HLA-A0201	3	2	[1, 1]	[3307, 3172]	0	1	0	20588.7	20.5887	1	1	1	FILPFVFV	25.09	X	X	X	X	extr
S1066_SEQ_21066_PYLH01004287_1_1	?	0.133	NO	64.57	unstable	71	227	-1.37058	6	219	HLA-A0201	0	1	[2, 1]	[1332, 745]	0	1	0	25480.3	25.4803	1	1	1	CMYACASV	479.93	X	X	X	X	nucl
S1066_SEQ_31066_PYLH01007094_1_3	?	0.103	NO	40.95	unstable	35	126	0.189233	3	118	HLA-A0201	0	1	[1, 1]	[1591, 1509]	0	1	0	13235	13.235	1	1	1	SLSSSAWV	464.24	Extracellular	8.91	Unknown	0	cyto_nucl
S1067_SEQ_1067_PYLH01000241_1_17	?	0.131	NO	48.75	unstable	103	305	-2.17848	2	297	HLA-A0201	0	4	0	0	0	1	0	34574.1	34.5741	1	1	1	LNSVNFLA	2375.42	Cytoplasmic	7.5	Cytoplasmic	8.96	nucl
S1067_SEQ_11067_PYLH01002189_1_2	?	0.132	NO	42.65	unstable	64	164	-2.05771	3	156	HLA-A0201	2	3	0	0	0	1	0	18835.3	18.8353	1	1	1	LLSKIPPV	43.2	X	X	X	X	mito
S1067_SEQ_21067_PYLH01004287_1_2	?	0.468	YES	61.04	unstable	43	117	-1.50729	1	109	HLA-A0201	0	2	[2, 1]	[1172, 599]	0	1	0	13400.6	13.4006	1	1	1	SLCVCFAL	284.43	X	X	X	X	extr
S1067_SEQ_31067_PYLH01007095_1_1	?	0.228	NO	46.29	unstable	35	103	-1.23754	1	95	HLA-A0201	0	3	[2, 1]	[2770, 2197]	0	1	0	11640.9	11.6409	1	1	1	FIVFFFFV	84.84	CytoplasmicMembrane	9.55	CytoplasmicMembrane	9.82	extr
S1068_SEQ_1068_PYLH01000241_1_18	?	0.535	YES	41.69	unstable	47	121	-1.00174	8	113	HLA-A0201	5	8	[3, 2]	[6848, 6113]	0	1	0	14928.7	14.9287	1	1	1	FLFFFFFL	20.49	CytoplasmicMembrane	10	CytoplasmicMembrane	10	plas
S1068_SEQ_11068_PYLH01002190_1_1	?	0.104	NO	64.86	unstable	131	366	-1.16235	4	358	HLA-A0201	1	7	[2, 1]	[1469, 513]	0	1	0	41958.8	41.9588	1	1	1	VFCFLFPL	303.84	X	X	X	X	nucl
S1068_SEQ_21068_PYLH01004288_1_1	?	0.116	NO	46.44	unstable	19	69	-1.88807	5	61	HLA-A0201	3	0	[2, 2]	[5426, 4856]	0	1	0	8117.77	8.11777	1	1	1	FLAVAYCI	145.29	X	X	X	X	extr
S1068_SEQ_31068_PYLH01007095_1_2	?	0.835	YES	62.33	unstable	60	280	-0.885702	2	272	HLA-A0201	1	5	[2, 2]	[4470, 3943]	0	1	0	29147.6	29.1476	1	1	1	RMLLLFAL	161.95	CytoplasmicMembrane	9.87	Unknown	0	extr
S1069_SEQ_1069_PYLH01000241_1_19	?	0.181	NO	44.13	unstable	171	566	-1.18115	11	558	HLA-A0201	1	10	0	0	0	1	0	63835.8	63.8358	1	1	1	LAEVQATV	360.49	Unknown	0	Cytoplasmic	8.96	cyto_nucl
S1069_SEQ_11069_PYLH01002191_1_1	?	0.102	NO	52.66	unstable	58	201	-0.189005	2	193	HLA-A0201	1	2	[1, 1]	[1922, 1767]	0	1	0	20609.6	20.6096	1	1	1	LLLLLVPA	601.88	X	X	X	X	cyto
S1069_SEQ_21069_PYLH01004288_1_2	?	0.105	NO	62.8	unstable	175	600	-1.25516	8	592	HLA-A0201	2	8	0	0	0	1	0	65112.5	65.1125	1	1	1	FLGEGMSI	219.87	X	X	X	X	nucl
S1069_SEQ_31069_PYLH01007096_1_1	?	0.142	NO	16.11	stable	18	81	-0.252776	5	73	HLA-A0201	1	1	[1, 1]	[1595, 1107]	0	1	0	8515.55	8.51555	1	1	1	MGPCVLAL	2726.88	Unknown	0	Unknown	0	extr
S107_SEQ_10107_PYLH01002017_1_5	?	0.14	NO	51.24	unstable	720	2196	-1.58058	40	2188	HLA-A0201	28	52	[10, 9]	[10148, 9631]	0	1	0	239262	239.262	0	1	1	LMDFFCSV	15.67	X	X	X	X	nucl
S107_SEQ_107_PYLH01000013_1_2	?	0.662	YES	50.89	unstable	37	127	-1.22367	3	119	HLA-A0201	2	2	[2, 2]	[2815, 2409]	0	1	0	13968.9	13.9689	1	1	1	LFNCFFCT	866.37	CytoplasmicMembrane	9.55	CytoplasmicMembrane	9.82	extr
S107_SEQ_20107_PYLH01003988_1_1	?	0.309	NO	84.46	unstable	32	102	-1.66227	2	94	HLA-A0201	1	5	[2, 2]	[4694, 3834]	0	1	0	11789.8	11.7898	1	1	1	SLSFMMYA	154.57	X	X	X	X	extr
S107_SEQ_30107_PYLH01006848_1_8	?	0.296	NO	13.88	stable	13	47	-0.817338	1	39	HLA-A0201	1	1	[1, 1]	[1307, 1114]	0	1	0	4806.67	4.80667	1	1	1	MCAGILAL	1889.91	CytoplasmicMembrane	9.55	Unknown	0	extr
S1070_SEQ_1070_PYLH01000241_1_20	?	0.839	YES	46.99	unstable	64	212	-1.79774	4	204	HLA-A0201	4	3	[1, 1]	[1503, 1263]	0	1	0	23827.7	23.8277	1	1	1	LICGVASV	197.47	Cytoplasmic	7.5	Cytoplasmic	8.96	extr
S1070_SEQ_11070_PYLH01002191_1_2	?	0.334	NO	59.11	unstable	40	108	-1.42207	2	100	HLA-A0201	4	6	[3, 3]	[3324, 3194]	0	1	0	11747.1	11.7471	1	1	1	RLFVLFFI	104.22	X	X	X	X	plas
S1070_SEQ_21070_PYLH01004289_1_1	?	0.12	NO	59.02	unstable	152	491	-0.614035	9	483	HLA-A0201	2	5	[1, 1]	[918, 917]	0	1	0	52586.6	52.5866	1	1	1	SMSPAYYV	145.7	X	X	X	X	nucl
S1070_SEQ_31070_PYLH01007096_1_2	?	0.173	NO	68.38	unstable	21	79	-1.77628	1	71	HLA-A0201	0	1	0	0	0	1	0	9293.38	9.29338	1	1	1	YIQWAHYV	181.06	Cytoplasmic	7.5	Unknown	0	extr
S1071_SEQ_1071_PYLH01000241_1_21	?	0.112	NO	49.96	unstable	29	85	-0.988251	1	77	HLA-A0201	0	1	0	0	0	1	0	9611.03	9.61103	1	1	1	YLASIGSL	641.49	Unknown	0	Unknown	0	mito
S1071_SEQ_11071_PYLH01002192_1_1	?	0.273	NO	59.48	unstable	14	46	-0.840615	2	38	HLA-A0201	2	1	[1, 1]	[3364, 2898]	0	1	0	5588.61	5.58861	1	1	1	SLFFFLCI	458.29	X	X	X	X	extr
S1071_SEQ_21071_PYLH01004289_1_2	?	0.095	NO	17.9	stable	33	84	-0.757014	5	76	HLA-A0201	1	2	[2, 2]	[4330, 4099]	0	1	0	10398.4	10.3984	1	1	1	YLSFFSFL	59.49	X	X	X	X	extr
S1071_SEQ_31071_PYLH01007097_1_1	?	0.366	NO	48.47	unstable	96	399	-0.349656	10	391	HLA-A0201	3	7	[4, 4]	[6214, 6012]	0	1	0	39991.8	39.9918	1	1	1	LLVCALCV	880.89	CytoplasmicMembrane	9.35	Extracellular	9.44	plas
S1072_SEQ_1072_PYLH01000241_1_22	?	0.166	NO	55.75	unstable	48	162	-2.13107	2	154	HLA-A0201	2	3	[2, 1]	[1903, 945]	0	1	0	18170.9	18.1709	1	1	1	ALSAFIAI	717.59	CytoplasmicMembrane	9.55	Unknown	0	cyto
S1072_SEQ_11072_PYLH01002192_1_2	?	0.196	NO	45.51	unstable	157	490	-1.81305	9	482	HLA-A0201	10	14	[3, 2]	[4548, 3690]	0	1	0	55138.3	55.1383	1	1	1	FLRYLCFI	60.71	X	X	X	X	mito
S1072_SEQ_21072_PYLH01004290_1_1	?	0.105	NO	48.98	unstable	107	319	-1.22449	8	311	HLA-A0201	1	6	[1, 1]	[2106, 2037]	0	1	0	35745.9	35.7459	1	1	1	GMMESYAV	40.08	X	X	X	X	plas
S1072_SEQ_31072_PYLH01007098_1_1	?	0.397	NO	52.41	unstable	46	120	-1.63923	2	112	HLA-A0201	1	3	[3, 2]	[3578, 2807]	0	1	0	13363.9	13.3639	1	1	1	SLSFSLPV	58.58	CytoplasmicMembrane	9.55	CytoplasmicMembrane	9.82	extr
S1073_SEQ_1073_PYLH01000242_1_1	?	0.326	NO	45.54	unstable	25	74	-1.68406	2	66	HLA-A0201	1	1	[2, 2]	[3449, 2814]	0	1	0	8029.43	8.02943	1	1	1	VLLCALHL	977.46	CytoplasmicMembrane	9.55	CytoplasmicMembrane	9.82	plas
S1073_SEQ_11073_PYLH01002192_1_3	?	0.804	YES	53.03	unstable	42	106	-2.55004	4	98	HLA-A0201	1	2	[2, 2]	[2989, 2204]	0	1	0	12516.9	12.5169	1	1	1	VLFFFFFL	120.92	X	X	X	X	plas
S1073_SEQ_21073_PYLH01004290_1_2	?	0.186	NO	32.94	stable	22	59	-1.81784	2	51	HLA-A0201	3	3	[1, 1]	[2630, 2427]	0	1	0	6840.36	6.84036	1	1	1	LLFVFIYV	56.72	X	X	X	X	extr
S1073_SEQ_31073_PYLH01007098_1_2	?	0.105	NO	37.16	stable	28	102	-0.618022	1	94	HLA-A0201	0	4	[1, 1]	[1793, 1606]	0	1	0	10149.8	10.1498	1	1	1	LLLVFACA	1795.99	Extracellular	8.91	Periplasmic	9.83	plas
S1074_SEQ_1074_PYLH01000242_1_2	?	0.588	YES	50.44	unstable	41	115	-1.1051	0	107	HLA-A0201	4	2	[2, 2]	[4000, 3992]	0	1	0	12232.6	12.2326	1	1	1	LLSMSLTV	184.3	CytoplasmicMembrane	9.55	CytoplasmicMembrane	9.82	extr
S1074_SEQ_11074_PYLH01002192_1_4	?	0.157	NO	35.09	stable	269	852	-1.39143	15	844	HLA-A0201	6	8	0	0	0	1	0	95061.6	95.0616	1	0	1	SLMTFDWA	114.48	X	X	X	X	cyto_nucl
S1074_SEQ_21074_PYLH01004291_1_1	?	0.218	NO	53.58	unstable	171	488	-1.48409	13	480	HLA-A0201	3	10	[2, 2]	[5157, 4533]	0	1	0	52789.4	52.7894	1	1	1	LLYYYYYL	57.05	X	X	X	X	plas
S1074_SEQ_31074_PYLH01007099_1_1	?	0.217	NO	52.91	unstable	82	354	-0.681131	3	346	HLA-A0201	0	6	[1, 1]	[1793, 1606]	0	1	0	35875.5	35.8755	1	1	1	LLLVFACA	1795.99	Extracellular	8.91	Extracellular	9.64	cyto
S1075_SEQ_1075_PYLH01000242_1_3	?	0.121	NO	48.48	unstable	26	89	-1.76522	1	81	HLA-A0201	0	1	0	0	0	1	0	9963.15	9.96315	1	1	1	YLIGTFTS	2185.99	Unknown	0	Unknown	0	extr
S1075_SEQ_11075_PYLH01002192_1_5	?	0.283	NO	28.29	stable	37	106	-0.937548	4	98	HLA-A0201	1	5	[2, 2]	[4385, 3688]	0	1	0	12676.2	12.6762	1	1	1	FTSFFFFL	281.05	X	X	X	X	plas
S1075_SEQ_21075_PYLH01004291_1_2	?	0.121	NO	31.55	stable	16	52	-0.0796966	3	44	HLA-A0201	1	5	[2, 1]	[4798, 3039]	0	1	0	6120.37	6.12037	1	1	1	MYICIYYI	156.44	X	X	X	X	extr
S1075_SEQ_31075_PYLH01007100_1_1	?	0.202	NO	73.75	unstable	31	82	-0.965188	3	74	HLA-A0201	1	4	[1, 1]	[1239, 1176]	0	1	0	9221.5	9.2215	1	1	1	FLCWFSSA	175.22	CytoplasmicMembrane	9.55	CytoplasmicMembrane	9.82	extr
S1076_SEQ_1076_PYLH01000243_1_1	?	0.199	NO	37.78	stable	314	1026	-1.49915	24	1018	HLA-A0201	17	31	[18, 19]	[22774, 22717]	0	1	0	105826	105.826	1	1	1	ALDPLWMV	46.07	CytoplasmicMembrane	10	CytoplasmicMembrane	10	plas
S1076_SEQ_11076_PYLH01002192_1_6	?	0.193	NO	49.45	unstable	88	317	-1.02283	7	309	HLA-A0201	3	3	[1, 0]	[542, 0]	0	1	0	35334.8	35.3348	1	1	1	MLWGGSPA	188.75	X	X	X	X	extr
S1076_SEQ_21076_PYLH01004291_1_3	?	0.238	NO	38.26	stable	26	87	-2.1535	2	79	HLA-A0201	0	2	[1, 1]	[1926, 1737]	0	1	0	9656.34	9.65634	1	1	1	FLCAVVSL	111.34	X	X	X	X	mito
S1076_SEQ_31076_PYLH01007100_1_2	?	0.128	NO	67.95	unstable	47	135	-1.90956	4	127	HLA-A0201	2	5	[1, 1]	[2527, 2359]	0	1	0	15197.5	15.1975	1	1	1	ALSCPFLV	72.3	CytoplasmicMembrane	9.55	CytoplasmicMembrane	9.82	plas
S1077_SEQ_1077_PYLH01000244_1_1	?	0.328	NO	58.75	unstable	139	497	-0.584741	5	489	HLA-A0201	2	11	[6, 6]	[8897, 8008]	0	1	0	50518.8	50.5188	1	1	1	ALCCCPSV	130.2	CytoplasmicMembrane	10	CytoplasmicMembrane	9.73	plas
S1077_SEQ_11077_PYLH01002192_1_7	?	0.428	NO	30.03	stable	10	36	0.533543	2	28	HLA-A0201	1	2	[1, 1]	[2925, 2872]	0	1	0	4217.05	4.21705	1	1	1	SLCVCVCV	429.57	X	X	X	X	extr
S1077_SEQ_21077_PYLH01004291_1_4	?	0.222	NO	73.94	unstable	33	86	-0.386283	9	78	HLA-A0201	5	4	[2, 2]	[3032, 2921]	0	1	0	10502.5	10.5025	1	1	1	FIYTRLFV	72.49	X	X	X	X	extr
S1077_SEQ_31077_PYLH01007100_1_3	?	0.265	NO	54.71	unstable	29	75	-2.90664	3	67	HLA-A0201	3	2	0	0	0	1	0	8894.33	8.89433	1	1	1	FLFYFVYL	17.48	Unknown	0	Unknown	0	mito
S1078_SEQ_1078_PYLH01000244_1_2	?	0.597	YES	45.4	unstable	17	59	-2.89847	0	51	HLA-A0201	0	0	[1, 1]	[1809, 1124]	0	1	0	6795.3	6.7953	1	1	1	RLPFCVLL	933.42	Unknown	0	Unknown	0	extr
S1078_SEQ_11078_PYLH01002192_1_8	?	0.139	NO	47.16	unstable	21	55	-1.95997	4	47	HLA-A0201	0	2	[1, 1]	[2580, 2380]	0	1	0	6518.03	6.51803	1	1	1	FLFLFLSL	72.42	X	X	X	X	extr
S1078_SEQ_21078_PYLH01004291_1_5	?	0.099	NO	27.17	stable	12	47	-0.538235	1	39	HLA-A0201	0	0	0	0	0	1	0	5102.49	5.10249	1	1	1	LSEQKYGT	28273.3	X	X	X	X	cyto_nucl
S1078_SEQ_31078_PYLH01007101_1_1	?	0.17	NO	14.43	stable	14	35	-2.01502	0	27	HLA-A0201	0	1	0	0	0	1	0	4385.03	4.38503	1	1	1	HLLFMNSL	2008.4	CytoplasmicMembrane	9.55	Unknown	0	nucl
S1079_SEQ_1079_PYLH01000245_1_1	?	0.125	NO	40.94	unstable	39	122	-0.586724	0	114	HLA-A0201	1	1	[1, 1]	[2668, 2290]	0	1	0	12884.6	12.8846	1	1	1	CVWGAFNV	2644.3	Unknown	0	Unknown	0	mito
S1079_SEQ_11079_PYLH01002192_1_9	?	0.189	NO	44.9	unstable	443	1341	-1.61174	36	1333	HLA-A0201	20	33	[6, 5]	[5663, 4704]	0	1	0	148465	148.465	0	1	1	FLEHCQAL	181.19	X	X	X	X	mito
S1079_SEQ_21079_PYLH01004292_1_1	?	0.111	NO	40.36	unstable	36	97	-1.6805	2	89	HLA-A0201	3	1	[1, 1]	[1056, 871]	0	1	0	11671.5	11.6715	1	1	1	FLSFFLII	166.43	X	X	X	X	nucl
S1079_SEQ_31079_PYLH01007101_1_2	?	0.181	NO	48.77	unstable	12	48	-2.36298	1	40	HLA-A0201	1	4	[1, 1]	[1109, 747]	0	1	0	5794.96	5.79496	1	1	1	YLIILFCT	351.98	CytoplasmicMembrane	9.55	CytoplasmicMembrane	9.82	extr
S108_SEQ_10108_PYLH01002017_1_6	?	0.506	YES	50.63	unstable	24	73	-1.24686	0	65	HLA-A0201	0	4	[1, 1]	[1471, 759]	0	1	0	8580.13	8.58013	1	1	1	HMHVFLHV	970.05	X	X	X	X	extr
S108_SEQ_108_PYLH01000013_1_3	?	0.18	NO	22.81	stable	14	40	-2.37354	2	32	HLA-A0201	0	3	[1, 1]	[1346, 1226]	0	1	0	4404.35	4.40435	1	1	1	RLLGCCAV	230.77	CytoplasmicMembrane	9.55	CytoplasmicMembrane	9.82	plas
S108_SEQ_20108_PYLH01003988_1_2	?	0.12	NO	40.95	unstable	253	815	-1.76029	14	807	HLA-A0201	6	12	0	0	0	1	0	92928.9	92.9289	1	1	1	YLMMVETA	172.16	X	X	X	X	cyto
S108_SEQ_30108_PYLH01006848_1_9	?	0.185	NO	32.58	stable	18	40	-2.87577	0	32	HLA-A0201	3	1	[1, 1]	[2390, 2254]	0	1	0	4449.33	4.44933	1	1	1	LAALLFCL	260.85	CytoplasmicMembrane	9.55	CytoplasmicMembrane	9.82	extr
S1080_SEQ_1080_PYLH01000245_1_2	?	0.396	NO	56.33	unstable	85	294	0.0629588	3	286	HLA-A0201	2	1	[1, 1]	[1721, 1672]	0	1	0	29158.2	29.1582	1	1	1	ALCCCPSV	130.2	Unknown	0	Unknown	0	extr
S1080_SEQ_11080_PYLH01002192_1_10	?	0.322	NO	54.55	unstable	188	562	-1.50834	7	554	HLA-A0201	8	10	[4, 3]	[4752, 3982]	0	1	0	63729.8	63.7298	1	1	1	ALSSFFFL	158.29	X	X	X	X	extr
S1080_SEQ_21080_PYLH01004292_1_2	?	0.183	NO	44.59	unstable	40	122	-1.35671	5	114	HLA-A0201	7	4	[2, 2]	[3635, 3031]	0	1	0	13851.3	13.8513	1	1	1	FLMHGIQV	13.38	X	X	X	X	plas
S1080_SEQ_31080_PYLH01007102_1_1	?	0.167	NO	66.67	unstable	20	68	-1.00709	2	60	HLA-A0201	0	1	[1, 1]	[2073, 1542]	0	1	0	7167.13	7.16713	1	1	1	MLSRVAAV	238.37	CytoplasmicMembrane	9.55	Unknown	0	mito
S1081_SEQ_1081_PYLH01000245_1_3	?	0.211	NO	59.7	unstable	67	207	-1.42635	1	199	HLA-A0201	3	10	[4, 4]	[6357, 5743]	0	1	0	22037.1	22.0371	1	1	1	LMWCALCV	77.21	CytoplasmicMembrane	9.55	CytoplasmicMembrane	9.82	plas
S1081_SEQ_11081_PYLH01002192_1_11	?	0.474	YES	66.42	unstable	17	44	-0.89438	1	36	HLA-A0201	0	1	[1, 1]	[1558, 1126]	0	1	0	5289.99	5.28999	1	1	1	YFFGPFAV	1024.45	X	X	X	X	extr
S1081_SEQ_21081_PYLH01004292_1_3	?	0.138	NO	54.47	unstable	32	88	-1.48019	7	80	HLA-A0201	3	7	[2, 2]	[4922, 4652]	0	1	0	10301.2	10.3012	1	1	1	FLDTCLPV	10.88	X	X	X	X	plas
S1081_SEQ_31081_PYLH01007102_1_2	?	0.106	NO	45.18	unstable	53	171	-0.894425	3	163	HLA-A0201	0	0	0	0	0	1	0	18881.4	18.8814	1	1	1	FLNRTYSS	9638.98	Unknown	0	Extracellular	9.64	nucl
S1082_SEQ_1082_PYLH01000245_1_4	?	0.111	NO	81.35	unstable	39	144	-0.952432	1	136	HLA-A0201	0	1	0	0	0	1	0	15883	15.883	1	1	1	HMPFCAPI	1044.27	Unknown	0	Unknown	0	cyto
S1082_SEQ_11082_PYLH01002192_1_12	?	0.107	NO	40.13	unstable	169	529	-1.25537	8	521	HLA-A0201	3	9	[1, 0]	[738, 0]	0	1	0	58851	58.851	1	0	1	ILLDAVEV	65.98	X	X	X	X	cyto
S1082_SEQ_21082_PYLH01004293_1_1	?	0.135	NO	47.23	unstable	146	470	-0.569078	10	462	HLA-A0201	1	4	[2, 2]	[1965, 1349]	0	1	0	49874.9	49.8749	1	1	1	MLQFLPHA	387.9	X	X	X	X	cyto_nucl
S1082_SEQ_31082_PYLH01007103_1_1	?	0.126	NO	41.06	unstable	45	118	-2.15942	4	110	HLA-A0201	4	7	[3, 3]	[5656, 5511]	0	1	0	13084.2	13.0842	1	1	1	FLFSFLQI	45.61	CytoplasmicMembrane	9.55	CytoplasmicMembrane	9.82	plas
S1083_SEQ_1083_PYLH01000246_1_1	?	0.586	YES	39.99	stable	66	206	-1.22514	7	198	HLA-A0201	7	14	[4, 4]	[9095, 8734]	0	1	0	22056.3	22.0563	1	1	1	FLTVLHAV	24.24	CytoplasmicMembrane	10	CytoplasmicMembrane	10	extr
S1083_SEQ_11083_PYLH01002193_1_1	?	0.105	NO	53.3	unstable	89	274	-2.47812	4	266	HLA-A0201	2	2	0	0	0	1	0	30060.4	30.0604	1	1	1	LWDEILKL	287.75	X	X	X	X	cyto
S1083_SEQ_21083_PYLH01004293_1_2	?	0.613	YES	44.42	unstable	28	80	-1.25964	1	72	HLA-A0201	3	2	[2, 2]	[4148, 3926]	0	1	0	9130.75	9.13075	1	1	1	VLDEPFLV	66.19	X	X	X	X	extr
S1083_SEQ_31083_PYLH01007103_1_2	?	0.265	NO	42.71	unstable	28	92	-2.25719	2	84	HLA-A0201	1	2	[2, 2]	[2575, 2039]	0	1	0	9940.37	9.94037	1	1	1	FLYGFVLL	42.64	CytoplasmicMembrane	9.55	CytoplasmicMembrane	9.82	mito
S1084_SEQ_1084_PYLH01000246_1_2	?	0.119	NO	37.24	stable	28	124	-0.208818	2	116	HLA-A0201	0	1	0	0	0	1	0	13370.2	13.3702	1	1	1	RLCLTVGL	1642.34	Cytoplasmic	7.5	Unknown	0	extr
S1084_SEQ_11084_PYLH01002193_1_2	?	0.236	NO	11.56	stable	35	92	-1.18569	8	84	HLA-A0201	3	1	[2, 2]	[4675, 4498]	0	1	0	10638.6	10.6386	1	1	1	SLINTFYL	48.43	X	X	X	X	plas
S1084_SEQ_21084_PYLH01004293_1_3	?	0.208	NO	45.47	unstable	27	75	-0.545671	1	67	HLA-A0201	1	1	[2, 2]	[3031, 2889]	0	1	0	8823.17	8.82317	1	1	1	YVYEFVCV	111.46	X	X	X	X	extr
S1084_SEQ_31084_PYLH01007103_1_3	?	0.309	NO	35.34	stable	20	60	-0.461021	1	52	HLA-A0201	1	2	[1, 1]	[765, 683]	0	1	0	6535.36	6.53536	1	1	1	LSFFSYFV	139.36	Unknown	0	Unknown	0	extr
S1085_SEQ_1085_PYLH01000246_1_3	?	0.198	NO	64.13	unstable	53	167	-2.44095	2	159	HLA-A0201	2	1	[1, 1]	[1154, 657]	0	1	0	18644.3	18.6443	1	1	1	YLSGELLL	213.24	CytoplasmicMembrane	9.55	Unknown	0	nucl
S1085_SEQ_11085_PYLH01002193_1_3	?	0.103	NO	37.95	stable	84	240	-2.16808	9	232	HLA-A0201	2	3	0	0	0	1	0	27644.7	27.6447	1	1	1	LYRTPWYV	55.45	X	X	X	X	cyto
S1085_SEQ_21085_PYLH01004294_1_1	?	0.234	NO	37.68	stable	225	677	-1.8054	10	669	HLA-A0201	7	9	[3, 2]	[4348, 4042]	0	1	0	75362	75.362	1	1	1	LLSLFYFV	34.4	X	X	X	X	lyso
S1085_SEQ_31085_PYLH01007104_1_1	?	0.315	NO	29.44	stable	36	99	-1.55039	0	91	HLA-A0201	3	5	[2, 1]	[2070, 1500]	0	1	0	10982.6	10.9826	1	1	1	MLFDFPLL	20.49	Unknown	0	Unknown	0	extr
S1086_SEQ_1086_PYLH01000246_1_4	?	0.13	NO	54.78	unstable	82	239	-2.25305	3	231	HLA-A0201	4	2	[3, 2]	[3151, 2647]	0	1	0	26668.6	26.6686	1	1	1	VLADFTLL	279.4	CytoplasmicMembrane	9.55	Unknown	0	nucl
S1086_SEQ_11086_PYLH01002193_1_4	?	0.103	NO	37.81	stable	34	81	-1.08847	3	73	HLA-A0201	0	4	[2, 2]	[3080, 2551]	0	1	0	9607.18	9.60718	1	1	1	FFIFIFCV	577.29	X	X	X	X	extr
S1086_SEQ_21086_PYLH01004294_1_2	?	0.261	NO	64.7	unstable	59	145	-0.739543	7	137	HLA-A0201	1	3	[1, 1]	[2240, 1993]	0	1	0	16888.1	16.8881	1	1	1	FLFFHLVL	113.42	X	X	X	X	mito
S1086_SEQ_31086_PYLH01007104_1_2	?	0.313	NO	73.88	unstable	30	88	-0.983686	0	80	HLA-A0201	0	3	[1, 1]	[2130, 1814]	0	1	0	9163.93	9.16393	1	1	1	LALFSPPV	124.87	CytoplasmicMembrane	9.55	Unknown	0	extr
S1087_SEQ_1087_PYLH01000246_1_5	?	0.195	NO	57.72	unstable	27	77	-2.16213	0	69	HLA-A0201	0	1	0	0	0	1	0	8727.21	8.72721	1	1	1	WLMCPVTL	253.99	Unknown	0	Unknown	0	mito
S1087_SEQ_11087_PYLH01002193_1_5	?	0.104	NO	49.28	unstable	217	657	-1.30493	22	649	HLA-A0201	5	11	[2, 1]	[2642, 2122]	0	1	0	74775.7	74.7757	1	1	1	YLFIFFFI	27.39	X	X	X	X	plas
S1087_SEQ_21087_PYLH01004295_1_1	?	0.159	NO	48.06	unstable	233	662	-1.43943	12	654	HLA-A0201	9	12	[4, 3]	[7846, 6822]	0	1	0	74119.4	74.1194	1	1	1	CLSSLFYV	47.16	X	X	X	X	plas
S1087_SEQ_31087_PYLH01007105_1_1	?	0.411	NO	36.52	stable	26	76	-1.5137	1	68	HLA-A0201	0	3	[2, 2]	[2308, 2262]	0	1	0	8314.36	8.31436	1	1	1	FFFFPYFV	421.22	Unknown	0	Unknown	0	extr
S1088_SEQ_1088_PYLH01000246_1_6	?	0.444	NO	42.36	unstable	40	133	-1.4256	1	125	HLA-A0201	3	1	0	0	0	1	0	14244.3	14.2443	1	1	1	RLYSFVEV	74.46	CytoplasmicMembrane	8.16	Unknown	0	extr
S1088_SEQ_11088_PYLH01002193_1_6	?	0.377	NO	51	unstable	106	329	-1.38193	6	321	HLA-A0201	2	3	[1, 1]	[636, 555]	0	1	0	36984.9	36.9849	1	1	1	LVEGVPAL	601.84	X	X	X	X	mito
S1088_SEQ_21088_PYLH01004295_1_2	?	0.201	NO	48.98	unstable	27	59	-1.47749	0	51	HLA-A0201	1	0	[1, 0]	[514, 0]	0	1	0	6724.91	6.72491	1	1	1	MLFVSSPL	282.28	X	X	X	X	nucl
S1088_SEQ_31088_PYLH01007105_1_2	?	0.313	NO	68.88	unstable	30	88	-1.00075	1	80	HLA-A0201	0	3	[1, 1]	[2130, 1814]	0	1	0	9223.96	9.22396	1	1	1	LALFSPPV	124.87	CytoplasmicMembrane	9.55	Unknown	0	extr
S1089_SEQ_1089_PYLH01000246_1_7	?	0.307	NO	53.15	unstable	82	224	-1.91134	7	216	HLA-A0201	1	3	0	0	0	1	0	25110.9	25.1109	1	1	1	FLFQSPEI	109.32	Cytoplasmic	7.5	CytoplasmicMembrane	9.82	extr
S1089_SEQ_11089_PYLH01002193_1_7	?	0.173	NO	48.53	unstable	320	1060	-1.57195	18	1052	HLA-A0201	14	17	[4, 3]	[4984, 4151]	0	1	0	118240	118.24	0	1	1	MFFFLPYV	10.97	X	X	X	X	plas
S1089_SEQ_21089_PYLH01004296_1_1	?	0.103	NO	28.93	stable	21	65	-1.59796	2	57	HLA-A0201	0	0	0	0	0	1	0	7178	7.178	1	1	1	FLEALPRL	47.42	X	X	X	X	cyto
S1089_SEQ_31089_PYLH01007105_1_3	?	0.197	NO	50.22	unstable	47	159	-1.99304	4	151	HLA-A0201	2	0	[1, 1]	[2459, 1867]	0	1	0	17100.4	17.1004	1	1	1	SLFCMQLV	140.17	Unknown	0	Unknown	0	mito
S109_SEQ_10109_PYLH01002017_1_7	?	0.105	NO	48.52	unstable	219	666	-1.14083	19	658	HLA-A0201	5	12	[3, 2]	[2294, 1645]	0	1	0	74587.9	74.5879	1	1	1	FLDLFYFL	13.35	X	X	X	X	nucl
S109_SEQ_109_PYLH01000014_1_1	?	0.155	NO	50.1	unstable	24	78	-1.48566	1	70	HLA-A0201	0	1	0	0	0	1	0	9053.3	9.0533	1	1	1	YIQWSHYV	133.04	Cytoplasmic	7.5	Unknown	0	extr
S109_SEQ_20109_PYLH01003988_1_3	?	0.489	NO	82.77	unstable	19	55	-2.24867	0	47	HLA-A0201	3	0	[1, 1]	[2242, 2180]	0	1	0	6259.14	6.25914	1	1	1	MYAFMVAL	297.11	X	X	X	X	extr
S109_SEQ_30109_PYLH01006848_1_10	?	0.126	NO	46.61	unstable	18	69	-1.32538	3	61	HLA-A0201	1	0	0	0	0	1	0	7613.72	7.61372	1	1	1	FQSFAAFV	219.54	Unknown	0	Unknown	0	extr
S1090_SEQ_1090_PYLH01000246_1_8	?	0.205	NO	32.94	stable	22	70	-1.0592	0	62	HLA-A0201	1	1	[1, 1]	[2613, 2525]	0	1	0	7595.93	7.59593	1	1	1	SLLVMPRV	247.07	CytoplasmicMembrane	9.55	Unknown	0	mito
S1090_SEQ_11090_PYLH01002193_1_8	?	0.118	NO	34.26	stable	138	409	-1.81107	13	401	HLA-A0201	3	8	[1, 1]	[604, 547]	0	1	0	46733.7	46.7337	1	0	1	TMEVLFLV	24.94	X	X	X	X	cyto
S1090_SEQ_21090_PYLH01004296_1_2	?	0.377	NO	58.29	unstable	42	101	-1.77247	1	93	HLA-A0201	1	3	[1, 1]	[1949, 1902]	0	1	0	11364.5	11.3645	1	1	1	FLFLFLYI	37.22	X	X	X	X	extr
S1090_SEQ_31090_PYLH01007106_1_1	?	0.166	NO	27.63	stable	212	622	-0.853593	20	614	HLA-A0201	3	8	[1, 1]	[654, 551]	0	1	0	67965.6	67.9656	1	1	1	VMLVTAPV	128.65	Unknown	0	Unknown	0	cyto
S1091_SEQ_1091_PYLH01000246_1_9	?	0.148	NO	51.8	unstable	39	122	-2.16672	4	114	HLA-A0201	0	2	[1, 0]	[715, 0]	0	1	0	13850.9	13.8509	1	1	1	ALLTHPAV	879.27	Cytoplasmic	7.5	Unknown	0	extr
S1091_SEQ_11091_PYLH01002193_1_9	?	0.133	NO	55.62	unstable	32	116	-1.61757	2	108	HLA-A0201	0	3	[2, 1]	[4104, 2202]	0	1	0	13471.7	13.4717	1	1	1	YVFLIFSI	215.4	X	X	X	X	plas
S1091_SEQ_21091_PYLH01004296_1_3	?	0.104	NO	29.47	stable	79	272	-1.60693	4	264	HLA-A0201	1	5	[1, 0]	[634, 0]	0	1	0	30418.2	30.4182	1	1	1	ILFNPPYV	38.07	X	X	X	X	cysk
S1091_SEQ_31091_PYLH01007107_1_1	?	0.506	YES	57.21	unstable	100	339	-1.257	6	331	HLA-A0201	4	7	[4, 3]	[6182, 4403]	0	1	0	35894.7	35.8947	1	1	1	LFFVFFPA	320.05	CytoplasmicMembrane	9.35	CytoplasmicMembrane	9.46	plas
S1092_SEQ_1092_PYLH01000246_1_10	?	0.852	YES	38.65	stable	45	132	-1.25235	0	124	HLA-A0201	1	7	[2, 1]	[3339, 2503]	0	1	0	13896	13.896	1	1	1	ALLLVVLV	341.45	Unknown	0	Unknown	0	extr
S1092_SEQ_11092_PYLH01002193_1_10	?	0.325	NO	43.86	unstable	227	728	-2.1465	16	720	HLA-A0201	13	13	[5, 4]	[4890, 3933]	0	1	0	80937.1	80.9371	1	1	1	YLFCFSWL	12.01	X	X	X	X	extr
S1092_SEQ_21092_PYLH01004297_1_1	?	0.858	YES	31.29	stable	28	60	-1.82907	0	52	HLA-A0201	3	1	[1, 1]	[2801, 2475]	0	1	0	6702.88	6.70288	1	1	1	FLVSLLGL	122.3	X	X	X	X	extr
S1092_SEQ_31092_PYLH01007108_1_1	?	0.107	NO	39.55	stable	31	90	-0.977185	1	82	HLA-A0201	0	7	[2, 1]	[3916, 3369]	0	1	0	10914.9	10.9149	1	1	1	FMFTTNKL	583.64	CytoplasmicMembrane	9.55	Unknown	0	cyto
S1093_SEQ_1093_PYLH01000246_1_11	?	0.121	NO	31.97	stable	59	170	-1.55593	4	162	HLA-A0201	1	2	0	0	0	1	0	19198.7	19.1987	1	1	1	FMEDGMLV	45.71	Cytoplasmic	7.5	Unknown	0	cyto
S1093_SEQ_11093_PYLH01002194_1_1	?	0.392	NO	60.71	unstable	11	36	-2.14904	0	28	HLA-A0201	1	2	0	0	0	1	0	4345.25	4.34525	1	1	1	VFSSVALV	2823.56	X	X	X	X	extr
S1093_SEQ_21093_PYLH01004297_1_2	?	0.102	NO	57.65	unstable	33	106	-1.48258	2	98	HLA-A0201	1	1	0	0	0	1	0	11866.1	11.8661	1	1	1	LWMSLVDL	1558.53	X	X	X	X	extr
S1093_SEQ_31093_PYLH01007108_1_2	?	0.132	NO	62.24	unstable	23	74	-1.74291	3	66	HLA-A0201	2	0	0	0	0	1	0	8525.79	8.52579	1	1	1	YLMHHALL	76.02	Unknown	0	Unknown	0	cyto
S1094_SEQ_1094_PYLH01000247_1_1	?	0.171	NO	39.61	stable	114	375	-0.373222	8	367	HLA-A0201	4	5	[1, 1]	[2480, 1818]	0	1	0	38268.8	38.2688	1	1	1	ALLSLALL	474.76	Unknown	0	Extracellular	9.64	extr
S1094_SEQ_11094_PYLH01002194_1_2	?	0.102	NO	34.54	stable	196	648	-1.41606	16	640	HLA-A0201	5	3	[1, 1]	[862, 777]	0	1	0	73923.2	73.9232	1	1	1	FLNGIEEA	377.83	X	X	X	X	mito
S1094_SEQ_21094_PYLH01004298_1_1	?	0.152	NO	87.63	unstable	17	53	-1.55782	3	45	HLA-A0201	0	0	[1, 1]	[1355, 1213]	0	1	0	6334.41	6.33441	1	1	1	FCCCFPFL	3418.1	X	X	X	X	extr
S1094_SEQ_31094_PYLH01007108_1_3	?	0.114	NO	58.96	unstable	105	337	-2.36015	5	329	HLA-A0201	3	4	[1, 1]	[1062, 969]	0	1	0	38952.1	38.9521	1	1	1	LLPLQHSV	542.56	Cytoplasmic	7.5	Cytoplasmic	8.96	mito
S1095_SEQ_1095_PYLH01000247_1_2	?	0.387	NO	46.37	unstable	18	67	-1.31567	0	59	HLA-A0201	0	1	[1, 0]	[659, 0]	0	1	0	7549.55	7.54955	1	1	1	LRGWQLSV	4319.27	Unknown	0	Unknown	0	extr
S1095_SEQ_11095_PYLH01002194_1_3	?	0.159	NO	60.41	unstable	116	338	-1.23219	7	330	HLA-A0201	9	9	[5, 4]	[8004, 7392]	0	1	0	38426.8	38.4268	1	1	1	ILSEYWPV	9.65	X	X	X	X	plas
S1095_SEQ_21095_PYLH01004298_1_2	?	0.184	NO	40.4	unstable	157	498	-1.78567	16	490	HLA-A0201	6	11	[4, 4]	[5404, 4453]	0	1	0	55269.9	55.2699	1	0	1	MSDFISLV	110.31	X	X	X	X	plas
S1095_SEQ_31095_PYLH01007108_1_4	?	0.15	NO	40.94	unstable	19	36	-2.4276	3	28	HLA-A0201	2	2	[1, 1]	[1947, 1890]	0	1	0	4391.13	4.39113	1	1	1	YLHDFYFL	22.21	CytoplasmicMembrane	9.55	CytoplasmicMembrane	9.82	extr
S1096_SEQ_1096_PYLH01000248_1_1	?	0.202	NO	54.92	unstable	41	169	-1.80499	0	161	HLA-A0201	1	0	[1, 0]	[643, 0]	0	1	0	18241.5	18.2415	1	1	1	MWTAAHGV	596.56	Unknown	0	Unknown	0	cyto
S1096_SEQ_11096_PYLH01002194_1_4	?	0.17	NO	45.49	unstable	747	2260	-1.28361	61	2252	HLA-A0201	39	71	[17, 16]	[28698, 26406]	0	1	0	252398	252.398	0	1	1	FLDYALTL	30.34	X	X	X	X	plas
S1096_SEQ_21096_PYLH01004299_1_1	?	0.158	NO	35.7	stable	45	130	-1.50564	3	122	HLA-A0201	3	8	[3, 2]	[6689, 4501]	0	1	0	15027.7	15.0277	1	1	1	LLFSLSYV	34.58	X	X	X	X	plas
S1096_SEQ_31096_PYLH01007108_1_5	?	0.081	NO	40.19	unstable	12	31	-0.54416	0	23	HLA-A0201	2	2	[1, 1]	[3128, 2970]	0	1	0	3842.8	3.8428	1	1	1	LFSHVFLV	32.2	CytoplasmicMembrane	9.55	Unknown	0	extr
S1097_SEQ_1097_PYLH01000248_1_2	?	0.339	NO	52.57	unstable	49	154	-0.801281	0	146	HLA-A0201	2	5	[3, 3]	[5212, 5111]	0	1	0	16274.4	16.2744	1	1	1	FLCCCVAV	41.75	CytoplasmicMembrane	9.55	CytoplasmicMembrane	9.82	plas
S1097_SEQ_11097_PYLH01002194_1_5	?	0.164	NO	48.26	unstable	27	85	-1.66919	2	77	HLA-A0201	0	5	[1, 1]	[2520, 2366]	0	1	0	9569.23	9.56923	1	1	1	SLFLVVLV	202.94	X	X	X	X	plas
S1097_SEQ_21097_PYLH01004299_1_2	?	0.157	NO	27.32	stable	26	60	-1.27868	0	52	HLA-A0201	3	4	[1, 1]	[3856, 3691]	0	1	0	7507.85	7.50785	1	1	1	FLFFFFTV	12.12	X	X	X	X	extr
S1097_SEQ_31097_PYLH01007108_1_6	?	0.144	NO	47.42	unstable	354	1010	-1.89244	18	1002	HLA-A0201	21	27	[6, 5]	[5221, 4614]	0	1	0	113101	113.101	0	1	1	ILMDFFPL	8.48	CytoplasmicMembrane	8.16	CytoplasmicMembrane	9.27	cyto
S1098_SEQ_1098_PYLH01000248_1_3	?	0.805	YES	49.95	unstable	17	74	0.0812613	0	66	HLA-A0201	0	3	[1, 1]	[2166, 1626]	0	1	0	7419.36	7.41936	1	1	1	ALCCCPSV	130.2	Unknown	0	Unknown	0	extr
S1098_SEQ_11098_PYLH01002194_1_6	?	0.162	NO	51.92	unstable	158	517	-1.12945	6	509	HLA-A0201	5	5	0	0	0	1	0	56783.3	56.7833	1	1	1	YLGRIVEL	117.86	X	X	X	X	nucl
S1098_SEQ_21098_PYLH01004299_1_3	?	0.16	NO	40.48	unstable	26	76	-1.44032	8	68	HLA-A0201	3	4	[1, 1]	[3526, 3454]	0	1	0	9358.94	9.35894	1	1	1	FMSFIFML	16.31	X	X	X	X	extr
S1098_SEQ_31098_PYLH01007108_1_7	?	0.166	NO	43.82	unstable	11	35	-1.20531	1	27	HLA-A0201	0	1	[1, 1]	[2165, 1735]	0	1	0	3991.8	3.9918	1	1	1	VLVFSALI	2222.96	CytoplasmicMembrane	9.55	CytoplasmicMembrane	9.82	extr
S1099_SEQ_1099_PYLH01000249_1_1	?	0.805	YES	35.94	stable	43	202	0.529451	1	194	HLA-A0201	0	6	[1, 1]	[2351, 1850]	0	1	0	20289.6	20.2896	1	1	1	ALCCCPSV	130.2	Unknown	0	Extracellular	9.65	extr
S1099_SEQ_11099_PYLH01002195_1_1	?	0.177	NO	73.33	unstable	27	101	-1.89824	2	93	HLA-A0201	1	2	0	0	0	1	0	11481.2	11.4812	1	1	1	LFLMPHEA	2921.58	X	X	X	X	extr
S1099_SEQ_21099_PYLH01004299_1_4	?	0.185	NO	26.38	stable	39	116	-0.559962	7	108	HLA-A0201	4	4	[2, 2]	[4497, 4431]	0	1	0	13303	13.303	1	1	1	FLFLIVGV	21.19	X	X	X	X	extr
S1099_SEQ_31099_PYLH01007108_1_8	?	0.107	NO	42.13	unstable	122	392	-1.44466	11	384	HLA-A0201	2	6	[2, 1]	[1283, 745]	0	1	0	44583	44.583	1	0	1	FLMANSLL	46.23	Cytoplasmic	7.5	Cytoplasmic	8.96	cyto
S11_SEQ_10011_PYLH01001996_1_14	?	0.142	NO	56.03	unstable	353	1109	-1.48399	19	1101	HLA-A0201	10	25	[6, 5]	[4274, 3299]	0	1	0	121871	121.871	0	1	1	MLSMFPSV	36.88	X	X	X	X	cyto_nucl
S11_SEQ_11_PYLH01000001_1_12	?	0.127	NO	24.31	stable	30	124	-0.934936	2	116	HLA-A0201	3	2	[3, 2]	[2328, 1792]	0	1	0	13176.2	13.1762	1	1	1	MCAGIVAL	2319.62	Unknown	0	Unknown	0	cyto
S11_SEQ_20011_PYLH01003954_1_1	?	0.268	NO	55.56	unstable	36	121	-1.40547	1	113	HLA-A0201	0	3	[2, 1]	[4011, 2069]	0	1	0	14220.6	14.2206	1	1	1	FLFFNIFT	140.32	X	X	X	X	extr
S11_SEQ_30011_PYLH01006829_1_1	?	0.827	YES	32.38	stable	89	296	-0.327027	10	288	HLA-A0201	2	6	[1, 1]	[2011, 1895]	0	1	0	31904.8	31.9048	1	1	1	MNGDVFAV	314.72	CytoplasmicMembrane	9.55	Unknown	0	extr
S110_SEQ_10110_PYLH01002017_1_8	?	0.103	NO	54.03	unstable	10	31	0.769619	0	23	HLA-A0201	0	0	0	0	0	1	0	3825.21	3.82521	1	1	1	NLSSIREL	13489.3	X	X	X	X	extr
S110_SEQ_110_PYLH01000015_1_1	?	0.229	NO	65.7	unstable	20	67	-1.91399	1	59	HLA-A0201	2	1	[2, 1]	[1219, 571]	0	1	0	7632.89	7.63289	1	1	1	YLCFCLDV	114.88	Unknown	0	Unknown	0	extr
S110_SEQ_20110_PYLH01003988_1_4	?	0.189	NO	86.42	unstable	13	31	-0.23232	0	23	HLA-A0201	1	0	[1, 0]	[525, 0]	0	1	0	3483.98	3.48398	1	1	1	LFPSPAEL	1297.59	X	X	X	X	extr
S110_SEQ_30110_PYLH01006848_1_11	?	0.321	NO	37.51	stable	39	97	-1.54388	1	89	HLA-A0201	1	5	[2, 2]	[2768, 2711]	0	1	0	10855.8	10.8558	1	1	1	SLSPCVCV	643.04	CytoplasmicMembrane	9.55	CytoplasmicMembrane	9.82	extr
S1100_SEQ_1100_PYLH01000249_1_2	?	0.676	YES	62.17	unstable	44	133	-1.15813	1	125	HLA-A0201	3	8	[3, 3]	[5574, 5096]	0	1	0	14735.7	14.7357	1	1	1	LLLPLPSV	40.47	CytoplasmicMembrane	9.55	CytoplasmicMembrane	9.86	plas
S1100_SEQ_11100_PYLH01002195_1_2	?	0.121	NO	48.48	unstable	25	112	-0.778715	2	104	HLA-A0201	1	1	[1, 0]	[952, 0]	0	1	0	12216.7	12.2167	1	1	1	NLCMLTLV	556.66	X	X	X	X	extr
S1100_SEQ_21100_PYLH01004299_1_5	?	0.11	NO	51.53	unstable	34	88	-1.47641	3	80	HLA-A0201	1	5	[2, 2]	[4883, 4357]	0	1	0	10282	10.282	1	1	1	YLFVCFSL	41.82	X	X	X	X	plas
S1100_SEQ_31100_PYLH01007108_1_9	?	0.113	NO	27.37	stable	25	58	-1.42288	7	50	HLA-A0201	1	8	[1, 1]	[2713, 2490]	0	1	0	7459.78	7.45978	1	1	1	FTLLYLLV	532.59	CytoplasmicMembrane	9.55	CytoplasmicMembrane	9.82	extr
S1101_SEQ_1101_PYLH01000250_1_1	?	0.301	NO	41.43	unstable	721	2274	-0.874817	59	2266	HLA-A0201	22	64	[22, 21]	[21826, 21345]	0	1	0	235916	235.916	0	1	1	YLDGSLTL	57.77	CytoplasmicMembrane	9.87	CytoplasmicMembrane	9.8	plas
S1101_SEQ_11101_PYLH01002195_1_3	?	0.11	NO	48.86	unstable	25	74	-2.46687	0	66	HLA-A0201	0	0	0	0	0	1	0	8531.71	8.53171	1	1	1	KQEANVAV	5931.05	X	X	X	X	nucl
S1101_SEQ_21101_PYLH01004299_1_6	?	0.339	NO	58.42	unstable	22	52	-0.976767	4	44	HLA-A0201	3	1	[1, 1]	[1839, 1559]	0	1	0	6123.25	6.12325	1	1	1	FLYLIPFL	20.97	X	X	X	X	extr
S1101_SEQ_31101_PYLH01007109_1_1	?	0.217	NO	54.47	unstable	12	53	-0.654222	1	45	HLA-A0201	0	1	0	0	0	1	0	5873.91	5.87391	1	1	1	CLAQCGPV	3312.91	Unknown	0	Unknown	0	extr
S1102_SEQ_1102_PYLH01000251_1_1	?	0.508	YES	52.36	unstable	39	123	-2.214	0	115	HLA-A0201	0	4	[3, 3]	[4777, 4707]	0	1	0	13915.6	13.9156	1	1	1	LHDVAFFV	77.01	CytoplasmicMembrane	9.55	CytoplasmicMembrane	9.82	extr
S1102_SEQ_11102_PYLH01002195_1_4	?	0.62	YES	34.38	stable	19	61	-2.72054	1	53	HLA-A0201	2	0	[1, 1]	[511, 501]	0	1	0	6727.78	6.72778	1	1	1	VLACLAPL	228.69	X	X	X	X	extr
S1102_SEQ_21102_PYLH01004299_1_7	?	0.122	NO	53.69	unstable	147	465	-1.87533	5	457	HLA-A0201	1	6	0	0	0	1	0	53029.3	53.0293	1	1	1	YMLDSMLV	9.25	X	X	X	X	cyto
S1102_SEQ_31102_PYLH01007109_1_2	?	0.616	YES	37.99	stable	38	117	-1.17333	6	109	HLA-A0201	1	2	[1, 0]	[906, 0]	0	1	0	12633.9	12.6339	1	1	1	LFLLLQYL	605.71	Unknown	0	Unknown	0	extr
S1103_SEQ_1103_PYLH01000251_1_2	?	0.21	NO	40.91	unstable	27	88	-1.46336	2	80	HLA-A0201	1	4	[1, 1]	[1052, 1033]	0	1	0	9983.52	9.98352	1	1	1	FLFRSCVI	286.42	CytoplasmicMembrane	9.55	CytoplasmicMembrane	9.82	extr
S1103_SEQ_11103_PYLH01002195_1_5	?	0.164	NO	64.48	unstable	68	213	-1.01963	3	205	HLA-A0201	1	3	[1, 0]	[539, 0]	0	1	0	23581.5	23.5815	1	1	1	LLGVCSPL	631.66	X	X	X	X	mito
S1103_SEQ_21103_PYLH01004300_1_1	?	0.116	NO	40.84	unstable	126	390	-0.886853	9	382	HLA-A0201	3	5	[3, 2]	[2631, 2138]	0	1	0	42501.9	42.5019	1	1	1	FMNTFTSL	202.78	X	X	X	X	nucl
S1103_SEQ_31103_PYLH01007109_1_3	?	0.184	NO	56.82	unstable	35	116	-1.81178	4	108	HLA-A0201	2	2	[2, 1]	[2163, 1021]	0	1	0	12762.9	12.7629	1	1	1	FLYAAAIL	163.01	CytoplasmicMembrane	9.55	Unknown	0	cyto
S1104_SEQ_1104_PYLH01000251_1_3	?	0.136	NO	42.3	unstable	54	187	-1.44789	2	179	HLA-A0201	4	4	[2, 2]	[3305, 3161]	0	1	0	19579.6	19.5796	1	1	1	VLMDGVYI	32.56	Unknown	0	Unknown	0	plas
S1104_SEQ_11104_PYLH01002196_1_1	?	0.182	NO	34.77	stable	27	61	-2.91566	0	53	HLA-A0201	3	3	[1, 1]	[2241, 1822]	0	1	0	7047.59	7.04759	1	1	1	FLLVHFFL	47.42	X	X	X	X	extr
S1104_SEQ_21104_PYLH01004300_1_2	?	0.148	NO	50.03	unstable	39	121	-3.21162	0	113	HLA-A0201	0	2	0	0	0	1	0	13889.2	13.8892	1	1	1	RLMSLILA	229.03	X	X	X	X	cyto
S1104_SEQ_31104_PYLH01007109_1_4	?	0.4	NO	14.92	stable	14	40	-1.71237	0	32	HLA-A0201	0	3	[1, 1]	[856, 782]	0	1	0	4347.03	4.34703	1	1	1	ILPSTMDV	1710.81	CytoplasmicMembrane	9.55	Unknown	0	extr
S1105_SEQ_1105_PYLH01000252_1_1	?	0.098	NO	12.31	stable	18	47	-0.0148675	1	39	HLA-A0201	0	0	0	0	0	1	0	4915.36	4.91536	1	1	1	TVSLVIYT	17056	Unknown	0	Unknown	0	cyto
S1105_SEQ_11105_PYLH01002196_1_2	?	0.117	NO	47.76	unstable	58	169	-1.47014	1	161	HLA-A0201	3	8	[3, 3]	[5172, 4685]	0	1	0	18800.9	18.8009	1	1	1	CLLPWIGV	209.69	X	X	X	X	plas
S1105_SEQ_21105_PYLH01004300_1_3	?	0.297	NO	44.58	unstable	42	101	-0.351818	0	93	HLA-A0201	1	3	[1, 1]	[3203, 2650]	0	1	0	11952.8	11.9528	1	1	1	LFSYWIFV	32.88	X	X	X	X	extr
S1105_SEQ_31105_PYLH01007109_1_5	?	0.124	NO	62.54	unstable	23	70	-2.53802	3	62	HLA-A0201	0	2	0	0	0	1	0	7867.88	7.86788	1	1	1	IQASFAYV	1304.36	Unknown	0	Unknown	0	extr
S1106_SEQ_1106_PYLH01000252_1_2	?	0.85	YES	35.95	stable	55	162	-1.6526	4	154	HLA-A0201	1	2	[1, 1]	[2500, 1981]	0	1	0	17255.4	17.2554	1	1	1	LLLFVVMV	243.23	Unknown	0	Unknown	0	extr
S1106_SEQ_11106_PYLH01002196_1_3	?	0.94	YES	47.75	unstable	56	188	0.0680685	2	180	HLA-A0201	0	5	[2, 2]	[3366, 3276]	0	1	0	19269	19.269	1	1	1	ALCCCPSV	130.2	X	X	X	X	extr
S1106_SEQ_21106_PYLH01004301_1_1	?	0.107	NO	43.61	unstable	33	102	-2.3457	1	94	HLA-A0201	0	1	0	0	0	1	0	11811.2	11.8112	1	1	1	NLEEFLLI	2262.7	X	X	X	X	nucl
S1106_SEQ_31106_PYLH01007109_1_6	?	0.232	NO	39.4	stable	51	134	-1.5338	6	126	HLA-A0201	8	4	[3, 3]	[4922, 4842]	0	1	0	15448.9	15.4489	1	1	1	LIPFIPFV	14.57	CytoplasmicMembrane	10	CytoplasmicMembrane	10	plas
S1107_SEQ_1107_PYLH01000252_1_3	?	0.561	YES	45.25	unstable	7	37	-1.8624	0	29	HLA-A0201	1	0	[1, 1]	[1679, 1531]	0	1	0	3744.49	3.74449	1	1	1	MVMLCFAV	134.15	Unknown	0	Unknown	0	extr
S1107_SEQ_11107_PYLH01002196_1_4	?	0.409	NO	31.64	stable	16	52	-1.59826	1	44	HLA-A0201	2	2	[1, 1]	[2239, 1945]	0	1	0	5576.01	5.57601	1	1	1	LLGCCHLL	459.34	X	X	X	X	extr
S1107_SEQ_21107_PYLH01004301_1_2	?	0.106	NO	55.74	unstable	91	287	-1.15543	6	279	HLA-A0201	0	1	0	0	0	1	0	31283.3	31.2833	1	1	1	KLCQRFAL	3199.37	X	X	X	X	nucl
S1107_SEQ_31107_PYLH01007110_1_1	?	0.237	NO	42.14	unstable	40	114	-2.08231	8	106	HLA-A0201	6	2	[3, 3]	[4997, 4444]	0	1	0	13403.3	13.4033	1	1	1	LIPFIPFV	14.57	CytoplasmicMembrane	10	CytoplasmicMembrane	10	plas
S1108_SEQ_1108_PYLH01000252_1_4	?	0.15	NO	28.01	stable	21	59	-1.11868	0	51	HLA-A0201	1	3	[1, 1]	[1625, 1352]	0	1	0	6389.6	6.3896	1	1	1	FLNFFMLL	46.01	CytoplasmicMembrane	9.55	CytoplasmicMembrane	9.82	extr
S1108_SEQ_11108_PYLH01002196_1_5	?	0.798	YES	45.45	unstable	52	186	-0.339946	0	178	HLA-A0201	2	2	[1, 1]	[2028, 1780]	0	1	0	19534.8	19.5348	1	1	1	LLVCALCV	880.89	X	X	X	X	extr
S1108_SEQ_21108_PYLH01004301_1_3	?	0.62	YES	48.98	unstable	24	84	-1.9125	2	76	HLA-A0201	3	6	[2, 2]	[5123, 4796]	0	1	0	9685.6	9.6856	1	1	1	LLFFYFFI	93.55	X	X	X	X	plas
S1108_SEQ_31108_PYLH01007110_1_2	?	0.175	NO	33.54	stable	23	94	-0.903042	3	86	HLA-A0201	0	0	[1, 1]	[1603, 1370]	0	1	0	10599.4	10.5994	1	1	1	FAARTAFV	4206.36	Unknown	0	Unknown	0	extr
S1109_SEQ_1109_PYLH01000252_1_5	?	0.116	NO	62.36	unstable	38	133	-1.40289	0	125	HLA-A0201	0	0	0	0	0	1	0	14877.8	14.8778	1	1	1	FLIPSHIA	1526.7	Unknown	0	Periplasmic	9.83	cyto_nucl
S1109_SEQ_11109_PYLH01002197_1_1	?	0.138	NO	55.19	unstable	30	119	-0.827207	4	111	HLA-A0201	1	1	[2, 1]	[3607, 2836]	0	1	0	13664	13.664	1	1	1	LFFSFFFI	247.18	X	X	X	X	plas
S1109_SEQ_21109_PYLH01004302_1_1	?	0.114	NO	59.37	unstable	13	47	-2.91356	0	39	HLA-A0201	0	0	0	0	0	1	0	5876.39	5.87639	1	1	1	WVEANEEM	30561.3	X	X	X	X	cyto
S1109_SEQ_31109_PYLH01007111_1_1	?	0.175	NO	33.54	stable	23	94	-0.903042	3	86	HLA-A0201	0	0	[1, 1]	[1603, 1370]	0	1	0	10599.4	10.5994	1	1	1	FAARTAFV	4206.36	Unknown	0	Unknown	0	extr
S111_SEQ_10111_PYLH01002017_1_9	?	0.106	NO	67.87	unstable	24	69	-1.55017	0	61	HLA-A0201	1	1	[1, 1]	[2686, 2651]	0	1	0	8238.77	8.23877	1	1	1	FLSFFLFV	13.67	X	X	X	X	plas
S111_SEQ_111_PYLH01000015_1_2	?	0.22	NO	58.64	unstable	45	154	-0.948175	2	146	HLA-A0201	1	3	[1, 1]	[1167, 1148]	0	1	0	16527.9	16.5279	1	1	1	LLWPPMPI	119	Unknown	0	Unknown	0	extr
S111_SEQ_20111_PYLH01003989_1_1	?	0.132	NO	45.04	unstable	43	123	-1.82272	5	115	HLA-A0201	0	1	0	0	0	1	0	13630.7	13.6307	1	1	1	SMHTGDYV	2212.73	X	X	X	X	cyto
S111_SEQ_30111_PYLH01006848_1_12	?	0.693	YES	52.42	unstable	118	382	-1.42231	4	374	HLA-A0201	5	4	[2, 2]	[3167, 3073]	0	1	0	40799.6	40.7996	1	1	1	LWCGLSGV	90.98	Cytoplasmic	7.5	Unknown	0	extr
S1110_SEQ_1110_PYLH01000253_1_1	?	0.218	NO	38.49	stable	129	426	-0.59831	9	418	HLA-A0201	3	7	[3, 3]	[4716, 3653]	0	1	0	43126.3	43.1263	1	1	1	ALLSLALL	474.76	Unknown	0	Extracellular	9.64	extr
S1110_SEQ_11110_PYLH01002197_1_2	?	0.249	NO	42.52	unstable	36	103	-1.26708	5	95	HLA-A0201	7	3	[3, 3]	[4985, 4725]	0	1	0	12089.6	12.0896	1	1	1	FLSGLFSI	13.35	X	X	X	X	plas
S1110_SEQ_21110_PYLH01004302_1_2	?	0.179	NO	41.89	unstable	162	547	-1.25605	9	539	HLA-A0201	5	10	[2, 2]	[1470, 1410]	0	1	0	59897.7	59.8977	1	1	1	MDDFIFAL	51.83	X	X	X	X	mito
S1110_SEQ_31110_PYLH01007111_1_2	?	0.222	NO	50.27	unstable	41	102	-1.65684	5	94	HLA-A0201	7	6	[2, 2]	[4419, 4076]	0	1	0	12345.7	12.3457	1	1	1	MLLCHWSL	52.18	CytoplasmicMembrane	9.55	CytoplasmicMembrane	9.82	extr
S1111_SEQ_1111_PYLH01000254_1_1	?	0.46	YES	32.85	stable	105	365	-0.529717	10	357	HLA-A0201	2	3	[1, 1]	[1551, 1193]	0	1	0	37000.2	37.0002	1	1	1	ALLCAWRL	645.29	Unknown	0	Extracellular	9.64	extr
S1111_SEQ_11111_PYLH01002198_1_1	?	0.207	NO	65.35	unstable	28	95	-1.64912	2	87	HLA-A0201	1	1	0	0	0	1	0	10361.9	10.3619	1	1	1	LLAVCRGI	4552.66	X	X	X	X	extr
S1111_SEQ_21111_PYLH01004303_1_2	?	0.117	NO	45.06	unstable	201	644	-1.78481	15	636	HLA-A0201	8	7	[3, 3]	[3701, 3599]	0	1	0	71223.6	71.2236	1	1	1	MLQYFLFV	40.33	X	X	X	X	E.R._mito
S1111_SEQ_31111_PYLH01007111_1_3	?	0.141	NO	40.97	unstable	158	444	-1.73126	16	436	HLA-A0201	6	10	[1, 1]	[826, 748]	0	1	0	50973.4	50.9734	1	1	1	FLERVLYL	25.6	CytoplasmicMembrane	8.16	Cytoplasmic	8.96	cyto
S1112_SEQ_11112_PYLH01002198_1_2	?	0.105	NO	39.24	stable	48	145	-0.702403	6	137	HLA-A0201	0	1	0	0	0	1	0	15863.6	15.8636	1	1	1	GMQLHLEV	1952.75	X	X	X	X	extr
S1112_SEQ_1112_PYLH01000254_1_2	?	0.165	NO	48.13	unstable	27	78	-2.45053	0	70	HLA-A0201	0	2	[1, 0]	[524, 0]	0	1	0	8961.41	8.96141	1	1	1	RLPRVTGV	1873.72	CytoplasmicMembrane	9.55	Unknown	0	mito
S1112_SEQ_21112_PYLH01004304_1_1	?	0.121	NO	53.7	unstable	31	92	-2.48815	0	84	HLA-A0201	0	0	0	0	0	1	0	9952.27	9.95227	1	1	1	SMLLELCA	5485.78	X	X	X	X	nucl
S1112_SEQ_31112_PYLH01007111_1_4	?	0.134	NO	60.55	unstable	45	116	-1.38214	3	108	HLA-A0201	4	2	[1, 1]	[1893, 1722]	0	1	0	13160.1	13.1601	1	1	1	LFVYSFGL	242.64	CytoplasmicMembrane	9.55	Unknown	0	plas
S1113_SEQ_11113_PYLH01002198_1_3	?	0.251	NO	31.82	stable	21	97	-2.64675	1	89	HLA-A0201	1	1	0	0	0	1	0	10523.7	10.5237	1	1	1	MVRHVAGV	4462.15	X	X	X	X	mito
S1113_SEQ_1113_PYLH01000255_1_1	?	0.122	NO	33.76	stable	20	50	-1.22823	2	42	HLA-A0201	0	1	0	0	0	1	0	5798.41	5.79841	1	1	1	SDDRWFFV	8928.85	Unknown	0	Unknown	0	cyto
S1113_SEQ_21113_PYLH01004304_1_2	?	0.147	NO	37.13	stable	24	82	-3.40201	2	74	HLA-A0201	1	0	0	0	0	1	0	9369.82	9.36982	1	1	1	LLVDTLDI	3282.69	X	X	X	X	extr
S1113_SEQ_31113_PYLH01007112_1_1	?	0.225	NO	62.19	unstable	41	138	-1.8362	2	130	HLA-A0201	0	0	[1, 1]	[1461, 1164]	0	1	0	15083.1	15.0831	1	1	1	NLACFWRV	268.3	Unknown	0	Unknown	0	extr
S1114_SEQ_11114_PYLH01002199_1_1	?	0.278	NO	52.54	unstable	62	148	-1.84255	0	140	HLA-A0201	7	8	[3, 3]	[6397, 6286]	0	1	0	16711.9	16.7119	1	1	1	FLLCLFLL	21.58	X	X	X	X	extr
S1114_SEQ_1114_PYLH01000255_1_2	?	0.245	NO	45.58	unstable	30	95	-0.868896	2	87	HLA-A0201	0	3	0	0	0	1	0	10616	10.616	1	1	1	LVQFIYFL	409.56	Unknown	0	Unknown	0	nucl
S1114_SEQ_21114_PYLH01004304_1_3	?	0.425	NO	32.04	stable	16	49	-2.19541	0	41	HLA-A0201	1	0	0	0	0	1	0	5643.63	5.64363	1	1	1	YTLWSLFV	178.72	X	X	X	X	mito
S1114_SEQ_31114_PYLH01007112_1_2	?	0.314	NO	35.3	stable	28	84	-2.16509	3	76	HLA-A0201	2	4	[1, 1]	[1946, 1775]	0	1	0	9367.76	9.36776	1	1	1	FVNVYFLL	656.51	CytoplasmicMembrane	9.55	Unknown	0	extr
S1115_SEQ_11115_PYLH01002199_1_2	?	0.944	YES	44.67	unstable	59	195	-0.028378	5	187	HLA-A0201	2	3	[2, 2]	[3792, 3554]	0	1	0	19969	19.969	1	1	1	ALCCCQYV	152.57	X	X	X	X	extr
S1115_SEQ_1115_PYLH01000255_1_3	?	0.187	NO	33.45	stable	60	172	-1.01528	8	164	HLA-A0201	6	7	[4, 4]	[6889, 6789]	0	1	0	20721.4	20.7214	1	1	1	YLFIIYSA	42.21	CytoplasmicMembrane	10	CytoplasmicMembrane	10	plas
S1115_SEQ_21115_PYLH01004304_1_4	?	0.183	NO	39.26	stable	15	33	0.828839	2	25	HLA-A0201	0	0	0	0	0	1	0	3853.57	3.85357	1	1	1	SLYFVVTV	144.47	X	X	X	X	extr
S1115_SEQ_31115_PYLH01007112_1_3	?	0.411	NO	13.98	stable	16	55	-1.29328	0	47	HLA-A0201	0	4	[1, 1]	[1162, 1024]	0	1	0	6114.05	6.11405	1	1	1	FLGGIATV	22.07	Unknown	0	Unknown	0	extr
S1116_SEQ_11116_PYLH01002199_1_3	?	0.331	NO	52.51	unstable	11	56	-1.61524	3	48	HLA-A0201	2	2	[1, 1]	[2021, 1737]	0	1	0	6201.47	6.20147	1	1	1	FMACALLL	79.63	X	X	X	X	extr
S1116_SEQ_1116_PYLH01000255_1_4	?	0.124	NO	48.23	unstable	25	103	-0.970573	1	95	HLA-A0201	4	0	[2, 1]	[3143, 2134]	0	1	0	12298.3	12.2983	1	1	1	FIFTFIFI	73.24	Unknown	0	Unknown	0	extr
S1116_SEQ_21116_PYLH01004304_1_5	?	0.661	YES	24.22	stable	36	104	-0.538802	0	96	HLA-A0201	2	2	[1, 1]	[2744, 2694]	0	1	0	11353.2	11.3532	1	1	1	LLLVMMFV	95.06	X	X	X	X	extr
S1116_SEQ_31116_PYLH01007112_1_4	?	0.142	NO	56.13	unstable	29	122	-1.53918	0	114	HLA-A0201	2	3	[2, 2]	[1505, 1504]	0	1	0	13586	13.586	1	1	1	FVHIIPFV	80.78	CytoplasmicMembrane	9.55	CytoplasmicMembrane	9.82	cyto
S1117_SEQ_11117_PYLH01002199_1_4	?	0.819	YES	52.65	unstable	105	361	0.405676	4	353	HLA-A0201	5	1	[2, 2]	[4168, 3718]	0	1	0	36329	36.329	1	1	1	FLCVCATV	47.53	X	X	X	X	extr
S1117_SEQ_1117_PYLH01000255_1_5	?	0.881	YES	49.7	unstable	35	100	-1.55197	0	92	HLA-A0201	5	2	[1, 1]	[2543, 2310]	0	1	0	11625.7	11.6257	1	1	1	YLFMYVFL	30.82	CytoplasmicMembrane	9.55	Unknown	0	extr
S1117_SEQ_21117_PYLH01004304_1_6	?	0.308	NO	51.09	unstable	52	133	-1.00022	5	125	HLA-A0201	4	4	[2, 2]	[3064, 2921]	0	1	0	14810.4	14.8104	1	1	1	FLLFSFFT	111.31	X	X	X	X	extr
S1117_SEQ_31117_PYLH01007112_1_5	?	0.454	NO	35.44	stable	183	564	-1.60976	16	556	HLA-A0201	5	7	[2, 2]	[4826, 4113]	0	1	0	61683	61.683	1	1	1	LFSMLFLL	82.53	Unknown	0	Unknown	0	plas
S1118_SEQ_11118_PYLH01002199_1_5	?	0.443	NO	35.29	stable	22	76	-1.15252	3	68	HLA-A0201	3	3	[2, 2]	[3762, 3737]	0	1	0	8611.26	8.61126	1	1	1	ALCFFLYV	55.45	X	X	X	X	plas
S1118_SEQ_1118_PYLH01000255_1_6	?	0.106	NO	35.4	stable	57	189	-2.13369	0	181	HLA-A0201	0	1	0	0	0	1	0	21061.4	21.0614	1	1	1	RLEASLEA	3450.62	Cytoplasmic	7.5	Cytoplasmic	8.96	cyto
S1118_SEQ_21118_PYLH01004305_1_1	?	0.767	YES	33.37	stable	193	562	-1.41352	9	554	HLA-A0201	6	13	[2, 2]	[2552, 2268]	0	1	0	62754.1	62.7541	1	0	1	FLFLSSSL	215.47	X	X	X	X	extr
S1118_SEQ_31118_PYLH01007113_1_1	?	0.151	NO	41.52	unstable	129	365	-1.82363	6	357	HLA-A0201	13	18	[8, 8]	[14065, 13570]	0	1	0	40356.4	40.3564	1	1	1	LWAFLWSV	8.71	CytoplasmicMembrane	10	CytoplasmicMembrane	10	plas
S1119_SEQ_11119_PYLH01002199_1_6	?	0.229	NO	22.23	stable	44	129	-2.04151	2	121	HLA-A0201	7	5	[3, 3]	[6856, 6248]	0	1	0	13967.5	13.9675	1	1	1	LLDSFCFV	41.2	X	X	X	X	extr
S1119_SEQ_1119_PYLH01000256_1_1	?	0.114	NO	56.38	unstable	54	165	-2.02882	1	157	HLA-A0201	0	0	0	0	0	1	0	17501.7	17.5017	1	1	1	SLSAPFVA	4475.11	Unknown	0	Unknown	0	mito
S1119_SEQ_21119_PYLH01004306_1_1	?	0.103	NO	39.53	stable	101	311	-1.03723	5	303	HLA-A0201	4	3	[1, 0]	[715, 0]	0	1	0	32956.5	32.9565	1	1	1	MWDFSVPM	98.44	X	X	X	X	nucl
S1119_SEQ_31119_PYLH01007114_1_1	?	0.864	YES	33.83	stable	35	111	-0.498511	3	103	HLA-A0201	0	2	[1, 1]	[1608, 1314]	0	1	0	12517.4	12.5174	1	1	1	MLFQVLLL	242.88	Cytoplasmic	7.5	Unknown	0	extr
S112_SEQ_10112_PYLH01002018_1_1	?	0.104	NO	62.67	unstable	91	250	-2.42398	4	242	HLA-A0201	2	5	0	0	0	1	0	28412.5	28.4125	1	1	1	LAEYILLL	109.85	X	X	X	X	cyto_nucl
S112_SEQ_112_PYLH01000015_1_3	?	0.665	YES	58.2	unstable	38	132	-1.31144	0	124	HLA-A0201	2	1	[2, 2]	[3039, 2929]	0	1	0	14858.4	14.8584	1	1	1	LWRCWLAV	226.73	CytoplasmicMembrane	8.16	CytoplasmicMembrane	9.82	extr
S112_SEQ_20112_PYLH01003989_1_2	?	0.102	NO	44.38	unstable	33	120	-2.20336	2	112	HLA-A0201	1	1	[1, 0]	[506, 0]	0	1	0	13838.7	13.8387	1	1	1	LHEGVLSL	1425.56	X	X	X	X	cyto
S112_SEQ_30112_PYLH01006848_1_13	?	0.102	NO	91.14	unstable	12	51	-2.38722	0	43	HLA-A0201	1	0	[1, 0]	[558, 0]	0	1	0	5682.36	5.68236	1	1	1	LFDWEELV	113.21	Unknown	0	Unknown	0	extr
S1120_SEQ_11120_PYLH01002200_1_1	?	0.534	YES	45.16	unstable	37	92	-0.766754	0	84	HLA-A0201	2	4	[2, 2]	[3644, 2931]	0	1	0	9762.73	9.76273	1	1	1	SLLLCFCV	136.38	X	X	X	X	plas
S1120_SEQ_1120_PYLH01000256_1_2	?	0.102	NO	69.4	unstable	42	123	-1.03541	1	115	HLA-A0201	2	0	[1, 1]	[1467, 1153]	0	1	0	12646.8	12.6468	1	1	1	LLLGLWGL	60.9	Unknown	0	Unknown	0	plas
S1120_SEQ_21120_PYLH01004306_1_2	?	0.144	NO	26.85	stable	18	57	-0.466355	2	49	HLA-A0201	2	1	[1, 1]	[2741, 2150]	0	1	0	7090.64	7.09064	1	1	1	IMYFFMTL	237.04	X	X	X	X	extr
S1120_SEQ_31120_PYLH01007114_1_2	?	0.362	NO	65.88	unstable	96	291	-1.95048	7	283	HLA-A0201	4	3	0	0	0	1	0	33303.5	33.3035	1	1	1	LLTCFATL	588.02	Cytoplasmic	7.5	Unknown	0	nucl
S1121_SEQ_11121_PYLH01002200_1_2	?	0.13	NO	81.17	unstable	33	96	-1.51842	0	88	HLA-A0201	0	1	0	0	0	1	0	10444	10.444	1	1	1	SLSVMESL	1806.54	X	X	X	X	extr
S1121_SEQ_1121_PYLH01000257_1_1	?	0.5	YES	63.56	unstable	39	120	-0.293132	1	112	HLA-A0201	1	2	[1, 1]	[1272, 1111]	0	1	0	11655.3	11.6553	1	1	1	LLASFVYV	32.66	Unknown	0	Unknown	0	extr
S1121_SEQ_21121_PYLH01004306_1_3	?	0.1	NO	35.77	stable	67	193	-1.1623	3	185	HLA-A0201	1	0	0	0	0	1	0	21381.1	21.3811	1	0	1	YLHSVFTI	55.62	X	X	X	X	nucl
S1121_SEQ_31121_PYLH01007115_1_1	?	0.206	NO	59.85	unstable	165	481	-1.4897	16	473	HLA-A0201	3	6	[1, 0]	[635, 0]	0	1	0	53853.4	53.8534	1	1	1	LLTCFATL	588.02	Cytoplasmic	7.5	Unknown	0	nucl
S1122_SEQ_11122_PYLH01002200_1_3	?	0.214	NO	72.62	unstable	34	88	-1.433	0	80	HLA-A0201	1	1	0	0	0	1	0	9256.7	9.2567	1	1	1	MLASCTVI	451.1	X	X	X	X	extr
S1122_SEQ_1122_PYLH01000257_1_2	?	0.234	NO	38.79	stable	60	190	-1.74475	5	182	HLA-A0201	9	6	[4, 4]	[7884, 7641]	0	1	0	20943.8	20.9438	1	1	1	FLFFFFRL	50.65	CytoplasmicMembrane	10	CytoplasmicMembrane	10	plas
S1122_SEQ_21122_PYLH01004306_1_4	?	0.142	NO	27.62	stable	32	95	-0.387157	1	87	HLA-A0201	0	6	[2, 2]	[4498, 4384]	0	1	0	10842.7	10.8427	1	1	1	FLCVFATV	36.88	X	X	X	X	plas
S1122_SEQ_31122_PYLH01007116_1_1	?	0.103	NO	42.64	unstable	23	66	-2.08342	0	58	HLA-A0201	0	0	0	0	0	1	0	7461.39	7.46139	1	1	1	QASCAIVV	10952.6	Unknown	0	Unknown	0	nucl
S1123_SEQ_11123_PYLH01002200_1_4	?	0.365	NO	35.91	stable	22	62	-1.85952	2	54	HLA-A0201	2	2	[1, 1]	[762, 557]	0	1	0	6892.07	6.89207	1	1	1	MSDMLLPL	162.7	X	X	X	X	extr
S1123_SEQ_1123_PYLH01000258_1_1	?	0.428	NO	40.04	unstable	23	84	-0.463159	1	76	HLA-A0201	0	1	[1, 1]	[1414, 1102]	0	1	0	9084.35	9.08435	1	1	1	MDGFFFST	1876.46	Unknown	0	Unknown	0	extr
S1123_SEQ_21123_PYLH01004306_1_5	?	0.16	NO	2.92	stable	12	35	-2.05085	0	27	HLA-A0201	2	0	[1, 1]	[953, 779]	0	1	0	3958.99	3.95899	1	1	1	LMNPHFPL	385.21	X	X	X	X	extr
S1123_SEQ_31123_PYLH01007116_1_2	?	0.773	YES	69.61	unstable	28	79	-0.789	0	71	HLA-A0201	1	5	[1, 1]	[1746, 1476]	0	1	0	8341.93	8.34193	1	1	1	LLMCLFAL	29.15	Unknown	0	Unknown	0	extr
S1124_SEQ_11124_PYLH01002200_1_5	?	0.494	NO	47.21	unstable	24	82	-1.1553	1	74	HLA-A0201	2	4	[2, 1]	[3272, 1618]	0	1	0	9252.23	9.25223	1	1	1	LLLLPFCV	138.58	X	X	X	X	extr
S1124_SEQ_1124_PYLH01000258_1_2	?	0.288	NO	21	stable	17	47	-1.65706	3	39	HLA-A0201	3	2	[1, 1]	[1852, 1834]	0	1	0	5453.33	5.45333	1	1	1	LIPSLFFA	195.98	CytoplasmicMembrane	9.55	CytoplasmicMembrane	9.82	extr
S1124_SEQ_21124_PYLH01004307_1_1	?	0.195	NO	67.91	unstable	112	340	-1.76783	8	332	HLA-A0201	2	3	[1, 1]	[2594, 1831]	0	1	0	39096.2	39.0962	1	1	1	TLYTGNPV	541.5	X	X	X	X	cyto
S1124_SEQ_31124_PYLH01007116_1_3	?	0.149	NO	40.08	unstable	71	231	-0.60082	2	223	HLA-A0201	1	3	[1, 1]	[3423, 2953]	0	1	0	24187.4	24.1874	1	1	1	LSDSVCSV	502.88	Unknown	0	Unknown	0	mito
S1125_SEQ_11125_PYLH01002200_1_6	?	0.825	YES	22.52	stable	12	44	-0.838748	0	36	HLA-A0201	2	2	[1, 1]	[2094, 1856]	0	1	0	4366.26	4.36626	1	1	1	VLWCGPAV	91.58	X	X	X	X	extr
S1125_SEQ_1125_PYLH01000258_1_3	?	0.238	NO	45.39	unstable	36	96	-1.60274	1	88	HLA-A0201	1	2	[2, 2]	[1826, 1778]	0	1	0	10621.5	10.6215	1	1	1	SLSPCVCV	643.04	CytoplasmicMembrane	9.55	CytoplasmicMembrane	9.82	extr
S1125_SEQ_21125_PYLH01004307_1_2	?	0.212	NO	31.59	stable	47	106	-1.68031	1	98	HLA-A0201	7	7	[1, 1]	[3124, 3007]	0	1	0	12443	12.443	1	1	1	FMIIIIYL	24.32	X	X	X	X	plas
S1125_SEQ_31125_PYLH01007117_1_1	?	0.113	NO	76.76	unstable	85	243	-2.17623	3	235	HLA-A0201	4	2	0	0	0	1	0	27721.2	27.7212	1	1	1	LWGRLYWA	304.74	Cytoplasmic	7.5	Unknown	0	nucl
S1126_SEQ_11126_PYLH01002201_1_1	?	0.564	YES	59.59	unstable	78	254	-1.81978	2	246	HLA-A0201	1	3	[1, 0]	[846, 0]	0	1	0	27965.4	27.9654	1	1	1	MNDLPHMI	4234.36	X	X	X	X	mito
S1126_SEQ_1126_PYLH01000258_1_4	?	0.619	YES	42.2	unstable	128	463	-0.517181	6	455	HLA-A0201	4	8	[3, 2]	[4598, 4011]	0	1	0	47639.3	47.6393	1	1	1	ALCVLWCV	55.94	Unknown	0	Extracellular	9.65	plas
S1126_SEQ_21126_PYLH01004308_1_1	?	0.206	NO	42.89	unstable	21	40	-1.41856	0	32	HLA-A0201	1	4	[1, 1]	[3680, 3327]	0	1	0	4519.54	4.51954	1	1	1	LLLLFFTL	246.34	X	X	X	X	extr
S1126_SEQ_31126_PYLH01007117_1_2	?	0.863	YES	38.1	stable	179	543	-1.03734	13	535	HLA-A0201	7	14	[4, 3]	[4805, 4099]	0	1	0	58994.3	58.9943	1	1	1	LMDFCPYI	13.73	Cytoplasmic	7.5	Unknown	0	extr
S1127_SEQ_11127_PYLH01002201_1_2	?	0.798	YES	68.5	unstable	19	64	-1.11884	0	56	HLA-A0201	1	1	[2, 1]	[2439, 1410]	0	1	0	6935.29	6.93529	1	1	1	LIPFFLPL	211.62	X	X	X	X	extr
S1127_SEQ_1127_PYLH01000258_1_5	?	0.148	NO	51.6	unstable	26	119	-1.56403	2	111	HLA-A0201	0	1	0	0	0	1	0	13377.8	13.3778	1	1	1	CVWDAFNV	1659.29	Unknown	0	Unknown	0	extr
S1127_SEQ_21127_PYLH01004308_1_2	?	0.141	NO	39.75	stable	77	221	-0.760685	7	213	HLA-A0201	4	10	[3, 2]	[3964, 3413]	0	1	0	25746.1	25.7461	1	1	1	SLFFPLSL	321.08	X	X	X	X	extr
S1127_SEQ_31127_PYLH01007118_1_1	?	0.115	NO	52.81	unstable	71	239	-1.68642	4	231	HLA-A0201	2	3	0	0	0	1	0	26706	26.706	1	1	1	YVNENILV	969.94	Unknown	0	Unknown	0	nucl
S1128_SEQ_11128_PYLH01002201_1_3	?	0.148	NO	79.69	unstable	33	77	-1.95452	6	69	HLA-A0201	2	2	[2, 1]	[1465, 587]	0	1	0	8994.52	8.99452	1	1	1	LSPYIPYV	21.69	X	X	X	X	extr
S1128_SEQ_1128_PYLH01000258_1_6	?	0.89	YES	52.15	unstable	50	188	-0.276352	2	180	HLA-A0201	1	3	[2, 2]	[3624, 3332]	0	1	0	18994.6	18.9946	1	1	1	ALCCCPSV	130.2	Unknown	0	Extracellular	9.65	extr
S1128_SEQ_21128_PYLH01004308_1_3	?	0.202	NO	36.13	stable	14	63	-0.23318	2	55	HLA-A0201	1	0	[2, 1]	[2855, 1768]	0	1	0	7364.58	7.36458	1	1	1	LFRFVCFI	571.97	X	X	X	X	extr
S1128_SEQ_31128_PYLH01007119_1_1	?	0.524	YES	69.27	unstable	85	284	-1.95843	4	276	HLA-A0201	1	5	[3, 2]	[1819, 1285]	0	1	0	32002.8	32.0028	1	1	1	ILLLPVCV	556.62	CytoplasmicMembrane	9.55	CytoplasmicMembrane	9.82	extr
S1129_SEQ_11129_PYLH01002202_1_1	?	0.81	YES	29.96	stable	158	504	-0.888621	9	496	HLA-A0201	2	5	[3, 3]	[3906, 3489]	0	1	0	53847	53.847	1	1	1	YLGVNATV	73.95	X	X	X	X	extr
S1129_SEQ_1129_PYLH01000258_1_7	?	0.269	NO	44.99	unstable	39	151	-1.48722	2	143	HLA-A0201	0	4	[3, 4]	[5777, 5740]	0	1	0	16977.9	16.9779	1	1	1	FLGCSAAL	124.75	CytoplasmicMembrane	10	CytoplasmicMembrane	10	plas
S1129_SEQ_21129_PYLH01004309_1_1	?	0.195	NO	45.68	unstable	20	44	-2.43004	2	36	HLA-A0201	1	1	[1, 1]	[1735, 1416]	0	1	0	5251.36	5.25136	1	1	1	MLLFSPLL	133.19	X	X	X	X	extr
S1129_SEQ_31129_PYLH01007120_1_1	?	0.913	YES	31.64	stable	239	821	-0.845412	15	813	HLA-A0201	3	5	[2, 2]	[3069, 2805]	0	1	0	86019.6	86.0196	1	1	1	YLGVNATV	73.95	Unknown	0	Unknown	0	extr
S113_SEQ_10113_PYLH01002018_1_2	?	0.319	NO	42.22	unstable	30	89	-1.41408	3	81	HLA-A0201	1	1	[2, 2]	[3480, 2795]	0	1	0	10205.9	10.2059	1	1	1	FIGCSWGV	48.33	X	X	X	X	extr
S113_SEQ_113_PYLH01000016_1_1	?	0.104	NO	69.89	unstable	37	136	-1.11954	0	128	HLA-A0201	1	3	[1, 1]	[1823, 1542]	0	1	0	14431.8	14.4318	1	1	1	GMCGAVAV	1389.01	Unknown	0	Unknown	0	pero
S113_SEQ_20113_PYLH01003989_1_3	?	0.437	NO	44.9	unstable	38	157	-1.74216	3	149	HLA-A0201	0	2	[1, 1]	[833, 798]	0	1	0	16827.9	16.8279	1	1	1	GMLHCTGV	624.65	X	X	X	X	mito
S113_SEQ_30113_PYLH01006848_1_14	?	0.262	NO	74.23	unstable	18	59	-2.94608	0	51	HLA-A0201	0	0	0	0	0	1	0	6647.78	6.64778	1	1	1	LLLRVPSC	13130.8	Unknown	0	Unknown	0	extr
S1130_SEQ_11130_PYLH01002202_1_2	?	0.207	NO	97.93	unstable	16	52	-1.64386	0	44	HLA-A0201	0	1	0	0	0	1	0	5685.55	5.68555	1	1	1	FLVPGIIA	343.02	X	X	X	X	extr
S1130_SEQ_1130_PYLH01000258_1_8	?	0.163	NO	22.81	stable	23	77	-1.63927	1	69	HLA-A0201	2	3	[1, 1]	[2444, 2138]	0	1	0	7634.81	7.63481	1	1	1	LIPFVLLV	134.84	CytoplasmicMembrane	9.55	Unknown	0	mito
S1130_SEQ_21130_PYLH01004309_1_2	?	0.133	NO	51.48	unstable	240	673	-1.05142	21	665	HLA-A0201	4	10	[1, 1]	[723, 520]	0	1	0	75428.5	75.4285	1	1	1	FLHAPLYA	221.43	X	X	X	X	cyto
S1130_SEQ_31130_PYLH01007121_1_1	?	0.502	YES	37.02	stable	14	43	-1.97132	0	35	HLA-A0201	0	0	[1, 1]	[1150, 1113]	0	1	0	4614.4	4.6144	1	1	1	IVIAVLRL	6933.64	CytoplasmicMembrane	9.55	Unknown	0	extr
S1131_SEQ_11131_PYLH01002203_1_1	?	0.269	NO	49.86	unstable	27	74	-1.66126	0	66	HLA-A0201	1	2	[2, 2]	[4412, 4221]	0	1	0	8794.33	8.79433	1	1	1	FLFFFLLL	79.39	X	X	X	X	extr
S1131_SEQ_1131_PYLH01000259_1_1	?	0.143	NO	31.88	stable	69	213	-0.909759	3	205	HLA-A0201	2	3	0	0	0	1	0	23266.4	23.2664	1	1	1	LHKVEFFV	607.94	Unknown	0	Unknown	0	nucl
S1131_SEQ_21131_PYLH01004310_1_1	?	0.144	NO	25.59	stable	81	240	-1.80178	8	232	HLA-A0201	10	7	[4, 4]	[9643, 9265]	0	1	0	27118.7	27.1187	1	1	1	LMWAFIGV	23.38	X	X	X	X	plas
S1131_SEQ_31131_PYLH01007121_1_2	?	0.103	NO	39.51	stable	130	456	-1.22072	9	448	HLA-A0201	3	7	[2, 1]	[1245, 952]	0	1	0	50339.3	50.3393	1	1	1	YMSRCPYV	25.12	Cytoplasmic	7.5	Cytoplasmic	8.96	nucl
S1132_SEQ_11132_PYLH01002203_1_2	?	0.109	NO	55.2	unstable	57	184	-1.90372	2	176	HLA-A0201	0	1	0	0	0	1	0	22095.9	22.0959	1	1	1	ALRFPPMV	679	X	X	X	X	cyto
S1132_SEQ_1132_PYLH01000260_1_1	?	0.156	NO	41.15	unstable	57	212	-1.29782	4	204	HLA-A0201	5	5	[3, 3]	[3912, 3840]	0	1	0	21914	21.914	1	1	1	VLMDGVYI	32.56	CytoplasmicMembrane	9.55	CytoplasmicMembrane	9.86	plas
S1132_SEQ_21132_PYLH01004310_1_2	?	0.336	NO	49.9	unstable	33	94	-2.46854	1	86	HLA-A0201	3	5	[1, 1]	[3690, 3641]	0	1	0	11214.1	11.2141	1	1	1	FLSFSFGL	20.18	X	X	X	X	mito
S1132_SEQ_31132_PYLH01007122_1_1	?	0.1	NO	48.22	unstable	29	79	-2.72632	0	71	HLA-A0201	0	1	0	0	0	1	0	9402.18	9.40218	1	1	1	KMMKTLKI	1530.74	Extracellular	8.91	Unknown	0	mito
S1133_SEQ_11133_PYLH01002203_1_3	?	0.146	NO	34.08	stable	26	76	-0.942449	1	68	HLA-A0201	2	4	[1, 1]	[2896, 2410]	0	1	0	8312.88	8.31288	1	1	1	VLLFFLCV	294.9	X	X	X	X	extr
S1133_SEQ_1133_PYLH01000260_1_2	?	0.413	NO	36.13	stable	27	67	-2.12402	1	59	HLA-A0201	3	4	[2, 2]	[5434, 5057]	0	1	0	7473.31	7.47331	1	1	1	VLWWGLSV	53.41	CytoplasmicMembrane	9.55	CytoplasmicMembrane	9.82	extr
S1133_SEQ_21133_PYLH01004310_1_3	?	0.244	NO	34.59	stable	97	297	-1.70221	10	289	HLA-A0201	5	13	[4, 4]	[9099, 8797]	0	1	0	34369	34.369	1	0	1	FLLFLSYI	28.6	X	X	X	X	plas
S1133_SEQ_31133_PYLH01007122_1_2	?	0.109	NO	40.32	unstable	65	230	-0.231841	3	222	HLA-A0201	0	2	[1, 1]	[2596, 2491]	0	1	0	23832	23.832	1	1	1	LLLLLLLV	211.73	Extracellular	8.91	Unknown	0	mito
S1134_SEQ_11134_PYLH01002203_1_4	?	0.159	NO	51.2	unstable	65	198	-1.691	0	190	HLA-A0201	1	3	0	0	0	1	0	21817.7	21.8177	1	1	1	VLQEMLLL	1370.12	X	X	X	X	nucl
S1134_SEQ_1134_PYLH01000260_1_3	?	0.189	NO	71.29	unstable	26	68	-1.68513	1	60	HLA-A0201	3	1	[1, 0]	[536, 0]	0	1	0	7999.39	7.99939	1	1	1	MWTLFPRV	140.9	CytoplasmicMembrane	9.55	Unknown	0	mito
S1134_SEQ_21134_PYLH01004311_1_1	?	0.335	NO	51.05	unstable	15	40	-1.83457	0	32	HLA-A0201	1	2	[1, 1]	[3284, 3232]	0	1	0	4824.9	4.8249	1	1	1	SLCVCVFV	179.42	X	X	X	X	extr
S1134_SEQ_31134_PYLH01007122_1_3	?	0.126	NO	58.93	unstable	33	118	-2.13712	0	110	HLA-A0201	0	1	0	0	0	1	0	13428.3	13.4283	1	1	1	LHGCACHV	3121.92	Cytoplasmic	7.5	Unknown	0	extr
S1135_SEQ_11135_PYLH01002203_1_5	?	0.35	NO	54.79	unstable	20	65	-0.110914	0	57	HLA-A0201	0	0	[1, 0]	[547, 0]	0	1	0	7381.43	7.38143	1	1	1	FFVVVVVV	2992.54	X	X	X	X	extr
S1135_SEQ_1135_PYLH01000260_1_4	?	0.209	NO	61.48	unstable	58	180	-1.90709	3	172	HLA-A0201	6	2	[3, 3]	[4019, 3526]	0	1	0	19826.2	19.8262	1	1	1	GLCDCVFV	102.3	CytoplasmicMembrane	9.55	CytoplasmicMembrane	9.82	plas
S1135_SEQ_21135_PYLH01004311_1_2	?	0.466	YES	57.6	unstable	46	188	-1.93818	2	180	HLA-A0201	1	1	[1, 1]	[1051, 1011]	0	1	0	21133.5	21.1335	1	1	1	LICRIPFV	82.14	X	X	X	X	extr
S1135_SEQ_31135_PYLH01007123_1_1	?	0.322	NO	41.48	unstable	29	82	-1.31028	2	74	HLA-A0201	1	1	[2, 2]	[2446, 2220]	0	1	0	8998.68	8.99868	1	1	1	SLLCVCLL	594.84	CytoplasmicMembrane	9.55	CytoplasmicMembrane	9.82	extr
S1136_SEQ_11136_PYLH01002203_1_6	?	0.135	NO	54.97	unstable	679	2036	-1.80575	41	2028	HLA-A0201	20	32	[3, 2]	[2687, 2048]	0	1	0	226616	226.616	0	1	1	FLLCHIPL	22.49	X	X	X	X	mito
S1136_SEQ_1136_PYLH01000260_1_5	?	0.217	NO	66.76	unstable	71	223	-1.69105	1	215	HLA-A0201	1	1	0	0	0	1	0	24489.4	24.4894	1	1	1	LLAKPWML	459.86	Unknown	0	Extracellular	9.64	nucl
S1136_SEQ_21136_PYLH01004311_1_3	?	0.11	NO	30.03	stable	19	50	-2.34426	3	42	HLA-A0201	4	4	[1, 1]	[2032, 1732]	0	1	0	6132.4	6.1324	1	1	1	LLLLLFRV	93.23	X	X	X	X	extr
S1136_SEQ_31136_PYLH01007123_1_2	?	0.804	YES	28.88	stable	31	104	-0.795005	1	96	HLA-A0201	1	1	[1, 1]	[2689, 2178]	0	1	0	11356.1	11.3561	1	1	1	LLLVMIFV	109.1	CytoplasmicMembrane	9.55	Unknown	0	extr
S1137_SEQ_11137_PYLH01002203_1_7	?	0.103	NO	58.19	unstable	63	171	-1.60229	1	163	HLA-A0201	2	5	[1, 1]	[1946, 1576]	0	1	0	19721	19.721	1	1	1	FLHASHFL	174.6	X	X	X	X	nucl
S1137_SEQ_1137_PYLH01000261_1_1	?	0.249	NO	35.01	stable	159	496	-1.03631	18	488	HLA-A0201	4	11	[10, 9]	[8980, 7907]	0	1	0	51670.2	51.6702	1	1	1	FLNYYTYV	11.21	CytoplasmicMembrane	9.55	CytoplasmicMembrane	9.82	plas
S1137_SEQ_21137_PYLH01004311_1_4	?	0.108	NO	30.63	stable	74	258	-0.880583	1	250	HLA-A0201	0	2	0	0	0	0	1	28421.1	28.4211	1	0	0	WLDGKHVV	3852.57	X	X	X	X	nucl
S1137_SEQ_31137_PYLH01007123_1_3	?	0.132	NO	40.33	unstable	39	134	-2.95318	4	126	HLA-A0201	2	0	0	0	0	1	0	15211.6	15.2116	1	1	1	ILDPFQPL	668.34	CytoplasmicMembrane	9.55	Unknown	0	extr
S1138_SEQ_11138_PYLH01002204_1_1	?	0.153	NO	49.89	unstable	24	90	-1.22045	1	82	HLA-A0201	0	0	0	0	0	1	0	10354.2	10.3542	1	1	1	MSWEIINV	609.56	X	X	X	X	mito
S1138_SEQ_1138_PYLH01000262_1_1	?	0.236	NO	9.14	stable	17	50	-2.24248	3	42	HLA-A0201	2	2	[1, 1]	[903, 846]	0	1	0	5767.73	5.76773	1	1	1	LPQLLAAV	1169.89	Unknown	0	Unknown	0	extr
S1138_SEQ_21138_PYLH01004311_1_5	?	0.347	NO	42.15	unstable	29	84	-0.823535	5	76	HLA-A0201	2	3	[2, 2]	[3755, 3732]	0	1	0	10104.6	10.1046	1	1	1	FLFVCLFV	21.72	X	X	X	X	extr
S1138_SEQ_31138_PYLH01007123_1_4	?	0.261	NO	48.18	unstable	25	70	-1.81345	1	62	HLA-A0201	0	1	0	0	0	1	0	7584.73	7.58473	1	1	1	VLEEVGAV	2719.31	Cytoplasmic	7.5	Unknown	0	mito
S1139_SEQ_11139_PYLH01002204_1_2	?	0.174	NO	37.51	stable	30	77	-2.19922	0	69	HLA-A0201	0	2	[1, 1]	[2063, 1773]	0	1	0	7376.97	7.37697	1	1	1	AMATICMV	310.47	X	X	X	X	extr
S1139_SEQ_1139_PYLH01000262_1_2	?	0.108	NO	43.43	unstable	138	419	-0.701722	10	411	HLA-A0201	0	8	[5, 4]	[4044, 3352]	0	1	0	43891.2	43.8912	1	1	1	FVAGCLTV	250.57	Unknown	0	Extracellular	9.64	nucl
S1139_SEQ_21139_PYLH01004312_1_1	?	0.192	NO	36.07	stable	25	73	-1.81982	0	65	HLA-A0201	3	3	[2, 2]	[5150, 4732]	0	1	0	8567.27	8.56727	1	1	1	FFEWVPPV	61.56	X	X	X	X	extr
S1139_SEQ_31139_PYLH01007123_1_5	?	0.186	NO	71.47	unstable	50	144	-2.0124	0	136	HLA-A0201	0	0	0	0	0	1	0	15636.6	15.6366	1	1	1	AMRLLPTL	1918.22	Cytoplasmic	7.5	Unknown	0	mito
S114_SEQ_10114_PYLH01002018_1_3	?	0.105	NO	48.34	unstable	219	661	-1.78848	7	653	HLA-A0201	5	4	[1, 1]	[1101, 588]	0	1	0	73307	73.307	1	1	1	MLAENMEL	146.06	X	X	X	X	cyto
S114_SEQ_114_PYLH01000016_1_2	?	0.268	NO	38.99	stable	23	52	-1.84012	0	44	HLA-A0201	2	1	[2, 2]	[3811, 3498]	0	1	0	6535.84	6.53584	1	1	1	FLMFFFNV	6.61	CytoplasmicMembrane	9.55	CytoplasmicMembrane	9.82	plas
S114_SEQ_20114_PYLH01003989_1_4	?	0.174	NO	32.21	stable	22	75	-1.58709	0	67	HLA-A0201	1	1	[1, 0]	[513, 0]	0	1	0	8018.3	8.0183	1	1	1	LHDGVVRI	5651.52	X	X	X	X	extr
S114_SEQ_30114_PYLH01006848_1_15	?	0.783	YES	27.25	stable	26	75	-1.84249	2	67	HLA-A0201	3	1	[2, 2]	[2586, 2413]	0	1	0	8536.11	8.53611	1	1	1	LLYFVFFL	75.78	CytoplasmicMembrane	9.55	Unknown	0	extr
S1140_SEQ_11140_PYLH01002205_1_1	?	0.119	NO	64.06	unstable	103	307	-1.39924	3	299	HLA-A0201	2	0	0	0	0	1	0	33218.4	33.2184	1	1	1	LAGGVAPL	609.36	X	X	X	X	mito
S1140_SEQ_1140_PYLH01000263_1_2	?	0.726	YES	54.16	unstable	192	581	-2.0467	11	573	HLA-A0201	2	10	[1, 1]	[2299, 1954]	0	1	0	65862.5	65.8625	1	1	1	ALLDIYDV	91.68	Cytoplasmic	7.5	Cytoplasmic	8.96	extr
S1140_SEQ_21140_PYLH01004312_1_2	?	0.197	NO	32.48	stable	115	378	-1.46988	10	370	HLA-A0201	2	3	[1, 1]	[1172, 552]	1	0	0	42769.6	42.7696	1	0	1	CLEMMFRI	761.71	X	X	X	X	mito
S1140_SEQ_31140_PYLH01007123_1_6	?	0.372	NO	63.94	unstable	44	129	-2.19797	3	121	HLA-A0201	0	0	0	0	0	1	0	14013	14.013	1	1	1	CLLLSMLV	748.33	CytoplasmicMembrane	9.55	Unknown	0	extr
S1141_SEQ_11141_PYLH01002205_1_2	?	0.216	NO	44.12	unstable	28	90	-2.04699	2	82	HLA-A0201	2	2	[2, 2]	[5165, 4728]	0	1	0	10881	10.881	1	1	1	LFLCVFFL	235.56	X	X	X	X	extr
S1141_SEQ_1141_PYLH01000263_1_3	?	0.253	NO	27.85	stable	23	68	-1.72848	2	60	HLA-A0201	0	0	[2, 2]	[2805, 2768]	0	1	0	7619.92	7.61992	1	1	1	FLILILFL	61.08	CytoplasmicMembrane	9.55	CytoplasmicMembrane	9.82	extr
S1141_SEQ_21141_PYLH01004312_1_3	?	0.101	NO	62.34	unstable	16	53	-1.70358	0	45	HLA-A0201	0	0	0	0	0	1	0	6063.7	6.0637	1	1	1	MERDLSEL	22223.4	X	X	X	X	nucl
S1141_SEQ_31141_PYLH01007124_1_1	?	0.294	NO	62.78	unstable	90	245	-2.41826	3	237	HLA-A0201	2	3	0	0	0	1	0	27871.9	27.8719	1	1	1	MLYGGVRV	94.93	Unknown	0	Unknown	0	mito
S1142_SEQ_11142_PYLH01002205_1_3	?	0.111	NO	45.04	unstable	46	150	-2.48274	1	142	HLA-A0201	1	0	[1, 1]	[860, 609]	0	1	0	16695.3	16.6953	1	1	1	VMGVSVGV	583	X	X	X	X	plas
S1142_SEQ_1142_PYLH01000263_1_4	?	0.568	YES	12.7	stable	10	42	-2.91552	1	34	HLA-A0201	2	1	[1, 1]	[1074, 768]	0	1	0	5072.37	5.07237	1	1	1	IMMIMIAV	32.87	CytoplasmicMembrane	9.55	Unknown	0	extr
S1142_SEQ_21142_PYLH01004313_1_1	?	0.232	NO	34.88	stable	166	512	-0.780873	12	504	HLA-A0201	4	5	[1, 1]	[1254, 1192]	0	1	0	55693.6	55.6936	1	1	1	FLLAGSTV	43.38	X	X	X	X	extr
S1142_SEQ_31142_PYLH01007124_1_2	?	0.11	NO	29.55	stable	27	94	-0.443448	3	86	HLA-A0201	2	3	[2, 1]	[2557, 1460]	0	1	0	10769.3	10.7693	1	1	1	FIYLYSVV	356.02	Unknown	0	Unknown	0	extr
S1143_SEQ_11143_PYLH01002205_1_4	?	0.137	NO	24.55	stable	28	99	-0.698012	3	91	HLA-A0201	1	10	[2, 2]	[4565, 4444]	0	1	0	11726.9	11.7269	1	1	1	FIFCFLFV	18.57	X	X	X	X	plas
S1143_SEQ_1143_PYLH01000263_1_5	?	0.199	NO	46.41	unstable	283	920	-1.6121	22	912	HLA-A0201	10	12	[1, 0]	[571, 0]	0	1	0	103436	103.436	1	1	1	ILSSYWPV	18.24	Cytoplasmic	7.5	Cytoplasmic	8.96	cyto_nucl
S1143_SEQ_21143_PYLH01004314_1_1	?	0.1	NO	35.25	stable	116	404	-1.55168	11	396	HLA-A0201	9	13	[6, 5]	[9332, 8514]	0	1	0	44093.3	44.0933	1	1	1	VLLSLLPL	191.78	X	X	X	X	plas
S1143_SEQ_31143_PYLH01007124_1_3	?	0.582	YES	25.85	stable	24	71	-0.993259	1	63	HLA-A0201	0	2	[1, 1]	[1558, 1491]	0	1	0	7902.11	7.90211	1	1	1	MWLKVSEI	1984.89	Unknown	0	Unknown	0	extr
S1144_SEQ_11144_PYLH01002205_1_5	?	0.153	NO	35.11	stable	50	133	-1.38787	2	125	HLA-A0201	2	4	[1, 1]	[1966, 1934]	0	1	0	13897.5	13.8975	1	1	1	GLWGFAAL	272.78	X	X	X	X	extr
S1144_SEQ_1144_PYLH01000263_1_6	?	0.099	NO	53.94	unstable	25	75	-1.29966	1	67	HLA-A0201	0	0	0	0	0	1	0	8711.1	8.7111	1	1	1	RLETICSA	1636.38	Unknown	0	Unknown	0	mito
S1144_SEQ_21144_PYLH01004315_1_1	?	0.505	YES	52.33	unstable	20	63	-1.72505	3	55	HLA-A0201	0	0	[2, 1]	[1323, 807]	0	1	0	7447.87	7.44787	1	1	1	FLCMCERV	166.24	X	X	X	X	extr
S1144_SEQ_31144_PYLH01007124_1_4	?	0.103	NO	49.31	unstable	327	1050	-1.93696	14	1042	HLA-A0201	5	10	[1, 1]	[617, 534]	0	1	0	116399	116.399	0	1	1	LTEKIFFV	48.13	Cytoplasmic	7.5	Cytoplasmic	8.96	nucl
S1145_SEQ_11145_PYLH01002206_1_1	?	0.445	NO	48.16	unstable	32	109	-1.53512	1	101	HLA-A0201	2	1	[2, 1]	[1728, 1210]	0	1	0	11931.8	11.9318	1	1	1	LLGVCWRV	85.6	X	X	X	X	extr
S1145_SEQ_1145_PYLH01000263_1_7	?	0.11	NO	55.22	unstable	223	699	-1.5729	13	691	HLA-A0201	5	15	[1, 0]	[712, 0]	0	1	0	77154.2	77.1542	1	1	1	LLVAGLWL	297.2	Unknown	0	Unknown	0	nucl
S1145_SEQ_21145_PYLH01004315_1_2	?	0.101	NO	48.37	unstable	137	415	-1.35181	10	407	HLA-A0201	5	6	[1, 1]	[875, 524]	0	0	0	45953.9	45.9539	1	0	1	ALDYLHNV	53.34	X	X	X	X	nucl
S1145_SEQ_31145_PYLH01007124_1_5	?	0.162	NO	72.72	unstable	90	276	-1.87606	4	268	HLA-A0201	1	2	[2, 1]	[1278, 712]	0	1	0	31373	31.373	1	1	1	ALEFAEHV	485.43	CytoplasmicMembrane	9.55	Unknown	0	mito
S1146_SEQ_11146_PYLH01002206_1_2	?	0.369	NO	47.52	unstable	44	147	-1.63425	3	139	HLA-A0201	4	2	[3, 3]	[4172, 3907]	0	1	0	16481.2	16.4812	1	1	1	LFLFLWMV	109.22	X	X	X	X	extr
S1146_SEQ_1146_PYLH01000263_1_8	?	0.105	NO	35.15	stable	53	138	-0.808517	2	130	HLA-A0201	4	2	[2, 2]	[5210, 5036]	0	1	0	16056.8	16.0568	1	1	1	YLSLTLCV	44.08	CytoplasmicMembrane	9.55	Unknown	0	plas
S1146_SEQ_21146_PYLH01004315_1_3	?	0.102	NO	79.13	unstable	49	124	-1.45196	1	116	HLA-A0201	1	1	0	0	0	1	0	14398.7	14.3987	1	1	1	LMCVACPT	2660.55	X	X	X	X	nucl
S1146_SEQ_31146_PYLH01007124_1_6	?	0.615	YES	24.36	stable	14	48	-1.96802	0	40	HLA-A0201	0	2	[2, 2]	[4241, 4081]	0	1	0	5118.4	5.1184	1	1	1	YVCVFCLV	875.19	CytoplasmicMembrane	9.55	Unknown	0	extr
S1147_SEQ_11147_PYLH01002207_1_1	?	0.124	NO	41.83	unstable	47	117	-1.40251	4	109	HLA-A0201	1	2	[1, 1]	[1816, 1589]	0	1	0	12860.9	12.8609	1	1	1	LLLLLAAL	536.72	X	X	X	X	cyto
S1147_SEQ_1147_PYLH01000263_1_9	?	0.125	NO	59.26	unstable	403	1199	-1.56819	16	1191	HLA-A0201	7	20	[3, 3]	[3943, 3924]	0	1	0	128988	128.988	0	1	1	FLAAAFAL	49.59	CytoplasmicMembrane	9.55	Unknown	0	nucl
S1147_SEQ_21147_PYLH01004315_1_4	?	0.112	NO	25.83	stable	29	90	-1.13815	3	82	HLA-A0201	1	1	0	0	0	1	0	10536.1	10.5361	1	0	1	LADFNINA	1838.54	X	X	X	X	cyto
S1147_SEQ_31147_PYLH01007125_1_1	?	0.118	NO	39.39	stable	591	1768	-1.58889	47	1760	HLA-A0201	34	53	[15, 14]	[27966, 26392]	0	1	0	198032	198.032	0	0	1	FLFFFFTL	31.15	CytoplasmicMembrane	10	CytoplasmicMembrane	10	plas
S1148_SEQ_11148_PYLH01002207_1_2	?	0.15	NO	26.28	stable	18	55	-1.72736	1	47	HLA-A0201	0	1	0	0	0	1	0	5821.5	5.8215	1	1	1	VQELIQYV	1088.06	X	X	X	X	extr
S1148_SEQ_1148_PYLH01000263_1_10	?	0.521	YES	42.69	unstable	18	67	-1.67765	1	59	HLA-A0201	1	0	[1, 1]	[2002, 1790]	0	1	0	7854.92	7.85492	1	1	1	TLWQRIGV	540.24	CytoplasmicMembrane	9.55	Unknown	0	extr
S1148_SEQ_21148_PYLH01004315_1_5	?	0.533	YES	48.99	unstable	37	126	-0.455676	8	118	HLA-A0201	2	3	[2, 1]	[2682, 2016]	0	1	0	15367.6	15.3676	1	1	1	FFMSPFFV	381.98	X	X	X	X	extr
S1148_SEQ_31148_PYLH01007125_1_2	?	0.386	NO	51.99	unstable	40	82	-0.839008	0	74	HLA-A0201	6	5	[2, 2]	[5326, 5119]	0	1	0	9644.67	9.64467	1	1	1	FLSGIIGV	14.86	CytoplasmicMembrane	9.55	CytoplasmicMembrane	9.82	plas
S1149_SEQ_11149_PYLH01002207_1_3	?	0.123	NO	51.01	unstable	138	428	-1.17103	13	420	HLA-A0201	5	6	[1, 1]	[1321, 927]	0	1	0	47133.1	47.1331	1	1	1	MLDRLPRL	366.61	X	X	X	X	nucl
S1149_SEQ_1149_PYLH01000263_1_11	?	0.172	NO	38.57	stable	96	246	-3.16346	4	238	HLA-A0201	5	11	[2, 1]	[3090, 2209]	0	1	0	25974.9	25.9749	1	1	1	FLGAAAFL	155.6	Cytoplasmic	7.5	Unknown	0	plas
S1149_SEQ_21149_PYLH01004316_1_1	?	0.28	NO	49.94	unstable	20	58	-1.19361	0	50	HLA-A0201	1	2	[1, 1]	[2893, 2747]	0	1	0	6684.21	6.68421	1	1	1	LFNPCFFV	46.47	X	X	X	X	extr
S1149_SEQ_31149_PYLH01007125_1_3	?	0.493	NO	66.42	unstable	35	102	-1.1844	4	94	HLA-A0201	6	5	[1, 1]	[2040, 1571]	0	1	0	11177	11.177	1	1	1	FLNLLCVV	54.58	Unknown	0	Unknown	0	plas
S115_SEQ_10115_PYLH01002018_1_4	?	0.139	NO	34.4	stable	32	74	-2.06844	3	66	HLA-A0201	3	2	[2, 2]	[4459, 4376]	0	1	0	9113.05	9.11305	1	1	1	FILAVFFV	20.21	X	X	X	X	extr
S115_SEQ_115_PYLH01000016_1_3	?	0.699	YES	34.25	stable	28	92	-1.87978	3	84	HLA-A0201	2	2	[2, 2]	[2754, 2595]	0	1	0	10455.2	10.4552	1	1	1	FFFVSFFV	491.02	Unknown	0	Unknown	0	extr
S115_SEQ_20115_PYLH01003989_1_5	?	0.114	NO	44.01	unstable	26	73	-1.92801	4	65	HLA-A0201	4	4	[1, 1]	[2399, 2058]	0	1	0	9073.89	9.07389	1	1	1	MLMYFCGV	15.82	X	X	X	X	mito
S115_SEQ_30115_PYLH01006848_1_16	?	0.167	NO	47.43	unstable	71	213	-0.753087	6	205	HLA-A0201	1	1	0	0	0	1	0	23162.3	23.1623	1	1	1	VLCAVCHV	809.52	Unknown	0	Periplasmic	9.83	nucl
S1150_SEQ_11150_PYLH01002207_1_4	?	0.104	NO	34.34	stable	39	125	-1.24278	4	117	HLA-A0201	0	0	0	0	0	1	0	13897.2	13.8972	1	1	1	ALYEHASL	813.25	X	X	X	X	nucl
S1150_SEQ_1150_PYLH01000263_1_12	?	0.103	NO	57.15	unstable	25	79	-3.12474	1	71	HLA-A0201	1	5	[1, 1]	[2377, 2222]	0	1	0	9346.05	9.34605	1	1	1	FLCLGFPV	16.27	Unknown	0	Unknown	0	plas
S1150_SEQ_21150_PYLH01004316_1_2	?	0.658	YES	49.62	unstable	89	273	-1.73862	7	265	HLA-A0201	2	4	[2, 2]	[2117, 1879]	1	0	0	30681.9	30.6819	1	0	1	LVAFLPRV	212.48	X	X	X	X	extr
S1150_SEQ_31150_PYLH01007125_1_4	?	0.113	NO	45.95	unstable	351	1065	-1.6821	31	1057	HLA-A0201	15	24	[6, 5]	[5312, 4744]	0	1	0	118654	118.654	0	1	1	TLMDHLIV	21.06	Unknown	0	Unknown	0	cyto
S1151_SEQ_11151_PYLH01002207_1_5	?	0.174	NO	57.16	unstable	51	150	-2.2209	2	142	HLA-A0201	0	1	0	0	0	1	0	16270.5	16.2705	1	1	1	RLLLPPLL	1354.53	X	X	X	X	cyto_mito
S1151_SEQ_1151_PYLH01000263_1_13	?	0.235	NO	39.95	stable	37	93	-1.69849	2	85	HLA-A0201	4	3	[2, 2]	[3530, 3422]	0	1	0	9973.58	9.97358	1	1	1	FLSLTALI	114.1	CytoplasmicMembrane	9.55	CytoplasmicMembrane	9.82	plas
S1151_SEQ_21151_PYLH01004316_1_3	?	0.789	YES	38.98	stable	29	62	-2.17755	0	54	HLA-A0201	2	4	[1, 1]	[1631, 1086]	0	1	0	6808.28	6.80828	1	1	1	ILLALFAL	91.6	X	X	X	X	extr
S1151_SEQ_31151_PYLH01007125_1_5	?	0.217	NO	45.39	unstable	19	51	-1.89527	2	43	HLA-A0201	0	1	[2, 1]	[5367, 3326]	0	1	0	6114.4	6.1144	1	1	1	FFFFFFFL	939.28	CytoplasmicMembrane	9.55	CytoplasmicMembrane	9.82	extr
S1152_SEQ_11152_PYLH01002207_1_6	?	0.165	NO	36.59	stable	26	85	-3.13386	2	77	HLA-A0201	1	0	0	0	0	1	0	9760.26	9.76026	1	1	1	LLVDTLDI	3282.69	X	X	X	X	extr
S1152_SEQ_1152_PYLH01000263_1_14	?	0.53	YES	33.71	stable	18	50	-0.825598	1	42	HLA-A0201	0	1	[1, 1]	[1111, 1010]	0	1	0	5269.25	5.26925	1	1	1	ALMGVTHV	60.44	Unknown	0	Unknown	0	extr
S1152_SEQ_21152_PYLH01004317_1_1	?	0.108	NO	42.74	unstable	183	580	-1.16935	10	572	HLA-A0201	1	6	[2, 1]	[1082, 524]	0	1	0	63540	63.54	1	1	0	SLSLLTPV	67.64	X	X	X	X	nucl
S1152_SEQ_31152_PYLH01007125_1_6	?	0.355	NO	49.09	unstable	26	92	-1.18148	1	84	HLA-A0201	0	5	[2, 2]	[4505, 4456]	0	1	0	10954.8	10.9548	1	1	1	FFFFSFFL	947.45	CytoplasmicMembrane	9.55	CytoplasmicMembrane	9.82	extr
S1153_SEQ_11153_PYLH01002208_1_1	?	0.121	NO	40.42	unstable	22	59	-0.900387	4	51	HLA-A0201	0	2	[1, 1]	[1803, 1720]	0	1	0	7287.47	7.28747	1	1	1	FFFFDLPV	762.9	X	X	X	X	extr
S1153_SEQ_1153_PYLH01000263_1_15	?	0.126	NO	39.52	stable	29	85	-2.22338	2	77	HLA-A0201	5	3	[1, 1]	[2945, 2619]	0	1	0	9718.37	9.71837	1	1	1	YLFLCCFV	31.72	CytoplasmicMembrane	9.55	CytoplasmicMembrane	9.82	plas
S1153_SEQ_21153_PYLH01004318_1_1	?	0.099	NO	57.82	unstable	115	340	-0.465304	2	332	HLA-A0201	0	3	[1, 0]	[655, 0]	0	1	0	36256.9	36.2569	1	1	1	SMGSIDVV	2146.98	X	X	X	X	nucl
S1153_SEQ_31153_PYLH01007125_1_7	?	0.196	NO	37.11	stable	49	135	-1.25243	6	127	HLA-A0201	3	9	[3, 2]	[5264, 3472]	0	1	0	15369.9	15.3699	1	1	1	TLFIFMTV	184.14	CytoplasmicMembrane	9.55	CytoplasmicMembrane	9.82	plas
S1154_SEQ_11154_PYLH01002208_1_2	?	0.35	NO	66.71	unstable	271	748	-2.45467	7	740	HLA-A0201	2	11	0	0	0	1	0	85975.4	85.9754	1	1	1	FLDLPTDV	165.94	X	X	X	X	mito
S1154_SEQ_1154_PYLH01000263_1_16	?	0.183	NO	37.97	stable	121	340	-1.82779	9	332	HLA-A0201	5	9	[2, 2]	[2882, 2823]	0	1	0	38944.1	38.9441	1	1	1	FLFRVLFL	42.24	Cytoplasmic	7.5	Cytoplasmic	8.96	mito
S1154_SEQ_21154_PYLH01004318_1_2	?	0.203	NO	64.92	unstable	46	166	-0.778057	10	158	HLA-A0201	5	7	[2, 2]	[5163, 5094]	0	1	0	19099.6	19.0996	1	1	1	YLSFCWLV	9.3	X	X	X	X	plas
S1154_SEQ_31154_PYLH01007125_1_8	?	0.894	YES	70.22	unstable	117	365	-1.14723	4	357	HLA-A0201	4	7	[2, 1]	[2033, 1448]	0	1	0	40551.8	40.5518	1	1	1	LMKMLLPL	93.54	Cytoplasmic	7.5	Unknown	0	extr
S1155_SEQ_11155_PYLH01002208_1_3	?	0.144	NO	55.7	unstable	60	178	-3.00146	4	170	HLA-A0201	2	1	0	0	0	1	0	19937.5	19.9375	1	1	1	MLRASLIV	1576.82	X	X	X	X	mito
S1155_SEQ_1155_PYLH01000263_1_17	?	0.112	NO	44.62	unstable	479	1462	-1.90596	35	1454	HLA-A0201	22	29	[8, 7]	[8521, 7246]	0	1	0	160015	160.015	0	1	1	LMPFLMEL	25.25	CytoplasmicMembrane	9.55	CytoplasmicMembrane	9.82	plas
S1155_SEQ_21155_PYLH01004318_1_3	?	0.495	NO	58.7	unstable	36	76	-1.75894	3	68	HLA-A0201	6	2	[2, 2]	[6427, 6363]	0	1	0	8753.57	8.75357	1	1	1	FLFFFFCV	15.99	X	X	X	X	extr
S1155_SEQ_31155_PYLH01007126_1_1	?	0.117	NO	31.78	stable	64	144	-1.61118	0	136	HLA-A0201	0	2	[1, 1]	[1232, 1199]	0	1	0	16435.4	16.4354	1	1	1	KLKRYLHV	2714.37	Unknown	0	Unknown	0	cyto_nucl
S1156_SEQ_11156_PYLH01002208_1_4	?	0.191	NO	53.4	unstable	43	98	-1.47202	1	90	HLA-A0201	4	6	[1, 1]	[3332, 3312]	0	1	0	11432.6	11.4326	1	1	1	FLLIAFCL	108.07	X	X	X	X	extr
S1156_SEQ_1156_PYLH01000263_1_18	?	0.121	NO	23.66	stable	28	78	-1.60709	2	70	HLA-A0201	0	1	[1, 1]	[1166, 602]	0	1	0	8998.4	8.9984	1	1	1	YIAWVEHV	416.32	Unknown	0	Unknown	0	cyto
S1156_SEQ_21156_PYLH01004319_1_1	?	0.104	NO	28.55	stable	10	47	-0.142797	2	39	HLA-A0201	0	1	[1, 1]	[2385, 2149]	0	1	0	5087.22	5.08722	1	1	1	YIIIIIII	1510.91	X	X	X	X	plas
S1156_SEQ_31156_PYLH01007126_1_2	?	0.106	NO	72.35	unstable	63	196	-1.53636	2	188	HLA-A0201	0	0	[1, 1]	[1729, 1430]	0	1	0	21666	21.666	1	1	1	ILCGCVVV	411.11	Cytoplasmic	7.5	Unknown	0	plas
S1157_SEQ_11157_PYLH01002208_1_5	?	0.113	NO	39.43	stable	161	555	-1.56046	10	547	HLA-A0201	2	8	[2, 1]	[1472, 760]	0	0	0	60568.2	60.5682	1	0	1	ALEVVPRI	677.29	X	X	X	X	cyto
S1157_SEQ_1157_PYLH01000263_1_19	?	0.104	NO	61.65	unstable	151	463	-1.52485	12	455	HLA-A0201	4	4	0	0	0	1	0	51763.5	51.7635	1	1	1	RLPRLLSV	472.22	CytoplasmicMembrane	9.55	Unknown	0	nucl
S1157_SEQ_21157_PYLH01004319_1_2	?	0.114	NO	38.9	stable	93	306	-1.56992	4	298	HLA-A0201	1	7	[2, 1]	[1664, 1157]	0	1	0	34322.9	34.3229	1	1	1	YLMERDVL	76.43	X	X	X	X	cyto
S1157_SEQ_31157_PYLH01007127_1_1	?	0.489	YES	38.35	stable	15	56	-1.77936	0	48	HLA-A0201	2	0	[1, 1]	[1277, 945]	0	1	0	6199.25	6.19925	1	1	1	SLVCFFFV	75.85	Unknown	0	Unknown	0	extr
S1158_SEQ_11158_PYLH01002208_1_6	?	0.189	NO	59.67	unstable	16	59	-2.4264	1	51	HLA-A0201	1	5	[2, 2]	[2967, 2622]	0	1	0	6931.44	6.93144	1	1	1	YLLAILHV	15.58	X	X	X	X	plas
S1158_SEQ_1158_PYLH01000263_1_20	?	0.333	NO	57.87	unstable	27	87	-0.0840807	4	79	HLA-A0201	3	1	[1, 1]	[1731, 1717]	0	1	0	9798.08	9.79808	1	1	1	MVDAGFFL	846.17	Unknown	0	Unknown	0	extr
S1158_SEQ_21158_PYLH01004319_1_3	?	0.218	NO	41.02	unstable	34	105	-0.601732	4	97	HLA-A0201	1	4	[1, 1]	[2897, 2568]	0	1	0	11740.6	11.7406	1	1	1	FLSMHIHV	60.94	X	X	X	X	mito
S1158_SEQ_31158_PYLH01007127_1_2	?	0.267	NO	39.92	stable	29	89	-0.79299	2	81	HLA-A0201	3	2	[2, 2]	[3667, 3373]	0	1	0	10075.1	10.0751	1	1	1	LLLSFVTV	91.2	CytoplasmicMembrane	9.55	Unknown	0	plas
S1159_SEQ_11159_PYLH01002208_1_7	?	0.1	NO	61.5	unstable	168	483	-1.81323	11	475	HLA-A0201	3	8	[1, 0]	[618, 0]	0	1	0	54778.8	54.7788	1	1	1	ALAYLNTV	136.51	X	X	X	X	nucl
S1159_SEQ_1159_PYLH01000263_1_21	?	0.129	NO	54.95	unstable	33	89	-1.11419	5	81	HLA-A0201	2	3	[2, 2]	[3373, 3177]	0	1	0	10059.8	10.0598	1	1	1	LFSPVCFV	178.86	CytoplasmicMembrane	9.55	CytoplasmicMembrane	9.82	mito
S1159_SEQ_21159_PYLH01004319_1_4	?	0.243	NO	46.39	unstable	26	69	-1.68217	2	61	HLA-A0201	6	2	[2, 2]	[4247, 4217]	0	1	0	7974.61	7.97461	1	1	1	LFAFFFFL	63.59	X	X	X	X	extr
S1159_SEQ_31159_PYLH01007127_1_3	?	0.143	NO	45.42	unstable	106	237	-2.83495	5	229	HLA-A0201	6	33	[3, 2]	[9056, 5870]	0	1	0	26202.7	26.2027	1	1	1	FLLLFLLL	148.07	CytoplasmicMembrane	9.35	CytoplasmicMembrane	9.46	plas
S116_SEQ_10116_PYLH01002018_1_5	?	0.631	YES	21.14	stable	24	85	-1.66772	0	77	HLA-A0201	1	1	[1, 1]	[2100, 1798]	0	1	0	9027.48	9.02748	1	1	1	VLFHSFCL	483.68	X	X	X	X	plas
S116_SEQ_116_PYLH01000016_1_4	?	0.239	NO	47.91	unstable	52	166	-0.536225	2	158	HLA-A0201	5	3	[3, 2]	[4854, 3546]	0	1	0	17803.8	17.8038	1	1	1	LPPCFFFV	107.78	CytoplasmicMembrane	9.55	CytoplasmicMembrane	9.82	extr
S116_SEQ_20116_PYLH01003990_1_2	?	0.14	NO	51.23	unstable	216	645	-1.42843	16	637	HLA-A0201	7	13	0	0	0	1	0	72128.7	72.1287	1	1	1	VLAEQTFV	119.85	X	X	X	X	nucl
S116_SEQ_30116_PYLH01006848_1_17	?	0.69	YES	44.85	unstable	22	65	-1.51076	2	57	HLA-A0201	1	2	[2, 2]	[2991, 2628]	0	1	0	6718.95	6.71895	1	1	1	LVAFLFLL	311.46	CytoplasmicMembrane	9.55	CytoplasmicMembrane	9.82	extr
S1160_SEQ_11160_PYLH01002208_1_8	?	0.489	NO	36.68	stable	48	122	-2.52621	4	114	HLA-A0201	7	6	[4, 3]	[5514, 4715]	0	1	0	12877.2	12.8772	1	0	1	ALAFVITV	96.79	X	X	X	X	extr
S1160_SEQ_1160_PYLH01000263_1_22	?	0.506	YES	45.35	unstable	86	300	-1.93158	6	292	HLA-A0201	5	5	[3, 2]	[5766, 4187]	0	1	0	32791.4	32.7914	1	1	1	FLFLIFSL	22.83	CytoplasmicMembrane	8.16	CytoplasmicMembrane	9.86	plas
S1160_SEQ_21160_PYLH01004320_1_1	?	0.235	NO	58.77	unstable	116	393	-1.19671	6	385	HLA-A0201	3	8	0	0	0	1	0	43464.1	43.4641	1	1	1	FVFATLTI	660.48	X	X	X	X	extr
S1160_SEQ_31160_PYLH01007128_1_1	?	0.554	YES	35.34	stable	21	71	-0.8355	1	63	HLA-A0201	0	7	[2, 2]	[4745, 4354]	0	1	0	7994.84	7.99484	1	1	1	LLFCCCFL	127.15	CytoplasmicMembrane	9.55	CytoplasmicMembrane	9.82	extr
S1161_SEQ_11161_PYLH01002208_1_9	?	0.7	YES	53.74	unstable	22	58	-2.07252	1	50	HLA-A0201	2	3	[1, 1]	[2312, 2159]	0	1	0	6372.69	6.37269	1	1	1	MLLLLLLL	254.21	X	X	X	X	extr
S1161_SEQ_1161_PYLH01000263_1_23	?	0.123	NO	41.15	unstable	37	108	-0.682801	2	100	HLA-A0201	5	6	[3, 2]	[6153, 5342]	0	1	0	12043.6	12.0436	1	1	1	LAAIPFFV	35.28	CytoplasmicMembrane	9.55	CytoplasmicMembrane	9.82	plas
S1161_SEQ_21161_PYLH01004320_1_2	?	0.098	NO	42.63	unstable	59	200	-0.15661	4	192	HLA-A0201	1	2	0	0	0	1	0	22166.8	22.1668	1	1	1	VLSLAIDV	2264.83	X	X	X	X	nucl
S1161_SEQ_31161_PYLH01007128_1_2	?	0.149	NO	16.65	stable	23	92	-0.817494	4	84	HLA-A0201	1	0	[1, 1]	[1627, 1159]	0	1	0	9633.64	9.63364	1	1	1	MGPCVLAV	810.52	Unknown	0	Unknown	0	plas
S1162_SEQ_11162_PYLH01002208_1_10	?	0.1	NO	90.17	unstable	9	36	-1.10893	0	28	HLA-A0201	0	0	0	0	0	1	0	4318.53	4.31853	1	1	1	MMRREVES	32333.2	X	X	X	X	extr
S1162_SEQ_1162_PYLH01000263_1_24	?	0.832	YES	58.08	unstable	24	68	-1.94714	0	60	HLA-A0201	0	1	[1, 1]	[1151, 1102]	0	1	0	8015.37	8.01537	1	1	1	LLFTFLHL	220.04	Unknown	0	Unknown	0	extr
S1162_SEQ_21162_PYLH01004321_1_1	?	0.11	NO	68.38	unstable	133	384	-0.893447	7	376	HLA-A0201	3	4	0	0	0	1	0	41974.2	41.9742	1	1	1	SLLWPPEV	97.73	X	X	X	X	nucl
S1162_SEQ_31162_PYLH01007128_1_3	?	0.299	NO	56.36	unstable	47	106	-2.02663	2	98	HLA-A0201	3	2	[1, 1]	[1345, 1189]	0	1	0	11697.9	11.6979	1	1	1	FLLPPFSL	22.44	CytoplasmicMembrane	9.55	CytoplasmicMembrane	9.82	extr
S1163_SEQ_11163_PYLH01002208_1_11	?	0.285	NO	41.32	unstable	185	498	-1.99342	14	490	HLA-A0201	3	18	[1, 0]	[608, 0]	0	1	0	56651.8	56.6518	1	1	1	WLMEMLLM	148.04	X	X	X	X	mito
S1163_SEQ_1163_PYLH01000263_1_25	?	0.134	NO	54.97	unstable	305	934	-1.65875	21	926	HLA-A0201	6	18	[2, 1]	[1478, 748]	0	1	0	102237	102.237	1	1	1	LQYALWWV	179	Cytoplasmic	7.5	Cytoplasmic	8.96	mito
S1163_SEQ_21163_PYLH01004321_1_2	?	0.219	NO	41.45	unstable	25	75	-2.24953	1	67	HLA-A0201	1	3	[2, 2]	[4531, 4512]	0	1	0	9188.32	9.18832	1	1	1	FLSFSFVL	47.25	X	X	X	X	plas
S1163_SEQ_31163_PYLH01007128_1_4	?	0.115	NO	39.02	stable	77	275	-1.61328	8	267	HLA-A0201	1	2	[1, 1]	[1045, 732]	0	1	0	31022.1	31.0221	1	1	1	MTDTAWSV	306.64	Cytoplasmic	7.5	Cytoplasmic	8.96	cyto
S1164_SEQ_11164_PYLH01002209_1_1	?	0.134	NO	40.87	unstable	29	95	-1.56497	1	87	HLA-A0201	0	1	0	0	0	1	0	10777.1	10.7771	1	1	1	YIQWAHYV	181.06	X	X	X	X	extr
S1164_SEQ_1164_PYLH01000263_1_26	?	0.464	NO	21.41	stable	20	61	-1.66365	1	53	HLA-A0201	1	2	[1, 1]	[3205, 2740]	0	1	0	6969.17	6.96917	1	1	1	FLLFCSFL	65.04	Unknown	0	Unknown	0	extr
S1164_SEQ_21164_PYLH01004321_1_3	?	0.361	NO	62.21	unstable	38	135	-1.87811	0	127	HLA-A0201	0	3	0	0	0	1	0	15507.5	15.5075	1	1	1	RMSIFPSV	167.12	X	X	X	X	extr
S1164_SEQ_31164_PYLH01007129_1_1	?	0.138	NO	58.82	unstable	85	244	-1.23246	2	236	HLA-A0201	0	4	[1, 1]	[1807, 1683]	0	1	0	26501.2	26.5012	1	1	1	ALLAMYEA	533.55	Unknown	0	Unknown	0	nucl
S1165_SEQ_11165_PYLH01002209_1_2	?	0.113	NO	35.77	stable	50	159	-1.5855	2	151	HLA-A0201	2	2	[1, 1]	[2509, 2488]	0	1	0	18224.1	18.2241	1	1	1	KLTILSGV	295.87	X	X	X	X	plas
S1165_SEQ_1165_PYLH01000263_1_27	?	0.117	NO	44.42	unstable	115	409	-2.07278	2	401	HLA-A0201	1	5	[2, 2]	[2068, 1691]	0	1	0	45099	45.099	1	1	1	FLGVRCVV	643.03	Cytoplasmic	7.5	Cytoplasmic	8.96	mito
S1165_SEQ_21165_PYLH01004322_1_1	?	0.095	NO	29.81	stable	11	31	-0.957066	0	23	HLA-A0201	1	1	[1, 1]	[2362, 2073]	0	1	0	3965.72	3.96572	1	1	1	FFFFFFGI	1355.07	X	X	X	X	extr
S1165_SEQ_31165_PYLH01007129_1_2	?	0.104	NO	33.07	stable	28	98	-0.513527	1	90	HLA-A0201	1	3	[2, 1]	[1857, 725]	0	1	0	10281.3	10.2813	1	1	1	FMQQLSSV	175.7	Unknown	0	Unknown	0	extr
S1166_SEQ_11166_PYLH01002210_1_1	?	0.104	NO	36.45	stable	66	221	-1.90187	2	213	HLA-A0201	1	5	[2, 1]	[1242, 692]	0	1	0	24064.2	24.0642	1	1	1	MMWELQRI	136.83	X	X	X	X	cyto
S1166_SEQ_1166_PYLH01000263_1_28	?	0.126	NO	52.71	unstable	21	62	-2.94855	0	54	HLA-A0201	1	0	0	0	0	1	0	7022.01	7.02201	1	1	1	SLRVCVCV	1199.88	Unknown	0	Unknown	0	extr
S1166_SEQ_21166_PYLH01004322_1_2	?	0.114	NO	49.6	unstable	12	44	-1.13522	1	36	HLA-A0201	3	3	[1, 1]	[3355, 3211]	0	1	0	5468.82	5.46882	1	1	1	RLLQYIII	478.94	X	X	X	X	extr
S1166_SEQ_31166_PYLH01007130_1_1	?	0.24	NO	36.89	stable	43	109	-1.03269	0	101	HLA-A0201	3	3	[2, 1]	[1429, 563]	0	1	0	12519.8	12.5198	1	1	1	SLISFSVV	227.45	Unknown	0	Unknown	0	extr
S1167_SEQ_11167_PYLH01002210_1_2	?	0.298	NO	31.31	stable	21	60	-2.67949	0	52	HLA-A0201	2	2	[2, 2]	[2731, 2388]	0	1	0	6941.41	6.94141	1	1	1	FLLLPCLV	60.28	X	X	X	X	extr
S1167_SEQ_1167_PYLH01000263_1_29	?	0.105	NO	57.84	unstable	192	566	-1.27029	11	558	HLA-A0201	2	9	[1, 1]	[1092, 718]	0	1	0	62227.3	62.2273	1	1	1	FMALCLRV	59.37	Cytoplasmic	7.5	Unknown	0	nucl
S1167_SEQ_21167_PYLH01004322_1_3	?	0.21	NO	32.56	stable	145	416	-1.67832	8	408	HLA-A0201	10	14	[2, 1]	[2969, 2604]	0	1	0	47943.4	47.9434	1	0	1	FLYVVFSL	35.16	X	X	X	X	plas
S1167_SEQ_31167_PYLH01007130_1_2	?	0.648	YES	59.08	unstable	43	125	-1.63307	3	117	HLA-A0201	3	5	[3, 3]	[4339, 3618]	0	1	0	13776.5	13.7765	1	1	1	LFGRWFSV	90.27	CytoplasmicMembrane	9.55	CytoplasmicMembrane	9.82	plas
S1168_SEQ_11168_PYLH01002210_1_3	?	0.141	NO	51.26	unstable	20	64	-2.24536	0	56	HLA-A0201	2	2	[1, 1]	[1905, 1811]	0	1	0	6939.13	6.93913	1	1	1	FLIVAVPA	332.71	X	X	X	X	extr
S1168_SEQ_1168_PYLH01000263_1_30	?	0.108	NO	51.81	unstable	108	319	-1.75682	9	311	HLA-A0201	5	0	0	0	0	1	0	36799.2	36.7992	1	1	1	YLGSCDVV	331.95	Cytoplasmic	7.5	Unknown	0	nucl
S1168_SEQ_21168_PYLH01004322_1_4	?	0.233	NO	15.47	stable	10	64	-0.389183	1	56	HLA-A0201	2	4	[1, 1]	[4288, 4008]	0	1	0	7293.16	7.29316	1	1	1	YLFIIIII	196.01	X	X	X	X	plas
S1168_SEQ_31168_PYLH01007130_1_3	?	0.19	NO	56.1	unstable	35	124	-0.914357	2	116	HLA-A0201	1	1	[1, 1]	[2045, 1518]	0	1	0	13499.4	13.4994	1	1	1	FLPNQTLV	231.52	CytoplasmicMembrane	9.55	Unknown	0	mito
S1169_SEQ_11169_PYLH01002211_1_1	?	0.449	NO	10.6	stable	15	49	-1.8051	2	41	HLA-A0201	3	1	[1, 1]	[2307, 2041]	0	1	0	5613.63	5.61363	1	1	1	YLFIYLFI	41.51	X	X	X	X	plas
S1169_SEQ_1169_PYLH01000263_1_31	?	0.316	NO	69.52	unstable	93	248	-1.57514	6	240	HLA-A0201	7	5	[4, 4]	[7679, 7631]	0	1	0	28593.7	28.5937	1	1	1	FLLVLMFV	15.66	CytoplasmicMembrane	10	CytoplasmicMembrane	10	plas
S1169_SEQ_21169_PYLH01004323_1_1	?	0.143	NO	79.18	unstable	16	37	-1.41754	0	29	HLA-A0201	2	2	[1, 1]	[3739, 3619]	0	1	0	5224.32	5.22432	1	1	1	FLFYYLFI	12.81	X	X	X	X	extr
S1169_SEQ_31169_PYLH01007131_1_1	?	0.809	YES	75.8	unstable	18	82	-1.30199	5	74	HLA-A0201	0	4	[1, 1]	[2189, 1775]	0	1	0	9388.2	9.3882	1	1	1	ALCCCPSV	130.2	Unknown	0	Unknown	0	extr
S117_SEQ_10117_PYLH01002018_1_6	?	0.105	NO	39.81	stable	89	313	-0.933793	7	305	HLA-A0201	0	2	[2, 2]	[1805, 1499]	0	1	0	34161.2	34.1612	1	1	1	RLANSCPV	622.1	X	X	X	X	cyto_nucl
S117_SEQ_117_PYLH01000016_1_5	?	0.329	NO	60.55	unstable	51	142	-2.06025	1	134	HLA-A0201	3	5	[2, 2]	[3439, 2951]	0	1	0	16186.2	16.1862	1	1	1	LMCLPVLL	244.81	CytoplasmicMembrane	9.55	CytoplasmicMembrane	9.82	extr
S117_SEQ_20117_PYLH01003990_1_3	?	0.217	NO	46.27	unstable	20	47	-1.14708	4	39	HLA-A0201	0	4	[1, 1]	[2260, 2215]	0	1	0	5698.81	5.69881	1	1	1	VFFFCLFV	990.61	X	X	X	X	plas
S117_SEQ_30117_PYLH01006848_1_18	?	0.656	YES	52.94	unstable	42	158	-1.09765	1	150	HLA-A0201	2	4	[4, 3]	[4562, 3246]	0	1	0	16871.4	16.8714	1	1	1	TLLPLFYL	39.37	Unknown	0	CytoplasmicMembrane	9.82	extr
S1170_SEQ_11170_PYLH01002211_1_2	?	0.613	YES	39.93	stable	27	88	-1.49378	2	80	HLA-A0201	2	3	[1, 1]	[1261, 1035]	0	1	0	9783.24	9.78324	1	1	1	FLAFDFPF	605.74	X	X	X	X	extr
S1170_SEQ_1170_PYLH01000263_1_32	?	0.125	NO	53.28	unstable	313	981	-1.43444	14	973	HLA-A0201	8	16	[1, 1]	[1737, 1597]	0	1	0	104870	104.87	1	1	1	YLPYPITV	17.2	Unknown	0	Unknown	0	nucl
S1170_SEQ_21170_PYLH01004323_1_2	?	0.261	NO	35.92	stable	193	554	-1.51339	27	546	HLA-A0201	12	36	[8, 7]	[13118, 12564]	0	1	0	62966.2	62.9662	1	1	1	FLSFFALV	23.25	X	X	X	X	plas
S1170_SEQ_31170_PYLH01007131_1_2	?	0.174	NO	54.17	unstable	30	105	-0.744248	0	97	HLA-A0201	1	2	[2, 2]	[3634, 3276]	0	1	0	10979.1	10.9791	1	1	1	GLECVSCV	441.08	Unknown	0	Unknown	0	extr
S1171_SEQ_11171_PYLH01002211_1_3	?	0.291	NO	48.2	unstable	34	97	-1.54453	3	89	HLA-A0201	1	7	[1, 1]	[4217, 3912]	0	1	0	11994.3	11.9943	1	1	1	FLFFFFWV	10.25	X	X	X	X	plas
S1171_SEQ_1171_PYLH01000263_1_33	?	0.251	NO	56.24	unstable	22	68	-1.73637	3	60	HLA-A0201	1	4	[2, 2]	[3845, 3350]	0	1	0	7996.73	7.99673	1	1	1	FMCMCVYL	37.04	CytoplasmicMembrane	9.55	CytoplasmicMembrane	9.82	extr
S1171_SEQ_21171_PYLH01004323_1_3	?	0.121	NO	44.14	unstable	28	71	-0.0290599	1	63	HLA-A0201	0	1	[1, 1]	[2459, 2248]	0	1	0	8445.85	8.44585	1	1	1	FVYFNFFV	36.2	X	X	X	X	plas
S1171_SEQ_31171_PYLH01007131_1_3	?	0.15	NO	32.56	stable	54	177	-1.2526	2	169	HLA-A0201	1	1	[1, 0]	[1049, 0]	0	1	0	18924.2	18.9242	1	1	1	ALIAVAGL	940.07	CytoplasmicMembrane	9.55	Unknown	0	extr
S1172_SEQ_11172_PYLH01002211_1_4	?	0.909	YES	46.22	unstable	34	93	-1.87855	2	85	HLA-A0201	1	7	[1, 1]	[2845, 2624]	0	1	0	10250	10.25	1	1	1	LLLLLLAL	525.77	X	X	X	X	extr
S1172_SEQ_1172_PYLH01000263_1_34	?	0.168	NO	44.48	unstable	251	804	-1.27162	18	796	HLA-A0201	8	5	[2, 1]	[1599, 871]	0	1	0	89132.2	89.1322	1	1	1	LQTVSFPV	186.67	Unknown	0	Cytoplasmic	8.96	mito
S1172_SEQ_21172_PYLH01004324_1_1	?	0.335	NO	37.04	stable	23	71	-2.30545	2	63	HLA-A0201	4	2	[1, 1]	[2708, 2497]	0	1	0	8282.85	8.28285	1	1	1	MMCFYLLV	37.28	X	X	X	X	extr
S1172_SEQ_31172_PYLH01007131_1_4	?	0.164	NO	39.16	stable	10	48	-0.922717	0	40	HLA-A0201	0	0	0	0	0	1	0	5262.8	5.2628	1	1	1	ALADVFWS	4328.25	Unknown	0	Unknown	0	extr
S1173_SEQ_11173_PYLH01002211_1_5	?	0.111	NO	49.22	unstable	40	106	-2.01401	3	98	HLA-A0201	1	2	0	0	0	1	0	11988.4	11.9884	1	0	1	ILSEAFGL	426.81	X	X	X	X	cyto_nucl
S1173_SEQ_1173_PYLH01000263_1_35	?	0.148	NO	77.21	unstable	47	139	-1.63855	2	131	HLA-A0201	1	5	[2, 1]	[1301, 568]	0	1	0	15830.2	15.8302	1	1	1	YLCPLPFL	33.73	CytoplasmicMembrane	9.55	CytoplasmicMembrane	9.82	cyto
S1173_SEQ_21173_PYLH01004324_1_2	?	0.146	NO	40.9	unstable	149	457	-1.85459	11	449	HLA-A0201	3	11	[1, 0]	[525, 0]	0	1	0	52877	52.877	1	1	1	RLCFCCYV	101.24	X	X	X	X	mito
S1173_SEQ_31173_PYLH01007132_1_1	?	0.202	NO	58.25	unstable	115	398	-1.43063	5	390	HLA-A0201	4	7	[4, 4]	[7142, 6994]	0	1	0	43389.2	43.3892	1	1	1	LLLLPLCV	496.73	CytoplasmicMembrane	9.35	CytoplasmicMembrane	9.16	plas
S1174_SEQ_11174_PYLH01002212_1_1	?	0.168	NO	49.03	unstable	22	95	-1.70683	0	87	HLA-A0201	0	0	0	0	0	1	0	10279.7	10.2797	1	1	1	MWTAAHGV	596.56	X	X	X	X	extr
S1174_SEQ_1174_PYLH01000263_1_36	?	0.722	YES	73.67	unstable	106	295	-1.2664	6	287	HLA-A0201	1	1	[1, 1]	[2328, 2155]	0	1	0	33955	33.955	1	1	1	SLLRSHYV	439.58	CytoplasmicMembrane	8.16	Unknown	0	extr
S1174_SEQ_21174_PYLH01004325_1_1	?	0.455	NO	61.96	unstable	54	152	-0.659405	9	144	HLA-A0201	8	7	[4, 3]	[4441, 4168]	0	1	0	16652.2	16.6522	1	1	1	YLFYFMSL	25.27	X	X	X	X	extr
S1174_SEQ_31174_PYLH01007132_1_2	?	0.254	NO	39.89	stable	29	115	-1.68095	2	107	HLA-A0201	1	2	[2, 2]	[2596, 2539]	0	1	0	12637.6	12.6376	1	1	1	FLFQISHA	346.32	CytoplasmicMembrane	9.55	Unknown	0	extr
S1175_SEQ_11175_PYLH01002212_1_2	?	0.137	NO	75.39	unstable	55	149	-2.06831	4	141	HLA-A0201	1	4	[2, 1]	[1803, 894]	0	1	0	17230.8	17.2308	1	1	1	LASLLPFV	32.13	X	X	X	X	extr
S1175_SEQ_1175_PYLH01000263_1_37	?	0.237	NO	45.85	unstable	25	84	-1.00876	1	76	HLA-A0201	3	0	[1, 1]	[2261, 2231]	0	1	0	9514.27	9.51427	1	1	1	FLVPFIPL	35.77	CytoplasmicMembrane	9.55	CytoplasmicMembrane	9.82	extr
S1175_SEQ_21175_PYLH01004325_1_2	?	0.124	NO	54.25	unstable	117	353	-1.15202	3	345	HLA-A0201	1	4	0	0	0	1	0	38384.4	38.3844	1	1	1	YLKRIQYV	66.81	X	X	X	X	mito
S1175_SEQ_31175_PYLH01007133_1_1	?	0.125	NO	82.35	unstable	39	112	-1.99333	0	104	HLA-A0201	0	0	0	0	0	1	0	12422.2	12.4222	1	1	1	LPDLTAIA	10357.7	Cytoplasmic	7.5	Unknown	0	nucl
S1176_SEQ_11176_PYLH01002212_1_3	?	0.396	NO	55.7	unstable	58	148	-1.78135	1	140	HLA-A0201	0	1	[1, 1]	[992, 600]	0	1	0	16250	16.25	1	1	1	FLDGLTST	518.69	X	X	X	X	mito
S1176_SEQ_1176_PYLH01000263_1_38	?	0.109	NO	53.05	unstable	269	829	-1.00384	17	821	HLA-A0201	2	11	[1, 0]	[562, 0]	0	1	0	90836.1	90.8361	1	1	1	LFDAMWVA	193.97	Cytoplasmic	7.5	Unknown	0	nucl
S1176_SEQ_21176_PYLH01004325_1_3	?	0.323	NO	38.21	stable	52	147	-0.663273	10	139	HLA-A0201	6	6	[4, 4]	[10524, 10436]	0	1	0	17978.7	17.9787	1	1	1	VLFSIIII	316.08	X	X	X	X	plas
S1176_SEQ_31176_PYLH01007133_1_2	?	0.139	NO	48.45	unstable	51	166	-0.98514	9	158	HLA-A0201	1	3	0	0	0	1	0	18449.4	18.4494	1	1	1	IWQHLLSL	2851.25	Unknown	0	Unknown	0	extr
S1177_SEQ_11177_PYLH01002213_1_1	?	0.106	NO	35.06	stable	12	44	-1.14794	1	36	HLA-A0201	0	0	0	0	0	1	0	4601.89	4.60189	1	1	1	NMPHHAAA	24335.2	X	X	X	X	cyto_nucl
S1177_SEQ_1177_PYLH01000263_1_39	?	0.165	NO	73.51	unstable	29	81	-1.70536	1	73	HLA-A0201	2	3	[1, 1]	[1189, 807]	0	1	0	9456.04	9.45604	1	1	1	RLAFSLCL	1202.4	Unknown	0	Unknown	0	extr
S1177_SEQ_21177_PYLH01004326_1_1	?	0.234	NO	46.59	unstable	132	418	-1.79694	11	410	HLA-A0201	2	8	[1, 0]	[580, 0]	0	1	0	46806.4	46.8064	1	1	1	ALECRYFI	667.02	X	X	X	X	extr
S1177_SEQ_31177_PYLH01007133_1_3	?	0.593	YES	62.13	unstable	27	79	-2.02651	1	71	HLA-A0201	1	0	0	0	0	1	0	8799.15	8.79915	1	1	1	MMLRLVAV	88.5	Unknown	0	Unknown	0	mito
S1178_SEQ_11178_PYLH01002213_1_2	?	0.123	NO	33.78	stable	30	99	-1.17741	2	91	HLA-A0201	1	2	0	0	0	1	0	11150.4	11.1504	1	1	1	LLGKDITV	964.18	X	X	X	X	mito
S1178_SEQ_1178_PYLH01000263_1_40	?	0.128	NO	58.97	unstable	200	618	-1.37683	21	610	HLA-A0201	5	12	[2, 2]	[1562, 1459]	0	1	0	69920.1	69.9201	1	1	1	SMATITFV	70.85	Cytoplasmic	7.5	Cytoplasmic	8.96	nucl
S1178_SEQ_21178_PYLH01004326_1_2	?	0.108	NO	57.43	unstable	19	53	-0.482074	1	45	HLA-A0201	0	0	0	0	0	1	0	5862.5	5.8625	1	1	1	MANTSMSL	3593.62	X	X	X	X	mito
S1178_SEQ_31178_PYLH01007134_1_1	?	0.263	NO	19.24	stable	23	53	-0.896628	1	45	HLA-A0201	2	4	[1, 1]	[1306, 1261]	0	1	0	6493.64	6.49364	1	1	1	VLLFQMYV	55.77	CytoplasmicMembrane	9.55	Unknown	0	extr
S1179_SEQ_11179_PYLH01002213_1_3	?	0.393	NO	28.84	stable	40	120	-1.12236	0	112	HLA-A0201	1	2	[1, 0]	[605, 0]	0	1	0	13104.9	13.1049	1	1	1	RLLDALQV	185.74	X	X	X	X	extr
S1179_SEQ_1179_PYLH01000263_1_41	?	0.28	NO	35.61	stable	26	77	-0.869016	3	69	HLA-A0201	3	4	[2, 2]	[2478, 1623]	0	1	0	9142.61	9.14261	1	1	1	LAHLFWEV	44.31	Unknown	0	Unknown	0	extr
S1179_SEQ_21179_PYLH01004326_1_3	?	0.185	NO	34.37	stable	16	54	-0.855209	1	46	HLA-A0201	2	2	[2, 2]	[6947, 6946]	0	1	0	6876.33	6.87633	1	1	1	LFFCFFFL	186.12	X	X	X	X	extr
S1179_SEQ_31179_PYLH01007134_1_2	?	0.368	NO	59.03	unstable	27	87	-0.961258	1	79	HLA-A0201	1	6	[2, 2]	[5073, 4987]	0	1	0	10585.6	10.5856	1	1	1	FLFFFFPL	14.98	Unknown	0	Unknown	0	extr
S118_SEQ_10118_PYLH01002018_1_7	?	0.818	YES	44.69	unstable	157	498	-1.43916	11	490	HLA-A0201	4	9	[3, 2]	[4252, 3480]	0	1	0	55514	55.514	1	1	1	FSWFLFYL	231.24	X	X	X	X	E.R.
S118_SEQ_118_PYLH01000016_1_6	?	0.323	NO	38.34	stable	117	378	-1.47959	10	370	HLA-A0201	7	2	[2, 2]	[3654, 3237]	0	1	0	41405.6	41.4056	1	1	1	GLMYAEYV	81.3	Extracellular	9.72	Unknown	0	extr
S118_SEQ_20118_PYLH01003991_1_2	?	0.273	NO	46.73	unstable	267	809	-1.71198	21	801	HLA-A0201	8	8	[5, 4]	[5463, 4828]	0	1	0	89523.6	89.5236	1	1	1	YLAFLAAV	15.22	X	X	X	X	cyto
S118_SEQ_30118_PYLH01006848_1_19	?	0.783	YES	27.25	stable	26	75	-1.84249	2	67	HLA-A0201	3	1	[2, 2]	[2586, 2413]	0	1	0	8536.11	8.53611	1	1	1	LLYFVFFL	75.78	CytoplasmicMembrane	9.55	Unknown	0	extr
S1180_SEQ_11180_PYLH01002213_1_4	?	0.452	NO	26.97	stable	30	83	-2.1049	0	75	HLA-A0201	0	9	[3, 2]	[4442, 3483]	0	1	0	9238.22	9.23822	1	1	1	RLLVYFIV	361.4	X	X	X	X	extr
S1180_SEQ_1180_PYLH01000263_1_42	?	0.11	NO	75.36	unstable	107	337	-2.41095	0	329	HLA-A0201	1	6	0	0	0	1	0	36853.1	36.8531	1	1	1	SLASPLLV	503.39	Unknown	0	Unknown	0	nucl
S1180_SEQ_21180_PYLH01004327_1_1	?	0.105	NO	48.15	unstable	169	535	-1.70528	7	527	HLA-A0201	3	9	[1, 1]	[824, 687]	0	1	0	59288.1	59.2881	1	1	1	KLEEQWRV	172.63	X	X	X	X	cyto
S1180_SEQ_31180_PYLH01007134_1_3	?	0.461	NO	30.2	stable	39	112	-1.85715	4	104	HLA-A0201	1	7	[3, 3]	[5972, 5430]	0	1	0	13135.5	13.1355	1	1	1	MLFFGFSL	80.74	CytoplasmicMembrane	10	CytoplasmicMembrane	10	plas
S1181_SEQ_11181_PYLH01002214_1_1	?	0.235	NO	61.39	unstable	30	98	-1.60203	3	90	HLA-A0201	2	3	[2, 1]	[2896, 2240]	0	1	0	10736.7	10.7367	1	1	1	LWLLVISV	179.56	X	X	X	X	extr
S1181_SEQ_1181_PYLH01000263_1_43	?	0.137	NO	52.6	unstable	16	42	-1.58941	1	34	HLA-A0201	4	3	[1, 1]	[3003, 2885]	0	1	0	5027.13	5.02713	1	1	1	FLFLFFYL	16.42	Unknown	0	CytoplasmicMembrane	9.82	extr
S1181_SEQ_21181_PYLH01004327_1_2	?	0.081	NO	31.79	stable	17	50	-1.30421	2	42	HLA-A0201	5	0	[1, 1]	[2642, 2597]	0	1	0	6042.21	6.04221	1	1	1	WLINIWVV	53.29	X	X	X	X	extr
S1181_SEQ_31181_PYLH01007134_1_4	?	0.311	NO	54.08	unstable	39	98	-1.60748	0	90	HLA-A0201	3	10	[2, 2]	[4295, 4054]	0	1	0	10978.2	10.9782	1	1	1	FLFLFFSL	32.34	CytoplasmicMembrane	9.55	CytoplasmicMembrane	9.82	extr
S1182_SEQ_11182_PYLH01002214_1_2	?	0.418	NO	40.58	unstable	19	56	-1.62163	2	48	HLA-A0201	0	2	[1, 1]	[1180, 805]	0	1	0	6194.21	6.19421	1	1	1	AVAVCAFV	1779.24	X	X	X	X	extr
S1182_SEQ_1182_PYLH01000263_1_44	?	0.09	NO	52.62	unstable	122	395	-1.62111	4	387	HLA-A0201	2	6	[1, 1]	[2742, 2666]	0	1	0	45350.4	45.3504	1	1	1	YLWIFVPV	13.58	Cytoplasmic	7.5	Cytoplasmic	8.96	cyto
S1182_SEQ_21182_PYLH01004328_1_1	?	0.194	NO	58.47	unstable	31	68	-1.03859	7	60	HLA-A0201	2	2	[2, 2]	[5206, 4948]	0	1	0	7894.48	7.89448	1	1	1	FIFFFFVV	90.16	X	X	X	X	plas
S1182_SEQ_31182_PYLH01007134_1_5	?	0.277	NO	42.32	unstable	89	265	-2.31897	5	257	HLA-A0201	1	1	0	0	0	1	0	31089.1	31.0891	1	1	1	YIPRAFPV	165.85	Cytoplasmic	7.5	Cytoplasmic	8.96	mito
S1183_SEQ_11183_PYLH01002214_1_3	?	0.403	NO	51.1	unstable	30	90	-1.85672	1	82	HLA-A0201	1	3	[1, 1]	[802, 696]	0	1	0	9867.17	9.86717	1	1	1	LHASVAYV	374.4	X	X	X	X	extr
S1183_SEQ_1183_PYLH01000263_1_45	?	0.1	NO	55.12	unstable	32	118	-2.5955	0	110	HLA-A0201	1	1	0	0	0	1	0	13667.6	13.6676	1	1	1	MADGATLV	1096.17	Cytoplasmic	7.5	Cytoplasmic	8.96	extr
S1183_SEQ_21183_PYLH01004328_1_2	?	0.183	NO	37.9	stable	105	297	-1.7608	7	289	HLA-A0201	2	6	[5, 5]	[5947, 5745]	0	1	0	32346.3	32.3463	1	0	1	LLFTGMPI	216.73	X	X	X	X	cyto
S1183_SEQ_31183_PYLH01007134_1_6	?	0.105	NO	25.68	stable	22	77	-1.59832	1	69	HLA-A0201	3	2	[1, 1]	[1420, 1401]	0	1	0	8612.02	8.61202	1	1	1	RLGDIWTL	187.06	CytoplasmicMembrane	9.55	Unknown	0	cyto
S1184_SEQ_11184_PYLH01002214_1_4	?	0.256	NO	61.29	unstable	92	273	-1.85085	7	265	HLA-A0201	3	4	[2, 2]	[2207, 2086]	0	1	0	31091.6	31.0916	1	1	1	FLYAAAIL	163.01	X	X	X	X	extr
S1184_SEQ_1184_PYLH01000263_1_46	?	0.107	NO	78.29	unstable	30	91	-0.703048	0	83	HLA-A0201	0	0	0	0	0	1	0	8048.49	8.04849	1	0	1	AKAAAAPV	33247	Extracellular	8.91	Unknown	0	mito
S1184_SEQ_21184_PYLH01004328_1_3	?	0.22	NO	40.07	unstable	20	42	-2.34765	0	34	HLA-A0201	3	1	[1, 1]	[1603, 1284]	0	1	0	4988.12	4.98812	1	1	1	FLLLFHRL	266.22	X	X	X	X	mito
S1184_SEQ_31184_PYLH01007134_1_7	?	0.303	NO	33.34	stable	26	109	-1.12162	3	101	HLA-A0201	1	5	[3, 2]	[4232, 3505]	0	1	0	12259.5	12.2595	1	1	1	FLCVRIYV	43.7	Unknown	0	CytoplasmicMembrane	9.86	plas
S1185_SEQ_11185_PYLH01002215_1_1	?	0.141	NO	38.03	stable	133	415	-1.49426	3	407	HLA-A0201	7	8	[2, 2]	[2376, 1952]	0	1	0	45195.9	45.1959	1	1	1	LLFEWSLL	78.55	X	X	X	X	mito
S1185_SEQ_1185_PYLH01000264_1_1	?	0.141	NO	39.33	stable	167	547	-0.288282	18	539	HLA-A0201	2	12	[6, 6]	[6240, 5123]	0	1	0	57730	57.73	1	1	1	YMTSFWSA	74.31	Unknown	0	Unknown	0	cyto
S1185_SEQ_21185_PYLH01004329_1_1	?	0.121	NO	70.82	unstable	96	272	-0.674392	2	264	HLA-A0201	2	2	0	0	0	1	0	28574.5	28.5745	1	1	1	LHPRPFHV	1829.67	X	X	X	X	nucl
S1185_SEQ_31185_PYLH01007134_1_8	?	0.533	YES	57.35	unstable	22	74	-0.285125	3	66	HLA-A0201	1	0	[1, 1]	[2017, 1998]	0	1	0	8782.28	8.78228	1	1	1	LYSFPPHA	1376.42	Unknown	0	Unknown	0	extr
S1186_SEQ_11186_PYLH01002215_1_2	?	0.174	NO	52.14	unstable	184	514	-1.91	17	506	HLA-A0201	10	12	[4, 3]	[6452, 5397]	0	1	0	59241.9	59.2419	1	1	1	LIPELYSV	64.69	X	X	X	X	plas
S1186_SEQ_1186_PYLH01000265_1_1	?	0.192	NO	56.3	unstable	9	32	-1.53893	0	24	HLA-A0201	3	0	[1, 1]	[1176, 659]	0	1	0	3385.97	3.38597	1	1	1	LCDAPAPV	808.05	Unknown	0	Unknown	0	extr
S1186_SEQ_21186_PYLH01004329_1_2	?	0.113	NO	46.23	unstable	25	59	-1.8355	0	51	HLA-A0201	3	0	[1, 1]	[2797, 2768]	0	1	0	6592.91	6.59291	1	1	1	LLFCLFFL	44.07	X	X	X	X	cyto
S1186_SEQ_31186_PYLH01007134_1_9	?	0.137	NO	46.17	unstable	107	359	-1.57236	12	351	HLA-A0201	1	2	0	0	0	1	0	39251.1	39.2511	1	1	1	KLLETVPV	19.25	Unknown	0	Extracellular	9.64	nucl
S1187_SEQ_11187_PYLH01002215_1_3	?	0.617	YES	49.07	unstable	28	80	-1.50894	2	72	HLA-A0201	2	0	[2, 2]	[2251, 2226]	0	1	0	9037.42	9.03742	1	1	1	HLFFFFYL	99.55	X	X	X	X	extr
S1187_SEQ_1187_PYLH01000265_1_2	?	0.629	YES	60.79	unstable	36	114	-1.02533	2	106	HLA-A0201	3	3	[1, 1]	[1765, 1763]	0	1	0	11554	11.554	1	1	1	ALGALWNV	56.1	Unknown	0	Unknown	0	mito
S1187_SEQ_21187_PYLH01004329_1_3	?	0.265	NO	36.55	stable	148	444	-1.33704	7	436	HLA-A0201	4	12	[1, 1]	[867, 554]	1	1	0	48038.5	48.0385	1	0	1	TMDIVQEV	393.5	X	X	X	X	mito
S1187_SEQ_31187_PYLH01007134_1_10	?	0.102	NO	40.04	unstable	10	36	-3.63726	0	28	HLA-A0201	0	0	0	0	0	1	0	4132.58	4.13258	1	1	1	MYIAALKG	25673.8	Unknown	0	Unknown	0	extr
S1188_SEQ_11188_PYLH01002215_1_4	?	0.225	NO	50.79	unstable	43	104	-0.780189	8	96	HLA-A0201	7	5	[2, 2]	[3172, 3003]	0	1	0	12500.6	12.5006	1	1	1	TLLFLYFI	146.12	X	X	X	X	E.R.
S1188_SEQ_1188_PYLH01000265_1_3	?	0.396	NO	50.53	unstable	28	93	-0.796497	0	85	HLA-A0201	1	5	[2, 1]	[3322, 1802]	0	1	0	10396.5	10.3965	1	1	1	AMRVCALV	707.29	CytoplasmicMembrane	9.55	CytoplasmicMembrane	9.82	plas
S1188_SEQ_21188_PYLH01004330_1_1	?	0.368	NO	44.72	unstable	38	115	-1.66881	3	107	HLA-A0201	0	5	[1, 1]	[867, 815]	0	1	0	12622.2	12.6222	1	1	1	ILPSTMDV	1710.81	X	X	X	X	extr
S1188_SEQ_31188_PYLH01007134_1_11	?	0.183	NO	28.27	stable	33	87	-0.892815	5	79	HLA-A0201	2	3	[1, 1]	[3066, 3033]	0	1	0	10174.9	10.1749	1	1	1	YLFIYLFL	41.8	Unknown	0	Unknown	0	mito
S1189_SEQ_11189_PYLH01002215_1_5	?	0.194	NO	48.95	unstable	187	592	-1.52122	8	584	HLA-A0201	4	8	[2, 2]	[3671, 3455]	0	1	0	64703.6	64.7036	1	1	1	NLWYELPV	90.88	X	X	X	X	cyto
S1189_SEQ_1189_PYLH01000265_1_4	?	0.11	NO	48.26	unstable	61	239	0.396063	3	231	HLA-A0201	0	4	[1, 1]	[2139, 2048]	0	1	0	24473.5	24.4735	1	1	1	LLLLVACA	1817.79	Unknown	0	Unknown	0	cyto
S1189_SEQ_21189_PYLH01004330_1_2	?	0.207	NO	48.34	unstable	62	179	-1.57511	6	171	HLA-A0201	2	7	[2, 1]	[2325, 1538]	0	1	0	19543.5	19.5435	1	1	1	LWAAPPSV	127.83	X	X	X	X	extr
S1189_SEQ_31189_PYLH01007134_1_12	?	0.835	YES	28.8	stable	23	72	-1.60243	2	64	HLA-A0201	0	1	[1, 1]	[2264, 2037]	0	1	0	8106.77	8.10677	1	0	1	FLCVCVLA	310.47	Unknown	0	Unknown	0	extr
S119_SEQ_10119_PYLH01002018_1_8	?	0.322	NO	45.53	unstable	19	58	-1.72871	2	50	HLA-A0201	3	2	[1, 1]	[3426, 3202]	0	1	0	6911.39	6.91139	1	1	1	FLFLFFFV	10.58	X	X	X	X	extr
S119_SEQ_119_PYLH01000016_1_7	?	0.114	NO	35.9	stable	26	81	-1.93428	2	73	HLA-A0201	0	0	0	0	0	1	0	9054.1	9.0541	1	1	1	ATALYVWV	2989.98	Unknown	0	Unknown	0	cyto_nucl
S119_SEQ_20119_PYLH01003991_1_3	?	0.214	NO	43.25	unstable	19	47	-2.4921	2	39	HLA-A0201	3	5	[1, 1]	[3220, 3058]	0	1	0	5531.9	5.5319	1	1	1	LLIFFFFL	147.7	X	X	X	X	extr
S119_SEQ_30119_PYLH01006848_1_20	?	0.327	NO	35.47	stable	13	39	-1.59138	0	31	HLA-A0201	2	2	[1, 1]	[2237, 1813]	0	1	0	4454.32	4.45432	1	1	1	FLFFLIPA	31.31	CytoplasmicMembrane	9.55	CytoplasmicMembrane	9.82	plas
S1190_SEQ_11190_PYLH01002215_1_6	?	0.557	YES	64.55	unstable	31	86	-1.24328	5	78	HLA-A0201	0	2	[1, 1]	[1462, 1056]	0	1	0	9086.46	9.08646	1	1	1	SLLSTHAL	1455.49	X	X	X	X	extr
S1190_SEQ_1190_PYLH01000266_1_1	?	0.231	NO	49.35	unstable	39	112	-0.799317	4	104	HLA-A0201	2	4	[2, 2]	[5762, 5614]	0	1	0	12810.1	12.8101	1	1	1	SLSFFFCL	230.46	CytoplasmicMembrane	10	CytoplasmicMembrane	10	plas
S1190_SEQ_21190_PYLH01004330_1_3	?	0.134	NO	61.15	unstable	38	102	-1.11622	0	94	HLA-A0201	1	1	[2, 1]	[1191, 505]	0	1	0	11483	11.483	1	1	1	LLHSYHYL	837.36	X	X	X	X	cyto_nucl
S1190_SEQ_31190_PYLH01007135_1_1	?	0.108	NO	52.56	unstable	86	253	-1.62561	8	245	HLA-A0201	1	4	0	0	0	1	0	28529.8	28.5298	1	1	1	RLWDDTLM	782.14	CytoplasmicMembrane	9.55	Unknown	0	nucl
S1191_SEQ_11191_PYLH01002215_1_7	?	0.41	NO	54.8	unstable	33	77	-1.81729	1	69	HLA-A0201	1	2	[1, 0]	[647, 0]	0	1	0	8505.75	8.50575	1	1	1	GVWHVWEL	1643.98	X	X	X	X	extr
S1191_SEQ_1191_PYLH01000266_1_2	?	0.144	NO	78.27	unstable	16	48	-2.69795	0	40	HLA-A0201	0	1	[1, 1]	[2779, 2701]	0	1	0	5991.16	5.99116	1	1	1	CLFFCFFL	279.94	CytoplasmicMembrane	9.55	Unknown	0	extr
S1191_SEQ_21191_PYLH01004331_1_1	?	0.219	NO	49.16	unstable	32	66	-0.72507	3	58	HLA-A0201	3	2	[2, 2]	[3404, 3368]	0	1	0	8071.63	8.07163	1	1	1	FFFFFFFV	334.35	X	X	X	X	extr
S1191_SEQ_31191_PYLH01007136_1_1	?	0.114	NO	85.25	unstable	65	173	-2.15318	1	165	HLA-A0201	4	2	0	0	0	1	0	19884.5	19.8845	1	1	1	LLDHLFGT	612.34	Cytoplasmic	7.5	Unknown	0	nucl
S1192_SEQ_11192_PYLH01002215_1_8	?	0.226	NO	42.94	unstable	19	47	-0.855219	0	39	HLA-A0201	5	2	[1, 1]	[3423, 3304]	0	1	0	5749.05	5.74905	1	1	1	LFTVLFPA	101.69	X	X	X	X	plas
S1192_SEQ_1192_PYLH01000267_1_1	?	0.212	NO	41.41	unstable	224	708	-0.843862	20	700	HLA-A0201	3	17	[9, 8]	[8294, 7457]	0	1	0	72852.6	72.8526	1	1	1	FMLFYWAL	17.53	CytoplasmicMembrane	9.55	CytoplasmicMembrane	9.82	extr
S1192_SEQ_21192_PYLH01004331_1_2	?	0.297	NO	55.48	unstable	43	142	-1.35047	5	134	HLA-A0201	1	4	[2, 1]	[3260, 2334]	0	1	0	16320.6	16.3206	1	1	1	FLFHCVCV	26.83	X	X	X	X	extr
S1192_SEQ_31192_PYLH01007136_1_2	?	0.131	NO	57.79	unstable	110	286	-1.4303	9	278	HLA-A0201	2	5	0	0	0	1	0	31655	31.655	1	1	1	FLELCTDA	813.09	Cytoplasmic	7.5	Unknown	0	cyto_nucl
S1193_SEQ_11193_PYLH01002215_1_9	?	0.386	NO	40.96	unstable	24	74	-2.16301	1	66	HLA-A0201	3	3	[2, 2]	[3094, 2452]	0	1	0	9101.78	9.10178	1	1	1	LLGALFFV	20.62	X	X	X	X	extr
S1193_SEQ_1193_PYLH01000268_1_1	?	0.899	YES	39.44	stable	43	120	-1.30964	1	112	HLA-A0201	1	5	[2, 1]	[3200, 2408]	0	1	0	12417.3	12.4173	1	1	1	LFYSAVLV	702.04	Unknown	0	Unknown	0	extr
S1193_SEQ_21193_PYLH01004331_1_3	?	0.501	YES	68.87	unstable	21	70	-0.150728	0	62	HLA-A0201	0	1	[1, 1]	[1711, 1349]	0	1	0	7962.94	7.96294	1	1	1	CLRCYVAV	2651.64	X	X	X	X	extr
S1193_SEQ_31193_PYLH01007137_1_1	?	0.183	NO	72.07	unstable	25	62	-1.24528	1	54	HLA-A0201	6	2	[2, 1]	[2906, 1579]	0	1	0	7310.72	7.31072	1	1	1	FLFIYFYL	15.66	CytoplasmicMembrane	9.55	CytoplasmicMembrane	9.82	plas
S1194_SEQ_11194_PYLH01002215_1_10	?	0.184	NO	53	unstable	592	1842	-1.87631	26	1834	HLA-A0201	11	25	[6, 5]	[4425, 3493]	0	1	0	198660	198.66	0	1	1	MADNLLTV	107.13	X	X	X	X	cyto
S1194_SEQ_1194_PYLH01000268_1_2	?	0.187	NO	54.81	unstable	50	161	-1.16985	3	153	HLA-A0201	2	2	[2, 2]	[3983, 3826]	0	1	0	17007.3	17.0073	1	1	1	FLLAVCWL	32.99	CytoplasmicMembrane	9.55	CytoplasmicMembrane	9.82	extr
S1194_SEQ_21194_PYLH01004331_1_4	?	0.128	NO	35.6	stable	20	60	-1.68666	0	52	HLA-A0201	0	0	[1, 1]	[1853, 1761]	0	1	0	7162.44	7.16244	1	1	1	GLSFFFFI	115.39	X	X	X	X	extr
S1194_SEQ_31194_PYLH01007137_1_2	?	0.108	NO	60.89	unstable	54	172	-2.701	1	164	HLA-A0201	0	0	[1, 0]	[618, 0]	0	1	0	19115.9	19.1159	1	1	1	SLSAPFVA	4475.11	Unknown	0	Unknown	0	extr
S1195_SEQ_11195_PYLH01002216_1_1	?	0.424	NO	34.51	stable	108	311	-2.31539	7	303	HLA-A0201	8	11	[3, 3]	[6039, 5787]	0	1	0	34819.1	34.8191	1	0	1	FLIYLFIL	52.54	X	X	X	X	E.R.
S1195_SEQ_1195_PYLH01000269_1_1	?	0.162	NO	36.35	stable	145	455	-0.910802	24	447	HLA-A0201	6	11	[5, 4]	[5232, 4527]	0	1	0	48244.8	48.2448	1	1	1	VMATTLTV	445.48	Unknown	0	Unknown	0	plas
S1195_SEQ_21195_PYLH01004332_1_1	?	0.228	NO	38.05	stable	31	70	-0.625624	1	62	HLA-A0201	3	3	[2, 2]	[5308, 4990]	0	1	0	8569.3	8.5693	1	1	1	LFFFPFFV	30.87	X	X	X	X	plas
S1195_SEQ_31195_PYLH01007138_1_1	?	0.152	NO	53.69	unstable	42	120	-2.08268	1	112	HLA-A0201	0	1	[1, 1]	[1415, 1354]	0	1	0	13313.3	13.3133	1	1	1	FMHPKCGV	495.97	Unknown	0	Unknown	0	extr
S1196_SEQ_11196_PYLH01002216_1_2	?	0.201	NO	37.27	stable	29	100	-1.21166	2	92	HLA-A0201	0	2	0	0	0	1	0	11089.5	11.0895	1	1	1	LCKLGFTV	1591.71	X	X	X	X	extr
S1196_SEQ_1196_PYLH01000270_1_1	?	0.365	NO	46.61	unstable	50	206	-1.31868	0	198	HLA-A0201	6	7	[3, 3]	[5975, 5699]	0	1	0	21331.2	21.3312	1	1	1	MFTCVLFL	187.24	CytoplasmicMembrane	10	CytoplasmicMembrane	10	extr
S1196_SEQ_21196_PYLH01004332_1_2	?	0.176	NO	55.75	unstable	26	45	-1.40087	0	37	HLA-A0201	1	1	[1, 1]	[2771, 2460]	0	1	0	5743.8	5.7438	1	1	1	LISFYFRL	444.3	X	X	X	X	mito
S1196_SEQ_31196_PYLH01007138_1_2	?	0.115	NO	44.81	unstable	19	54	-1.93722	2	46	HLA-A0201	0	3	0	0	0	1	0	5836.55	5.83655	1	1	1	FLPSNPLL	205.27	CytoplasmicMembrane	9.55	Unknown	0	cyto_nucl
S1197_SEQ_11197_PYLH01002216_1_3	?	0.484	NO	61.18	unstable	24	82	-1.08511	2	74	HLA-A0201	1	1	[3, 3]	[5518, 4648]	0	1	0	9190.98	9.19098	1	1	1	FMPAMMSL	61.35	X	X	X	X	extr
S1197_SEQ_1197_PYLH01000270_1_2	?	0.137	NO	50.45	unstable	32	121	-1.23974	2	113	HLA-A0201	0	0	0	0	0	1	0	13570	13.57	1	1	1	TIIIFYYL	2025.37	Unknown	0	Unknown	0	extr
S1197_SEQ_21197_PYLH01004332_1_3	?	0.307	NO	47.65	unstable	24	60	-0.113163	3	52	HLA-A0201	2	0	[1, 1]	[2016, 1626]	0	1	0	7146.61	7.14661	1	1	1	FLFFFFCI	42.42	X	X	X	X	extr
S1197_SEQ_31197_PYLH01007138_1_3	?	0.147	NO	28.47	stable	44	151	-2.26356	3	143	HLA-A0201	0	3	[2, 1]	[1662, 814]	0	1	0	16418.3	16.4183	1	1	1	LSKCCAGV	1722.36	Unknown	0	Unknown	0	extr
S1198_SEQ_11198_PYLH01002216_1_4	?	0.234	NO	50.67	unstable	147	423	-1.13551	18	415	HLA-A0201	11	8	[6, 6]	[10948, 10750]	0	1	0	46656.8	46.6568	1	1	1	YLAAFLFA	29.57	X	X	X	X	plas
S1198_SEQ_1198_PYLH01000271_1_1	?	0.19	NO	34.72	stable	156	515	-1.60949	10	507	HLA-A0201	9	14	[7, 6]	[9649, 8896]	0	1	0	53607.5	53.6075	1	1	1	ALDPLWMV	46.07	CytoplasmicMembrane	10	CytoplasmicMembrane	10	plas
S1198_SEQ_21198_PYLH01004332_1_4	?	0.748	YES	26.47	stable	16	45	-2.09059	0	37	HLA-A0201	0	2	[1, 1]	[1684, 1325]	0	1	0	5172.17	5.17217	1	1	1	FLSLSLFL	48.83	X	X	X	X	extr
S1198_SEQ_31198_PYLH01007138_1_4	?	0.1	NO	52.21	unstable	14	37	-2.15226	0	29	HLA-A0201	0	0	0	0	0	1	0	4176.77	4.17677	1	1	1	IAVPFFRL	13574.1	Unknown	0	Unknown	0	extr
S1199_SEQ_11199_PYLH01002216_1_5	?	0.158	NO	51.2	unstable	66	214	-1.43651	6	206	HLA-A0201	6	11	[3, 3]	[5471, 5096]	0	1	0	23726.7	23.7267	1	1	1	FIFAFITV	42.22	X	X	X	X	plas
S1199_SEQ_1199_PYLH01000272_1_1	?	0.163	NO	41.35	unstable	25	76	-2.29311	0	68	HLA-A0201	0	0	0	0	0	1	0	8549.04	8.54904	1	1	1	CLRWDHGV	4138.47	Unknown	0	Unknown	0	extr
S1199_SEQ_21199_PYLH01004332_1_5	?	0.151	NO	71.79	unstable	61	169	-0.325835	13	161	HLA-A0201	9	7	[5, 4]	[10836, 10572]	0	1	0	19472.4	19.4724	1	1	1	FLFISFFV	8.47	X	X	X	X	plas
S1199_SEQ_31199_PYLH01007139_1_1	?	0.144	NO	32.33	stable	46	151	-2.11369	3	143	HLA-A0201	0	3	[2, 1]	[1662, 814]	0	1	0	16192	16.192	1	1	1	LSKCCAGV	1722.36	Unknown	0	Unknown	0	extr
S12_SEQ_10012_PYLH01001996_1_15	?	0.196	NO	39.69	stable	181	530	-1.58598	15	522	HLA-A0201	3	12	[3, 2]	[2154, 1560]	0	1	0	60332.5	60.3325	1	0	1	LFDYCDAV	113.72	X	X	X	X	nucl
S12_SEQ_12_PYLH01000001_1_13	?	0.311	NO	30.83	stable	30	79	-1.74891	0	71	HLA-A0201	1	1	[1, 1]	[1732, 1289]	0	1	0	8048.39	8.04839	1	1	1	TMGGIVVV	898.51	Unknown	0	Unknown	0	extr
S12_SEQ_20012_PYLH01003954_1_2	?	0.173	NO	29.64	stable	17	39	-1.54003	3	31	HLA-A0201	5	2	[1, 1]	[2453, 2231]	0	1	0	4877.86	4.87786	1	1	1	LLLYIYYI	35.17	X	X	X	X	extr
S12_SEQ_30012_PYLH01006829_1_2	?	0.609	YES	53.28	unstable	24	89	-0.783173	5	81	HLA-A0201	1	2	[1, 1]	[1465, 1367]	0	1	0	10048.1	10.0481	1	1	1	LACFSSFL	1014.69	Unknown	0	Unknown	0	extr
S120_SEQ_10120_PYLH01002018_1_9	?	0.316	NO	47.04	unstable	70	228	-1.19017	10	220	HLA-A0201	3	1	[2, 2]	[3834, 3578]	0	1	0	26338.7	26.3387	1	1	1	FIFYFVVL	423.13	X	X	X	X	E.R.
S120_SEQ_120_PYLH01000016_1_8	?	0.151	NO	32.08	stable	114	335	-0.465564	7	327	HLA-A0201	3	7	[2, 2]	[2745, 2572]	0	1	0	35702	35.702	1	1	1	FLSHDFTV	26.88	Unknown	0	Unknown	0	plas
S120_SEQ_20120_PYLH01003991_1_4	?	0.091	NO	32.5	stable	19	63	-0.759829	3	55	HLA-A0201	4	2	[2, 2]	[5678, 5620]	0	1	0	7951.34	7.95134	1	1	1	FLFVYLFI	32.3	X	X	X	X	plas
S120_SEQ_30120_PYLH01006849_1_1	?	0.169	NO	68.53	unstable	88	251	-1.81146	2	243	HLA-A0201	1	1	[1, 1]	[1237, 1117]	0	1	0	27846	27.846	1	1	1	FLFCFIHV	10.8	Unknown	0	Unknown	0	mito
S1200_SEQ_11200_PYLH01002217_1_1	?	0.427	NO	72.78	unstable	26	85	-1.63131	1	77	HLA-A0201	1	3	[2, 1]	[2728, 1426]	0	1	0	10012.5	10.0125	1	1	1	YLCFIFAV	7.26	X	X	X	X	extr
S1200_SEQ_1200_PYLH01000272_1_2	?	0.12	NO	75.14	unstable	97	291	-1.61565	1	283	HLA-A0201	0	0	[1, 1]	[919, 653]	0	1	0	32166.9	32.1669	1	1	1	GLLEVTEA	1013.34	Unknown	0	Unknown	0	nucl
S1200_SEQ_21200_PYLH01004333_1_1	?	0.478	YES	53.43	unstable	179	506	-1.48464	12	498	HLA-A0201	5	9	[2, 1]	[2076, 1090]	0	1	0	57147.3	57.1473	1	1	1	KLFYDPEV	84.12	X	X	X	X	E.R.
S1200_SEQ_31200_PYLH01007139_1_2	?	0.139	NO	56.22	unstable	21	60	-0.946862	1	52	HLA-A0201	0	1	0	0	0	1	0	6553.53	6.55353	1	1	1	FMSVVPSL	54.18	Unknown	0	Unknown	0	extr
S1201_SEQ_11201_PYLH01002217_1_2	?	0.21	NO	55.85	unstable	41	108	-1.87146	1	100	HLA-A0201	2	0	[1, 1]	[2398, 2129]	0	1	0	12766.7	12.7667	1	1	1	LSFFLPPL	239.46	X	X	X	X	extr
S1201_SEQ_1201_PYLH01000272_1_3	?	0.106	NO	63.46	unstable	45	167	-1.90892	0	159	HLA-A0201	0	0	0	0	0	1	0	17011.5	17.0115	1	1	1	SVAAGTLV	9482.06	Unknown	0	Unknown	0	extr
S1201_SEQ_21201_PYLH01004333_1_2	?	0.428	NO	43.2	unstable	16	49	-1.15487	1	41	HLA-A0201	1	1	[2, 2]	[2483, 2311]	0	1	0	5813.83	5.81383	1	1	1	FLSLVWFL	12.23	X	X	X	X	extr
S1201_SEQ_31201_PYLH01007139_1_3	?	0.35	NO	61.4	unstable	33	92	-0.80961	3	84	HLA-A0201	0	1	[1, 1]	[642, 506]	0	1	0	10905.5	10.9055	1	1	1	MLFFTTLF	2864.36	CytoplasmicMembrane	9.55	Unknown	0	mito
S1202_SEQ_11202_PYLH01002217_1_3	?	0.47	NO	47.43	unstable	37	88	-0.41193	3	80	HLA-A0201	1	1	[2, 2]	[3974, 3792]	0	1	0	10249.9	10.2499	1	1	1	LLFFFFFV	29.32	X	X	X	X	extr
S1202_SEQ_1202_PYLH01000273_1_1	?	0.229	NO	47.22	unstable	36	116	-0.524651	1	108	HLA-A0201	0	2	0	0	0	1	0	13476.9	13.4769	1	1	1	LKEVLELV	2913.97	Cytoplasmic	7.5	Cytoplasmic	8.96	mito
S1202_SEQ_21202_PYLH01004333_1_3	?	0.111	NO	51.69	unstable	66	213	-2.02819	2	205	HLA-A0201	0	1	0	0	0	0	0	24759.9	24.7599	1	0	1	KMLSCAGA	2673.24	X	X	X	X	cyto
S1202_SEQ_31202_PYLH01007139_1_4	?	0.111	NO	73.91	unstable	96	268	-2.39872	2	260	HLA-A0201	1	1	[1, 0]	[903, 0]	0	1	0	29442.2	29.4422	1	1	1	LLAPIVWV	37.33	Unknown	0	Unknown	0	nucl
S1203_SEQ_11203_PYLH01002217_1_4	?	0.118	NO	49.76	unstable	154	490	-1.06208	8	482	HLA-A0201	3	9	[1, 1]	[701, 640]	0	1	0	53267.9	53.2679	1	1	1	LFGQTVTV	294.32	X	X	X	X	cyto_nucl
S1203_SEQ_1203_PYLH01000273_1_2	?	0.528	YES	60.93	unstable	51	161	-2.53454	6	153	HLA-A0201	0	5	[1, 1]	[2209, 1809]	0	1	0	19540.6	19.5406	1	1	1	FLHFVRFI	303.16	Cytoplasmic	7.5	Unknown	0	extr
S1203_SEQ_21203_PYLH01004333_1_4	?	0.117	NO	72.27	unstable	216	599	-1.89671	10	591	HLA-A0201	2	10	0	0	0	1	0	64959.2	64.9592	1	1	1	VMPVLLPV	57.84	X	X	X	X	nucl
S1203_SEQ_31203_PYLH01007139_1_5	?	0.104	NO	44.87	unstable	25	80	-1.92998	3	72	HLA-A0201	0	1	0	0	0	1	0	8759.94	8.75994	1	1	1	SMHTGDYV	2212.73	Unknown	0	Unknown	0	cyto
S1204_SEQ_11204_PYLH01002217_1_5	?	0.131	NO	25.33	stable	14	49	-0.854181	0	41	HLA-A0201	1	5	[1, 1]	[3411, 3407]	0	1	0	5807.22	5.80722	1	1	1	YLFIYLFI	41.51	X	X	X	X	extr
S1204_SEQ_1204_PYLH01000273_1_3	?	0.476	NO	35.57	stable	38	127	-0.250364	3	119	HLA-A0201	3	1	[2, 2]	[3007, 2831]	0	1	0	13676.3	13.6763	1	1	1	TLSYVVAV	197.75	Unknown	0	Unknown	0	extr
S1204_SEQ_21204_PYLH01004333_1_5	?	0.173	NO	58.98	unstable	24	79	-0.992808	2	71	HLA-A0201	2	3	[1, 1]	[2816, 2708]	0	1	0	8616.17	8.61617	1	1	1	CLLFFLSV	369.44	X	X	X	X	extr
S1204_SEQ_31204_PYLH01007140_1_1	?	0.109	NO	77.5	unstable	73	234	-0.464362	4	226	HLA-A0201	0	0	0	0	0	1	0	24849.2	24.8492	1	1	1	TLSHDSIV	5153.88	Unknown	0	Extracellular	9.64	cyto_nucl
S1205_SEQ_11205_PYLH01002217_1_6	?	0.188	NO	50.61	unstable	145	436	-1.186	12	428	HLA-A0201	2	4	[2, 2]	[2005, 1693]	0	1	0	48790.8	48.7908	1	1	1	FLYSHPFV	9.7	X	X	X	X	extr
S1205_SEQ_1205_PYLH01000273_1_4	?	0.178	NO	50.13	unstable	36	122	-1.78159	2	114	HLA-A0201	6	6	[2, 2]	[6169, 6057]	0	1	0	14498.3	14.4983	1	1	1	LLWWWWFV	7.87	CytoplasmicMembrane	9.55	CytoplasmicMembrane	9.82	extr
S1205_SEQ_21205_PYLH01004333_1_6	?	0.14	NO	47.86	unstable	195	549	-1.33891	15	541	HLA-A0201	7	10	[5, 5]	[4707, 4626]	0	1	0	60350.7	60.3507	1	1	1	FLYAGPLL	43.28	X	X	X	X	mito
S1205_SEQ_31205_PYLH01007140_1_2	?	0.589	YES	27.63	stable	45	139	-0.491831	2	131	HLA-A0201	3	2	[2, 2]	[3346, 3331]	0	1	0	15166.7	15.1667	1	1	1	LLVVMMFV	258.93	CytoplasmicMembrane	9.55	Unknown	0	extr
S1206_SEQ_11206_PYLH01002217_1_7	?	0.258	NO	20.54	stable	11	38	-1.66261	1	30	HLA-A0201	3	2	[1, 1]	[2841, 2795]	0	1	0	4618.54	4.61854	1	1	1	FLSFLVVV	32.75	X	X	X	X	plas
S1206_SEQ_1206_PYLH01000273_1_5	?	0.121	NO	53.15	unstable	14	35	-2.52051	1	27	HLA-A0201	0	0	0	0	0	1	0	3961.5	3.9615	1	1	1	RIPNNIAV	9251.91	Unknown	0	Unknown	0	cyto_nucl
S1206_SEQ_21206_PYLH01004333_1_7	?	0.418	NO	31.97	stable	175	605	-0.93797	11	597	HLA-A0201	5	10	[3, 2]	[3242, 2637]	0	1	0	64099.1	64.0991	1	1	1	YLGVNATV	73.95	X	X	X	X	extr
S1206_SEQ_31206_PYLH01007141_1_1	?	0.589	YES	28.93	stable	38	122	-0.504052	1	114	HLA-A0201	2	1	[2, 2]	[3645, 3450]	0	1	0	13243.4	13.2434	1	1	1	LLVVMMFV	258.93	CytoplasmicMembrane	9.55	Unknown	0	extr
S1207_SEQ_11207_PYLH01002217_1_8	?	0.105	NO	44.38	unstable	351	1055	-1.80672	24	1047	HLA-A0201	23	30	[5, 5]	[5065, 4795]	0	1	0	117800	117.8	0	1	1	LSELTFPV	18.18	X	X	X	X	plas
S1207_SEQ_1207_PYLH01000274_1_1	?	0.103	NO	36.34	stable	157	476	-1.61441	15	468	HLA-A0201	15	21	[8, 7]	[16497, 13338]	0	1	0	52870	52.87	1	1	1	MMLEGIGV	18.02	CytoplasmicMembrane	10	CytoplasmicMembrane	10	plas
S1207_SEQ_21207_PYLH01004334_1_1	?	0.111	NO	85.84	unstable	17	51	-1.3619	0	43	HLA-A0201	1	0	0	0	0	1	0	5852.74	5.85274	1	1	1	LYKALAPA	1457.99	X	X	X	X	nucl
S1207_SEQ_31207_PYLH01007141_1_2	?	0.212	NO	42.76	unstable	38	95	-1.39652	2	87	HLA-A0201	2	5	[2, 2]	[2896, 2823]	0	1	0	10673.5	10.6735	1	1	1	FLDYWLAL	23.94	CytoplasmicMembrane	10	CytoplasmicMembrane	10	mito
S1208_SEQ_11208_PYLH01002217_1_9	?	0.271	NO	34.03	stable	40	115	-1.23305	6	107	HLA-A0201	2	9	[3, 3]	[5268, 5208]	0	1	0	14008.7	14.0087	1	1	1	FIFYFFFL	55.77	X	X	X	X	plas
S1208_SEQ_1208_PYLH01000274_1_2	?	0.237	NO	46.81	unstable	42	104	-1.62999	3	96	HLA-A0201	2	6	[2, 2]	[4714, 4680]	0	1	0	12763.2	12.7632	1	1	1	FLLSLFII	46.14	CytoplasmicMembrane	10	CytoplasmicMembrane	10	plas
S1208_SEQ_21208_PYLH01004334_1_2	?	0.219	NO	40.13	unstable	38	81	-2.49397	0	73	HLA-A0201	0	0	0	0	0	1	0	8661.4	8.6614	1	1	1	MMRFTRFL	1714.5	X	X	X	X	nucl
S1208_SEQ_31208_PYLH01007141_1_3	?	0.143	NO	35.06	stable	40	105	-2.61432	3	97	HLA-A0201	0	7	[1, 1]	[2521, 2340]	0	1	0	11730.5	11.7305	1	1	1	YLYWKSPL	115.98	CytoplasmicMembrane	9.55	Unknown	0	cyto_pero
S1209_SEQ_11209_PYLH01002217_1_10	?	0.136	NO	39.78	stable	152	496	-1.74992	10	488	HLA-A0201	1	9	0	0	1	0	0	57067.8	57.0678	1	0	1	FLLWELLA	177.18	X	X	X	X	cyto_nucl
S1209_SEQ_1209_PYLH01000274_1_3	?	0.137	NO	61.65	unstable	16	50	-1.53945	1	42	HLA-A0201	1	1	0	0	0	1	0	6057.16	6.05716	1	1	1	LYDTLYRM	848.09	Cytoplasmic	7.5	Unknown	0	extr
S1209_SEQ_21209_PYLH01004335_1_1	?	0.146	NO	36.03	stable	43	99	-1.39589	4	91	HLA-A0201	7	7	[2, 2]	[6356, 6261]	0	1	0	12107.7	12.1077	1	1	1	FLFFFPFL	16.86	X	X	X	X	plas
S1209_SEQ_31209_PYLH01007142_1_1	?	0.124	NO	42.45	unstable	32	104	-0.3742	2	96	HLA-A0201	1	0	0	0	0	1	0	11519.6	11.5196	1	1	1	LGDFDFEL	411.65	Unknown	0	Unknown	0	cyto_nucl
S121_SEQ_10121_PYLH01002018_1_10	?	0.131	NO	34.03	stable	21	74	-1.32338	1	66	HLA-A0201	2	2	[2, 1]	[3582, 2676]	0	1	0	8626.98	8.62698	1	1	1	AVLFAFYV	392.41	X	X	X	X	extr
S121_SEQ_121_PYLH01000016_1_9	?	0.894	YES	46.75	unstable	57	177	-0.873296	3	169	HLA-A0201	3	1	[3, 2]	[4510, 3389]	0	1	0	19011.9	19.0119	1	1	1	VLCCTLPV	94.26	CytoplasmicMembrane	9.55	Unknown	0	extr
S121_SEQ_20121_PYLH01003992_1_1	?	0.117	NO	51.01	unstable	17	51	-2.31564	0	43	HLA-A0201	1	0	[1, 1]	[953, 939]	0	1	0	5873.6	5.8736	1	1	1	FLCLFLFL	69.47	X	X	X	X	extr
S121_SEQ_30121_PYLH01006849_1_2	?	0.177	NO	59.3	unstable	21	57	-1.5022	0	49	HLA-A0201	1	0	[1, 1]	[731, 634]	0	1	0	5921.91	5.92191	1	1	1	VFTDLMRV	4152.96	Unknown	0	Unknown	0	extr
S1210_SEQ_11210_PYLH01002217_1_11	?	0.314	NO	35.84	stable	27	88	-1.18333	1	80	HLA-A0201	3	1	[1, 1]	[1642, 1535]	0	1	0	9785.18	9.78518	1	1	1	FLLTFILI	51.05	X	X	X	X	extr
S1210_SEQ_1210_PYLH01000274_1_4	?	0.139	NO	41.31	unstable	19	66	-1.81281	0	58	HLA-A0201	2	2	[1, 1]	[2630, 2409]	0	1	0	7645.23	7.64523	1	1	1	FLPCHFLL	55.95	CytoplasmicMembrane	9.55	CytoplasmicMembrane	9.82	extr
S1210_SEQ_21210_PYLH01004335_1_2	?	0.543	YES	26.95	stable	11	40	-0.932301	1	32	HLA-A0201	0	3	[1, 1]	[1653, 1498]	0	1	0	4336.01	4.33601	1	1	1	MFVVFLCI	1456.91	X	X	X	X	extr
S1210_SEQ_31210_PYLH01007142_1_2	?	0.119	NO	38.7	stable	23	74	-2.01073	1	66	HLA-A0201	0	0	0	0	0	1	0	8538.73	8.53873	1	1	1	QLHRHSIV	12731.9	Unknown	0	Unknown	0	extr
S1211_SEQ_11211_PYLH01002217_1_12	?	0.134	NO	32.98	stable	67	190	-3.17789	1	182	HLA-A0201	1	5	0	0	0	1	0	20826.1	20.8261	1	1	1	GLGDIAEL	1421.68	X	X	X	X	cyto
S1211_SEQ_1211_PYLH01000274_1_5	?	0.891	YES	48.02	unstable	43	120	-1.53959	1	112	HLA-A0201	2	6	[3, 2]	[3764, 2995]	0	1	0	12643.6	12.6436	1	1	1	LFYYAVLV	238.17	Unknown	0	Unknown	0	extr
S1211_SEQ_21211_PYLH01004335_1_3	?	0.386	NO	60.56	unstable	34	70	-2.3113	3	62	HLA-A0201	2	4	[2, 2]	[3487, 2945]	0	1	0	8302.73	8.30273	1	1	1	FLFALICL	45.61	X	X	X	X	mito
S1211_SEQ_31211_PYLH01007142_1_3	?	0.118	NO	60.25	unstable	67	182	-2.17995	4	174	HLA-A0201	1	5	[1, 0]	[656, 0]	0	1	0	20489.3	20.4893	1	1	1	MLGGLQPL	155.86	Cytoplasmic	7.5	Unknown	0	nucl
S1212_SEQ_11212_PYLH01002217_1_13	?	0.274	NO	66.62	unstable	27	65	-3.55519	1	57	HLA-A0201	2	5	[1, 1]	[1712, 1520]	0	1	0	7523.96	7.52396	1	1	1	MFTYLVLI	193.56	X	X	X	X	extr
S1212_SEQ_1212_PYLH01000274_1_6	?	0.121	NO	43.47	unstable	58	172	-1.84118	3	164	HLA-A0201	1	1	0	0	0	1	0	19148.4	19.1484	1	1	1	KLYELHEM	274.18	Unknown	0	Unknown	0	cyto_nucl
S1212_SEQ_21212_PYLH01004336_1_1	?	0.119	NO	31.05	stable	15	50	-2.15151	0	42	HLA-A0201	1	0	[1, 0]	[1088, 0]	0	1	0	5139.82	5.13982	1	1	1	GTAVLLLV	3968.89	X	X	X	X	extr
S1212_SEQ_31212_PYLH01007142_1_4	?	0.113	NO	42.01	unstable	134	386	-1.51683	11	378	HLA-A0201	5	4	[1, 1]	[1288, 1283]	0	1	0	42937.5	42.9375	1	1	1	FLHHPGPV	602.91	Cytoplasmic	7.5	Unknown	0	cyto
S1213_SEQ_11213_PYLH01002217_1_14	?	0.119	NO	39.11	stable	116	382	-1.36218	10	374	HLA-A0201	4	5	0	0	0	1	0	43047.4	43.0474	1	0	1	ALGDELFV	165.57	X	X	X	X	cyto
S1213_SEQ_1213_PYLH01000275_1_1	?	0.421	NO	37.05	stable	52	175	-1.00124	2	167	HLA-A0201	8	9	[3, 3]	[6889, 6430]	0	1	0	18255	18.255	1	1	1	FLFSCYGA	51.21	CytoplasmicMembrane	9.35	CytoplasmicMembrane	10	plas
S1213_SEQ_21213_PYLH01004336_1_2	?	0.326	NO	39.56	stable	14	34	-2.61781	0	26	HLA-A0201	1	2	[1, 1]	[2474, 2322]	0	1	0	3951.74	3.95174	1	1	1	FLLCVPFL	17.27	X	X	X	X	extr
S1213_SEQ_31213_PYLH01007142_1_5	?	0.126	NO	51.68	unstable	18	73	-0.714988	1	65	HLA-A0201	1	1	0	0	0	1	0	8088	8.088	1	1	1	ELMMSIRV	3657.68	Unknown	0	Unknown	0	cyto_nucl
S1214_SEQ_11214_PYLH01002217_1_15	?	0.215	NO	46.71	unstable	35	98	-1.61884	2	90	HLA-A0201	0	0	[1, 0]	[554, 0]	0	1	0	11612.4	11.6124	1	1	1	HQYFFFLV	1175.82	X	X	X	X	cyto
S1214_SEQ_1214_PYLH01000275_1_2	?	0.799	YES	45.13	unstable	26	86	-0.648847	4	78	HLA-A0201	1	5	[2, 2]	[4707, 4248]	0	1	0	9763.56	9.76356	1	1	1	FLVASCVV	155.81	CytoplasmicMembrane	9.55	CytoplasmicMembrane	9.86	extr
S1214_SEQ_21214_PYLH01004336_1_3	?	0.14	NO	37.63	stable	24	80	-1.70209	4	72	HLA-A0201	1	2	[1, 1]	[736, 575]	0	1	0	9161.73	9.16173	1	1	1	YIWCRHYV	93.24	X	X	X	X	extr
S1214_SEQ_31214_PYLH01007142_1_6	?	0.179	NO	55.27	unstable	112	366	-1.44742	10	358	HLA-A0201	2	5	[1, 0]	[818, 0]	0	1	0	41561.6	41.5616	1	1	1	LWGRLYWA	304.74	Unknown	0	Unknown	0	nucl
S1215_SEQ_11215_PYLH01002217_1_16	?	0.119	NO	43.16	unstable	22	69	-0.0442165	6	61	HLA-A0201	2	2	[2, 1]	[4896, 2351]	0	1	0	9011.6	9.0116	1	1	1	LFFFCVCV	368.74	X	X	X	X	plas
S1215_SEQ_1215_PYLH01000275_1_3	?	0.108	NO	55.2	unstable	74	232	-0.454678	1	224	HLA-A0201	1	1	[2, 2]	[4477, 4448]	0	1	0	23557.3	23.5573	1	1	1	LFSDFPAV	95.9	Unknown	0	Unknown	0	plas
S1215_SEQ_21215_PYLH01004336_1_4	?	0.204	NO	36.7	stable	41	94	-1.02859	4	86	HLA-A0201	5	3	[2, 2]	[3699, 3534]	0	1	0	10815.7	10.8157	1	1	1	LLLGLWGV	17.32	X	X	X	X	plas
S1215_SEQ_31215_PYLH01007143_1_1	?	0.145	NO	56.52	unstable	26	70	-2.7837	1	62	HLA-A0201	3	0	0	0	0	1	0	7798.92	7.79892	1	1	1	LMSLLDHL	586.22	Unknown	0	Unknown	0	extr
S1216_SEQ_11216_PYLH01002217_1_17	?	0.109	NO	58.76	unstable	64	207	-3.12655	3	199	HLA-A0201	0	4	0	0	0	1	0	23712.2	23.7122	1	1	1	WQVVLPYV	924.38	X	X	X	X	extr
S1216_SEQ_1216_PYLH01000276_1_1	?	0.098	NO	30.05	stable	23	73	-3.10149	1	65	HLA-A0201	1	2	0	0	0	1	0	8850.34	8.85034	1	1	1	LFERKVRV	2358.67	Cytoplasmic	7.5	Unknown	0	mito
S1216_SEQ_21216_PYLH01004336_1_5	?	0.113	NO	18.44	stable	8	46	-0.586489	1	38	HLA-A0201	0	0	0	0	0	1	0	4654.89	4.65489	1	1	1	SLVLENGV	5047.92	X	X	X	X	nucl
S1216_SEQ_31216_PYLH01007143_1_2	?	0.123	NO	54.52	unstable	90	288	-2.37786	4	280	HLA-A0201	4	7	[2, 1]	[2150, 1452]	0	1	0	32165.1	32.1651	1	1	1	LCAYYFFI	389.49	CytoplasmicMembrane	8.16	Cytoplasmic	8.96	plas
S1217_SEQ_11217_PYLH01002217_1_18	?	0.423	NO	44.6	unstable	21	61	-1.80947	1	53	HLA-A0201	2	1	0	0	0	1	0	6393.17	6.39317	1	1	1	LPCLFFFL	492.58	X	X	X	X	extr
S1217_SEQ_1217_PYLH01000276_1_2	?	0.265	NO	44.09	unstable	22	76	-1.85312	2	68	HLA-A0201	2	3	0	0	0	1	0	8351.19	8.35119	1	1	1	WLVAAAEV	1403.9	Unknown	0	Unknown	0	extr
S1217_SEQ_21217_PYLH01004338_1_1	?	0.132	NO	30.16	stable	34	90	-1.43705	0	82	HLA-A0201	1	1	0	0	0	1	0	10446.3	10.4463	1	1	1	FLEFLFLI	10.98	X	X	X	X	mito
S1217_SEQ_31217_PYLH01007144_1_1	?	0.277	NO	41.52	unstable	42	158	-0.607844	3	150	HLA-A0201	0	2	[3, 3]	[5257, 5077]	0	1	0	17012.8	17.0128	1	1	1	FLSTNLFM	220	Unknown	0	Unknown	0	extr
S1218_SEQ_11218_PYLH01002217_1_19	?	0.61	YES	39.29	stable	148	490	-1.07819	9	482	HLA-A0201	5	16	[7, 6]	[9015, 7478]	0	1	0	51150.1	51.1501	1	1	1	ALDPLWMV	46.07	X	X	X	X	plas
S1218_SEQ_1218_PYLH01000276_1_3	?	0.111	NO	32.6	stable	31	93	-0.260841	2	85	HLA-A0201	3	2	[1, 1]	[1035, 812]	0	1	0	10441	10.441	1	1	1	LQMVVSFV	872.04	Unknown	0	Unknown	0	cyto
S1218_SEQ_21218_PYLH01004338_1_2	?	0.323	NO	58.92	unstable	76	253	-1.68144	2	245	HLA-A0201	0	1	[1, 1]	[1137, 860]	0	1	0	28656.4	28.6564	1	1	1	YIQWAHYV	181.06	X	X	X	X	nucl
S1218_SEQ_31218_PYLH01007144_1_2	?	0.336	NO	46.39	unstable	55	142	-0.855186	5	134	HLA-A0201	5	6	[4, 3]	[6151, 5127]	0	1	0	16479.9	16.4799	1	1	1	FLLFLFFT	62.09	CytoplasmicMembrane	10	CytoplasmicMembrane	10	plas
S1219_SEQ_11219_PYLH01002217_1_20	?	0.098	NO	43.33	unstable	181	541	-1.75375	10	533	HLA-A0201	4	10	[3, 2]	[1933, 1042]	0	1	0	59641.4	59.6414	1	1	1	YLQLSSGV	379.25	X	X	X	X	cyto
S1219_SEQ_1219_PYLH01000276_1_4	?	0.111	NO	36.35	stable	71	231	-1.86098	5	223	HLA-A0201	3	4	[1, 0]	[619, 0]	0	1	0	26706.8	26.7068	1	1	1	YLARIVRV	107.09	Cytoplasmic	7.5	Cytoplasmic	8.96	cyto
S1219_SEQ_21219_PYLH01004339_1_1	?	0.273	NO	23.66	stable	15	62	-2.22823	1	54	HLA-A0201	3	2	[2, 2]	[2319, 1675]	0	1	0	7491.2	7.4912	1	1	1	YIFIFNFV	107.59	X	X	X	X	extr
S1219_SEQ_31219_PYLH01007144_1_3	?	0.3	NO	67.56	unstable	35	84	-1.2908	1	76	HLA-A0201	3	7	[1, 1]	[2569, 2556]	0	1	0	9903.77	9.90377	1	1	1	FLFSFVVV	16.75	CytoplasmicMembrane	9.55	CytoplasmicMembrane	9.82	extr
S122_SEQ_10122_PYLH01002018_1_11	?	0.218	NO	73.18	unstable	18	51	-0.906249	2	43	HLA-A0201	0	0	0	0	0	1	0	5772.52	5.77252	1	1	1	MLSVGACV	691.77	X	X	X	X	extr
S122_SEQ_122_PYLH01000016_1_10	?	0.274	NO	27.57	stable	22	66	-1.81165	0	58	HLA-A0201	0	6	[2, 1]	[3646, 2872]	0	1	0	7896.44	7.89644	1	1	1	FLFLFSFL	63.1	CytoplasmicMembrane	9.55	CytoplasmicMembrane	9.82	extr
S122_SEQ_20122_PYLH01003992_1_2	?	0.281	NO	48.81	unstable	33	90	-2.74926	0	82	HLA-A0201	2	1	[1, 1]	[1311, 1255]	0	1	0	10184.2	10.1842	1	1	1	FLCSLNRL	422.25	X	X	X	X	extr
S122_SEQ_30122_PYLH01006850_1_1	?	0.215	NO	72.63	unstable	69	233	-1.86243	1	225	HLA-A0201	2	4	[5, 5]	[5960, 5010]	0	1	0	25992.4	25.9924	1	1	1	GLLPFCFI	209.75	CytoplasmicMembrane	8.16	CytoplasmicMembrane	9.82	extr
S1220_SEQ_11220_PYLH01002217_1_21	?	0.152	NO	63.38	unstable	149	435	-2.08305	7	427	HLA-A0201	2	3	0	0	0	1	0	47922.7	47.9227	1	1	1	FLVEVEEL	162.25	X	X	X	X	nucl
S1220_SEQ_1220_PYLH01000276_1_5	?	0.101	NO	45.14	unstable	37	110	-1.24231	3	102	HLA-A0201	1	1	0	0	0	1	0	12662.2	12.6622	1	1	1	RLLYIPEV	38.49	Unknown	0	Unknown	0	cyto
S1220_SEQ_21220_PYLH01004340_1_1	?	0.458	NO	87.69	unstable	25	61	-1.30219	5	53	HLA-A0201	2	3	[2, 2]	[5101, 4452]	0	1	0	7160.59	7.16059	1	1	1	LLYDAMGL	320.98	X	X	X	X	plas
S1220_SEQ_31220_PYLH01007144_1_4	?	0.158	NO	24.42	stable	15	41	-1.39386	1	33	HLA-A0201	1	0	0	0	0	1	0	4847.61	4.84761	1	1	1	MYVYVWHL	241.68	Unknown	0	Unknown	0	cyto
S1221_SEQ_11221_PYLH01002217_1_22	?	0.097	NO	45.59	unstable	32	101	-0.600132	2	93	HLA-A0201	2	2	[3, 2]	[7139, 5421]	0	1	0	12034.5	12.0345	1	1	1	RMVVLIFV	203.62	X	X	X	X	extr
S1221_SEQ_1221_PYLH01000277_1_1	?	0.643	YES	51.01	unstable	38	124	-1.35728	2	116	HLA-A0201	2	4	[3, 3]	[5014, 4309]	0	1	0	13679.8	13.6798	1	1	1	FLFLFFCL	57.11	CytoplasmicMembrane	9.35	CytoplasmicMembrane	9.46	mito
S1221_SEQ_21221_PYLH01004340_1_2	?	0.178	NO	68.22	unstable	78	216	-1.46497	2	208	HLA-A0201	0	4	0	0	0	1	0	23326.3	23.3263	1	1	1	VLETSSPV	565.25	X	X	X	X	cyto_nucl
S1221_SEQ_31221_PYLH01007145_1_1	?	0.781	YES	51.73	unstable	35	100	-1.28599	3	92	HLA-A0201	4	4	[2, 2]	[4367, 4005]	0	1	0	11387.3	11.3873	1	1	1	FLFFFFFL	20.49	CytoplasmicMembrane	9.55	Unknown	0	extr
S1222_SEQ_11222_PYLH01002217_1_23	?	0.118	NO	95.46	unstable	27	76	-2.73221	1	68	HLA-A0201	1	1	0	0	0	1	0	8961.25	8.96125	1	1	1	LDFLEQPL	6124.21	X	X	X	X	mito
S1222_SEQ_1222_PYLH01000277_1_2	?	0.154	NO	76.4	unstable	21	54	-2.90525	0	46	HLA-A0201	0	2	[1, 1]	[669, 550]	0	1	0	5939.87	5.93987	1	1	1	FLLVVFAL	47.76	CytoplasmicMembrane	9.55	CytoplasmicMembrane	9.82	extr
S1222_SEQ_21222_PYLH01004340_1_3	?	0.296	NO	25.31	stable	31	80	-1.36069	3	72	HLA-A0201	4	4	[2, 2]	[4653, 4476]	0	1	0	9183.05	9.18305	1	1	1	LFFFFLPV	103.22	X	X	X	X	plas
S1222_SEQ_31222_PYLH01007145_1_2	?	0.131	NO	55.01	unstable	14	59	-2.49583	0	51	HLA-A0201	0	0	0	0	0	1	0	6535.31	6.53531	1	1	1	LHPCECLL	7167.36	Unknown	0	Unknown	0	extr
S1223_SEQ_11223_PYLH01002217_1_24	?	0.107	NO	47.2	unstable	98	312	-1.72549	4	304	HLA-A0201	2	5	0	0	0	1	0	34768	34.768	1	1	1	MLSLFPTV	41.06	X	X	X	X	cyto
S1223_SEQ_1223_PYLH01000277_1_3	?	0.211	NO	64.39	unstable	51	159	-1.59443	4	151	HLA-A0201	1	4	[1, 1]	[658, 606]	0	1	0	17229.4	17.2294	1	1	1	HLAVRAPV	2393.63	Cytoplasmic	7.5	Unknown	0	extr
S1223_SEQ_21223_PYLH01004341_1_1	?	0.137	NO	43.82	unstable	26	58	-1.37549	2	50	HLA-A0201	3	3	[2, 2]	[4272, 3915]	0	1	0	6598.81	6.59881	1	1	1	ILFYFIYL	62.28	X	X	X	X	plas
S1223_SEQ_31223_PYLH01007145_1_3	?	0.126	NO	47.32	unstable	345	1061	-1.67168	13	1053	HLA-A0201	8	14	[2, 1]	[1468, 800]	0	1	0	117228	117.228	0	1	1	AMFNVMGV	62.34	Cytoplasmic	7.5	Cytoplasmic	8.96	nucl
S1224_SEQ_11224_PYLH01002218_1_1	?	0.102	NO	42.48	unstable	200	633	-1.87016	21	625	HLA-A0201	1	12	[1, 1]	[1272, 1089]	0	1	0	70241.2	70.2412	1	1	1	KMLEVYSL	64.51	X	X	X	X	cyto
S1224_SEQ_1224_PYLH01000277_1_4	?	0.104	NO	72.46	unstable	27	94	-1.33898	0	86	HLA-A0201	0	0	[1, 0]	[599, 0]	0	1	0	10178.3	10.1783	1	1	1	LAAVITWL	822.31	Unknown	0	Unknown	0	nucl
S1224_SEQ_21224_PYLH01004341_1_2	?	0.104	NO	61.26	unstable	132	385	-2.1965	5	377	HLA-A0201	3	1	0	0	0	1	0	44810.7	44.8107	1	1	1	VLDNVCYI	370.98	X	X	X	X	nucl
S1224_SEQ_31224_PYLH01007145_1_4	?	0.106	NO	50.96	unstable	133	372	-1.71143	5	364	HLA-A0201	2	7	[2, 1]	[1537, 1013]	0	0	1	41010.1	41.0101	1	0	1	ILLGLWDL	259.87	Cytoplasmic	9.97	Cytoplasmic	9.97	nucl
S1225_SEQ_11225_PYLH01002218_1_2	?	0.192	NO	45.87	unstable	65	191	-1.30242	3	183	HLA-A0201	3	7	[3, 3]	[6973, 6745]	0	1	0	21160.3	21.1603	1	1	1	TLSLVFFV	41.66	X	X	X	X	plas
S1225_SEQ_1225_PYLH01000277_1_5	?	0.147	NO	74.27	unstable	64	207	-0.942911	0	199	HLA-A0201	1	0	[1, 1]	[1165, 1086]	0	1	0	21754.5	21.7545	1	1	1	FMSVVPSL	54.18	CytoplasmicMembrane	9.55	Unknown	0	mito
S1225_SEQ_21225_PYLH01004342_1_1	?	0.14	NO	35.03	stable	20	52	-1.18928	1	44	HLA-A0201	0	1	0	0	0	1	0	5661.38	5.66138	1	0	1	LFPHTPHV	150.64	X	X	X	X	extr
S1225_SEQ_31225_PYLH01007145_1_5	?	0.302	NO	39.48	stable	44	129	-0.768526	9	121	HLA-A0201	3	5	[2, 2]	[5390, 5375]	0	1	0	15060.2	15.0602	1	1	1	FLFDCVSV	7.95	CytoplasmicMembrane	10	CytoplasmicMembrane	10	plas
S1226_SEQ_11226_PYLH01002218_1_3	?	0.123	NO	60.91	unstable	443	1364	-1.67797	19	1356	HLA-A0201	3	17	[2, 1]	[1645, 1113]	0	1	0	152881	152.881	0	1	1	FLEILHFL	14.36	X	X	X	X	nucl
S1226_SEQ_1226_PYLH01000278_1_1	?	0.124	NO	41.34	unstable	130	423	-0.869014	7	415	HLA-A0201	4	8	[5, 4]	[5245, 4737]	0	1	0	43088.5	43.0885	1	1	1	VLELAVPV	112.79	CytoplasmicMembrane	9.55	CytoplasmicMembrane	9.82	cyto
S1226_SEQ_21226_PYLH01004342_1_2	?	0.143	NO	59.52	unstable	96	286	-0.843088	14	278	HLA-A0201	0	2	[1, 1]	[845, 612]	0	1	0	31983.4	31.9834	1	1	1	GTALLPAV	6075.04	X	X	X	X	cyto
S1226_SEQ_31226_PYLH01007145_1_6	?	0.272	NO	56.55	unstable	32	75	-0.786699	2	67	HLA-A0201	4	2	[2, 2]	[3088, 2950]	0	1	0	8485.21	8.48521	1	1	1	VLFDLFFV	6.75	CytoplasmicMembrane	9.55	CytoplasmicMembrane	9.82	mito
S1227_SEQ_11227_PYLH01002218_1_4	?	0.319	NO	29.62	stable	67	221	-1.59639	4	213	HLA-A0201	6	4	[1, 1]	[1916, 1226]	0	1	0	24946.5	24.9465	1	0	1	LMGFLAWI	63.61	X	X	X	X	extr
S1227_SEQ_1227_PYLH01000279_1_1	?	0.112	NO	72.08	unstable	61	194	-3.37358	0	186	HLA-A0201	0	0	[1, 1]	[1153, 789]	0	1	0	21427.7	21.4277	1	1	1	RLVSNNGV	6860.59	Unknown	0	Unknown	0	nucl
S1227_SEQ_21227_PYLH01004342_1_3	?	0.505	YES	30.67	stable	13	41	-1.43896	2	33	HLA-A0201	1	0	[1, 1]	[840, 748]	0	1	0	4700.63	4.70063	1	1	1	LVFCCILV	507.44	X	X	X	X	extr
S1227_SEQ_31227_PYLH01007145_1_7	?	0.103	NO	50.49	unstable	291	887	-1.8435	17	879	HLA-A0201	6	15	[1, 1]	[702, 552]	1	0	0	99012.9	99.0129	1	0	1	YMMHVTAI	40.13	Cytoplasmic	7.5	Cytoplasmic	8.96	nucl
S1228_SEQ_11228_PYLH01002218_1_5	?	0.218	NO	34.31	stable	14	53	-1.50257	0	45	HLA-A0201	2	3	[1, 1]	[3390, 3278]	0	1	0	6155.48	6.15548	1	1	1	FLFCFACA	140.09	X	X	X	X	plas
S1228_SEQ_1228_PYLH01000279_1_2	?	0.178	NO	45.78	unstable	51	183	-1.16172	3	175	HLA-A0201	3	0	[1, 1]	[1319, 834]	0	1	0	19112.8	19.1128	1	1	1	SLTPTWTV	174.61	Cytoplasmic	7.5	Unknown	0	extr
S1228_SEQ_21228_PYLH01004343_1_1	?	0.113	NO	72.52	unstable	57	135	-2.37207	1	127	HLA-A0201	1	3	0	0	0	1	0	15268.9	15.2689	1	1	1	LLESSVSL	629.41	X	X	X	X	nucl
S1228_SEQ_31228_PYLH01007145_1_8	?	0.226	NO	52.04	unstable	89	261	-1.77545	3	253	HLA-A0201	6	4	[1, 0]	[732, 0]	1	1	0	29721.6	29.7216	1	0	1	FLPEVTEV	29.57	Cytoplasmic	7.5	Cytoplasmic	8.96	mito
S1229_SEQ_11229_PYLH01002218_1_6	?	0.142	NO	24.58	stable	27	86	-1.29237	3	78	HLA-A0201	2	2	[1, 1]	[2911, 2850]	0	1	0	9741.45	9.74145	1	1	1	FYSFFFSV	255.8	X	X	X	X	extr_plas
S1229_SEQ_1229_PYLH01000279_1_3	?	0.108	NO	37.05	stable	13	46	-1.17144	0	38	HLA-A0201	0	1	0	0	0	1	0	4877.4	4.8774	1	1	1	LEHQPMGV	10032.6	Unknown	0	Unknown	0	mito
S1229_SEQ_21229_PYLH01004343_1_2	?	0.249	NO	42.06	unstable	42	143	-3.11657	1	135	HLA-A0201	1	2	0	0	0	1	0	16159.6	16.1596	1	1	1	RLFEIASL	169.28	X	X	X	X	cyto
S1229_SEQ_31229_PYLH01007145_1_9	?	0.219	NO	41.35	unstable	100	345	-1.81064	13	337	HLA-A0201	2	7	[4, 3]	[5372, 4382]	0	1	0	37834	37.834	1	0	1	ALIIIIFI	395.37	Unknown	0	Unknown	0	nucl
S123_SEQ_10123_PYLH01002018_1_12	?	0.205	NO	18.68	stable	21	75	0.087683	3	67	HLA-A0201	2	4	[2, 2]	[4666, 4363]	0	1	0	8372.15	8.37215	1	1	1	FLFYFIII	44.63	X	X	X	X	plas
S123_SEQ_123_PYLH01000017_1_1	?	0.251	NO	37.84	stable	244	785	-1.33957	19	777	HLA-A0201	15	31	[11, 10]	[18690, 18316]	0	1	0	82929.7	82.9297	1	1	1	ALDPLWMV	46.07	CytoplasmicMembrane	10	CytoplasmicMembrane	10	plas
S123_SEQ_20123_PYLH01003992_1_3	?	0.145	NO	59.23	unstable	51	147	-1.73101	0	139	HLA-A0201	1	1	0	0	0	1	0	15920.4	15.9204	1	1	1	SLFTVPRI	1261.79	X	X	X	X	cyto_nucl
S123_SEQ_30123_PYLH01006851_1_1	?	0.154	NO	52.87	unstable	24	106	-2.07925	1	98	HLA-A0201	0	1	[1, 1]	[648, 641]	0	1	0	11388	11.388	1	1	1	ELLDWEEV	3990.67	Unknown	0	Unknown	0	extr
S1230_SEQ_11230_PYLH01002218_1_7	?	0.138	NO	61.81	unstable	135	448	-2.06995	4	440	HLA-A0201	2	4	[1, 0]	[692, 0]	0	1	0	52177.3	52.1773	1	1	1	FLAVVEPL	91.84	X	X	X	X	cyto_nucl
S1230_SEQ_1230_PYLH01000280_1_1	?	0.159	NO	48.18	unstable	12	47	-1.26701	2	39	HLA-A0201	0	0	0	0	0	1	0	5108.97	5.10897	1	1	1	CLLGCATL	1364.55	Unknown	0	Unknown	0	extr
S1230_SEQ_21230_PYLH01004343_1_3	?	0.131	NO	63.2	unstable	25	80	-1.22092	1	72	HLA-A0201	0	0	0	0	0	1	0	8733.75	8.73375	1	1	1	GLLVAIEV	403.83	X	X	X	X	mito
S1230_SEQ_31230_PYLH01007145_1_10	?	0.183	NO	46.11	unstable	54	150	-1.03274	10	142	HLA-A0201	4	7	[2, 2]	[3336, 3190]	0	1	0	17586.6	17.5866	1	1	1	YIYTCILV	104.8	CytoplasmicMembrane	9.55	CytoplasmicMembrane	9.82	extr
S1231_SEQ_11231_PYLH01002218_1_8	?	0.593	YES	51.89	unstable	192	648	-1.90498	10	640	HLA-A0201	4	4	[1, 1]	[915, 711]	0	1	0	73204.1	73.2041	1	1	1	LDGLEEFV	1252.35	X	X	X	X	nucl
S1231_SEQ_1231_PYLH01000280_1_2	?	0.136	NO	54.73	unstable	16	63	-0.563729	0	55	HLA-A0201	0	1	0	0	0	1	0	6969.93	6.96993	1	1	1	SMLFSFRC	7777.27	Cytoplasmic	7.5	Unknown	0	extr
S1231_SEQ_21231_PYLH01004344_1_1	?	0.142	NO	43.06	unstable	29	72	-0.932607	3	64	HLA-A0201	3	4	[1, 1]	[3597, 3384]	0	1	0	9025.77	9.02577	1	1	1	LSYWSWAL	358.08	X	X	X	X	plas
S1231_SEQ_31231_PYLH01007146_1_1	?	0.118	NO	57.93	unstable	57	168	-2.12259	2	160	HLA-A0201	0	1	0	0	0	1	0	18357.6	18.3576	1	1	1	FLHDCCTA	414.39	Unknown	0	Unknown	0	extr
S1232_SEQ_11232_PYLH01002219_1_1	?	0.25	NO	43.86	unstable	131	411	-1.21993	10	403	HLA-A0201	4	8	[2, 2]	[2046, 1975]	0	1	0	46523.3	46.5234	1	1	1	LLQVVEWV	722.89	X	X	X	X	mito
S1232_SEQ_1232_PYLH01000280_1_3	?	0.187	NO	46.56	unstable	24	92	-1.99471	1	84	HLA-A0201	1	0	0	0	0	1	0	10744.2	10.7442	1	1	1	YIQWAHYV	181.06	CytoplasmicMembrane	9.55	Unknown	0	extr
S1232_SEQ_21232_PYLH01004344_1_2	?	0.101	NO	54.36	unstable	85	282	-1.83705	6	274	HLA-A0201	0	0	0	0	0	1	0	33096.2	33.0962	1	1	1	KLLIDYEL	339.09	X	X	X	X	cyto
S1232_SEQ_31232_PYLH01007146_1_2	?	0.481	NO	63.27	unstable	44	149	-0.95484	0	141	HLA-A0201	5	2	[3, 3]	[4966, 4821]	0	1	0	16203.5	16.2035	1	1	1	LLLLCFCV	138.28	CytoplasmicMembrane	9.55	Unknown	0	plas
S1233_SEQ_11233_PYLH01002219_1_2	?	0.108	NO	70.46	unstable	126	360	-1.82155	7	352	HLA-A0201	1	4	0	0	0	1	0	39891.4	39.8914	1	1	1	LGPSLAYV	354.3	X	X	X	X	nucl
S1233_SEQ_1233_PYLH01000280_1_4	?	0.535	YES	44.84	unstable	154	509	-0.171698	8	501	HLA-A0201	5	8	[4, 3]	[6776, 6766]	0	1	0	52430.4	52.4304	1	1	1	LLLLLLLV	211.73	CytoplasmicMembrane	10	CytoplasmicMembrane	9.46	extr
S1233_SEQ_21233_PYLH01004344_1_3	?	0.135	NO	28.86	stable	17	49	-0.174591	0	41	HLA-A0201	1	2	[1, 1]	[3474, 3081]	0	1	0	5240.48	5.24048	1	1	1	LFFLPHPV	126.48	X	X	X	X	plas
S1233_SEQ_31233_PYLH01007146_1_3	?	0.904	YES	38.99	stable	57	192	-0.0763317	3	184	HLA-A0201	0	5	[2, 2]	[3621, 3595]	0	1	0	20289.4	20.2894	1	1	1	AMCCCLSV	164.21	CytoplasmicMembrane	9.87	Unknown	0	extr
S1234_SEQ_11234_PYLH01002219_1_3	?	0.572	YES	33.51	stable	34	85	-1.63313	4	77	HLA-A0201	1	5	[3, 3]	[5377, 5232]	0	1	0	9877.76	9.87776	1	1	1	FLFLSFCV	18.83	X	X	X	X	plas
S1234_SEQ_1234_PYLH01000280_1_5	?	0.164	NO	47.92	unstable	31	102	-2.45196	2	94	HLA-A0201	1	1	0	0	0	1	0	11521.3	11.5213	1	1	1	YLLGVALM	277.21	Cytoplasmic	7.5	Unknown	0	extr
S1234_SEQ_21234_PYLH01004345_1_1	?	0.389	NO	61.2	unstable	49	130	-1.43001	3	122	HLA-A0201	7	3	[2, 1]	[1852, 513]	0	1	0	14931.4	14.9314	1	1	1	LMYFVHPL	63.39	X	X	X	X	extr
S1234_SEQ_31234_PYLH01007146_1_4	?	0.115	NO	57.37	unstable	34	119	-1.32739	2	111	HLA-A0201	0	1	0	0	0	1	0	13533	13.533	1	1	1	IIIFSYLV	949.73	Unknown	0	Unknown	0	nucl
S1235_SEQ_11235_PYLH01002219_1_4	?	0.099	NO	43.47	unstable	202	686	-1.41397	13	678	HLA-A0201	8	9	[2, 1]	[3170, 2081]	1	0	0	76178	76.178	1	0	1	FLFSQLCV	22.82	X	X	X	X	cyto
S1235_SEQ_1235_PYLH01000281_1_1	?	0.256	NO	38.88	stable	52	130	-0.701488	8	122	HLA-A0201	2	5	[2, 2]	[4918, 4586]	0	1	0	14934.4	14.9344	1	1	1	FLFSFFFL	11.17	CytoplasmicMembrane	9.35	CytoplasmicMembrane	9.46	mito
S1235_SEQ_21235_PYLH01004345_1_2	?	0.151	NO	33.88	stable	29	81	-1.77697	1	73	HLA-A0201	2	1	[2, 2]	[3370, 2633]	0	1	0	9710.52	9.71052	1	1	1	LFHFLFFV	14.08	X	X	X	X	extr
S1235_SEQ_31235_PYLH01007146_1_5	?	0.474	NO	5.79	stable	37	120	-1.44761	4	112	HLA-A0201	4	3	[2, 2]	[4191, 4014]	0	1	0	12896	12.896	1	1	1	FLNWEELL	357.11	Unknown	0	Unknown	0	extr
S1236_SEQ_11236_PYLH01002219_1_5	?	0.104	NO	48	unstable	22	98	-2.81867	2	90	HLA-A0201	1	2	[1, 1]	[2632, 2462]	0	1	0	10883.4	10.8834	1	1	1	FLLLFLVV	69.91	X	X	X	X	plas
S1236_SEQ_1236_PYLH01000281_1_2	?	0.801	YES	30.74	stable	130	399	-0.994199	16	391	HLA-A0201	4	9	[2, 2]	[3999, 3638]	0	1	0	44530	44.53	1	1	1	KMAEIWAV	9.74	Unknown	0	Unknown	0	extr
S1236_SEQ_21236_PYLH01004345_1_3	?	0.182	NO	51.92	unstable	137	368	-2.22599	10	360	HLA-A0201	4	4	[1, 1]	[755, 575]	0	1	0	41386.4	41.3864	1	0	1	LLPGTSPV	261.22	X	X	X	X	cyto
S1236_SEQ_31236_PYLH01007147_1_1	?	0.36	NO	36.31	stable	94	335	-0.444679	6	327	HLA-A0201	7	4	[2, 2]	[4216, 4115]	0	1	0	35937.6	35.9376	1	1	1	FLNWEELL	357.11	Unknown	0	Unknown	0	extr
S1237_SEQ_11237_PYLH01002219_1_6	?	0.108	NO	58.2	unstable	121	347	-1.10633	6	339	HLA-A0201	4	2	[1, 1]	[917, 909]	0	1	0	38998.4	38.9984	1	1	1	LLPEQHYL	1449.5	X	X	X	X	nucl
S1237_SEQ_1237_PYLH01000281_1_3	?	0.14	NO	45.65	unstable	206	591	-1.76096	9	583	HLA-A0201	5	19	[4, 3]	[5204, 5175]	0	1	0	66717.8	66.7178	1	1	1	LLLTLFFV	22.12	CytoplasmicMembrane	8.16	CytoplasmicMembrane	9.82	plas
S1237_SEQ_21237_PYLH01004346_1_1	?	0.152	NO	38.39	stable	30	81	-1.40528	3	73	HLA-A0201	0	3	[1, 1]	[2318, 1913]	0	1	0	9572.21	9.57221	1	1	1	FSFFFFFL	796.87	X	X	X	X	mito
S1237_SEQ_31237_PYLH01007147_1_2	?	0.146	NO	60.58	unstable	22	68	-1.15519	1	60	HLA-A0201	1	1	[1, 1]	[2001, 1974]	0	1	0	7756.01	7.75601	1	1	1	FFCFCFFL	477.3	Unknown	0	Unknown	0	extr
S1238_SEQ_11238_PYLH01002219_1_7	?	0.269	NO	46.34	unstable	23	65	-1.96214	1	57	HLA-A0201	2	4	[2, 1]	[2862, 1586]	0	1	0	7895.41	7.89541	1	1	1	CLFLFFFI	386.35	X	X	X	X	extr
S1238_SEQ_1238_PYLH01000281_1_4	?	0.13	NO	35.58	stable	84	259	-1.1533	6	251	HLA-A0201	3	3	[2, 2]	[3617, 3437]	0	1	0	28407.8	28.4078	1	1	1	FLCGVVCV	44.32	CytoplasmicMembrane	9.55	Unknown	0	cyto
S1238_SEQ_21238_PYLH01004346_1_2	?	0.209	NO	25.13	stable	78	243	-1.03124	1	235	HLA-A0201	1	7	0	0	0	1	0	26410.9	26.4109	1	0	1	LLFKVLII	550.83	X	X	X	X	cyto
S1238_SEQ_31238_PYLH01007147_1_3	?	0.108	NO	55.93	unstable	54	157	-3.05083	1	149	HLA-A0201	1	0	[1, 0]	[618, 0]	0	1	0	17542.4	17.5424	1	1	1	VMSVSVGV	613.79	Unknown	0	Unknown	0	extr
S1239_SEQ_11239_PYLH01002219_1_8	?	0.12	NO	67.91	unstable	71	198	-2.74946	1	190	HLA-A0201	0	1	0	0	0	1	0	23427.6	23.4276	1	1	1	ALTKVEEV	1938.52	X	X	X	X	nucl
S1239_SEQ_1239_PYLH01000281_1_5	?	0.112	NO	35.19	stable	192	680	-1.54137	8	672	HLA-A0201	7	8	[2, 1]	[1182, 748]	1	0	1	73743.6	73.7436	1	0	0	VLMDVVPL	32.91	Cytoplasmic	9.97	Cytoplasmic	9.97	cysk
S1239_SEQ_21239_PYLH01004347_1_1	?	0.393	NO	34.64	stable	125	378	-2.09474	10	370	HLA-A0201	7	7	[1, 0]	[518, 0]	0	1	0	41475	41.475	1	1	1	MLRKAWFV	74.58	X	X	X	X	extr
S1239_SEQ_31239_PYLH01007148_1_1	?	0.265	NO	18.52	stable	12	39	-0.236758	1	31	HLA-A0201	1	1	[1, 1]	[1002, 838]	0	1	0	4268.08	4.26808	1	1	1	FLNLCGTV	289.3	Unknown	0	Unknown	0	plas
S124_SEQ_10124_PYLH01002018_1_13	?	0.103	NO	33.68	stable	125	385	-1.60565	12	377	HLA-A0201	5	6	[4, 3]	[3919, 3369]	0	1	0	42886	42.886	1	0	1	FLYRGLEV	22.49	X	X	X	X	cyto_nucl
S124_SEQ_124_PYLH01000018_1_1	?	0.176	NO	37.54	stable	397	1161	-0.892836	26	1153	HLA-A0201	10	26	[17, 16]	[17325, 16629]	0	1	0	121273	121.273	0	1	1	FLFLNPTV	24.5	CytoplasmicMembrane	10	CytoplasmicMembrane	9.73	plas
S124_SEQ_20124_PYLH01003992_1_4	?	0.128	NO	38.15	stable	24	88	-1.52224	1	80	HLA-A0201	0	0	0	0	0	1	0	9416.45	9.41645	1	1	1	NQWDGNLA	16338.2	X	X	X	X	extr
S124_SEQ_30124_PYLH01006851_1_2	?	0.603	YES	61.22	unstable	48	200	-0.747684	1	192	HLA-A0201	3	4	[2, 2]	[3305, 3121]	0	1	0	21093.2	21.0932	1	1	1	LLLCALCV	274.41	Unknown	0	Unknown	0	extr
S1240_SEQ_11240_PYLH01002219_1_9	?	0.22	NO	48.72	unstable	45	110	-1.57971	6	102	HLA-A0201	7	4	[3, 3]	[6800, 6694]	0	1	0	12905.6	12.9056	1	1	1	SLISHLYV	43.72	X	X	X	X	plas
S1240_SEQ_1240_PYLH01000281_1_6	?	0.333	NO	32.21	stable	41	114	-1.15557	4	106	HLA-A0201	3	9	[1, 1]	[3458, 3389]	0	1	0	13222.7	13.2227	1	1	1	FLFFFFFV	8.33	CytoplasmicMembrane	10	CytoplasmicMembrane	10	plas
S1240_SEQ_21240_PYLH01004348_1_1	?	0.127	NO	51	unstable	147	407	-2.32585	8	399	HLA-A0201	5	7	0	0	0	1	0	45842.9	45.8429	1	1	1	MLDSLTPL	46.22	X	X	X	X	cyto_nucl
S1240_SEQ_31240_PYLH01007148_1_2	?	0.244	NO	71.72	unstable	41	116	-0.891782	4	108	HLA-A0201	2	3	[2, 2]	[4141, 3336]	0	1	0	12951.2	12.9512	1	1	1	LLLCFVCL	456.9	CytoplasmicMembrane	9.55	Unknown	0	plas
S1241_SEQ_11241_PYLH01002219_1_10	?	0.175	NO	60.32	unstable	55	158	-2.34621	6	150	HLA-A0201	2	1	[1, 1]	[1786, 1245]	0	1	0	17986.6	17.9866	1	1	1	FIYGYILA	263.97	X	X	X	X	mito
S1241_SEQ_1241_PYLH01000281_1_7	?	0.121	NO	68.63	unstable	339	993	-2.33853	15	985	HLA-A0201	12	12	0	0	0	1	0	117126	117.126	0	1	1	YMHILFAV	7.7	CytoplasmicMembrane	8.16	Cytoplasmic	8.96	nucl
S1241_SEQ_21241_PYLH01004349_1_1	?	0.134	NO	55.49	unstable	17	38	-2.44857	2	30	HLA-A0201	2	1	[1, 1]	[2710, 2684]	0	1	0	4817.82	4.81782	1	1	1	FLFLFLFL	52.06	X	X	X	X	extr
S1241_SEQ_31241_PYLH01007149_1_1	?	0.196	NO	48.36	unstable	20	67	-1.37197	0	59	HLA-A0201	0	2	[2, 1]	[2206, 1672]	0	1	0	7551.99	7.55199	1	1	1	FVFPFVGV	115.52	CytoplasmicMembrane	9.55	Unknown	0	extr
S1242_SEQ_11242_PYLH01002219_1_11	?	0.196	NO	51.66	unstable	198	606	-1.16978	15	598	HLA-A0201	3	9	[3, 2]	[4420, 3396]	0	1	0	69671.4	69.6714	1	1	1	MFFFFLYV	49.7	X	X	X	X	E.R.
S1242_SEQ_1242_PYLH01000281_1_8	?	0.155	NO	69.25	unstable	128	446	-1.89838	8	438	HLA-A0201	2	2	0	0	0	1	0	49373.8	49.3738	1	1	1	VMMCYNPM	563.3	Cytoplasmic	7.5	Cytoplasmic	8.96	nucl
S1242_SEQ_21242_PYLH01004349_1_2	?	0.249	NO	73.24	unstable	34	76	-0.270679	6	68	HLA-A0201	3	3	[1, 1]	[3546, 3128]	0	1	0	8991.33	8.99133	1	1	1	LFFFVFCL	268.02	X	X	X	X	extr
S1242_SEQ_31242_PYLH01007149_1_2	?	0.403	NO	57.93	unstable	11	50	-0.481389	1	42	HLA-A0201	0	0	0	0	0	1	0	6013.05	6.01305	1	1	1	TLMHASCV	1257.49	Unknown	0	Unknown	0	extr
S1243_SEQ_11243_PYLH01002219_1_12	?	0.876	YES	43.9	unstable	103	288	-0.995183	4	280	HLA-A0201	4	4	[1, 1]	[1107, 1061]	0	1	0	32464.8	32.4648	1	1	1	TLLEKLEV	135.69	X	X	X	X	extr
S1243_SEQ_1243_PYLH01000281_1_9	?	0.359	NO	58.2	unstable	195	498	-2.05048	11	490	HLA-A0201	2	17	[2, 1]	[3342, 2512]	0	1	0	56087.9	56.0879	1	1	1	FLWLPCFL	50.93	CytoplasmicMembrane	8.16	CytoplasmicMembrane	9.82	extr
S1243_SEQ_21243_PYLH01004349_1_3	?	0.205	NO	35.69	stable	14	62	-1.39591	1	54	HLA-A0201	1	1	[1, 1]	[928, 910]	0	1	0	7422.65	7.42265	1	1	1	YLYTVWSL	16.64	X	X	X	X	extr
S1243_SEQ_31243_PYLH01007149_1_3	?	0.276	NO	37.58	stable	43	109	-1.86402	1	101	HLA-A0201	3	4	[2, 2]	[3955, 3263]	0	1	0	12323.6	12.3236	1	1	1	LMLLCFCV	96.81	CytoplasmicMembrane	9.55	Unknown	0	plas
S1244_SEQ_11244_PYLH01002220_1_1	?	0.218	NO	49.49	unstable	35	90	-2.01743	1	82	HLA-A0201	2	4	[1, 1]	[1965, 1944]	0	1	0	9558.2	9.5582	1	1	1	LSALVPTV	276.89	X	X	X	X	extr
S1244_SEQ_1244_PYLH01000281_1_10	?	0.137	NO	41.99	unstable	18	81	-0.870644	0	73	HLA-A0201	0	0	[1, 1]	[1210, 1134]	0	1	0	8113.89	8.11389	1	1	1	CLLGFSIT	6075.9	Unknown	0	Unknown	0	extr
S1244_SEQ_21244_PYLH01004349_1_4	?	0.168	NO	36.98	stable	31	84	-2.50798	1	76	HLA-A0201	3	5	[1, 1]	[2873, 2522]	0	1	0	9365.24	9.36524	1	1	1	FLGGFLFL	39.25	X	X	X	X	extr
S1244_SEQ_31244_PYLH01007150_1_1	?	0.263	NO	57.45	unstable	18	58	-0.918002	0	50	HLA-A0201	1	1	[1, 1]	[880, 759]	0	1	0	6294.28	6.29428	1	1	1	WLLPSPHV	283.82	Unknown	0	Unknown	0	extr
S1245_SEQ_11245_PYLH01002220_1_2	?	0.162	NO	38.63	stable	88	251	-2.65374	10	243	HLA-A0201	1	11	[7, 6]	[7814, 6786]	0	1	0	26694.1	26.6941	1	1	1	MLMAMVAL	45.95	X	X	X	X	plas
S1245_SEQ_1245_PYLH01000282_1_1	?	0.271	NO	23.24	stable	24	70	-0.450668	1	62	HLA-A0201	0	4	[3, 3]	[4108, 3270]	0	1	0	8045.72	8.04572	1	1	1	KLSFCILI	339.19	CytoplasmicMembrane	9.55	CytoplasmicMembrane	9.82	extr
S1245_SEQ_21245_PYLH01004349_1_5	?	0.158	NO	47.93	unstable	36	92	-1.7572	7	84	HLA-A0201	7	7	[3, 3]	[7856, 7506]	0	1	0	11238.7	11.2387	1	1	1	FLFVFFYV	7.99	X	X	X	X	plas
S1245_SEQ_31245_PYLH01007150_1_2	?	0.897	YES	41.52	unstable	55	205	0.147114	3	197	HLA-A0201	2	2	[2, 2]	[3655, 3534]	0	1	0	21538.4	21.5384	1	1	1	ALCCCPYV	39.2	Unknown	0	Unknown	0	extr
S1246_SEQ_11246_PYLH01002220_1_3	?	0.158	NO	38.21	stable	38	85	-2.55364	1	77	HLA-A0201	3	6	[2, 2]	[5625, 5587]	0	1	0	9616.59	9.61659	1	1	1	LLSVMPRV	150.49	X	X	X	X	extr
S1246_SEQ_1246_PYLH01000282_1_2	?	0.125	NO	67.25	unstable	53	146	-1.67286	1	138	HLA-A0201	1	3	[2, 1]	[1287, 608]	0	1	0	16513.4	16.5134	1	1	1	FLLRVRLL	1087.08	Unknown	0	Unknown	0	nucl
S1246_SEQ_21246_PYLH01004350_1_1	?	0.897	YES	39.48	stable	139	394	-1.67769	12	386	HLA-A0201	3	13	[3, 2]	[3864, 3545]	0	1	0	45754.4	45.7544	1	0	1	ALFAYFIV	54.23	X	X	X	X	E.R.
S1246_SEQ_31246_PYLH01007150_1_3	?	0.181	NO	41.7	unstable	30	113	-1.70466	4	105	HLA-A0201	0	2	0	0	0	1	0	12916.5	12.9165	1	1	1	TIIIFYYL	2025.37	Unknown	0	Unknown	0	extr
S1247_SEQ_11247_PYLH01002221_1_1	?	0.136	NO	93.75	unstable	46	112	-2.5521	0	104	HLA-A0201	0	3	0	0	0	1	0	12559.7	12.5597	1	1	1	YMPAPPQI	895.42	X	X	X	X	nucl
S1247_SEQ_1247_PYLH01000283_1_1	?	0.278	NO	34.28	stable	276	865	-0.662553	25	857	HLA-A0201	8	14	[15, 14]	[13238, 12503]	0	1	0	91767.7	91.7677	1	1	1	LLYDSWTV	14.15	Unknown	0	CytoplasmicMembrane	9.82	plas
S1247_SEQ_21247_PYLH01004350_1_2	?	0.125	NO	29.81	stable	39	132	-1.00094	3	124	HLA-A0201	1	2	[2, 2]	[3808, 3311]	0	1	0	14654	14.654	1	1	1	FLFCRTAL	133.17	X	X	X	X	extr
S1247_SEQ_31247_PYLH01007151_1_1	?	0.182	NO	39.21	stable	60	181	-0.240658	1	173	HLA-A0201	0	4	[1, 1]	[2957, 2695]	0	1	0	19385.4	19.3854	1	1	1	TIIIFYYL	2025.37	CytoplasmicMembrane	9.35	CytoplasmicMembrane	9.46	plas
S1248_SEQ_11248_PYLH01002221_1_2	?	0.134	NO	64.92	unstable	83	254	-2.14316	5	246	HLA-A0201	0	2	0	0	0	1	0	27559.8	27.5598	1	1	1	ILRQCSAV	4871.81	X	X	X	X	mito
S1248_SEQ_1248_PYLH01000284_1_2	?	0.237	NO	36.07	stable	101	333	-1.79992	13	325	HLA-A0201	6	12	[6, 6]	[12070, 11438]	0	1	0	36251.7	36.2517	1	1	1	LLAALCLV	214.82	CytoplasmicMembrane	10	CytoplasmicMembrane	10	plas
S1248_SEQ_21248_PYLH01004351_1_1	?	0.211	NO	45.97	unstable	30	71	-1.15577	2	63	HLA-A0201	1	1	[1, 1]	[2082, 1890]	0	1	0	8454.81	8.45481	1	1	1	FLPLFTAL	134.21	X	X	X	X	extr
S1248_SEQ_31248_PYLH01007151_1_2	?	0.43	NO	54.97	unstable	60	189	-1.28551	1	181	HLA-A0201	3	2	[1, 1]	[2038, 1526]	0	1	0	20336.4	20.3364	1	1	1	LLVCALCV	880.89	Cytoplasmic	7.5	Unknown	0	extr
S1249_SEQ_11249_PYLH01002221_1_3	?	0.322	NO	61.6	unstable	42	125	-1.83617	4	117	HLA-A0201	1	0	0	0	0	1	0	13130.8	13.1308	1	1	1	LSMHLYPL	555.15	X	X	X	X	mito
S1249_SEQ_1249_PYLH01000285_1_1	?	0.241	NO	35.71	stable	19	60	-1.59438	0	52	HLA-A0201	1	3	[1, 1]	[1630, 1623]	0	1	0	6538.89	6.53889	1	1	1	LFPMTPPL	108.75	CytoplasmicMembrane	9.55	CytoplasmicMembrane	9.82	mito
S1249_SEQ_21249_PYLH01004351_1_2	?	0.175	NO	57.95	unstable	12	37	-2.2674	4	29	HLA-A0201	3	1	[1, 1]	[2205, 2133]	0	1	0	4566.6	4.5666	1	1	1	MLHIYLYI	141.77	X	X	X	X	extr
S1249_SEQ_31249_PYLH01007152_1_1	?	0.496	NO	33.4	stable	19	70	-0.843094	0	62	HLA-A0201	3	2	[1, 1]	[2038, 1526]	0	1	0	7280.24	7.28024	1	1	1	LLVCALCV	880.89	Unknown	0	Unknown	0	extr
S125_SEQ_10125_PYLH01002018_1_14	?	0.111	NO	48.62	unstable	32	67	-2.27307	2	59	HLA-A0201	6	4	[1, 1]	[3158, 3083]	0	1	0	8214.22	8.21422	1	1	1	LLLYIYFL	65.72	X	X	X	X	plas
S125_SEQ_125_PYLH01000019_1_1	?	0.168	NO	35.13	stable	29	119	-1.70584	1	111	HLA-A0201	1	1	[2, 1]	[2370, 1404]	0	1	0	12919.8	12.9198	1	1	1	LLFFFERA	2294.21	Unknown	0	Unknown	0	extr
S125_SEQ_20125_PYLH01003992_1_5	?	0.306	NO	31.17	stable	36	105	-0.290736	3	97	HLA-A0201	2	5	[2, 2]	[5808, 5604]	0	1	0	12083.3	12.0833	1	1	1	LSFFFFCV	273.72	X	X	X	X	plas
S125_SEQ_30125_PYLH01006851_1_3	?	0.111	NO	28.23	stable	15	46	-2.87008	0	38	HLA-A0201	0	0	0	0	0	1	0	5161.02	5.16102	1	1	1	SLFLTLTR	9408.88	Unknown	0	Unknown	0	extr
S1250_SEQ_11250_PYLH01002221_1_4	?	0.112	NO	57.14	unstable	40	131	-1.77726	1	123	HLA-A0201	0	0	0	0	0	1	0	14203	14.203	1	1	1	AMRLLPTL	1918.22	X	X	X	X	extr
S1250_SEQ_1250_PYLH01000285_1_2	?	0.177	NO	22.81	stable	32	100	-2.39299	1	92	HLA-A0201	2	1	0	0	0	1	0	11182.9	11.1829	1	1	1	YLLGVALM	277.21	Cytoplasmic	7.5	Unknown	0	extr
S1250_SEQ_21250_PYLH01004351_1_3	?	0.759	YES	56.9	unstable	64	176	-1.29698	4	168	HLA-A0201	4	7	[5, 5]	[9374, 8413]	0	1	0	19717.7	19.7177	1	1	1	FMYLCLFV	16.27	X	X	X	X	plas
S1250_SEQ_31250_PYLH01007152_1_2	?	0.128	NO	45.84	unstable	86	193	-3.06572	3	185	HLA-A0201	8	15	[3, 3]	[4942, 4693]	0	1	0	21942.5	21.9425	1	1	1	FLRHPLPV	58.73	CytoplasmicMembrane	10	CytoplasmicMembrane	10	plas
S1251_SEQ_11251_PYLH01002221_1_5	?	0.306	NO	41.59	unstable	76	264	-1.2135	2	256	HLA-A0201	10	6	[4, 3]	[7613, 7084]	0	1	0	28787.4	28.7874	1	1	1	TLDAFFFL	125.42	X	X	X	X	plas
S1251_SEQ_1251_PYLH01000285_1_3	?	0.535	YES	26.05	stable	31	105	-1.15992	2	97	HLA-A0201	5	5	[2, 2]	[4355, 3834]	0	1	0	10872.8	10.8728	1	1	1	SLLFLLSL	259.79	CytoplasmicMembrane	9.55	Unknown	0	extr
S1251_SEQ_21251_PYLH01004351_1_4	?	0.432	NO	33.11	stable	24	76	-1.28252	3	68	HLA-A0201	6	3	[1, 1]	[2872, 2818]	0	1	0	8857.69	8.85769	1	1	1	VLFIYIFV	78.62	X	X	X	X	plas
S1251_SEQ_31251_PYLH01007152_1_3	?	0.371	NO	46.2	unstable	30	82	-1.42778	3	74	HLA-A0201	1	3	[1, 1]	[2251, 2072]	0	1	0	9021.16	9.02116	1	1	1	LLLLLLLV	211.73	Unknown	0	Unknown	0	nucl
S1252_SEQ_11252_PYLH01002221_1_6	?	0.122	NO	37.32	stable	114	151	-2.21045	1	143	HLA-A0201	35	34	[4, 3]	[10868, 8279]	0	1	0	17694.2	17.6942	1	1	1	FLLPRLPL	41.66	X	X	X	X	extr
S1252_SEQ_1252_PYLH01000286_1_1	?	0.172	NO	37.05	stable	44	177	-1.26221	3	169	HLA-A0201	2	6	[4, 4]	[5226, 4881]	0	1	0	18593.6	18.5936	1	1	1	VLMDGVSV	33.89	CytoplasmicMembrane	9.55	Unknown	0	extr
S1252_SEQ_21252_PYLH01004352_1_1	?	0.137	NO	64.25	unstable	148	443	-1.89895	10	435	HLA-A0201	1	6	0	0	0	1	0	48847.5	48.8475	1	1	1	YITTMFTL	562.57	X	X	X	X	nucl
S1252_SEQ_31252_PYLH01007153_1_1	?	0.323	NO	40.49	unstable	60	133	-3.41279	1	125	HLA-A0201	5	15	[2, 2]	[4353, 4061]	0	1	0	14796.1	14.7961	1	1	1	FLYVAATV	88.15	CytoplasmicMembrane	10	CytoplasmicMembrane	10	plas
S1253_SEQ_11253_PYLH01002221_1_7	?	0.104	NO	58.33	unstable	41	102	-1.97395	2	94	HLA-A0201	2	2	[1, 1]	[2138, 1667]	0	1	0	12319.6	12.3196	1	1	1	LFCFFFFL	66.6	X	X	X	X	mito
S1253_SEQ_1253_PYLH01000286_1_2	?	0.319	NO	51.88	unstable	44	160	-1.1356	3	152	HLA-A0201	2	5	[4, 3]	[3502, 2736]	0	1	0	18289.4	18.2894	1	1	1	LLLPFPFL	98.08	Unknown	0	Unknown	0	mito
S1253_SEQ_21253_PYLH01004353_1_1	?	0.267	NO	48.49	unstable	36	111	-1.15666	1	103	HLA-A0201	0	1	[2, 2]	[2596, 2286]	0	1	0	12728.9	12.7289	1	1	1	ALAPNIYL	441.67	X	X	X	X	extr
S1253_SEQ_31253_PYLH01007153_1_2	?	0.128	NO	52.98	unstable	101	276	-1.24885	6	268	HLA-A0201	3	8	[5, 4]	[4968, 4913]	0	1	0	31514.2	31.5142	1	1	1	LFCFFFFL	66.6	CytoplasmicMembrane	9.55	Periplasmic	9.22	plas
S1254_SEQ_11254_PYLH01002221_1_8	?	0.227	NO	27.49	stable	34	100	-1.07194	3	92	HLA-A0201	1	3	[2, 2]	[4254, 3960]	0	1	0	11747.1	11.7471	1	1	1	FLFYFHCI	77.86	X	X	X	X	plas
S1254_SEQ_1254_PYLH01000286_1_3	?	0.606	YES	48.35	unstable	22	75	-2.13283	0	67	HLA-A0201	3	1	[2, 2]	[3026, 2636]	0	1	0	7911.38	7.91138	1	1	1	NLLEEVWL	282.1	CytoplasmicMembrane	8.16	Unknown	0	extr
S1254_SEQ_21254_PYLH01004353_1_2	?	0.111	NO	51.03	unstable	20	57	-1.17055	0	49	HLA-A0201	0	0	0	0	0	1	0	6694.45	6.69445	1	1	1	TLFCLTYC	3294.25	X	X	X	X	extr
S1254_SEQ_31254_PYLH01007154_1_1	?	0.69	YES	46.93	unstable	50	149	-1.62114	4	141	HLA-A0201	2	8	[2, 2]	[3031, 2600]	0	1	0	17004.8	17.0048	1	1	1	VLIPLWGI	123.71	CytoplasmicMembrane	8.16	CytoplasmicMembrane	9.82	extr
S1255_SEQ_11255_PYLH01002221_1_9	?	0.399	NO	42.03	unstable	46	137	-1.08048	1	129	HLA-A0201	1	3	[3, 3]	[4501, 3803]	0	1	0	15029.4	15.0294	1	1	1	FLSLLFCF	1237.65	X	X	X	X	extr
S1255_SEQ_1255_PYLH01000287_1_1	?	0.139	NO	37.87	stable	131	423	-1.41911	6	415	HLA-A0201	8	14	[7, 6]	[9632, 8807]	0	1	0	44050.5	44.0505	1	1	1	ALDPLWMV	46.07	CytoplasmicMembrane	10	CytoplasmicMembrane	10	plas
S1255_SEQ_21255_PYLH01004353_1_3	?	0.131	NO	49.17	unstable	44	114	-1.98274	3	106	HLA-A0201	5	6	[2, 2]	[4187, 3264]	0	1	0	13574.2	13.5742	1	1	1	LLFPIVTV	64.72	X	X	X	X	plas
S1255_SEQ_31255_PYLH01007154_1_2	?	0.117	NO	58.08	unstable	63	210	-1.69166	3	202	HLA-A0201	0	0	0	0	0	1	0	22801.6	22.8016	1	1	1	AMRLLPTL	1918.22	Unknown	0	Periplasmic	9.83	extr
S1256_SEQ_11256_PYLH01002222_1_1	?	0.198	NO	66.2	unstable	20	52	-0.326675	5	44	HLA-A0201	0	4	[1, 1]	[1914, 1872]	0	1	0	6163.92	6.16392	1	1	1	SLFNYYYF	2008.81	X	X	X	X	extr
S1256_SEQ_1256_PYLH01000288_1_1	?	0.105	NO	40.36	unstable	83	249	-2.28459	4	241	HLA-A0201	4	1	0	0	0	1	0	27933.2	27.9332	1	1	1	RLEAELEV	577.59	Cytoplasmic	7.5	Cytoplasmic	8.96	nucl
S1256_SEQ_21256_PYLH01004354_1_1	?	0.118	NO	44.27	unstable	60	204	-1.8846	4	196	HLA-A0201	1	2	0	0	0	1	0	23330.7	23.3307	1	1	1	KMDEAFSI	273.83	X	X	X	X	cyto_nucl
S1256_SEQ_31256_PYLH01007155_1_1	?	0.149	NO	50.44	unstable	45	161	-1.01083	0	153	HLA-A0201	0	1	[1, 0]	[570, 0]	0	1	0	16554.6	16.5546	1	1	1	AQPGVIIV	5969.3	Unknown	0	Extracellular	9.64	extr
S1257_SEQ_11257_PYLH01002222_1_2	?	0.211	NO	59.17	unstable	40	103	-1.30843	3	95	HLA-A0201	0	2	[1, 1]	[1681, 1210]	0	1	0	11669.7	11.6697	1	1	1	RLILGSIV	1680.3	X	X	X	X	extr
S1257_SEQ_1257_PYLH01000288_1_2	?	0.198	NO	14.2	stable	11	37	-0.34381	0	29	HLA-A0201	0	0	[1, 1]	[1933, 1692]	0	1	0	4414.25	4.41425	1	1	1	TLFFVFFL	106.67	CytoplasmicMembrane	9.55	CytoplasmicMembrane	9.82	plas
S1257_SEQ_21257_PYLH01004354_1_2	?	0.169	NO	59.94	unstable	38	82	-0.933334	4	74	HLA-A0201	2	0	[1, 1]	[2306, 2061]	0	1	0	10284.8	10.2848	1	1	1	LLSLFVFL	342.58	X	X	X	X	cyto
S1257_SEQ_31257_PYLH01007155_1_2	?	0.232	NO	49.91	unstable	77	225	-1.57653	1	217	HLA-A0201	6	7	[3, 3]	[5571, 4488]	0	1	0	24313.7	24.3137	1	1	1	LMWCALCV	77.21	CytoplasmicMembrane	9.55	CytoplasmicMembrane	9.82	plas
S1258_SEQ_11258_PYLH01002222_1_3	?	0.108	NO	72.55	unstable	89	285	-1.16511	7	277	HLA-A0201	0	0	0	0	0	1	0	31541.4	31.5414	1	1	1	FISPTHRV	2679.12	X	X	X	X	nucl
S1258_SEQ_1258_PYLH01000289_1_1	?	0.114	NO	47.07	unstable	43	142	-1.26118	2	134	HLA-A0201	0	1	[1, 0]	[645, 0]	0	1	0	15456.5	15.4565	1	1	1	LATVTTWL	2491.19	Unknown	0	Unknown	0	nucl
S1258_SEQ_21258_PYLH01004354_1_3	?	0.162	NO	45.56	unstable	22	66	-1.90422	0	58	HLA-A0201	3	1	[1, 1]	[1960, 1644]	0	1	0	7758.23	7.75823	1	1	1	LFFFFFKL	450.76	X	X	X	X	extr
S1258_SEQ_31258_PYLH01007156_1_1	?	0.272	NO	53.06	unstable	39	130	-1.22644	0	122	HLA-A0201	3	5	[2, 2]	[3256, 2363]	0	1	0	13819.4	13.8194	1	1	1	LMWCALCV	77.21	Unknown	0	Unknown	0	plas
S1259_SEQ_11259_PYLH01002222_1_4	?	0.146	NO	25.51	stable	31	92	-1.4013	1	84	HLA-A0201	1	0	0	0	0	1	0	10327.8	10.3278	1	1	1	LNPPPPSV	2774.08	X	X	X	X	cyto
S1259_SEQ_1259_PYLH01000289_1_2	?	0.402	NO	52.63	unstable	36	97	-1.5256	4	89	HLA-A0201	0	2	[1, 1]	[898, 709]	0	1	0	10315.5	10.3155	1	1	1	VLFPDVTA	2164.4	Cytoplasmic	7.5	Unknown	0	extr
S1259_SEQ_21259_PYLH01004354_1_4	?	0.353	NO	16.42	stable	23	59	-2.10079	0	51	HLA-A0201	2	5	[2, 2]	[3862, 3655]	0	1	0	6875.14	6.87514	1	1	1	VLFCFIFV	26.93	X	X	X	X	extr
S1259_SEQ_31259_PYLH01007156_1_2	?	0.217	NO	48.76	unstable	50	149	-0.800525	6	141	HLA-A0201	1	5	[2, 2]	[3759, 3431]	0	1	0	16312.5	16.3125	1	1	1	YLPYFLLV	16.58	Unknown	0	Unknown	0	extr
S126_SEQ_10126_PYLH01002018_1_15	?	0.434	NO	52.91	unstable	14	54	-1.65328	0	46	HLA-A0201	1	0	[1, 1]	[1408, 1375]	0	1	0	6122.28	6.12228	1	1	1	LLFFFFFL	91.94	X	X	X	X	extr
S126_SEQ_126_PYLH01000019_1_2	?	0.258	NO	38.14	stable	451	1448	-0.87729	35	1440	HLA-A0201	14	39	[20, 19]	[20565, 19514]	0	1	0	150549	150.549	0	1	1	YLFGDTTV	31.71	CytoplasmicMembrane	10	CytoplasmicMembrane	10	plas
S126_SEQ_20126_PYLH01003993_1_1	?	0.405	NO	17.54	stable	15	40	-1.78609	3	32	HLA-A0201	0	0	[1, 1]	[1078, 1045]	0	1	0	4251.02	4.25102	1	1	1	ALLFACFV	236.97	X	X	X	X	extr
S126_SEQ_30126_PYLH01006852_1_1	?	0.113	NO	35.21	stable	36	133	-0.953566	5	125	HLA-A0201	0	0	0	0	0	1	0	15011.6	15.0116	1	1	1	LEALPATV	3977.57	Cytoplasmic	7.5	Periplasmic	9.96	extr
S1260_SEQ_11260_PYLH01002222_1_5	?	0.251	NO	61.01	unstable	31	80	-1.48081	4	72	HLA-A0201	4	4	[3, 2]	[6610, 3980]	0	1	0	9689.58	9.68958	1	1	1	FLLPLWWL	9.01	X	X	X	X	plas
S1260_SEQ_1260_PYLH01000289_1_3	?	0.105	NO	56.26	unstable	26	76	-1.83915	4	68	HLA-A0201	0	0	0	0	0	1	0	8721.78	8.72178	1	1	1	NIAGLSSV	10215	Unknown	0	Unknown	0	extr
S1260_SEQ_21260_PYLH01004355_1_1	?	0.671	YES	36.5	stable	178	561	-0.934155	16	553	HLA-A0201	6	16	[10, 9]	[10985, 9849]	0	1	0	58282.7	58.2827	1	1	1	LLDSTVSV	104.9	X	X	X	X	plas
S1260_SEQ_31260_PYLH01007157_1_1	?	0.116	NO	42.41	unstable	41	113	-0.913933	1	105	HLA-A0201	1	1	[2, 2]	[5410, 4890]	0	1	0	11787.7	11.7877	1	1	1	FLFCGWFS	329.62	Unknown	0	Unknown	0	plas
S1261_SEQ_11261_PYLH01002222_1_6	?	0.111	NO	56.27	unstable	316	1028	-1.92133	11	1020	HLA-A0201	2	11	0	0	0	1	0	116348	116.348	0	1	1	SLETLQQV	558.77	X	X	X	X	nucl
S1261_SEQ_1261_PYLH01000290_1_1	?	0.171	NO	53.66	unstable	25	74	-2.34679	2	66	HLA-A0201	0	1	0	0	0	1	0	8216.09	8.21609	1	1	1	ALAARIAL	2163.35	Unknown	0	Unknown	0	cyto
S1261_SEQ_21261_PYLH01004355_1_2	?	0.166	NO	69.79	unstable	28	93	-3.15317	2	85	HLA-A0201	0	0	[1, 0]	[502, 0]	0	1	0	10305.2	10.3052	1	1	1	GLIGGFVV	438.16	X	X	X	X	extr
S1261_SEQ_31261_PYLH01007157_1_2	?	0.401	NO	19.85	stable	39	137	-1.96839	3	129	HLA-A0201	2	7	[2, 2]	[3755, 3739]	0	1	0	14665.5	14.6655	1	1	1	YLFASLSV	12.09	CytoplasmicMembrane	9.55	CytoplasmicMembrane	9.82	extr
S1262_SEQ_11262_PYLH01002222_1_7	?	0.104	NO	46.21	unstable	304	908	-1.86459	19	900	HLA-A0201	6	13	[1, 1]	[812, 664]	0	1	0	99955.6	99.9556	1	1	1	LYDRCPAV	189.49	X	X	X	X	nucl
S1262_SEQ_1262_PYLH01000290_1_2	?	0.106	NO	26.08	stable	20	61	-2.71811	0	53	HLA-A0201	0	1	0	0	0	1	0	6330.04	6.33004	1	1	1	NTLPGTGV	21279.3	Unknown	0	Unknown	0	cyto_nucl
S1262_SEQ_21262_PYLH01004355_1_3	?	0.503	YES	47.37	unstable	32	128	-1.31468	1	120	HLA-A0201	1	1	[2, 1]	[2524, 1577]	0	1	0	13741.8	13.7418	1	1	1	YIGVFHTI	1259.96	X	X	X	X	extr
S1262_SEQ_31262_PYLH01007157_1_3	?	0.148	NO	65.76	unstable	42	160	-1.50705	0	152	HLA-A0201	0	0	0	0	0	1	0	15973	15.973	1	1	1	FSAGSATL	16119.1	Unknown	0	Unknown	0	nucl
S1263_SEQ_11263_PYLH01002222_1_8	?	0.36	NO	34.79	stable	39	80	-1.09673	5	72	HLA-A0201	2	8	[2, 2]	[4648, 4333]	0	1	0	9575.47	9.57547	1	1	1	FLFYYFFL	11.22	X	X	X	X	extr
S1263_SEQ_1263_PYLH01000290_1_3	?	0.119	NO	61.58	unstable	38	113	-2.02252	0	105	HLA-A0201	0	0	[1, 1]	[1472, 1136]	0	1	0	12171.9	12.1719	1	1	1	LGLRLCTA	10181.4	Cytoplasmic	7.5	Unknown	0	nucl
S1263_SEQ_21263_PYLH01004355_1_4	?	0.13	NO	41.95	unstable	20	68	-0.968194	6	60	HLA-A0201	3	0	[1, 1]	[2308, 2256]	0	1	0	8135.73	8.13573	1	1	1	FLIAVCCA	323.06	X	X	X	X	mito
S1263_SEQ_31263_PYLH01007158_1_1	?	0.106	NO	72.21	unstable	382	1217	-1.47011	17	1209	HLA-A0201	8	10	[1, 0]	[545, 0]	0	1	0	140223	140.223	0	1	1	LSDYIARV	193.99	Cytoplasmic	7.5	Cytoplasmic	8.96	cyto
S1264_SEQ_11264_PYLH01002222_1_9	?	0.186	NO	54.4	unstable	194	586	-2.09088	13	578	HLA-A0201	7	7	[1, 1]	[632, 624]	0	1	0	66187.1	66.1871	1	1	1	FLLRRLSV	93.18	X	X	X	X	mito
S1264_SEQ_1264_PYLH01000291_1_1	?	0.21	NO	50.9	unstable	18	75	-1.36256	0	67	HLA-A0201	0	0	[1, 1]	[1858, 1697]	0	1	0	8064.51	8.06451	1	1	1	FLPCVLCC	2107.69	Unknown	0	Unknown	0	extr
S1264_SEQ_21264_PYLH01004356_1_1	?	0.162	NO	41.66	unstable	76	237	-2.42139	1	229	HLA-A0201	2	2	0	0	0	1	0	26925.6	26.9256	1	1	1	VLCEQVFL	859.38	X	X	X	X	extr
S1264_SEQ_31264_PYLH01007159_1_1	?	0.456	NO	29.06	stable	9	33	-1.67752	0	25	HLA-A0201	0	1	[1, 1]	[2588, 2566]	0	1	0	3783.77	3.78377	1	1	1	FLISFLSL	32.46	Extracellular	8.91	Unknown	0	extr
S1265_SEQ_11265_PYLH01002222_1_10	?	0.279	NO	58.13	unstable	34	84	-2.38445	2	76	HLA-A0201	3	4	[2, 2]	[4740, 4406]	0	1	0	9668.6	9.6686	1	1	1	MLVLVFGV	60.72	X	X	X	X	mito
S1265_SEQ_1265_PYLH01000291_1_2	?	0.111	NO	59.62	unstable	31	118	-2.53476	0	110	HLA-A0201	2	3	[1, 1]	[1636, 1073]	0	1	0	12956.1	12.9561	1	1	1	LLRVALWV	896.59	CytoplasmicMembrane	9.55	Unknown	0	plas
S1265_SEQ_21265_PYLH01004356_1_2	?	0.768	YES	35.58	stable	33	101	-1.42167	1	93	HLA-A0201	0	1	[1, 1]	[1966, 1963]	0	1	0	11605.1	11.6051	1	1	1	FLFFTHTT	397.62	X	X	X	X	extr
S1265_SEQ_31265_PYLH01007159_1_2	?	0.108	NO	36.97	stable	68	188	-1.8115	7	180	HLA-A0201	2	2	[1, 0]	[626, 0]	0	1	0	21474.1	21.4741	1	1	1	YLYDPARV	53.21	Unknown	0	Cytoplasmic	8.96	cyto_nucl
S1266_SEQ_11266_PYLH01002222_1_11	?	0.104	NO	74.76	unstable	31	95	-1.7717	0	87	HLA-A0201	0	2	0	0	0	1	0	10886.3	10.8863	1	1	1	MSHFTSLL	4410.27	X	X	X	X	extr
S1266_SEQ_1266_PYLH01000291_1_3	?	0.233	NO	34.9	stable	29	83	-1.46516	2	75	HLA-A0201	2	2	[2, 2]	[3655, 3325]	0	1	0	9821.4	9.8214	1	1	1	FVFNYFCL	401.19	Unknown	0	Unknown	0	extr
S1266_SEQ_21266_PYLH01004356_1_3	?	0.248	NO	49.91	unstable	122	390	-1.50821	10	382	HLA-A0201	1	14	[3, 3]	[3815, 3643]	0	1	0	43695.1	43.6951	1	1	1	FLLTGNYV	23.47	X	X	X	X	mito
S1266_SEQ_31266_PYLH01007159_1_3	?	0.194	NO	52.52	unstable	175	529	-1.8016	8	521	HLA-A0201	7	9	[1, 1]	[1196, 783]	0	1	0	58750.4	58.7504	1	1	1	FLFSDFFA	19.89	Cytoplasmic	7.5	Unknown	0	mito
S1267_SEQ_11267_PYLH01002222_1_12	?	0.604	YES	78.27	unstable	25	77	-0.401309	1	69	HLA-A0201	1	1	[2, 2]	[1736, 1303]	0	1	0	9011.71	9.01171	1	1	1	WLCCPTYL	380.28	X	X	X	X	extr
S1267_SEQ_1267_PYLH01000291_1_4	?	0.173	NO	32.42	stable	25	65	-2.38198	0	57	HLA-A0201	1	1	[1, 1]	[1673, 1538]	0	1	0	7219.04	7.21904	1	1	1	LLPLLLLL	363.67	Unknown	0	Unknown	0	mito
S1267_SEQ_21267_PYLH01004357_1_1	?	0.228	NO	36.68	stable	148	435	-1.21301	17	427	HLA-A0201	10	11	[4, 4]	[6606, 6224]	0	1	0	48912	48.912	1	0	1	LLSALFFL	64.49	X	X	X	X	E.R.
S1267_SEQ_31267_PYLH01007159_1_4	?	0.114	NO	54.71	unstable	530	1602	-1.53305	39	1594	HLA-A0201	14	36	[7, 6]	[5891, 5230]	0	1	0	178793	178.793	0	1	1	QLLDQIFV	65.42	CytoplasmicMembrane	9.55	CytoplasmicMembrane	9.82	cyto
S1268_SEQ_11268_PYLH01002222_1_13	?	0.213	NO	35.87	stable	295	932	-0.775939	21	924	HLA-A0201	9	24	[14, 13]	[14379, 13540]	0	1	0	99450.2	99.4502	1	1	1	YMDNCAVV	83.68	X	X	X	X	plas
S1268_SEQ_1268_PYLH01000292_1_1	?	0.14	NO	44.18	unstable	272	920	-1.07068	27	912	HLA-A0201	8	24	[8, 7]	[7654, 7498]	0	1	0	96628.3	96.6283	1	1	1	LMATTLTV	74.86	Unknown	0	Unknown	0	plas
S1268_SEQ_21268_PYLH01004358_1_1	?	0.397	NO	43.03	unstable	23	68	-1.66974	4	60	HLA-A0201	5	1	[2, 2]	[3744, 3375]	0	1	0	7365.93	7.36593	1	1	1	LFFFFFCV	105.3	X	X	X	X	plas
S1268_SEQ_31268_PYLH01007159_1_5	?	0.222	NO	53.5	unstable	15	41	-1.53622	0	33	HLA-A0201	0	4	[1, 1]	[2307, 2129]	0	1	0	5000.73	5.00073	1	1	1	YYYFFFCV	779.99	Unknown	0	Unknown	0	extr
S1269_SEQ_11269_PYLH01002222_1_14	?	0.903	YES	34.45	stable	24	94	-1.67056	1	86	HLA-A0201	1	3	[1, 1]	[2580, 2044]	0	1	0	10155.6	10.1556	1	1	1	FLLHVPSL	51.93	X	X	X	X	extr
S1269_SEQ_1269_PYLH01000293_1_1	?	0.143	NO	39.68	stable	154	492	-1.33865	12	484	HLA-A0201	9	11	[8, 7]	[9777, 9126]	0	1	0	51868.1	51.8681	1	1	1	ALDPLWMV	46.07	CytoplasmicMembrane	10	CytoplasmicMembrane	10	plas
S1269_SEQ_21269_PYLH01004358_1_2	?	0.232	NO	65.73	unstable	104	360	-1.23651	13	352	HLA-A0201	1	2	0	0	0	1	0	40793.8	40.7938	1	1	1	LLMAYYNA	322.69	X	X	X	X	nucl
S1269_SEQ_31269_PYLH01007159_1_6	?	0.238	NO	38.39	stable	24	74	-1.27857	1	66	HLA-A0201	1	1	[1, 1]	[1196, 889]	0	1	0	8993.82	8.99382	1	1	1	YLCVIFTL	28.96	Cytoplasmic	7.5	Unknown	0	extr
S127_SEQ_10127_PYLH01002018_1_16	?	0.107	NO	43.86	unstable	180	583	-2.00469	13	575	HLA-A0201	6	16	[4, 4]	[7491, 7062]	0	1	0	65621.8	65.6218	1	1	1	ILGYLFRL	106.01	X	X	X	X	plas
S127_SEQ_127_PYLH01000020_1_1	?	0.109	NO	39.36	stable	104	346	-1.13855	7	338	HLA-A0201	2	10	[6, 6]	[5950, 5668]	0	1	0	34599.2	34.5992	1	1	1	RLAGLPSV	112.89	CytoplasmicMembrane	9.55	CytoplasmicMembrane	9.82	nucl
S127_SEQ_20127_PYLH01003993_1_2	?	0.121	NO	50.34	unstable	139	481	-1.68086	9	473	HLA-A0201	3	5	0	0	0	1	0	54991.3	54.9913	1	1	1	LMNAYIAL	404.53	X	X	X	X	nucl
S127_SEQ_30127_PYLH01006852_1_2	?	0.222	NO	45.05	unstable	54	163	-1.6067	0	155	HLA-A0201	0	3	[2, 1]	[1243, 926]	0	1	0	17861.2	17.8612	1	1	1	YLLDISWT	61.05	Unknown	0	Unknown	0	extr
S1270_SEQ_11270_PYLH01002222_1_15	?	0.12	NO	37.71	stable	45	165	-0.892952	4	157	HLA-A0201	0	2	0	0	0	1	0	18317.2	18.3172	1	1	1	ILLVKGSV	4845.42	X	X	X	X	mito
S1270_SEQ_1270_PYLH01000294_1_1	?	0.1	NO	48.36	unstable	11	45	-1.26096	0	37	HLA-A0201	0	1	0	0	0	1	0	4902.42	4.90242	1	1	1	ALLPAVNI	2572.18	Unknown	0	Unknown	0	cyto_nucl
S1270_SEQ_21270_PYLH01004359_1_1	?	0.119	NO	32.88	stable	180	589	-1.55803	10	581	HLA-A0201	5	12	[2, 2]	[1730, 1555]	1	0	0	64480	64.48	1	0	1	MLADLVKV	53.36	X	X	X	X	cyto
S1270_SEQ_31270_PYLH01007159_1_7	?	0.324	NO	66.3	unstable	458	1455	-1.50205	20	1447	HLA-A0201	4	13	[1, 1]	[3760, 3597]	0	1	0	160269	160.269	0	1	1	FLLLLLLL	103.97	Extracellular	8.91	Unknown	0	extr
S1271_SEQ_11271_PYLH01002222_1_16	?	0.1	NO	34.71	stable	80	242	-1.58337	7	234	HLA-A0201	0	2	0	0	0	1	0	27061	27.061	1	1	1	VMLVTAPV	128.65	X	X	X	X	cyto
S1271_SEQ_1271_PYLH01000294_1_2	?	0.131	NO	76.28	unstable	40	95	-2.81576	0	87	HLA-A0201	0	1	0	0	0	1	0	10779.2	10.7792	1	1	1	VTVTLWIL	10282.7	Unknown	0	Unknown	0	cyto
S1271_SEQ_21271_PYLH01004360_1_1	?	0.128	NO	64.35	unstable	139	404	-1.32021	10	396	HLA-A0201	4	4	[3, 3]	[5762, 5290]	0	1	0	45721.5	45.7215	1	1	1	LLLPLVRL	978.05	X	X	X	X	plas
S1271_SEQ_31271_PYLH01007160_1_1	?	0.218	NO	43.84	unstable	29	79	-1.83399	2	71	HLA-A0201	4	1	[1, 1]	[1250, 1236]	0	1	0	9089.65	9.08965	1	1	1	SLLDMVPA	201.53	Unknown	0	Unknown	0	extr
S1272_SEQ_11272_PYLH01002222_1_17	?	0.16	NO	77.02	unstable	42	107	-0.443759	3	99	HLA-A0201	1	2	0	0	0	1	0	12031.3	12.0313	1	1	1	FMHTIPSA	345.38	X	X	X	X	cyto
S1272_SEQ_1272_PYLH01000294_1_3	?	0.574	YES	49.99	unstable	43	128	-1.64314	2	120	HLA-A0201	2	6	[2, 1]	[1483, 843]	0	1	0	13981.1	13.9811	1	1	1	LADDLMSV	73.6	Unknown	0	Unknown	0	extr
S1272_SEQ_21272_PYLH01004360_1_2	?	0.121	NO	46.16	unstable	40	107	-1.77252	4	99	HLA-A0201	2	5	[2, 2]	[3622, 3106]	0	1	0	12550.1	12.5501	1	1	1	FLESIALV	15.25	X	X	X	X	plas
S1272_SEQ_31272_PYLH01007160_1_2	?	0.117	NO	56.12	unstable	91	296	-1.62821	3	288	HLA-A0201	6	2	[1, 1]	[3190, 2685]	0	1	0	32192	32.192	1	1	1	LLLLIFPV	22.95	Unknown	0	Unknown	0	plas
S1273_SEQ_11273_PYLH01002222_1_18	?	0.106	NO	40.32	unstable	15	50	-0.0938202	1	42	HLA-A0201	0	4	[1, 1]	[2806, 2522]	0	1	0	5672.93	5.67293	1	1	1	IIIIVVFV	917.94	X	X	X	X	extr
S1273_SEQ_1273_PYLH01000294_1_4	?	0.139	NO	51.22	unstable	47	138	-2.03231	1	130	HLA-A0201	1	2	[2, 2]	[2224, 1986]	0	1	0	15115.2	15.1152	1	1	1	FLRSTVQV	353.09	CytoplasmicMembrane	9.55	Unknown	0	mito
S1273_SEQ_21273_PYLH01004361_1_1	?	0.103	NO	35.34	stable	146	414	-1.33334	19	406	HLA-A0201	5	10	[2, 2]	[5286, 5072]	0	1	0	47206.2	47.2062	1	1	1	YLTNGWYV	12.29	X	X	X	X	plas
S1273_SEQ_31273_PYLH01007160_1_3	?	0.145	NO	46.08	unstable	29	116	-0.703466	1	108	HLA-A0201	0	4	[2, 2]	[2624, 2564]	0	1	0	12492.7	12.4927	1	1	1	SIFFFFYV	65.66	Unknown	0	Unknown	0	extr
S1274_SEQ_11274_PYLH01002222_1_19	?	0.255	NO	23.01	stable	15	50	-1.83237	3	42	HLA-A0201	2	4	[1, 1]	[2992, 2915]	0	1	0	5785.99	5.78599	1	1	1	FLGLYIYI	35.82	X	X	X	X	extr
S1274_SEQ_1274_PYLH01000294_1_5	?	0.131	NO	54.09	unstable	50	137	-2.57629	2	129	HLA-A0201	1	0	[1, 1]	[909, 690]	0	1	0	14950.3	14.9503	1	1	1	VMSVSVGV	613.79	Unknown	0	Unknown	0	extr
S1274_SEQ_21274_PYLH01004362_1_1	?	0.459	YES	40.03	unstable	32	82	-2.48463	3	74	HLA-A0201	0	1	[1, 1]	[712, 682]	0	1	0	9414.96	9.41496	1	1	1	SLYFGDFV	121.63	X	X	X	X	mito
S1274_SEQ_31274_PYLH01007160_1_4	?	0.12	NO	56.65	unstable	168	555	-1.53081	10	547	HLA-A0201	3	6	[1, 0]	[500, 0]	0	1	0	61019.7	61.0197	1	1	1	SLPTLPVV	363.92	Unknown	0	Unknown	0	nucl
S1275_SEQ_11275_PYLH01002222_1_20	?	0.156	NO	23.42	stable	23	80	-1.13579	7	72	HLA-A0201	4	7	[2, 2]	[5918, 5843]	0	1	0	9914.21	9.91421	1	1	1	FVMMLFGL	89.66	X	X	X	X	plas
S1275_SEQ_1275_PYLH01000294_1_6	?	0.147	NO	29.76	stable	165	504	-0.834553	10	496	HLA-A0201	2	11	[2, 2]	[2648, 2632]	0	1	0	53849.7	53.8497	1	1	1	YLCLNATV	66.33	Unknown	0	Unknown	0	nucl
S1275_SEQ_21275_PYLH01004362_1_2	?	0.147	NO	39.71	stable	32	121	-1.64513	1	113	HLA-A0201	0	2	[1, 1]	[748, 594]	0	1	0	13335.1	13.3351	1	1	1	TMTCLRLV	2661.67	X	X	X	X	cyto_nucl
S1275_SEQ_31275_PYLH01007160_1_5	?	0.194	NO	20.12	stable	21	45	-2.27194	1	37	HLA-A0201	1	0	[1, 1]	[3021, 2943]	0	1	0	5104.04	5.10404	1	1	1	FLLLFLLI	156.06	CytoplasmicMembrane	9.55	CytoplasmicMembrane	9.82	extr
S1276_SEQ_11276_PYLH01002222_1_21	?	0.106	NO	45.37	unstable	182	654	-1.10628	12	646	HLA-A0201	5	5	[1, 1]	[1135, 591]	0	1	0	71503.9	71.5039	1	1	1	LIEFDITV	68.86	X	X	X	X	cyto
S1276_SEQ_1276_PYLH01000294_1_7	?	0.109	NO	30	stable	53	144	-0.952804	2	136	HLA-A0201	3	1	0	0	0	1	0	15580.5	15.5805	1	1	1	FLLAGSTV	43.38	Unknown	0	Unknown	0	cyto
S1276_SEQ_21276_PYLH01004362_1_3	?	0.136	NO	56.34	unstable	83	259	-1.87624	2	251	HLA-A0201	3	3	[1, 1]	[1175, 723]	0	1	0	28403.7	28.4037	1	1	1	FLGILFEI	13.31	X	X	X	X	cyto
S1276_SEQ_31276_PYLH01007160_1_6	?	0.405	NO	43.17	unstable	107	314	-1.66651	3	306	HLA-A0201	1	1	0	0	0	1	0	36657	36.657	1	1	1	RLMEKAEI	1006.54	Cytoplasmic	7.5	Cytoplasmic	8.96	cyto
S1277_SEQ_11277_PYLH01002222_1_22	?	0.365	NO	48.55	unstable	16	51	-0.0375804	2	43	HLA-A0201	1	2	[2, 2]	[1484, 1378]	0	1	0	5668.89	5.66889	1	1	1	ALELDLCV	329.49	X	X	X	X	extr
S1277_SEQ_1277_PYLH01000294_1_8	?	0.475	NO	55.21	unstable	35	127	-2.55326	0	119	HLA-A0201	2	3	[3, 3]	[5354, 5074]	0	1	0	14164.8	14.1648	1	1	1	VLFPLLFV	28.66	CytoplasmicMembrane	10	CytoplasmicMembrane	10	extr
S1277_SEQ_21277_PYLH01004362_1_4	?	0.113	NO	77.91	unstable	26	55	-1.05111	0	47	HLA-A0201	1	0	0	0	0	1	0	6386.3	6.3863	1	1	1	LWTRGFYM	1041.6	X	X	X	X	nucl
S1277_SEQ_31277_PYLH01007160_1_7	?	0.11	NO	38.85	stable	24	61	-2.8831	3	53	HLA-A0201	0	1	[1, 1]	[1650, 1554]	0	1	0	7610.83	7.61083	1	1	1	FLNYDVLL	87.08	CytoplasmicMembrane	9.55	Unknown	0	plas
S1278_SEQ_11278_PYLH01002222_1_23	?	0.1	NO	57.96	unstable	86	267	-0.730637	3	259	HLA-A0201	4	1	0	0	0	1	0	28741.6	28.7416	1	1	1	MGQFDLPV	899.53	X	X	X	X	nucl
S1278_SEQ_1278_PYLH01000295_1_1	?	0.161	NO	26.1	stable	37	123	-1.62346	2	115	HLA-A0201	0	1	0	0	0	1	0	13413	13.413	1	0	1	ALFGSEPV	190.01	Unknown	0	Unknown	0	extr
S1278_SEQ_21278_PYLH01004363_1_1	?	0.106	NO	36.66	stable	153	444	-1.01342	11	436	HLA-A0201	2	6	[1, 1]	[1003, 903]	0	1	0	50556	50.556	1	0	1	RMFAKPFV	102.12	X	X	X	X	nucl
S1278_SEQ_31278_PYLH01007160_1_8	?	0.635	YES	55.86	unstable	495	1465	-1.57528	27	1457	HLA-A0201	10	25	[7, 6]	[5311, 4566]	0	1	0	163701	163.701	0	1	1	LLWSLPCV	40.79	Cytoplasmic	7.5	CytoplasmicMembrane	9.82	nucl
S1279_SEQ_11279_PYLH01002222_1_24	?	0.211	NO	55.6	unstable	108	310	-1.72846	6	302	HLA-A0201	2	6	[3, 2]	[3354, 3235]	0	1	0	35127.3	35.1273	1	1	1	RLSIDFSL	472.13	X	X	X	X	mito
S1279_SEQ_1279_PYLH01000295_1_2	?	0.176	NO	73.29	unstable	49	161	-2.62942	1	153	HLA-A0201	0	5	[2, 2]	[3688, 3494]	0	1	0	17623.7	17.6237	1	1	1	FLGVMHQV	38.03	CytoplasmicMembrane	9.55	CytoplasmicMembrane	9.82	plas
S1279_SEQ_21279_PYLH01004364_1_1	?	0.158	NO	38.53	stable	86	262	-1.67388	5	254	HLA-A0201	2	1	[1, 1]	[1967, 1917]	0	1	0	29587.8	29.5878	1	1	1	FLGGSLPV	21.19	X	X	X	X	mito
S1279_SEQ_31279_PYLH01007160_1_9	?	0.226	NO	48.63	unstable	312	906	-1.87371	24	898	HLA-A0201	2	11	0	0	0	1	0	101952	101.952	1	1	1	WLENLHGV	89.2	Cytoplasmic	7.5	Cytoplasmic	8.96	mito
S128_SEQ_10128_PYLH01002019_1_1	?	0.447	NO	62.63	unstable	31	107	-1.13915	3	99	HLA-A0201	3	7	[3, 2]	[4938, 3276]	0	1	0	12346.6	12.3466	1	1	1	MLLFLLFL	87.38	X	X	X	X	extr
S128_SEQ_128_PYLH01000020_1_2	?	0.122	NO	53.43	unstable	24	66	-1.45595	1	58	HLA-A0201	1	1	0	0	0	1	0	6958.83	6.95883	1	1	1	LLQSQLRV	2798.01	Unknown	0	Unknown	0	mito
S128_SEQ_20128_PYLH01003993_1_3	?	0.479	NO	36.78	stable	24	85	-0.583741	3	77	HLA-A0201	5	1	[2, 2]	[4472, 4178]	0	1	0	9109.44	9.10944	1	1	1	LLTAVASV	322.07	X	X	X	X	extr
S128_SEQ_30128_PYLH01006852_1_3	?	0.127	NO	41.56	unstable	81	228	-2.56413	4	220	HLA-A0201	2	2	0	0	0	1	0	24694.6	24.6946	1	1	1	LAELSSAV	768.26	Cytoplasmic	7.5	Unknown	0	cyto_nucl
S1280_SEQ_11280_PYLH01002222_1_25	?	0.172	NO	43.48	unstable	48	142	-1.55517	9	134	HLA-A0201	3	5	[3, 3]	[4951, 4873]	0	1	0	17098.5	17.0985	1	1	1	LFSCSCYL	181.03	X	X	X	X	plas
S1280_SEQ_1280_PYLH01000296_1_1	?	0.114	NO	38.21	stable	83	211	-0.655739	2	203	HLA-A0201	3	6	[3, 3]	[4976, 4335]	0	1	0	21768.9	21.7689	1	1	1	LFDSVVSL	190.05	CytoplasmicMembrane	9.35	CytoplasmicMembrane	9.46	plas
S1280_SEQ_21280_PYLH01004364_1_2	?	0.304	NO	37.46	stable	71	207	-2.43094	4	199	HLA-A0201	1	1	0	0	0	1	0	23102.8	23.1028	1	1	1	ALGTMTRV	1537.58	X	X	X	X	mito
S1280_SEQ_31280_PYLH01007160_1_10	?	0.129	NO	42.17	unstable	35	83	-1.39927	0	75	HLA-A0201	2	1	[1, 1]	[2687, 2601]	0	1	0	9328.88	9.32888	1	1	1	FFSLLFLV	238.06	Unknown	0	Unknown	0	extr
S1281_SEQ_11281_PYLH01002222_1_26	?	0.149	NO	40.93	unstable	29	85	-0.852973	0	77	HLA-A0201	0	1	[1, 0]	[693, 0]	0	1	0	9043.57	9.04357	1	1	1	RLNLLVGV	272.28	X	X	X	X	mito
S1281_SEQ_1281_PYLH01000296_1_2	?	0.472	NO	32.13	stable	26	81	-2.25028	1	73	HLA-A0201	3	3	[1, 1]	[2426, 2325]	0	1	0	9210.01	9.21001	1	1	1	LFAWTHFL	63.01	CytoplasmicMembrane	9.55	Unknown	0	extr
S1281_SEQ_21281_PYLH01004364_1_3	?	0.379	NO	34.29	stable	37	76	-1.78669	1	68	HLA-A0201	3	2	[2, 2]	[4786, 4554]	0	1	0	8818.73	8.81873	1	1	1	FLSGVLPI	29.36	X	X	X	X	plas
S1281_SEQ_31281_PYLH01007160_1_11	?	0.148	NO	39.17	stable	27	93	-0.967699	3	85	HLA-A0201	1	4	[1, 1]	[3103, 3072]	0	1	0	11086.3	11.0863	1	1	1	WLNFFFSV	28.64	CytoplasmicMembrane	9.55	CytoplasmicMembrane	9.82	extr
S1282_SEQ_11282_PYLH01002222_1_27	?	0.132	NO	51.06	unstable	55	154	-2.02049	2	146	HLA-A0201	1	2	[1, 1]	[1140, 1093]	0	1	0	17084	17.084	1	1	1	LMSAGFGL	496.67	X	X	X	X	mito
S1282_SEQ_1282_PYLH01000296_1_3	?	0.654	YES	44.15	unstable	118	423	-1.06212	1	415	HLA-A0201	3	4	[2, 2]	[3347, 2840]	0	1	0	44772.7	44.7727	1	1	1	LLLLSLCV	492.59	Unknown	0	Unknown	0	pero
S1282_SEQ_21282_PYLH01004365_1_1	?	0.184	NO	42.17	unstable	24	81	-0.728111	1	73	HLA-A0201	1	0	0	0	0	1	0	9051.26	9.05126	1	1	1	YMGLLLKV	34.75	X	X	X	X	mito
S1282_SEQ_31282_PYLH01007160_1_12	?	0.227	NO	59.38	unstable	18	67	-1.95227	2	59	HLA-A0201	1	3	[1, 1]	[1428, 1239]	0	1	0	7566.85	7.56685	1	1	1	TLDYMPLL	205.67	Cytoplasmic	7.5	Unknown	0	extr
S1283_SEQ_11283_PYLH01002222_1_28	?	0.103	NO	39.26	stable	195	587	-1.52371	11	579	HLA-A0201	4	9	[3, 2]	[2143, 1585]	0	1	0	64079.3	64.0793	1	1	1	VLHFIEAV	400.62	X	X	X	X	cyto_nucl
S1283_SEQ_1283_PYLH01000297_1_1	?	0.139	NO	42.9	unstable	218	699	-1.22351	17	691	HLA-A0201	7	10	[10, 9]	[9845, 9238]	0	1	0	73017.2	73.0172	1	1	1	FLLVILAL	93.66	CytoplasmicMembrane	9.55	CytoplasmicMembrane	9.82	plas
S1283_SEQ_21283_PYLH01004365_1_2	?	0.155	NO	54.37	unstable	54	189	-1.90572	3	181	HLA-A0201	2	1	[1, 1]	[1253, 1065]	0	1	0	20859	20.859	1	1	1	HMNGLFAL	491.41	X	X	X	X	mito
S1283_SEQ_31283_PYLH01007160_1_13	?	0.171	NO	60.74	unstable	62	116	-0.843805	10	108	HLA-A0201	2	9	[3, 2]	[4381, 3353]	0	1	0	13270.8	13.2708	1	1	1	MYRLSFHV	209.86	CytoplasmicMembrane	10	CytoplasmicMembrane	10	mito
S1284_SEQ_11284_PYLH01002222_1_29	?	0.114	NO	27.96	stable	53	144	-0.412894	8	136	HLA-A0201	5	7	[3, 3]	[9009, 8858]	0	1	0	16661.7	16.6617	1	1	1	FLLGYVYI	13.33	X	X	X	X	plas
S1284_SEQ_1284_PYLH01000298_1_1	?	0.468	NO	37.34	stable	26	70	-1.44075	1	62	HLA-A0201	0	1	[1, 1]	[2417, 2359]	0	1	0	7667.03	7.66703	1	1	1	VLWWGLCM	1191.14	CytoplasmicMembrane	9.55	Unknown	0	mito
S1284_SEQ_21284_PYLH01004365_1_3	?	0.434	NO	52.92	unstable	30	100	-0.917766	3	92	HLA-A0201	0	1	0	0	0	1	0	11280.1	11.2801	1	1	1	FYFYFHFL	3100.38	X	X	X	X	extr
S1284_SEQ_31284_PYLH01007160_1_14	?	0.147	NO	55.74	unstable	29	55	-1.06598	0	47	HLA-A0201	0	1	0	0	0	1	0	6051.86	6.05186	1	1	1	RLVFVTTA	2626.88	Unknown	0	Unknown	0	cyto
S1285_SEQ_11285_PYLH01002222_1_30	?	0.077	NO	22.94	stable	12	39	-1.45542	3	31	HLA-A0201	1	5	[1, 1]	[2600, 2361]	0	1	0	4706.82	4.70682	1	1	1	YLFIYFIL	135.99	X	X	X	X	extr
S1285_SEQ_1285_PYLH01000298_1_2	?	0.13	NO	42.51	unstable	112	352	-0.963832	5	344	HLA-A0201	4	9	[7, 6]	[6932, 6287]	0	1	0	36130.9	36.1309	1	1	1	VLMDGVSI	144.21	CytoplasmicMembrane	9.55	Extracellular	9.65	plas
S1285_SEQ_21285_PYLH01004366_1_1	?	0.108	NO	49.44	unstable	106	349	-1.0679	6	341	HLA-A0201	1	5	[1, 1]	[1008, 959]	0	1	0	36265.8	36.2658	1	1	1	GLSPSPPV	726.3	X	X	X	X	nucl
S1285_SEQ_31285_PYLH01007160_1_15	?	0.725	YES	86.2	unstable	32	79	-0.918344	2	71	HLA-A0201	2	1	[1, 1]	[1209, 642]	0	1	0	8450.72	8.45072	1	1	1	LLFLLAAL	397.78	CytoplasmicMembrane	9.55	Unknown	0	extr
S1286_SEQ_11286_PYLH01002222_1_31	?	0.815	YES	64.48	unstable	30	91	-0.956342	6	83	HLA-A0201	1	1	[2, 1]	[2537, 1580]	0	1	0	10361.1	10.3611	1	1	1	YIYICMYI	243.14	X	X	X	X	extr
S1286_SEQ_1286_PYLH01000299_1_1	?	0.104	NO	34.97	stable	69	213	-0.781017	6	205	HLA-A0201	0	4	[1, 0]	[729, 0]	0	1	0	23664.6	23.6646	1	1	1	VLIGTPGI	2034.03	Cytoplasmic	7.5	Unknown	0	cyto
S1286_SEQ_21286_PYLH01004367_1_1	?	0.525	YES	47.68	unstable	224	662	-1.63603	25	654	HLA-A0201	5	11	[3, 2]	[3293, 2815]	0	1	0	73184.4	73.1844	1	1	1	VMLSLPSV	74.98	X	X	X	X	extr
S1286_SEQ_31286_PYLH01007160_1_16	?	0.104	NO	58.5	unstable	116	372	-2.38234	5	364	HLA-A0201	0	3	0	0	0	1	0	42745.8	42.7458	1	1	1	KLLESVGV	71.36	Cytoplasmic	7.5	Cytoplasmic	8.96	nucl
S1287_SEQ_11287_PYLH01002223_1_1	?	0.13	NO	59.01	unstable	24	48	-3.06622	1	40	HLA-A0201	2	1	0	0	0	1	0	5595.56	5.59556	1	1	1	YLAQYLLL	82.51	X	X	X	X	cyto
S1287_SEQ_1287_PYLH01000299_1_2	?	0.103	NO	56.75	unstable	38	101	-0.431812	1	93	HLA-A0201	1	1	[1, 1]	[1063, 558]	0	1	0	11593.1	11.5931	1	1	1	ALQSINEV	1172.16	Unknown	0	Unknown	0	cyto_nucl
S1287_SEQ_21287_PYLH01004367_1_2	?	0.217	NO	41.73	unstable	42	130	-2.21652	0	122	HLA-A0201	0	2	[1, 1]	[2852, 2720]	0	1	0	15159.7	15.1597	1	1	1	FLVVVVVV	260.21	X	X	X	X	extr
S1287_SEQ_31287_PYLH01007161_1_1	?	0.105	NO	54.15	unstable	28	89	-1.56834	0	81	HLA-A0201	0	0	0	0	0	1	0	9768.38	9.76838	1	1	1	LGEAEAGL	10207.7	Cytoplasmic	7.5	Unknown	0	extr
S1288_SEQ_11288_PYLH01002223_1_2	?	0.117	NO	45.53	unstable	69	198	-0.523997	1	190	HLA-A0201	0	6	[3, 3]	[5570, 5323]	0	1	0	20219.2	20.2192	1	1	1	ALLSVWSA	217.62	X	X	X	X	plas
S1288_SEQ_1288_PYLH01000299_1_3	?	0.289	NO	36.42	stable	42	102	-1.33357	1	94	HLA-A0201	0	2	[1, 0]	[1089, 0]	0	1	0	11513.4	11.5134	1	1	1	IFFGWFAL	2601.99	Unknown	0	Unknown	0	cyto
S1288_SEQ_21288_PYLH01004368_1_1	?	0.191	NO	46.52	unstable	27	65	-1.74093	2	57	HLA-A0201	2	6	[2, 2]	[4517, 4168]	0	1	0	8037.9	8.0379	1	1	1	VVFFFFLV	621.83	X	X	X	X	extr
S1288_SEQ_31288_PYLH01007161_1_2	?	0.784	YES	60.11	unstable	20	70	-1.89018	1	62	HLA-A0201	1	0	[1, 1]	[2381, 2160]	0	1	0	7783.88	7.78388	1	1	1	LLEFCVFV	41.25	Cytoplasmic	7.5	Unknown	0	extr
S1289_SEQ_11289_PYLH01002223_1_3	?	0.365	NO	24.38	stable	42	142	-1.44922	2	134	HLA-A0201	6	1	[2, 2]	[3462, 2976]	0	1	0	14067.8	14.0678	1	1	1	YLFASLSV	12.09	X	X	X	X	extr
S1289_SEQ_1289_PYLH01000299_1_4	?	0.137	NO	41.91	unstable	38	129	-1.29916	2	121	HLA-A0201	0	0	0	0	0	1	0	15025.4	15.0254	1	1	1	VSWEIIYV	817.75	Extracellular	8.91	Unknown	0	mito
S1289_SEQ_21289_PYLH01004368_1_2	?	0.516	YES	36.94	stable	14	50	-0.205782	0	42	HLA-A0201	1	2	[1, 1]	[2543, 2398]	0	1	0	5291.53	5.29153	1	1	1	FVGTLFIV	263.49	X	X	X	X	extr
S1289_SEQ_31289_PYLH01007161_1_3	?	0.138	NO	35.82	stable	21	64	-1.67603	3	56	HLA-A0201	0	3	[1, 1]	[1947, 1661]	0	1	0	7641.7	7.6417	1	1	1	YLFIYTYV	11.47	Unknown	0	Unknown	0	extr
S129_SEQ_10129_PYLH01002019_1_2	?	0.155	NO	31.65	stable	86	278	-1.59071	11	270	HLA-A0201	6	6	[4, 4]	[9890, 8945]	0	1	0	31055.7	31.0557	1	1	1	SLLGFFAL	120.96	X	X	X	X	plas
S129_SEQ_129_PYLH01000021_1_1	?	0.158	NO	41.68	unstable	138	433	-1.77506	13	425	HLA-A0201	8	22	[8, 8]	[16144, 15816]	0	1	0	46254.6	46.2546	1	1	1	ALDPLWMV	46.07	CytoplasmicMembrane	10	CytoplasmicMembrane	10	plas
S129_SEQ_20129_PYLH01003993_1_4	?	0.126	NO	51.76	unstable	58	185	-1.35872	4	177	HLA-A0201	4	7	[4, 4]	[6456, 6091]	0	1	0	21220	21.22	1	1	1	MMSDFFYV	5.49	X	X	X	X	plas
S129_SEQ_30129_PYLH01006852_1_4	?	0.17	NO	45.93	unstable	60	199	-1.55474	9	191	HLA-A0201	2	3	0	0	0	1	0	22309.4	22.3094	1	1	1	IMLDFTAL	116.85	Cytoplasmic	7.5	Unknown	0	nucl
S1290_SEQ_11290_PYLH01002224_1_1	?	0.143	NO	51.2	unstable	36	101	-0.645579	4	93	HLA-A0201	3	3	[1, 1]	[1104, 971]	0	1	0	11315.2	11.3152	1	1	1	FLDILLHL	26.78	X	X	X	X	extr
S1290_SEQ_1290_PYLH01000299_1_5	?	0.105	NO	60.56	unstable	32	116	-1.53079	0	108	HLA-A0201	1	3	0	0	0	1	0	13362.5	13.3625	1	1	1	FLVEKHWV	36.44	Cytoplasmic	7.5	Unknown	0	extr
S1290_SEQ_21290_PYLH01004368_1_3	?	0.674	YES	30.87	stable	44	150	-1.8281	4	142	HLA-A0201	0	1	[1, 1]	[1253, 1025]	0	1	0	17299.5	17.2995	1	1	1	FFFFFFAL	1295.61	X	X	X	X	cyto
S1290_SEQ_31290_PYLH01007161_1_4	?	0.518	YES	36.11	stable	33	77	-1.33976	6	69	HLA-A0201	6	2	[3, 2]	[5254, 3739]	0	1	0	9491.46	9.49146	1	1	1	GLLGIWTV	23.15	CytoplasmicMembrane	9.55	CytoplasmicMembrane	9.82	extr
S1291_SEQ_11291_PYLH01002224_1_2	?	0.302	NO	45.58	unstable	210	661	-1.79991	12	653	HLA-A0201	8	12	[2, 1]	[1314, 707]	0	1	0	73470.3	73.4703	1	1	1	MLERALPV	67.86	X	X	X	X	extr
S1291_SEQ_1291_PYLH01000300_1_1	?	0.438	NO	75.84	unstable	35	99	-2.11631	0	91	HLA-A0201	1	2	[1, 1]	[1130, 1006]	0	1	0	11468.5	11.4685	1	1	1	MLWLWMWC	1062.41	CytoplasmicMembrane	9.55	CytoplasmicMembrane	9.82	extr
S1291_SEQ_21291_PYLH01004369_1_1	?	0.138	NO	57.82	unstable	16	61	-0.924253	2	53	HLA-A0201	0	4	[2, 2]	[4969, 4493]	0	1	0	7750.49	7.75049	1	1	1	YLFIYIFV	14.1	X	X	X	X	plas
S1291_SEQ_31291_PYLH01007161_1_5	?	0.101	NO	48.95	unstable	59	139	-1.45837	3	131	HLA-A0201	2	1	0	0	0	1	0	15883.6	15.8836	1	1	1	LLESLQLV	125.31	Unknown	0	Cytoplasmic	8.96	cyto
S1292_SEQ_11292_PYLH01002224_1_3	?	0.414	NO	50.69	unstable	48	146	-1.72958	2	138	HLA-A0201	4	3	[3, 2]	[5284, 4065]	0	1	0	16581.8	16.5818	1	1	1	LLVFLLFV	191.41	X	X	X	X	plas
S1292_SEQ_1292_PYLH01000300_1_2	?	0.123	NO	58.06	unstable	36	133	-1.35844	1	125	HLA-A0201	3	1	[1, 1]	[1617, 1358]	0	1	0	14315.5	14.3155	1	1	1	LLWLPMPI	151.99	Cytoplasmic	7.5	Unknown	0	mito
S1292_SEQ_21292_PYLH01004369_1_2	?	0.144	NO	46.6	unstable	163	502	-1.5804	13	494	HLA-A0201	15	19	[10, 10]	[15745, 15678]	0	1	0	55636.4	55.6364	1	1	1	LAFYIWYL	31.65	X	X	X	X	plas
S1292_SEQ_31292_PYLH01007161_1_6	?	0.104	NO	52.4	unstable	75	249	-2.40462	4	241	HLA-A0201	0	1	0	0	0	1	0	28986.9	28.9869	1	1	1	KLLESVGV	71.36	Unknown	0	Cytoplasmic	8.96	cyto
S1293_SEQ_11293_PYLH01002224_1_4	?	0.102	NO	39.73	stable	435	1331	-1.54464	32	1323	HLA-A0201	10	27	[2, 1]	[1652, 931]	0	1	0	148809	148.809	0	1	1	FLVEDFAV	16.69	X	X	X	X	nucl
S1293_SEQ_1293_PYLH01000300_1_3	?	0.117	NO	38.62	stable	21	91	-1.63809	0	83	HLA-A0201	0	0	[1, 1]	[619, 529]	0	1	0	9648.91	9.64891	1	1	1	RLQAVVPA	3456.82	Unknown	0	Unknown	0	plas
S1293_SEQ_21293_PYLH01004370_1_1	?	0.147	NO	46.32	unstable	96	317	-0.821983	1	309	HLA-A0201	1	3	[2, 1]	[1834, 723]	0	1	0	32646.7	32.6467	1	1	1	FAWVPTPV	885.22	X	X	X	X	extr
S1293_SEQ_31293_PYLH01007162_1_1	?	0.196	NO	23.29	stable	15	37	-0.834029	0	29	HLA-A0201	1	0	[1, 1]	[2319, 2159]	0	1	0	4066.93	4.06693	1	1	1	LTPLVFCL	1328.46	CytoplasmicMembrane	9.55	CytoplasmicMembrane	9.82	extr
S1294_SEQ_11294_PYLH01002224_1_5	?	0.123	NO	55.2	unstable	48	142	-1.73527	0	134	HLA-A0201	0	3	[1, 0]	[598, 0]	0	1	0	15489.9	15.4899	1	1	1	FLACPPLM	194.29	X	X	X	X	extr
S1294_SEQ_1294_PYLH01000301_1_1	?	0.159	NO	19.5	stable	10	53	-2.09996	0	45	HLA-A0201	0	0	[1, 0]	[596, 0]	0	1	0	5735.44	5.73544	1	1	1	MWTAAHGV	596.56	Unknown	0	Unknown	0	extr
S1294_SEQ_21294_PYLH01004370_1_2	?	0.105	NO	54.71	unstable	29	79	-1.22966	1	71	HLA-A0201	1	1	[1, 1]	[1944, 1881]	0	1	0	8872.08	8.87208	1	1	1	LFASFSPV	137.75	X	X	X	X	mito
S1294_SEQ_31294_PYLH01007162_1_2	?	0.252	NO	39.64	stable	39	89	-2.41359	4	81	HLA-A0201	2	4	[2, 2]	[2141, 2123]	0	1	0	10790	10.79	1	1	1	FLPYEFLA	62.8	CytoplasmicMembrane	9.55	Unknown	0	extr
S1295_SEQ_11295_PYLH01002224_1_6	?	0.297	NO	59.35	unstable	82	248	-2.80922	6	240	HLA-A0201	7	8	[1, 1]	[3382, 2878]	0	1	0	29487.1	29.4871	1	1	1	SLDYSFLL	52.69	X	X	X	X	extr
S1295_SEQ_1295_PYLH01000301_1_2	?	0.32	NO	53.02	unstable	35	112	-1.52741	3	104	HLA-A0201	0	2	0	0	0	1	0	12015.4	12.0154	1	1	1	LLLPVCVA	1612.37	Unknown	0	Unknown	0	extr
S1295_SEQ_21295_PYLH01004371_1_1	?	0.108	NO	46.18	unstable	147	478	-1.51438	11	470	HLA-A0201	7	9	[4, 3]	[3996, 2335]	0	1	0	53229.6	53.2296	1	1	1	LVCDVYPV	118.89	X	X	X	X	cyto
S1295_SEQ_31295_PYLH01007162_1_3	?	0.144	NO	79.07	unstable	49	115	-1.46935	8	107	HLA-A0201	4	6	[1, 1]	[2609, 2531]	0	1	0	13854.1	13.8541	1	1	1	FLLFFEFL	69.28	CytoplasmicMembrane	10	CytoplasmicMembrane	10	plas
S1296_SEQ_11296_PYLH01002224_1_7	?	0.229	NO	41.37	unstable	258	797	-2.05446	11	789	HLA-A0201	6	29	[4, 3]	[3610, 3343]	0	1	0	88534.8	88.5348	1	1	1	ALDVVMEV	39.52	X	X	X	X	extr
S1296_SEQ_1296_PYLH01000301_1_3	?	0.519	YES	49.06	unstable	23	68	0.234032	1	60	HLA-A0201	2	1	0	0	0	1	0	7509.74	7.50974	1	1	1	LAGSLQPV	319.61	Unknown	0	Unknown	0	extr
S1296_SEQ_21296_PYLH01004371_1_2	?	0.169	NO	25.5	stable	12	39	-0.89076	1	31	HLA-A0201	0	2	[1, 1]	[3548, 2920]	0	1	0	4893.83	4.89383	1	1	1	FIYFCFCV	77.87	X	X	X	X	extr
S1296_SEQ_31296_PYLH01007163_1_1	?	0.295	NO	46.22	unstable	135	385	-2.06336	6	377	HLA-A0201	15	18	[8, 8]	[15859, 15366]	0	1	0	42851.5	42.8515	1	1	1	LWAFLWSV	8.71	CytoplasmicMembrane	10	CytoplasmicMembrane	10	plas
S1297_SEQ_11297_PYLH01002224_1_8	?	0.255	NO	35.25	stable	41	137	-1.62431	4	129	HLA-A0201	2	4	[1, 1]	[617, 520]	0	1	0	14281.2	14.2812	1	1	1	KLDVILYL	29.18	X	X	X	X	extr
S1297_SEQ_1297_PYLH01000302_1_1	?	0.333	NO	55.45	unstable	87	267	-1.87935	4	259	HLA-A0201	4	2	[2, 2]	[1886, 1419]	0	1	0	29605.9	29.6059	1	1	1	LASLLPFV	32.13	CytoplasmicMembrane	9.55	Periplasmic	9.22	extr
S1297_SEQ_21297_PYLH01004372_1_1	?	0.347	NO	23.37	stable	23	58	-0.971352	3	50	HLA-A0201	2	3	[1, 1]	[2440, 2272]	0	1	0	6830.1	6.8301	1	1	1	LFEGPISL	142.82	X	X	X	X	extr
S1297_SEQ_31297_PYLH01007164_1_1	?	0.143	NO	46.17	unstable	11	33	-2.71176	0	25	HLA-A0201	0	0	0	0	0	1	0	3727.33	3.72733	1	1	1	YALGVALV	1899.61	CytoplasmicMembrane	9.55	Unknown	0	extr
S1298_SEQ_11298_PYLH01002224_1_9	?	0.229	NO	46.85	unstable	191	592	-1.96796	12	584	HLA-A0201	9	8	[3, 2]	[2029, 1429]	0	1	0	65272.7	65.2727	1	1	1	LLETNVSV	188.49	X	X	X	X	mito
S1298_SEQ_1298_PYLH01000303_1_1	?	0.245	NO	9.77	stable	14	39	-0.474284	1	31	HLA-A0201	0	1	[1, 1]	[1118, 945]	0	1	0	4905.78	4.90578	1	1	1	SLFPRYCV	385.41	Unknown	0	Unknown	0	extr
S1298_SEQ_21298_PYLH01004372_1_2	?	0.585	YES	62.31	unstable	65	184	-1.46059	3	176	HLA-A0201	3	1	[4, 3]	[7313, 5088]	0	1	0	21257.8	21.2578	1	1	1	FLFVCLFL	56.96	X	X	X	X	extr
S1298_SEQ_31298_PYLH01007164_1_2	?	0.529	YES	57.84	unstable	54	183	-1.70208	2	175	HLA-A0201	3	1	[1, 1]	[1273, 1164]	0	1	0	19973.9	19.9739	1	1	1	QLGVLLLV	476.44	CytoplasmicMembrane	9.55	Unknown	0	extr
S1299_SEQ_11299_PYLH01002224_1_10	?	0.113	NO	43.79	unstable	158	489	-1.74725	12	481	HLA-A0201	3	12	[1, 0]	[556, 0]	0	1	0	54341	54.341	1	1	0	SLDLVLAV	67.53	X	X	X	X	nucl
S1299_SEQ_1299_PYLH01000303_1_2	?	0.29	NO	20.63	stable	52	169	-1.43636	2	161	HLA-A0201	0	3	[2, 2]	[1770, 1674]	0	1	0	17972.8	17.9728	1	1	1	YLCVNASV	46.59	CytoplasmicMembrane	9.55	Unknown	0	extr
S1299_SEQ_21299_PYLH01004372_1_3	?	0.161	NO	43.47	unstable	28	81	-0.995213	3	73	HLA-A0201	3	2	[1, 1]	[3248, 3222]	0	1	0	9490.08	9.49008	1	1	1	MFALLFYV	8.2	X	X	X	X	extr
S1299_SEQ_31299_PYLH01007164_1_3	?	0.584	YES	67.85	unstable	26	58	-1.85357	0	50	HLA-A0201	2	0	[1, 1]	[2193, 1928]	0	1	0	6544.85	6.54485	1	1	1	VLICLPVL	803.16	CytoplasmicMembrane	9.55	CytoplasmicMembrane	9.82	extr
S13_SEQ_10013_PYLH01001996_1_16	?	0.125	NO	78.98	unstable	18	58	-1.81716	0	50	HLA-A0201	0	1	0	0	0	1	0	7119.56	7.11956	1	1	1	MRLCFYEI	6211.77	X	X	X	X	nucl
S13_SEQ_13_PYLH01000001_1_14	?	0.111	NO	56.26	unstable	44	119	-1.92814	1	111	HLA-A0201	0	1	0	0	0	1	0	13804.7	13.8047	1	1	1	ILRLVHTL	2230.83	Cytoplasmic	7.5	Unknown	0	cyto
S13_SEQ_20013_PYLH01003954_1_3	?	0.176	NO	48.4	unstable	98	282	-1.19626	9	274	HLA-A0201	2	1	[2, 2]	[2787, 2554]	0	1	0	31765.6	31.7656	1	1	1	VMSIIVYI	188.62	X	X	X	X	extr
S13_SEQ_30013_PYLH01006829_1_3	?	0.197	NO	42.73	unstable	34	158	-0.116973	2	150	HLA-A0201	2	5	[4, 3]	[4716, 4206]	0	1	0	16871.7	16.8717	1	1	1	FLTRCWCV	38.75	Unknown	0	Unknown	0	extr
S130_SEQ_10130_PYLH01002019_1_3	?	0.156	NO	30.91	stable	16	53	-0.372236	1	45	HLA-A0201	1	0	0	0	0	1	0	5858.7	5.8587	1	1	1	LLSFVHYV	21.17	X	X	X	X	cyto
S130_SEQ_130_PYLH01000022_1_1	?	0.236	NO	52.12	unstable	93	350	-0.782924	4	342	HLA-A0201	2	8	[7, 6]	[9996, 9302]	0	1	0	36597	36.597	1	1	1	SLLYIFVV	54.4	CytoplasmicMembrane	10	CytoplasmicMembrane	10	plas
S130_SEQ_20130_PYLH01003993_1_5	?	0.106	NO	61.01	unstable	40	116	-2.06754	0	108	HLA-A0201	2	3	[1, 1]	[2919, 2481]	0	1	0	13217.4	13.2174	1	1	1	FIFIFFSL	170.65	X	X	X	X	mito
S130_SEQ_30130_PYLH01006852_1_5	?	0.204	NO	86.5	unstable	35	134	-1.9592	2	126	HLA-A0201	2	1	0	0	0	1	0	15198	15.198	1	1	1	LLDIQWWV	14.84	Unknown	0	Unknown	0	extr
S1300_SEQ_11300_PYLH01002224_1_11	?	0.207	NO	15.43	stable	13	41	-2.09765	1	33	HLA-A0201	3	2	[1, 1]	[2512, 2283]	0	1	0	4681.69	4.68169	1	1	1	SLGRLWAL	248.45	X	X	X	X	extr
S1300_SEQ_1300_PYLH01000304_1_1	?	0.191	NO	42.97	unstable	28	82	-2.2365	3	74	HLA-A0201	2	3	0	0	0	1	0	9066.51	9.06651	1	1	1	RMEVSLPL	204.06	Cytoplasmic	7.5	Unknown	0	extr
S1300_SEQ_21300_PYLH01004373_1_1	?	0.285	NO	42.07	unstable	25	63	-1.54696	1	55	HLA-A0201	2	7	[1, 1]	[2734, 2535]	0	1	0	7334.81	7.33481	1	1	1	FLFLLFFA	24.35	X	X	X	X	extr
S1300_SEQ_31300_PYLH01007164_1_4	?	0.412	NO	36.03	stable	47	147	-1.70593	2	139	HLA-A0201	8	4	[2, 2]	[3490, 2937]	0	1	0	16366.2	16.3662	1	1	1	TMDVLFFL	35.25	CytoplasmicMembrane	9.55	CytoplasmicMembrane	9.82	extr
S1301_SEQ_11301_PYLH01002224_1_12	?	0.358	NO	40.96	unstable	45	155	-1.39254	1	147	HLA-A0201	3	5	[2, 1]	[2774, 2241]	0	1	0	17620.7	17.6207	1	1	1	FLCLCLSL	97.91	X	X	X	X	extr
S1301_SEQ_1301_PYLH01000304_1_2	?	0.193	NO	56.02	unstable	33	113	-1.97156	1	105	HLA-A0201	2	0	0	0	0	1	0	12947.8	12.9478	1	1	1	LMRDGLPV	608.91	Cytoplasmic	7.5	Unknown	0	cyto
S1301_SEQ_21301_PYLH01004373_1_2	?	0.196	NO	34.88	stable	16	56	-1.11749	2	48	HLA-A0201	3	3	[2, 1]	[1875, 999]	0	1	0	6463.89	6.46389	1	1	1	VLIEFLLV	52.73	X	X	X	X	extr
S1301_SEQ_31301_PYLH01007165_1_1	?	0.772	YES	30.93	stable	268	883	-0.786482	17	875	HLA-A0201	6	15	[3, 3]	[5075, 4820]	0	1	0	91752.1	91.7521	1	1	1	YLGVNATV	73.95	Unknown	0	Unknown	0	extr
S1302_SEQ_11302_PYLH01002224_1_13	?	0.237	NO	62.41	unstable	32	103	-1.58036	4	95	HLA-A0201	2	2	[1, 1]	[1331, 941]	0	1	0	12084.1	12.0841	1	1	1	YMSVVCTL	151	X	X	X	X	extr
S1302_SEQ_1302_PYLH01000304_1_3	?	0.138	NO	50.41	unstable	49	117	-1.15903	2	109	HLA-A0201	1	2	[1, 1]	[1329, 643]	0	1	0	13589.8	13.5898	1	1	1	LAPNTVYL	995.97	CytoplasmicMembrane	9.55	Unknown	0	extr
S1302_SEQ_21302_PYLH01004373_1_3	?	0.119	NO	41.71	unstable	15	61	-0.688497	2	53	HLA-A0201	1	3	[1, 1]	[1888, 1798]	0	1	0	7522.06	7.52206	1	1	1	GMFIILYI	136.33	X	X	X	X	extr
S1302_SEQ_31302_PYLH01007166_1_1	?	0.375	NO	34.63	stable	17	56	-1.81316	1	48	HLA-A0201	1	2	0	0	0	1	0	6088.1	6.0881	1	1	1	FLCGEDRV	1128.83	Unknown	0	Unknown	0	extr
S1303_SEQ_11303_PYLH01002224_1_14	?	0.137	NO	37.96	stable	14	53	-2.05896	1	45	HLA-A0201	0	0	[1, 0]	[622, 0]	0	1	0	5722.52	5.72252	1	1	1	MPSGDAMI	15387.1	X	X	X	X	cyto_nucl
S1303_SEQ_1303_PYLH01000304_1_4	?	0.128	NO	59.33	unstable	96	303	-1.46972	7	295	HLA-A0201	2	6	[2, 2]	[4117, 3609]	0	1	0	34384.7	34.3847	1	1	1	FLVAVMSL	107.15	Cytoplasmic	7.5	Unknown	0	plas
S1303_SEQ_21303_PYLH01004373_1_4	?	0.593	YES	53.42	unstable	33	83	-1.75118	2	75	HLA-A0201	3	10	[2, 2]	[4176, 3714]	0	1	0	9444.99	9.44499	1	1	1	FLIAHLIV	18.85	X	X	X	X	plas
S1303_SEQ_31303_PYLH01007166_1_2	?	0.486	NO	46.1	unstable	80	327	-1.54287	3	319	HLA-A0201	1	6	[2, 2]	[3619, 3062]	0	1	0	33497.1	33.4971	1	1	1	LLGCCHLL	459.34	Unknown	0	Extracellular	9.64	plas
S1304_SEQ_11304_PYLH01002225_1_1	?	0.103	NO	51.07	unstable	12	37	-1.89866	1	29	HLA-A0201	1	0	0	0	0	1	0	4553.29	4.55329	1	1	1	LYDNFYRM	1694.84	X	X	X	X	extr
S1304_SEQ_1304_PYLH01000304_1_5	?	0.491	NO	40.48	unstable	84	337	-1.12288	3	329	HLA-A0201	3	6	[3, 3]	[6432, 6344]	0	1	0	34000	34	1	1	1	CLSFLFLL	391.02	CytoplasmicMembrane	9.35	CytoplasmicMembrane	9.46	extr
S1304_SEQ_21304_PYLH01004374_1_1	?	0.171	NO	47.94	unstable	28	85	-0.743602	0	77	HLA-A0201	4	3	[1, 1]	[2883, 2843]	0	1	0	9376.23	9.37623	1	1	1	LLLNEMPV	124.88	X	X	X	X	plas
S1304_SEQ_31304_PYLH01007166_1_3	?	0.837	YES	46.77	unstable	65	210	0.0644223	1	202	HLA-A0201	0	7	[2, 2]	[3506, 3449]	0	1	0	21768.2	21.7682	1	1	1	ALCCCPSV	130.2	Unknown	0	Periplasmic	9.84	extr
S1305_SEQ_11305_PYLH01002225_1_2	?	0.121	NO	48.29	unstable	24	69	-1.74563	3	61	HLA-A0201	1	1	0	0	0	1	0	8554.28	8.55428	1	1	1	FLTCLVSI	67.7	X	X	X	X	cyto
S1305_SEQ_1305_PYLH01000305_1_1	?	0.136	NO	34.17	stable	120	410	-0.579461	15	402	HLA-A0201	6	10	[4, 3]	[4765, 4484]	0	1	0	43396.9	43.3969	1	1	1	YLSSGVVV	71.08	Unknown	0	Unknown	0	plas
S1305_SEQ_21305_PYLH01004374_1_2	?	0.325	NO	53.18	unstable	34	76	-1.778	1	68	HLA-A0201	1	3	[2, 2]	[2506, 2275]	0	1	0	8866.32	8.86632	1	1	1	FVFFVVVV	401.27	X	X	X	X	extr
S1305_SEQ_31305_PYLH01007167_1_1	?	0.843	YES	36.92	stable	119	390	-1.66326	11	382	HLA-A0201	6	5	[1, 1]	[599, 509]	0	1	0	44095.1	44.0951	1	1	1	LLRIIFNL	367.23	Unknown	0	Cytoplasmic	8.96	mito
S1306_SEQ_11306_PYLH01002225_1_3	?	0.212	NO	33.65	stable	67	244	-1.80505	5	236	HLA-A0201	4	14	[5, 5]	[7390, 7211]	0	1	0	26930.7	26.9307	1	1	1	KLWDYVAM	115.33	X	X	X	X	plas
S1306_SEQ_1306_PYLH01000306_1_1	?	0.162	NO	56.15	unstable	41	130	-1.8519	3	122	HLA-A0201	2	4	[2, 1]	[2223, 1488]	0	1	0	13537.6	13.5376	1	1	1	YLSGELLL	213.24	CytoplasmicMembrane	9.55	CytoplasmicMembrane	9.82	extr
S1306_SEQ_21306_PYLH01004375_1_1	?	0.26	NO	45.93	unstable	15	42	-0.779057	2	34	HLA-A0201	4	1	[1, 1]	[2142, 2052]	0	1	0	4891.72	4.89172	1	1	1	SLEALPAV	48.65	X	X	X	X	extr
S1306_SEQ_31306_PYLH01007168_1_1	?	0.841	YES	44.64	unstable	51	149	-1.08735	3	141	HLA-A0201	2	2	[2, 1]	[1042, 599]	0	1	0	16032.3	16.0323	1	1	1	KLNDFFGI	226.04	CytoplasmicMembrane	9.55	Unknown	0	mito
S1307_SEQ_11307_PYLH01002226_1_1	?	0.118	NO	55.12	unstable	25	89	-2.47953	0	81	HLA-A0201	0	2	0	0	0	1	0	10031.1	10.0311	1	1	1	LDALPTFA	4227.26	X	X	X	X	extr
S1307_SEQ_1307_PYLH01000306_1_2	?	0.12	NO	81.65	unstable	50	163	-1.71984	2	155	HLA-A0201	0	2	0	0	0	1	0	18247.7	18.2477	1	1	1	ALWKVNFP	3267.42	Cytoplasmic	7.5	Unknown	0	nucl
S1307_SEQ_21307_PYLH01004375_1_2	?	0.273	NO	40.04	unstable	28	92	-0.793581	3	84	HLA-A0201	2	3	[3, 2]	[6658, 5008]	0	1	0	10176.1	10.1761	1	1	1	TLSFFFFV	33.25	X	X	X	X	plas
S1307_SEQ_31307_PYLH01007168_1_2	?	0.156	NO	52.28	unstable	44	143	-1.92185	0	135	HLA-A0201	4	5	[3, 2]	[5572, 4552]	0	1	0	15758.6	15.7586	1	1	1	LLFFFPSL	152.44	CytoplasmicMembrane	10	CytoplasmicMembrane	10	plas
S1308_SEQ_11308_PYLH01002226_1_2	?	0.124	NO	26.57	stable	19	55	-1.64256	1	47	HLA-A0201	0	1	[1, 1]	[2195, 1637]	0	1	0	6071.88	6.07188	1	1	1	FFSCLFVV	375.39	X	X	X	X	extr
S1308_SEQ_1308_PYLH01000306_1_3	?	0.249	NO	46.11	unstable	39	112	-1.20888	3	104	HLA-A0201	2	2	0	0	0	1	0	13185.9	13.1859	1	1	1	MTDQSIPV	1017.16	Unknown	0	Unknown	0	cyto_nucl
S1308_SEQ_21308_PYLH01004375_1_3	?	0.255	NO	38.59	stable	134	407	-2.0827	19	399	HLA-A0201	4	11	0	0	0	1	0	46267.4	46.2674	1	1	1	ALALLPEV	55.85	X	X	X	X	cyto
S1308_SEQ_31308_PYLH01007168_1_3	?	0.479	NO	63.69	unstable	19	66	-0.884114	2	58	HLA-A0201	1	3	[2, 2]	[2468, 2264]	0	1	0	7339.83	7.33983	1	1	1	GLLPFCFI	209.75	Unknown	0	Unknown	0	extr
S1309_SEQ_11309_PYLH01002226_1_3	?	0.317	NO	39.9	stable	29	91	-1.36602	1	83	HLA-A0201	2	2	[2, 2]	[4098, 4036]	0	1	0	9114.8	9.1148	1	1	1	IMRGIVPV	169.61	X	X	X	X	extr
S1309_SEQ_1309_PYLH01000307_1_1	?	0.114	NO	69.17	unstable	52	161	-0.446145	6	153	HLA-A0201	0	2	[1, 1]	[1230, 941]	0	1	0	18324.6	18.3246	1	1	1	SIAFSAYL	2131.98	Unknown	0	Unknown	0	extr
S1309_SEQ_21309_PYLH01004375_1_4	?	0.247	NO	26.48	stable	26	73	-2.07155	4	65	HLA-A0201	2	4	[2, 2]	[3766, 2896]	0	1	0	8072.32	8.07232	1	1	1	FLFFFFFL	20.49	X	X	X	X	plas
S1309_SEQ_31309_PYLH01007169_1_1	?	0.156	NO	50.35	unstable	42	137	-1.95664	0	129	HLA-A0201	2	5	[3, 2]	[3619, 2599]	0	1	0	15005.7	15.0057	1	1	1	MLSCIGTV	260.86	CytoplasmicMembrane	9.55	CytoplasmicMembrane	9.82	plas
S131_SEQ_10131_PYLH01002020_1_1	?	0.114	NO	50.2	unstable	174	527	-2.16406	7	519	HLA-A0201	5	10	0	0	0	1	0	60170.2	60.1702	1	1	1	FLEDMEEI	108.14	X	X	X	X	cyto_nucl
S131_SEQ_131_PYLH01000022_1_2	?	0.15	NO	55.01	unstable	103	284	-2.08882	3	276	HLA-A0201	2	6	[3, 2]	[3831, 2707]	0	1	0	31456.3	31.4563	1	1	1	LLALVLEV	83.36	CytoplasmicMembrane	9.55	CytoplasmicMembrane	9.82	plas
S131_SEQ_20131_PYLH01003994_1_1	?	0.102	NO	49.12	unstable	248	745	-1.64409	17	737	HLA-A0201	3	9	[3, 2]	[2048, 1521]	0	1	0	82780.6	82.7806	1	1	1	ILLSSLFV	32.47	X	X	X	X	nucl
S131_SEQ_30131_PYLH01006852_1_6	?	0.203	NO	61.92	unstable	34	110	-1.55695	3	102	HLA-A0201	0	1	0	0	0	1	0	11985.7	11.9857	1	1	1	YMLCALGV	18.78	Unknown	0	Unknown	0	extr
S1310_SEQ_11310_PYLH01002227_1_1	?	0.17	NO	50.84	unstable	29	90	-1.48117	1	82	HLA-A0201	0	3	[1, 1]	[934, 922]	0	1	0	9362.54	9.36254	1	1	1	AMPAAVSV	1314.21	X	X	X	X	mito
S1310_SEQ_1310_PYLH01000307_1_2	?	0.515	YES	26.96	stable	25	82	-1.22337	2	74	HLA-A0201	0	2	[1, 1]	[1467, 1337]	0	1	0	9096.36	9.09636	1	1	1	SLVGHHFI	4591.99	Unknown	0	Unknown	0	extr
S1310_SEQ_21310_PYLH01004376_1_1	?	0.101	NO	20.43	stable	27	83	-0.643079	2	75	HLA-A0201	2	6	[2, 2]	[5448, 4874]	0	1	0	9686.61	9.68661	1	1	1	FLFTTVRV	37.89	X	X	X	X	plas
S1310_SEQ_31310_PYLH01007169_1_2	?	0.649	YES	48.76	unstable	25	83	-0.644801	3	75	HLA-A0201	2	5	[3, 3]	[4874, 4661]	0	1	0	9327.22	9.32722	1	1	1	GLLPFCFI	209.75	CytoplasmicMembrane	9.55	CytoplasmicMembrane	9.82	plas
S1311_SEQ_11311_PYLH01002227_1_2	?	0.204	NO	81.57	unstable	22	63	-3.40106	1	55	HLA-A0201	1	1	[1, 1]	[779, 534]	0	1	0	7026.19	7.02619	1	1	1	VLCGLPRV	275.25	X	X	X	X	nucl
S1311_SEQ_1311_PYLH01000308_1_1	?	0.805	YES	40.98	unstable	74	241	0.712311	2	233	HLA-A0201	1	4	[2, 2]	[3901, 3453]	0	1	0	23838.1	23.8381	1	1	1	ALCCCPSV	130.2	Unknown	0	Unknown	0	extr
S1311_SEQ_21311_PYLH01004376_1_2	?	0.29	NO	30.86	stable	109	334	-1.65098	14	326	HLA-A0201	7	11	[5, 4]	[6580, 5912]	0	0	0	38090.4	38.0904	1	0	1	YQLLLFFV	39.31	X	X	X	X	extr
S1311_SEQ_31311_PYLH01007169_1_3	?	0.238	NO	47.02	unstable	18	48	-2.6147	2	40	HLA-A0201	1	3	[2, 2]	[2313, 2056]	0	1	0	5730.04	5.73004	1	1	1	LLFPFLML	113.2	CytoplasmicMembrane	9.55	CytoplasmicMembrane	9.82	extr
S1312_SEQ_11312_PYLH01002227_1_3	?	0.154	NO	62.31	unstable	28	90	-1.77505	0	82	HLA-A0201	0	2	[1, 0]	[731, 0]	0	1	0	9624.09	9.62409	1	1	1	FLRHLVPA	237.15	X	X	X	X	extr
S1312_SEQ_1312_PYLH01000308_1_2	?	0.312	NO	53.95	unstable	64	182	-1.07332	1	174	HLA-A0201	5	8	[4, 4]	[7175, 6488]	0	1	0	19714.3	19.7143	1	1	1	CLLPWIGV	209.69	CytoplasmicMembrane	9.55	CytoplasmicMembrane	9.86	plas
S1312_SEQ_21312_PYLH01004376_1_3	?	0.107	NO	79.18	unstable	15	46	-3.84245	1	38	HLA-A0201	0	2	0	0	0	1	0	5704.42	5.70442	1	1	1	IILALHNV	1540.66	X	X	X	X	extr
S1312_SEQ_31312_PYLH01007170_1_1	?	0.121	NO	47.06	unstable	164	500	-1.64514	7	492	HLA-A0201	6	13	[4, 4]	[4151, 3774]	0	1	0	54995.7	54.9957	1	1	1	LWAAPTLV	210.39	Cytoplasmic	7.5	Cytoplasmic	8.96	cyto
S1313_SEQ_11313_PYLH01002227_1_4	?	0.15	NO	38.69	stable	27	64	-2.279	1	56	HLA-A0201	0	4	0	0	0	1	0	7311.65	7.31165	1	1	1	MEHVIPSV	1712.53	X	X	X	X	extr
S1313_SEQ_1313_PYLH01000308_1_3	?	0.163	NO	61.94	unstable	33	154	-1.99558	0	146	HLA-A0201	0	0	[1, 0]	[604, 0]	0	1	0	16714.8	16.7148	1	1	1	RMPFCAPI	536.93	Unknown	0	Unknown	0	nucl
S1313_SEQ_21313_PYLH01004377_1_1	?	0.161	NO	41.84	unstable	134	405	-1.75082	16	397	HLA-A0201	2	8	0	0	0	1	0	46728.6	46.7286	1	0	1	NLEQLFSI	393.21	X	X	X	X	mito
S1313_SEQ_31313_PYLH01007170_1_2	?	0.153	NO	66.36	unstable	36	112	-1.80598	1	104	HLA-A0201	0	1	0	0	0	1	0	12595.6	12.5956	1	1	1	RLHDLSSV	816.05	Unknown	0	Unknown	0	mito
S1314_SEQ_11314_PYLH01002228_1_1	?	0.185	NO	37.32	stable	115	356	-1.7758	11	348	HLA-A0201	9	24	[9, 9]	[15051, 15041]	0	1	0	39051.6	39.0516	1	1	1	LLFGTLPL	111.29	X	X	X	X	plas
S1314_SEQ_1314_PYLH01000308_1_4	?	0.353	NO	68	unstable	36	101	-1.47669	3	93	HLA-A0201	1	1	0	0	0	1	0	11575.3	11.5753	1	1	1	MLWLWMWC	1062.41	CytoplasmicMembrane	9.55	CytoplasmicMembrane	9.82	extr
S1314_SEQ_21314_PYLH01004378_1_1	?	0.143	NO	57.54	unstable	17	33	0.2039	6	25	HLA-A0201	0	2	[1, 1]	[1971, 1489]	0	1	0	4250.9	4.2509	1	1	1	FVFDLFFY	918.5	X	X	X	X	extr
S1314_SEQ_31314_PYLH01007170_1_3	?	0.117	NO	51.96	unstable	86	272	-1.9555	3	264	HLA-A0201	3	5	0	0	0	1	0	31413.7	31.4137	1	1	1	FLMAILDV	12.57	Cytoplasmic	7.5	Unknown	0	mito
S1315_SEQ_11315_PYLH01002229_1_1	?	0.132	NO	32.24	stable	12	40	-2.48094	0	32	HLA-A0201	0	1	0	0	0	1	0	4558.35	4.55835	1	1	1	RLLPQLRV	1064.68	X	X	X	X	extr
S1315_SEQ_1315_PYLH01000309_1_1	?	0.703	YES	38.71	stable	22	80	-2.23386	2	72	HLA-A0201	1	2	[2, 1]	[2578, 1702]	0	1	0	8827.52	8.82752	1	1	1	CLFTCVWV	106.05	CytoplasmicMembrane	9.55	Unknown	0	extr
S1315_SEQ_21315_PYLH01004378_1_2	?	0.091	NO	40.59	unstable	23	65	-1.16907	2	57	HLA-A0201	0	3	[1, 1]	[3684, 3489]	0	1	0	7694.22	7.69422	1	1	1	VLQCLLSV	269.24	X	X	X	X	cyto
S1315_SEQ_31315_PYLH01007170_1_4	?	0.12	NO	48.56	unstable	57	193	-1.95397	2	185	HLA-A0201	1	2	0	0	0	1	0	22311.9	22.3119	1	1	1	NLVEWISV	178.77	Cytoplasmic	7.5	Unknown	0	nucl
S1316_SEQ_11316_PYLH01002229_1_2	?	0.108	NO	50.48	unstable	247	782	-1.89124	17	774	HLA-A0201	5	8	0	0	0	1	0	89208.8	89.2088	1	0	1	SVLALWLV	364.88	X	X	X	X	nucl
S1316_SEQ_1316_PYLH01000309_1_2	?	0.107	NO	41.22	unstable	15	48	-1.45358	0	40	HLA-A0201	0	1	0	0	0	1	0	5504.25	5.50425	1	1	1	GVMNQLWV	584.64	Extracellular	8.91	Unknown	0	cyto
S1316_SEQ_21316_PYLH01004378_1_3	?	0.134	NO	44.28	unstable	134	363	-2.14872	5	355	HLA-A0201	6	6	[1, 1]	[755, 653]	0	1	0	40011.2	40.0112	1	1	1	YLFETNAI	64.9	X	X	X	X	cyto
S1316_SEQ_31316_PYLH01007171_1_1	?	0.125	NO	28.73	stable	28	112	-1.42298	3	104	HLA-A0201	1	0	0	0	0	1	0	12983.5	12.9835	1	1	1	NLVEWISV	178.77	Cytoplasmic	7.5	Unknown	0	extr
S1317_SEQ_11317_PYLH01002229_1_3	?	0.366	NO	29.73	stable	37	80	-0.577453	1	72	HLA-A0201	0	2	[1, 1]	[1628, 1620]	0	1	0	9254.73	9.25473	1	1	1	FLPFSAFL	33.2	X	X	X	X	mito
S1317_SEQ_1317_PYLH01000309_1_3	?	0.161	NO	59.72	unstable	46	148	-2.10079	4	140	HLA-A0201	2	4	[3, 3]	[4214, 3820]	0	1	0	17058.1	17.0581	1	1	1	FLFHLFFL	9.59	CytoplasmicMembrane	9.55	CytoplasmicMembrane	9.82	plas
S1317_SEQ_21317_PYLH01004380_1_1	?	0.248	NO	36.42	stable	19	65	-0.836469	2	57	HLA-A0201	1	2	[1, 1]	[853, 718]	0	1	0	7164.36	7.16436	1	1	1	FVFHCFVV	165.91	X	X	X	X	extr
S1317_SEQ_31317_PYLH01007171_1_2	?	0.105	NO	49.08	unstable	36	123	-2.37086	0	115	HLA-A0201	0	0	0	0	0	1	0	13528.6	13.5286	1	1	1	ILMAGGVP	13085.7	Cytoplasmic	7.5	Unknown	0	extr
S1318_SEQ_11318_PYLH01002229_1_4	?	0.157	NO	24.45	stable	25	90	-1.85526	1	82	HLA-A0201	3	6	[2, 2]	[6982, 6850]	0	1	0	10584	10.584	1	1	1	LFPLCVYV	53.99	X	X	X	X	plas
S1318_SEQ_1318_PYLH01000309_1_4	?	0.106	NO	48.62	unstable	30	94	-0.87865	1	86	HLA-A0201	1	0	0	0	0	1	0	10783	10.783	1	1	1	MHVEFFSI	4698.19	Unknown	0	Unknown	0	extr
S1318_SEQ_21318_PYLH01004380_1_2	?	0.102	NO	78.96	unstable	37	90	-2.46548	0	82	HLA-A0201	1	2	[1, 1]	[1676, 1252]	0	1	0	10694.5	10.6945	1	1	1	FLFGGADL	351.61	X	X	X	X	plas
S1318_SEQ_31318_PYLH01007171_1_3	?	0.16	NO	36.67	stable	27	82	-1.75847	1	74	HLA-A0201	2	2	[1, 1]	[621, 615]	0	1	0	8820	8.82	1	1	1	MWDETLTV	50.23	Unknown	0	Unknown	0	cyto
S1319_SEQ_11319_PYLH01002229_1_5	?	0.262	NO	44.75	unstable	226	633	-1.40069	11	625	HLA-A0201	3	9	[3, 3]	[2280, 2274]	0	1	0	71090.9	71.0909	1	1	1	YLAGAWAL	33.9	X	X	X	X	cyto_nucl
S1319_SEQ_1319_PYLH01000310_1_1	?	0.105	NO	45.26	unstable	165	549	-0.0634943	14	541	HLA-A0201	1	5	[1, 0]	[570, 0]	0	1	0	59470.9	59.4709	1	1	1	YLGVNAIV	166.36	Unknown	0	Extracellular	9.64	nucl
S1319_SEQ_21319_PYLH01004380_1_3	?	0.11	NO	52.46	unstable	31	102	-0.97265	3	94	HLA-A0201	1	0	[2, 1]	[3737, 2333]	0	1	0	11431.1	11.4311	1	1	1	ILVSYCFL	301.58	X	X	X	X	mito
S1319_SEQ_31319_PYLH01007172_1_1	?	0.177	NO	76.4	unstable	32	98	-0.853373	2	90	HLA-A0201	0	0	[1, 1]	[1504, 1201]	0	1	0	10933.6	10.9336	1	1	1	AMSVCVCM	4140.17	Unknown	0	Unknown	0	extr
S132_SEQ_10132_PYLH01002020_1_2	?	0.101	NO	27.48	stable	155	471	-1.01773	13	463	HLA-A0201	13	19	[10, 9]	[21721, 18245]	0	1	0	52046.6	52.0466	1	1	1	YLLLLSGV	41.38	X	X	X	X	plas
S132_SEQ_132_PYLH01000022_1_3	?	0.156	NO	67.04	unstable	56	154	-1.88335	2	146	HLA-A0201	0	0	0	0	0	1	0	17431	17.431	1	1	1	FLPLNGWS	14736.5	Unknown	0	Unknown	0	nucl
S132_SEQ_20132_PYLH01003994_1_2	?	0.107	NO	79.17	unstable	17	53	-2.60918	1	45	HLA-A0201	0	0	0	0	0	1	0	6929.98	6.92998	1	1	1	RVYAYLCM	10889.1	X	X	X	X	extr
S132_SEQ_30132_PYLH01006852_1_7	?	0.225	NO	44.25	unstable	20	88	-3.04655	1	80	HLA-A0201	1	0	0	0	0	1	0	9772.77	9.77277	1	1	1	WMAPIVGA	2912.52	Cytoplasmic	7.5	Unknown	0	mito
S1320_SEQ_11320_PYLH01002229_1_6	?	0.259	NO	53.36	unstable	11	32	-1.24877	0	24	HLA-A0201	0	2	[1, 1]	[2969, 2583]	0	1	0	3534.44	3.53444	1	1	1	SLSVVVVV	516.73	X	X	X	X	extr
S1320_SEQ_1320_PYLH01000311_1_1	?	0.111	NO	35.27	stable	22	87	-2.85619	0	79	HLA-A0201	0	0	0	0	0	1	0	10087.3	10.0873	1	1	1	GLNDFLTM	2426.33	Cytoplasmic	7.5	Unknown	0	nucl
S1320_SEQ_21320_PYLH01004381_1_1	?	0.328	NO	47.31	unstable	35	96	-1.79578	0	88	HLA-A0201	2	3	[2, 2]	[2310, 1869]	0	1	0	10543.7	10.5437	1	1	1	RLFVLFFI	104.22	X	X	X	X	extr
S1320_SEQ_31320_PYLH01007172_1_2	?	0.359	NO	15.48	stable	13	47	-0.70723	1	39	HLA-A0201	1	1	[1, 1]	[1657, 1389]	0	1	0	4850.66	4.85066	1	1	1	MCAGIVAL	2319.62	CytoplasmicMembrane	9.55	CytoplasmicMembrane	9.82	extr
S1321_SEQ_11321_PYLH01002229_1_7	?	0.133	NO	46.57	unstable	55	170	-1.85227	3	162	HLA-A0201	0	0	0	0	0	1	0	19120.3	19.1203	1	1	1	MNQFELFV	899.69	X	X	X	X	nucl
S1321_SEQ_1321_PYLH01000311_1_2	?	0.1	NO	33.46	stable	10	49	-2.60494	0	41	HLA-A0201	0	0	0	0	0	1	0	5827.66	5.82766	1	1	1	MQASDRYV	10382.1	Cytoplasmic	7.5	Unknown	0	nucl
S1321_SEQ_21321_PYLH01004381_1_2	?	0.141	NO	27.68	stable	33	112	-0.907867	0	104	HLA-A0201	0	0	0	0	0	1	0	12685.4	12.6854	1	1	1	CMALSHSL	4788.4	X	X	X	X	nucl
S1321_SEQ_31321_PYLH01007173_1_1	?	0.275	NO	44.39	unstable	42	111	-2.03212	4	103	HLA-A0201	2	7	[2, 2]	[3362, 3300]	0	1	0	12211.7	12.2117	1	1	1	VLWLSAPI	381.35	CytoplasmicMembrane	9.55	CytoplasmicMembrane	9.82	plas
S1322_SEQ_11322_PYLH01002229_1_8	?	0.217	NO	37.22	stable	20	72	-1.30096	1	64	HLA-A0201	1	4	[1, 1]	[2010, 1856]	0	1	0	8824.57	8.82457	1	1	1	YLFLFFFI	25.34	X	X	X	X	extr
S1322_SEQ_1322_PYLH01000311_1_3	?	0.108	NO	39.92	stable	44	124	-0.63765	6	116	HLA-A0201	2	2	[1, 1]	[1322, 1280]	0	1	0	13961.8	13.9618	1	1	1	LQVAVYSV	1690.66	Cytoplasmic	7.5	Unknown	0	extr
S1322_SEQ_21322_PYLH01004381_1_3	?	0.133	NO	104.12	unstable	44	113	-2.12746	1	105	HLA-A0201	0	1	0	0	0	1	0	13256.3	13.2563	1	1	1	QYEHICVV	3404.82	X	X	X	X	nucl
S1322_SEQ_31322_PYLH01007174_1_1	?	0.229	NO	46.66	unstable	18	40	0.280563	3	32	HLA-A0201	1	3	[1, 1]	[1601, 1415]	0	1	0	4779.56	4.77956	1	1	1	FMHVSIYL	29	CytoplasmicMembrane	9.55	Unknown	0	extr
S1323_SEQ_11323_PYLH01002229_1_9	?	0.136	NO	15.56	stable	22	56	-0.873579	1	48	HLA-A0201	2	2	[2, 1]	[2522, 1709]	0	1	0	6654.69	6.65469	1	1	1	FFSFFFFV	139.75	X	X	X	X	extr
S1323_SEQ_1323_PYLH01000311_1_4	?	0.124	NO	30.16	stable	53	181	-1.59719	5	173	HLA-A0201	1	2	[1, 0]	[861, 0]	0	1	0	20849.8	20.8498	1	1	1	FLNVPISV	28.35	Cytoplasmic	7.5	Unknown	0	cyto
S1323_SEQ_21323_PYLH01004381_1_4	?	0.114	NO	60.38	unstable	36	83	-2.73771	1	75	HLA-A0201	1	0	[1, 1]	[2092, 2042]	0	1	0	9523.05	9.52305	1	1	1	FFFNAFPV	731.58	X	X	X	X	nucl
S1323_SEQ_31323_PYLH01007174_1_2	?	0.219	NO	42.33	unstable	14	61	-0.527852	0	53	HLA-A0201	0	0	[1, 0]	[595, 0]	0	1	0	7008.74	7.00874	1	1	1	FFFSVVAV	1655.45	Unknown	0	Unknown	0	extr
S1324_SEQ_11324_PYLH01002229_1_10	?	0.104	NO	37.09	stable	38	130	-2.22402	1	122	HLA-A0201	1	1	[1, 0]	[547, 0]	0	1	0	14540.1	14.5401	1	1	1	FSYCLHCV	2045.72	X	X	X	X	nucl
S1324_SEQ_1324_PYLH01000311_1_5	?	0.252	NO	42.9	unstable	20	65	-1.22302	0	57	HLA-A0201	0	1	0	0	0	1	0	7600.67	7.60067	1	1	1	MYGKVWIA	1290.56	Cytoplasmic	7.5	Unknown	0	cyto
S1324_SEQ_21324_PYLH01004381_1_5	?	0.151	NO	28.93	stable	18	40	-0.310876	3	32	HLA-A0201	3	2	[1, 1]	[2411, 2192]	0	1	0	4688.51	4.68851	1	1	1	ILFYFFSA	117.74	X	X	X	X	extr
S1324_SEQ_31324_PYLH01007174_1_3	?	0.105	NO	46	unstable	196	580	-1.43795	16	572	HLA-A0201	4	9	0	0	1	0	0	65948.6	65.9486	1	0	1	FLEVETPV	17.75	Cytoplasmic	10	Cytoplasmic	10	cyto
S1325_SEQ_11325_PYLH01002229_1_11	?	0.163	NO	50.15	unstable	148	434	-1.41151	17	426	HLA-A0201	4	10	[4, 3]	[2652, 2361]	0	1	0	48298.7	48.2987	1	1	1	LMCYFPHL	70.78	X	X	X	X	cyto_nucl
S1325_SEQ_1325_PYLH01000311_1_6	?	0.15	NO	58.7	unstable	27	104	-2.53742	2	96	HLA-A0201	0	0	0	0	0	1	0	11815.1	11.8151	1	1	1	LSWEMICV	1268.62	Unknown	0	Unknown	0	mito
S1325_SEQ_21325_PYLH01004382_1_1	?	0.292	NO	27.41	stable	10	45	-0.992208	4	37	HLA-A0201	1	3	[1, 1]	[2946, 2866]	0	1	0	5590.77	5.59077	1	1	1	LLICMFFA	217.25	X	X	X	X	extr
S1325_SEQ_31325_PYLH01007174_1_4	?	0.123	NO	56.69	unstable	19	66	-1.90924	2	58	HLA-A0201	1	3	[1, 1]	[2063, 1644]	0	1	0	7334.54	7.33454	1	1	1	FLFACCWL	21.87	CytoplasmicMembrane	9.55	CytoplasmicMembrane	9.82	plas
S1326_SEQ_11326_PYLH01002229_1_12	?	0.156	NO	22.34	stable	30	79	-2.24795	2	71	HLA-A0201	2	5	[2, 2]	[5401, 4954]	0	1	0	9181.88	9.18188	1	1	1	FLKLVIYL	53.32	X	X	X	X	plas
S1326_SEQ_1326_PYLH01000311_1_7	?	0.105	NO	60.3	unstable	60	168	-0.941525	1	160	HLA-A0201	0	0	0	0	0	1	0	18573.2	18.5732	1	1	1	QSQCCLSV	9153.73	Unknown	0	Unknown	0	extr
S1326_SEQ_21326_PYLH01004382_1_2	?	0.123	NO	55.94	unstable	115	351	-2.63952	3	343	HLA-A0201	0	2	0	0	0	1	0	41319.9	41.3199	1	1	1	YLMQLDAL	110.53	X	X	X	X	cyto_nucl
S1326_SEQ_31326_PYLH01007174_1_5	?	0.099	NO	8.37	stable	16	48	-1.04358	2	40	HLA-A0201	0	0	0	0	0	1	0	5305.38	5.30538	1	1	1	YLCVCAFK	5666.46	Unknown	0	Unknown	0	extr
S1327_SEQ_11327_PYLH01002229_1_13	?	0.465	YES	16.19	stable	18	55	-1.06359	2	47	HLA-A0201	0	0	[1, 1]	[1201, 812]	0	1	0	6195.04	6.19504	1	1	1	CLFAQAFA	2178.01	X	X	X	X	extr
S1327_SEQ_1327_PYLH01000311_1_8	?	0.757	YES	46.84	unstable	14	48	-2.36437	1	40	HLA-A0201	1	2	[1, 1]	[2155, 2104]	0	1	0	5235.26	5.23526	1	1	1	LLVVVMWV	425.7	CytoplasmicMembrane	9.55	Unknown	0	extr
S1327_SEQ_21327_PYLH01004382_1_3	?	0.115	NO	20.39	stable	13	34	-1.95856	0	26	HLA-A0201	0	1	[1, 1]	[1465, 1325]	0	1	0	4026.78	4.02678	1	1	1	MPLFFFFL	905.57	X	X	X	X	extr
S1327_SEQ_31327_PYLH01007174_1_6	?	0.159	NO	68.31	unstable	28	75	-1.86405	1	67	HLA-A0201	1	1	[1, 1]	[1111, 954]	0	1	0	8190.34	8.19034	1	1	1	TLSFLVPL	277.62	Unknown	0	Unknown	0	mito
S1328_SEQ_11328_PYLH01002229_1_14	?	0.144	NO	67.04	unstable	21	51	-0.449437	1	43	HLA-A0201	1	0	[1, 1]	[820, 760]	0	1	0	5774.68	5.77468	1	1	1	YLFSGAFG	1784.56	X	X	X	X	extr
S1328_SEQ_1328_PYLH01000312_1_1	?	0.164	NO	56.8	unstable	29	96	-1.91267	6	88	HLA-A0201	5	2	[2, 2]	[3348, 3044]	0	1	0	11176.5	11.1765	1	1	1	MCTYIFPV	36.14	CytoplasmicMembrane	9.55	CytoplasmicMembrane	9.82	plas
S1328_SEQ_21328_PYLH01004383_1_1	?	0.244	NO	37.75	stable	61	196	-2.80728	2	188	HLA-A0201	2	5	[1, 0]	[549, 0]	0	1	0	22315.7	22.3157	1	1	1	TLILDWSV	153.72	X	X	X	X	mito
S1328_SEQ_31328_PYLH01007174_1_7	?	0.228	NO	97.88	unstable	16	48	-2.66913	1	40	HLA-A0201	0	0	0	0	0	1	0	5504.3	5.5043	1	1	1	VMSPSWPV	73.08	CytoplasmicMembrane	9.55	Unknown	0	mito
S1329_SEQ_11329_PYLH01002229_1_15	?	0.278	NO	44.35	unstable	66	212	-1.75972	3	204	HLA-A0201	0	1	[1, 1]	[2496, 2286]	0	1	0	23436	23.436	1	1	1	FFFVFFFV	517.59	X	X	X	X	extr
S1329_SEQ_1329_PYLH01000312_1_2	?	0.151	NO	15.19	stable	24	60	-1.40303	0	52	HLA-A0201	1	1	[1, 0]	[913, 0]	0	1	0	6498.49	6.49849	1	1	1	LGEGVELV	1245.75	Unknown	0	Unknown	0	extr
S1329_SEQ_21329_PYLH01004383_1_2	?	0.1	NO	46.49	unstable	20	58	-1.74981	0	50	HLA-A0201	0	1	0	0	0	1	0	6532.36	6.53236	1	1	1	LQRVNVPV	2070.22	X	X	X	X	nucl
S1329_SEQ_31329_PYLH01007175_1_1	?	0.415	NO	44.32	unstable	56	170	-1.44853	4	162	HLA-A0201	2	4	[2, 2]	[1910, 1771]	0	1	0	18555.1	18.5551	1	1	1	LSDNIYTI	500.5	Unknown	0	Unknown	0	extr
S133_SEQ_10133_PYLH01002020_1_3	?	0.54	YES	45.13	unstable	40	103	-2.223	4	95	HLA-A0201	8	3	[3, 3]	[6670, 5890]	0	1	0	12684.4	12.6844	1	1	1	YLFYLFIL	34.09	X	X	X	X	extr
S133_SEQ_133_PYLH01000022_1_4	?	0.542	YES	56.21	unstable	56	139	-1.40808	0	131	HLA-A0201	3	1	[2, 1]	[1725, 1117]	0	1	0	16250.1	16.2501	1	1	1	FLLASFFL	15.37	CytoplasmicMembrane	9.55	CytoplasmicMembrane	9.82	extr
S133_SEQ_20133_PYLH01003995_1_1	?	0.26	NO	46.36	unstable	276	755	-1.79286	17	747	HLA-A0201	12	9	[3, 2]	[2772, 2237]	0	1	0	86377	86.377	1	1	1	VLAVIFAV	54.06	X	X	X	X	extr
S133_SEQ_30133_PYLH01006852_1_8	?	0.296	NO	51.18	unstable	29	64	-3.0462	1	56	HLA-A0201	1	8	[2, 2]	[2040, 2003]	0	1	0	7483.15	7.48315	1	1	1	FLFFYCFV	12.94	CytoplasmicMembrane	9.55	CytoplasmicMembrane	9.82	extr
S1330_SEQ_11330_PYLH01002229_1_16	?	0.164	NO	17.14	stable	32	113	-1.74495	2	105	HLA-A0201	1	0	0	0	0	1	0	12376.5	12.3765	1	1	1	FLHCVAAV	34.53	X	X	X	X	extr
S1330_SEQ_1330_PYLH01000312_1_3	?	0.107	NO	64.12	unstable	135	403	-1.6602	8	395	HLA-A0201	6	8	[3, 2]	[2487, 1981]	0	1	0	44002.8	44.0028	1	1	1	LWSALPLV	33.35	Cytoplasmic	7.5	Unknown	0	nucl
S1330_SEQ_21330_PYLH01004383_1_3	?	0.242	NO	45.3	unstable	33	97	-0.399625	2	89	HLA-A0201	1	4	[1, 1]	[1488, 1347]	0	1	0	10584.8	10.5848	1	1	1	LWEAQVLL	306.86	X	X	X	X	extr
S1330_SEQ_31330_PYLH01007176_1_1	?	0.146	NO	66.56	unstable	70	208	-2.13049	1	200	HLA-A0201	0	0	0	0	0	1	0	24251	24.251	1	0	1	RLGRGFTV	1443.32	Unknown	0	Unknown	0	nucl
S1331_SEQ_11331_PYLH01002229_1_17	?	0.17	NO	59.77	unstable	149	426	-1.95337	10	418	HLA-A0201	1	3	0	0	0	1	0	49480.6	49.4806	1	1	1	YMDDAERL	1396.51	X	X	X	X	mito
S1331_SEQ_1331_PYLH01000312_1_4	?	0.116	NO	28.32	stable	59	162	-1.40272	3	154	HLA-A0201	2	3	0	0	0	1	0	18211.6	18.2116	1	1	1	YLWKYTTM	174.04	Cytoplasmic	7.5	Unknown	0	cyto_nucl
S1331_SEQ_21331_PYLH01004383_1_4	?	0.163	NO	52.92	unstable	29	96	-2.28096	0	88	HLA-A0201	0	2	0	0	0	1	0	10786.3	10.7863	1	1	1	FLNAAAIL	883.65	X	X	X	X	cyto
S1331_SEQ_31331_PYLH01007176_1_2	?	0.253	NO	71.79	unstable	29	71	-2.29765	1	63	HLA-A0201	3	2	[1, 1]	[2047, 1926]	0	1	0	8114.71	8.11471	1	1	1	RLSLIFPA	151.04	CytoplasmicMembrane	9.55	CytoplasmicMembrane	9.82	extr
S1332_SEQ_11332_PYLH01002230_1_1	?	0.386	NO	46.7	unstable	159	550	-1.5055	14	542	HLA-A0201	5	10	[5, 4]	[8508, 7709]	0	1	0	62137	62.137	1	1	1	YLFISVSL	94.56	X	X	X	X	plas
S1332_SEQ_1332_PYLH01000312_1_5	?	0.156	NO	36.44	stable	37	134	-1.93795	0	126	HLA-A0201	0	0	0	0	0	1	0	13764.1	13.7641	1	1	1	SLKILPHA	2719.1	Unknown	0	Unknown	0	mito
S1332_SEQ_21332_PYLH01004384_1_1	?	0.108	NO	48.3	unstable	64	198	-1.56583	5	190	HLA-A0201	1	5	0	0	0	1	0	22009.9	22.0099	1	0	1	KIPFLFYA	275.75	X	X	X	X	cyto
S1332_SEQ_31332_PYLH01007176_1_3	?	0.114	NO	62.45	unstable	73	218	-1.99359	1	210	HLA-A0201	0	0	0	0	0	1	0	25293.2	25.2932	1	0	1	RLGRGFTV	1443.32	Unknown	0	Unknown	0	nucl
S1333_SEQ_11333_PYLH01002230_1_2	?	0.115	NO	44.56	unstable	19	57	-1.54974	3	49	HLA-A0201	1	6	[1, 1]	[2457, 2283]	0	1	0	7021.33	7.02133	1	1	1	FLLLWFIL	140.86	X	X	X	X	extr
S1333_SEQ_1333_PYLH01000312_1_6	?	0.169	NO	30.2	stable	20	70	-2.42148	2	62	HLA-A0201	1	1	0	0	0	1	0	7797.72	7.79772	1	1	1	RLLHATCV	1663.98	Unknown	0	Unknown	0	extr
S1333_SEQ_21333_PYLH01004384_1_2	?	0.559	YES	28.19	stable	22	71	-1.0439	1	63	HLA-A0201	0	3	[2, 2]	[4108, 3915]	0	1	0	8183.95	8.18395	1	1	1	FLFCFCFL	26.54	X	X	X	X	extr
S1333_SEQ_31333_PYLH01007176_1_4	?	0.144	NO	25.79	stable	48	135	-1.03934	6	127	HLA-A0201	3	7	[3, 2]	[7252, 5347]	0	1	0	16048	16.048	1	1	1	MLFFFSFL	82.82	CytoplasmicMembrane	10	CytoplasmicMembrane	10	plas
S1334_SEQ_11334_PYLH01002230_1_3	?	0.122	NO	35.29	stable	120	384	-1.46929	12	376	HLA-A0201	2	8	[2, 1]	[2966, 2278]	0	1	0	41747.6	41.7476	1	1	1	ALAAVVLV	260.79	X	X	X	X	plas
S1334_SEQ_1334_PYLH01000312_1_7	?	0.129	NO	56.51	unstable	79	259	-1.85672	2	251	HLA-A0201	1	3	[1, 1]	[974, 925]	0	1	0	28408.6	28.4086	1	1	1	FLGILFEI	13.31	Cytoplasmic	7.5	Unknown	0	cysk
S1334_SEQ_21334_PYLH01004384_1_3	?	0.221	NO	29.18	stable	24	90	-1.43865	9	82	HLA-A0201	5	7	[3, 3]	[8059, 7837]	0	1	0	10958.6	10.9586	1	1	1	FLFIYLFI	41.14	X	X	X	X	plas
S1334_SEQ_31334_PYLH01007176_1_5	?	0.131	NO	26.93	stable	13	46	-2.32506	0	38	HLA-A0201	1	3	[1, 1]	[3886, 3879]	0	1	0	5669.77	5.66977	1	1	1	FLFFLHWV	11.43	CytoplasmicMembrane	9.55	CytoplasmicMembrane	9.82	extr
S1335_SEQ_11335_PYLH01002230_1_4	?	0.306	NO	64.47	unstable	25	66	-0.979735	4	58	HLA-A0201	1	2	[2, 2]	[4908, 4644]	0	1	0	7599.11	7.59911	1	1	1	FLCIFMCV	35.09	X	X	X	X	extr
S1335_SEQ_1335_PYLH01000312_1_8	?	0.179	NO	38.69	stable	19	39	-2.1906	0	31	HLA-A0201	0	2	0	0	0	1	0	4379.19	4.37919	1	1	1	LLAPNSRV	4975.1	Unknown	0	Unknown	0	mito
S1335_SEQ_21335_PYLH01004385_1_1	?	0.136	NO	42.93	unstable	9	31	-2.424	0	23	HLA-A0201	0	1	0	0	0	1	0	3528.93	3.52893	1	1	1	FLVVGVGV	245.3	X	X	X	X	cyto
S1335_SEQ_31335_PYLH01007176_1_6	?	0.126	NO	44.18	unstable	47	142	-1.86829	2	134	HLA-A0201	1	2	0	0	0	0	0	15868	15.868	1	1	0	ILADLPGM	851.09	Cytoplasmic	7.5	Unknown	0	nucl
S1336_SEQ_11336_PYLH01002230_1_5	?	0.101	NO	32.37	stable	81	237	-0.591386	8	229	HLA-A0201	0	4	[1, 0]	[504, 0]	0	0	0	25710.9	25.7109	1	0	1	KLYELEVA	988.31	X	X	X	X	cyto
S1336_SEQ_1336_PYLH01000312_1_9	?	0.222	NO	45.66	unstable	18	59	-2.64908	2	51	HLA-A0201	0	1	[1, 0]	[513, 0]	0	1	0	6651.74	6.65174	1	1	1	FFFYTATV	1439.08	Unknown	0	Unknown	0	extr
S1336_SEQ_21336_PYLH01004385_1_2	?	0.211	NO	39.4	stable	200	639	-1.68826	11	631	HLA-A0201	8	7	[1, 0]	[861, 0]	0	0	0	71843.3	71.8433	1	0	1	LLEQSYWV	100.66	X	X	X	X	mito
S1336_SEQ_31336_PYLH01007176_1_7	?	0.183	NO	21.74	stable	20	63	-1.51922	0	55	HLA-A0201	1	2	[1, 1]	[2060, 1646]	0	1	0	7505.62	7.50562	1	1	1	YLFFCNLL	108.31	Unknown	0	Unknown	0	plas
S1337_SEQ_11337_PYLH01002230_1_6	?	0.099	NO	30.58	stable	20	58	-0.674769	1	50	HLA-A0201	1	2	[1, 1]	[3089, 2980]	0	1	0	6677.61	6.67761	1	1	1	FLLFIVVV	50.19	X	X	X	X	plas
S1337_SEQ_1337_PYLH01000312_1_10	?	0.208	NO	72.26	unstable	43	103	-1.17884	4	95	HLA-A0201	1	0	[1, 1]	[1209, 948]	0	1	0	12026.8	12.0268	1	1	1	LFPQLSSL	1485.08	CytoplasmicMembrane	9.55	Unknown	0	extr
S1337_SEQ_21337_PYLH01004386_1_1	?	0.309	NO	32.03	stable	81	234	-1.5726	3	226	HLA-A0201	1	5	0	0	0	1	0	25916.9	25.9169	1	1	1	FLSPTLFV	14.35	X	X	X	X	mito
S1337_SEQ_31337_PYLH01007176_1_8	?	0.296	NO	24.01	stable	17	35	-2.25051	1	27	HLA-A0201	2	7	[1, 1]	[2408, 2121]	0	1	0	4201.15	4.20115	1	1	1	FLTFTYCV	17.27	Unknown	0	Unknown	0	extr
S1338_SEQ_11338_PYLH01002230_1_7	?	0.495	NO	31.14	stable	30	82	-2.87219	1	74	HLA-A0201	2	2	[2, 2]	[4067, 3726]	0	1	0	9520.21	9.52021	1	1	1	FLLLLFFI	20.11	X	X	X	X	extr
S1338_SEQ_1338_PYLH01000312_1_11	?	0.286	NO	57.26	unstable	37	89	0.0623736	3	81	HLA-A0201	3	1	[1, 1]	[1753, 1731]	0	1	0	9609.04	9.60904	1	1	1	FLNPTVRV	220.65	CytoplasmicMembrane	9.55	CytoplasmicMembrane	9.82	extr
S1338_SEQ_21338_PYLH01004386_1_2	?	0.277	NO	51.81	unstable	31	69	-1.4877	2	61	HLA-A0201	4	5	[3, 2]	[5665, 4886]	0	1	0	8122.93	8.12293	1	1	1	LMRLFLFV	68.07	X	X	X	X	plas
S1338_SEQ_31338_PYLH01007176_1_9	?	0.083	NO	-3.02	stable	16	37	-0.101824	4	29	HLA-A0201	0	2	[1, 1]	[1642, 1257]	0	1	0	4136.74	4.13674	1	1	1	FLVFYLFI	69.31	Unknown	0	Unknown	0	cyto
S1339_SEQ_11339_PYLH01002230_1_8	?	0.198	NO	53.55	unstable	31	98	-1.60689	2	90	HLA-A0201	5	2	[2, 2]	[3525, 3360]	0	1	0	11301.4	11.3014	1	1	1	FVLFCIYV	77.96	X	X	X	X	plas
S1339_SEQ_1339_PYLH01000312_1_12	?	0.098	NO	44.86	unstable	263	844	-1.90792	12	836	HLA-A0201	7	9	0	0	0	1	0	96970.1	96.9701	1	1	1	LLEAIYKL	296.81	Cytoplasmic	7.5	Cytoplasmic	8.96	nucl
S1339_SEQ_21339_PYLH01004386_1_3	?	0.28	NO	52.5	unstable	99	282	-2.47871	5	274	HLA-A0201	1	6	[1, 1]	[750, 602]	0	1	0	30924.2	30.9242	1	1	1	LFGGTGFV	567.78	X	X	X	X	mito
S1339_SEQ_31339_PYLH01007176_1_10	?	0.103	NO	40.69	unstable	226	677	-1.82938	17	669	HLA-A0201	13	12	[3, 2]	[2066, 1678]	0	1	0	76316.9	76.3169	1	1	1	ALFYTTYV	28.27	Cytoplasmic	7.5	Cytoplasmic	8.96	cyto
S134_SEQ_10134_PYLH01002020_1_4	?	0.589	YES	61.42	unstable	46	119	-2.24079	3	111	HLA-A0201	1	3	[2, 2]	[3019, 2300]	0	1	0	13206.3	13.2063	1	1	1	LYFFTSRV	887.06	X	X	X	X	extr
S134_SEQ_134_PYLH01000022_1_5	?	0.166	NO	57.87	unstable	25	79	-1.92308	2	71	HLA-A0201	5	1	[1, 1]	[3566, 3313]	0	1	0	9154.98	9.15498	1	1	1	FLFLFLFL	52.06	CytoplasmicMembrane	9.55	CytoplasmicMembrane	9.82	extr
S134_SEQ_20134_PYLH01003995_1_2	?	0.122	NO	52.59	unstable	9	38	-1.66663	0	30	HLA-A0201	0	0	0	0	0	1	0	3852.37	3.85237	1	1	1	GQDIIIGL	5794.3	X	X	X	X	cyto
S134_SEQ_30134_PYLH01006852_1_9	?	0.253	NO	28.93	stable	33	95	-1.30687	2	87	HLA-A0201	1	9	[1, 1]	[3192, 2599]	0	1	0	10947	10.947	1	1	1	FLFSFIVL	35.3	CytoplasmicMembrane	10	CytoplasmicMembrane	10	plas
S1340_SEQ_11340_PYLH01002230_1_9	?	0.126	NO	58.89	unstable	62	180	-1.5272	2	172	HLA-A0201	1	2	0	0	0	1	0	20945.6	20.9456	1	1	1	YLYDMTVH	2295.97	X	X	X	X	mito
S1340_SEQ_1340_PYLH01000312_1_13	?	0.169	NO	46.52	unstable	33	92	-1.35892	1	84	HLA-A0201	3	5	[1, 1]	[3019, 2524]	0	1	0	10202.3	10.2023	1	1	1	LLIPIFCL	184.85	CytoplasmicMembrane	9.55	CytoplasmicMembrane	9.82	mito
S1340_SEQ_21340_PYLH01004387_1_1	?	0.826	YES	50.31	unstable	101	373	-0.684289	10	365	HLA-A0201	6	6	[3, 2]	[5024, 3667]	0	1	0	40899.4	40.8994	1	1	0	RLYCAITV	193.9	X	X	X	X	plas
S1340_SEQ_31340_PYLH01007176_1_11	?	0.169	NO	43.05	unstable	66	201	-0.867076	7	193	HLA-A0201	5	6	[2, 2]	[4777, 4179]	0	1	0	22474	22.474	1	1	1	FLYLFVYL	48.13	CytoplasmicMembrane	9.55	CytoplasmicMembrane	9.86	plas
S1341_SEQ_11341_PYLH01002230_1_10	?	0.108	NO	45.54	unstable	189	547	-1.23687	19	539	HLA-A0201	8	9	[5, 4]	[4627, 4131]	0	1	0	59995.3	59.9953	1	1	1	FLPYTLAV	12.03	X	X	X	X	nucl
S1341_SEQ_1341_PYLH01000312_1_14	?	0.506	YES	54.06	unstable	18	56	-1.02961	1	48	HLA-A0201	1	2	[2, 2]	[1951, 1525]	0	1	0	6153.29	6.15329	1	1	1	LFSVVWGI	90.63	Unknown	0	Unknown	0	extr
S1341_SEQ_21341_PYLH01004387_1_2	?	0.369	NO	52.48	unstable	54	138	-1.44264	4	130	HLA-A0201	4	7	[3, 3]	[7450, 6930]	0	1	0	16843.5	16.8435	1	1	1	FLLLISYV	14.73	X	X	X	X	extr
S1341_SEQ_31341_PYLH01007176_1_12	?	0.303	NO	40.93	unstable	16	55	-0.791195	1	47	HLA-A0201	0	2	[1, 1]	[2111, 2042]	0	1	0	6265.4	6.2654	1	1	1	NISFSFAV	1849.91	Unknown	0	Unknown	0	extr
S1342_SEQ_11342_PYLH01002230_1_11	?	0.115	NO	52.56	unstable	41	108	-1.42274	7	100	HLA-A0201	5	3	[2, 1]	[3535, 2785]	0	1	0	12865.2	12.8652	1	1	1	FLDVCVYM	51.81	X	X	X	X	plas
S1342_SEQ_1342_PYLH01000312_1_15	?	0.261	NO	36.38	stable	25	84	-2.14225	1	76	HLA-A0201	0	3	[2, 1]	[1572, 1020]	0	1	0	8895.1	8.8951	1	1	1	FLGFIGGV	62.85	Unknown	0	Unknown	0	extr
S1342_SEQ_21342_PYLH01004388_1_1	?	0.137	NO	46.35	unstable	26	71	-1.08798	3	63	HLA-A0201	2	1	[1, 1]	[3268, 3258]	0	1	0	8531.04	8.53104	1	1	1	ILFYFILL	204.74	X	X	X	X	plas
S1342_SEQ_31342_PYLH01007176_1_13	?	0.102	NO	70.74	unstable	215	666	-2.39032	11	658	HLA-A0201	1	5	0	0	0	1	0	76434.8	76.4348	1	1	1	LMHELSEV	216.05	Cytoplasmic	7.5	Extracellular	9.64	nucl
S1343_SEQ_11343_PYLH01002230_1_12	?	0.135	NO	50.93	unstable	102	309	-0.834099	6	301	HLA-A0201	4	1	[1, 1]	[2130, 2128]	0	1	0	35079.2	35.0792	1	1	1	LLPMTAYL	158.24	X	X	X	X	cyto
S1343_SEQ_1343_PYLH01000312_1_16	?	0.106	NO	71.66	unstable	67	196	-1.2417	3	188	HLA-A0201	0	2	0	0	0	1	0	21975.8	21.9758	1	1	1	AQNLIIRV	4936.17	Unknown	0	Unknown	0	mito
S1343_SEQ_21343_PYLH01004388_1_2	?	0.486	YES	49.26	unstable	144	453	-1.59713	4	445	HLA-A0201	3	6	[1, 0]	[772, 0]	0	1	0	49676.6	49.6766	1	1	1	LLEAAFEL	136.97	X	X	X	X	mito
S1343_SEQ_31343_PYLH01007176_1_14	?	0.788	YES	45.07	unstable	144	457	-1.55912	13	449	HLA-A0201	10	13	[5, 5]	[8742, 8629]	0	1	0	51929	51.929	1	1	1	FLFSLFVL	27.44	CytoplasmicMembrane	10	CytoplasmicMembrane	10	plas
S1344_SEQ_11344_PYLH01002230_1_13	?	0.199	NO	43.79	unstable	86	268	-0.618805	3	260	HLA-A0201	3	3	[3, 3]	[2248, 2041]	0	1	0	27292.5	27.2925	1	1	1	GLWGTGLL	1502.34	X	X	X	X	nucl
S1344_SEQ_1344_PYLH01000312_1_17	?	0.416	NO	67.46	unstable	25	77	-0.930124	2	69	HLA-A0201	0	2	[2, 2]	[1768, 1582]	0	1	0	8745.12	8.74512	1	1	1	MSDVFPPV	57.08	CytoplasmicMembrane	9.55	Unknown	0	extr
S1344_SEQ_21344_PYLH01004388_1_3	?	0.265	NO	34.64	stable	20	50	-1.74411	3	42	HLA-A0201	0	2	[1, 1]	[2245, 2186]	0	1	0	5793	5.793	1	1	1	CLYLICSV	520.89	X	X	X	X	extr
S1344_SEQ_31344_PYLH01007176_1_15	?	0.088	NO	49.32	unstable	141	437	-0.789633	18	429	HLA-A0201	8	4	[2, 2]	[4625, 4297]	0	1	0	50694.9	50.6949	1	1	1	FIFFFFFL	86.32	CytoplasmicMembrane	8.16	Cytoplasmic	8.96	extr
S1345_SEQ_11345_PYLH01002230_1_14	?	0.197	NO	56.34	unstable	18	36	-0.464224	2	28	HLA-A0201	1	0	[1, 1]	[807, 681]	0	1	0	4570.49	4.57049	1	1	1	FLLRRMEV	138.01	X	X	X	X	extr
S1345_SEQ_1345_PYLH01000313_1_1	?	0.157	NO	40.11	unstable	22	107	-1.21129	0	99	HLA-A0201	3	1	0	0	0	1	0	11589.4	11.5894	1	1	1	FLVKLPLL	156.78	Unknown	0	Unknown	0	extr
S1345_SEQ_21345_PYLH01004389_1_1	?	0.58	YES	41.94	unstable	27	85	-1.85132	1	77	HLA-A0201	1	1	[1, 0]	[715, 0]	0	1	0	9363.04	9.36304	1	1	1	MLIYNIIL	359.15	X	X	X	X	extr
S1345_SEQ_31345_PYLH01007176_1_16	?	0.181	NO	63.5	unstable	26	59	-1.90065	1	51	HLA-A0201	3	1	[2, 2]	[4498, 3735]	0	1	0	7201.86	7.20186	1	1	1	YLLLLWPL	10.21	CytoplasmicMembrane	9.55	CytoplasmicMembrane	9.82	plas
S1346_SEQ_11346_PYLH01002231_1_1	?	0.095	NO	48.63	unstable	14	38	-1.39553	0	30	HLA-A0201	0	1	0	0	0	1	0	4527.98	4.52798	1	1	1	LGDGKVSV	7069.39	X	X	X	X	extr
S1346_SEQ_1346_PYLH01000313_1_2	?	0.162	NO	50.24	unstable	75	267	-1.88469	1	259	HLA-A0201	2	2	0	0	0	1	0	30536.8	30.5368	1	1	1	LFLMPHEA	2921.58	Cytoplasmic	7.5	Cytoplasmic	8.96	extr
S1346_SEQ_21346_PYLH01004389_1_2	?	0.147	NO	33.87	stable	16	58	-1.61039	4	50	HLA-A0201	2	1	0	0	0	1	0	6705.87	6.70587	1	1	1	YLECLYDI	54.17	X	X	X	X	extr
S1346_SEQ_31346_PYLH01007176_1_17	?	0.133	NO	39.57	stable	51	155	-1.23785	6	147	HLA-A0201	6	10	[3, 3]	[7840, 7434]	0	1	0	18758.2	18.7582	1	1	1	FLFCFFFI	13.57	CytoplasmicMembrane	10	CytoplasmicMembrane	10	plas
S1347_SEQ_11347_PYLH01002231_1_2	?	0.113	NO	22.89	stable	18	51	-1.72818	0	43	HLA-A0201	1	1	0	0	0	1	0	5592.47	5.59247	1	1	1	KLHICVLL	877.8	X	X	X	X	cyto
S1347_SEQ_1347_PYLH01000314_1_1	?	0.337	NO	47.58	unstable	138	546	-1.74651	7	538	HLA-A0201	5	5	[6, 7]	[5187, 5143]	0	1	0	57131.8	57.1318	1	1	1	FLLCKHAV	98.27	Unknown	0	Unknown	0	extr
S1347_SEQ_21347_PYLH01004390_1_1	?	0.601	YES	54.83	unstable	28	69	-1.08576	1	61	HLA-A0201	1	3	[2, 2]	[1976, 1965]	0	1	0	8214.7	8.2147	1	1	1	SLFLFPTA	734.49	X	X	X	X	extr
S1347_SEQ_31347_PYLH01007176_1_18	?	0.16	NO	44.38	unstable	120	371	-1.98911	4	363	HLA-A0201	3	5	0	0	0	1	0	40850.1	40.8501	1	1	1	AMEVLQLI	569.22	CytoplasmicMembrane	8.16	Unknown	0	mito
S1348_SEQ_11348_PYLH01002231_1_3	?	0.353	NO	52.21	unstable	18	53	-1.58127	1	45	HLA-A0201	2	0	[1, 1]	[1163, 858]	0	1	0	5948.63	5.94863	1	1	1	LNLFSPTV	799.36	X	X	X	X	mito
S1348_SEQ_1348_PYLH01000315_1_1	?	0.384	NO	40.75	unstable	30	69	-1.51257	2	61	HLA-A0201	0	6	[2, 2]	[3432, 3080]	0	1	0	7662.1	7.6621	1	1	1	RLFVSFIV	222.41	CytoplasmicMembrane	9.55	CytoplasmicMembrane	9.82	extr
S1348_SEQ_21348_PYLH01004390_1_2	?	0.394	NO	48.65	unstable	31	99	-1.47231	1	91	HLA-A0201	1	1	[2, 2]	[2504, 2443]	0	1	0	11342.1	11.3421	1	1	1	FLDPIAGL	114.46	X	X	X	X	extr
S1348_SEQ_31348_PYLH01007176_1_19	?	0.164	NO	57.86	unstable	27	84	-0.602099	9	76	HLA-A0201	2	0	[2, 2]	[4115, 3577]	0	1	0	9902.57	9.90257	1	1	1	FVFFCFAI	245.3	CytoplasmicMembrane	9.55	CytoplasmicMembrane	9.82	extr
S1349_SEQ_11349_PYLH01002231_1_4	?	0.241	NO	57.44	unstable	38	97	-2.29459	4	89	HLA-A0201	2	5	[2, 2]	[3013, 2871]	0	1	0	11318.4	11.3184	1	1	1	FLIVFAFA	176.78	X	X	X	X	extr
S1349_SEQ_1349_PYLH01000315_1_2	?	0.444	NO	37.88	stable	43	133	-0.345342	3	125	HLA-A0201	1	2	[2, 2]	[3396, 3340]	0	1	0	14578.9	14.5789	1	1	1	LFFSSHEV	491.68	CytoplasmicMembrane	9.55	CytoplasmicMembrane	9.86	extr
S1349_SEQ_21349_PYLH01004390_1_3	?	0.159	NO	52.71	unstable	88	246	-1.49731	10	238	HLA-A0201	6	8	[5, 4]	[6992, 6481]	0	1	0	28806.1	28.8061	1	1	1	FIFCSFTV	35.83	X	X	X	X	mito
S1349_SEQ_31349_PYLH01007176_1_20	?	0.103	NO	44.85	unstable	22	67	-1.65433	1	59	HLA-A0201	0	0	0	0	0	1	0	7411.52	7.41152	1	1	1	MQMPPHKV	3046.31	Unknown	0	Unknown	0	extr
S135_SEQ_10135_PYLH01002020_1_5	?	0.163	NO	42.41	unstable	13	41	-2.30259	0	33	HLA-A0201	0	2	0	0	0	1	0	4385.01	4.38501	1	1	1	ILNEAGAL	8068.52	X	X	X	X	extr
S135_SEQ_135_PYLH01000022_1_6	?	0.225	NO	42.14	unstable	74	245	-0.981777	4	237	HLA-A0201	4	7	[4, 3]	[4845, 4284]	0	1	0	25664.5	25.6645	1	1	1	VLMDGVSI	144.21	Unknown	0	Unknown	0	extr
S135_SEQ_20135_PYLH01003996_1_1	?	0.175	NO	31.76	stable	15	57	-0.979969	0	49	HLA-A0201	0	0	[1, 1]	[1024, 576]	0	1	0	6323.61	6.32361	1	1	1	FMEGSVCA	607.7	X	X	X	X	extr
S135_SEQ_30135_PYLH01006852_1_10	?	0.486	NO	50.56	unstable	123	448	-1.05438	2	440	HLA-A0201	3	10	[2, 2]	[5014, 4391]	0	1	0	47376.4	47.3764	1	1	1	LWCGVFGI	63.84	Cytoplasmic	7.5	Extracellular	9.64	plas
S1350_SEQ_11350_PYLH01002231_1_5	?	0.217	NO	32.11	stable	14	49	-1.35844	3	41	HLA-A0201	2	2	[1, 1]	[1759, 1271]	0	1	0	5601.66	5.60166	1	1	1	LIYIIYSV	66.11	X	X	X	X	extr
S1350_SEQ_1350_PYLH01000315_1_3	?	0.146	NO	34.35	stable	11	33	-0.536751	2	25	HLA-A0201	0	0	0	0	0	1	0	3758.39	3.75839	1	1	1	SLVAIASV	332.04	CytoplasmicMembrane	9.55	Unknown	0	extr
S1350_SEQ_21350_PYLH01004391_1_1	?	0.185	NO	58.04	unstable	17	52	-0.859826	2	44	HLA-A0201	1	0	0	0	0	1	0	6297.13	6.29713	1	1	1	YLKTYEEV	522.65	X	X	X	X	cyto
S1350_SEQ_31350_PYLH01007176_1_21	?	0.152	NO	40.06	unstable	31	119	-0.00406432	2	111	HLA-A0201	2	2	[2, 2]	[1239, 1165]	0	1	0	13215.3	13.2153	1	1	1	TLEHIPSL	582.15	Cytoplasmic	7.5	Unknown	0	extr
S1351_SEQ_11351_PYLH01002231_1_6	?	0.075	NO	28.01	stable	17	58	-0.408094	1	50	HLA-A0201	4	2	[1, 1]	[3461, 3422]	0	1	0	7376.94	7.37694	1	1	1	LFYFLFFI	57.25	X	X	X	X	plas
S1351_SEQ_1351_PYLH01000315_1_4	?	0.106	NO	72.84	unstable	61	191	-0.154437	1	183	HLA-A0201	0	0	0	0	0	1	0	20435.7	20.4357	1	1	1	FMSVVPSL	54.18	Unknown	0	Unknown	0	extr
S1351_SEQ_21351_PYLH01004391_1_2	?	0.355	NO	35.59	stable	21	63	-1.51753	0	55	HLA-A0201	2	2	[1, 1]	[2208, 1971]	0	1	0	7817.41	7.81741	1	1	1	MLHVFIYI	94.86	X	X	X	X	extr
S1351_SEQ_31351_PYLH01007176_1_22	?	0.499	NO	26.75	stable	28	81	-1.09722	3	73	HLA-A0201	1	2	[2, 2]	[3834, 3242]	0	1	0	9609.97	9.60997	1	1	1	FLFFFFHF	749.23	Unknown	0	Unknown	0	extr
S1352_SEQ_11352_PYLH01002231_1_7	?	0.185	NO	42.81	unstable	22	60	-0.224814	4	52	HLA-A0201	5	2	[2, 2]	[4619, 4510]	0	1	0	7239.62	7.23962	1	1	1	LLTIFFHV	85.65	X	X	X	X	E.R.
S1352_SEQ_1352_PYLH01000315_1_5	?	0.197	NO	59.64	unstable	28	76	-1.19116	1	68	HLA-A0201	2	2	0	0	0	1	0	8438.76	8.43876	1	1	1	YVAEGIWV	32.85	CytoplasmicMembrane	9.55	Unknown	0	extr
S1352_SEQ_21352_PYLH01004391_1_3	?	0.203	NO	22.36	stable	60	176	-1.50174	7	168	HLA-A0201	5	5	[3, 3]	[5343, 5092]	0	1	0	20884.4	20.8844	1	1	1	ILFLFMYV	39.02	X	X	X	X	plas
S1352_SEQ_31352_PYLH01007176_1_23	?	0.099	NO	41.15	unstable	139	449	-1.55491	10	441	HLA-A0201	2	6	[1, 0]	[583, 0]	0	1	0	50687.2	50.6872	1	1	1	SLERMLEL	567.84	Cytoplasmic	7.5	Cytoplasmic	8.96	nucl
S1353_SEQ_11353_PYLH01002231_1_8	?	0.162	NO	78.28	unstable	18	52	-2.13069	1	44	HLA-A0201	0	0	0	0	0	1	0	6090.31	6.09031	1	1	1	ILFYFYFC	1691.92	X	X	X	X	mito
S1353_SEQ_1353_PYLH01000315_1_6	?	0.133	NO	43.96	unstable	44	132	-0.841156	4	124	HLA-A0201	1	2	0	0	0	1	0	14197.8	14.1978	1	1	1	LGHYNFEL	1506.88	Unknown	0	Unknown	0	extr
S1353_SEQ_21353_PYLH01004391_1_4	?	0.104	NO	39.46	stable	67	203	-1.57673	5	195	HLA-A0201	0	2	0	0	0	1	0	21958.4	21.9584	1	1	1	LLDYANWL	654.24	X	X	X	X	cyto
S1353_SEQ_31353_PYLH01007177_1_1	?	0.12	NO	56.6	unstable	38	112	-1.51641	0	104	HLA-A0201	5	2	[1, 1]	[2347, 1965]	0	1	0	11739.3	11.7393	1	1	1	LAASPFAV	224.31	CytoplasmicMembrane	9.55	CytoplasmicMembrane	9.82	plas
S1354_SEQ_11354_PYLH01002231_1_9	?	0.134	NO	57	unstable	40	116	-0.850835	1	108	HLA-A0201	2	4	[1, 1]	[1999, 1838]	0	1	0	13251.1	13.2511	1	1	1	FIFSVFVV	60.45	X	X	X	X	mito
S1354_SEQ_1354_PYLH01000315_1_7	?	0.108	NO	48.88	unstable	33	86	-1.20905	2	78	HLA-A0201	2	0	0	0	0	1	0	10195.5	10.1955	1	1	1	YLLGMYAA	66.75	Unknown	0	Unknown	0	cyto_nucl
S1354_SEQ_21354_PYLH01004392_1_1	?	0.251	NO	70.62	unstable	12	38	-0.640865	1	30	HLA-A0201	0	0	0	0	0	1	0	4145.65	4.14565	1	1	1	CMHACIHA	7385.82	X	X	X	X	extr
S1354_SEQ_31354_PYLH01007177_1_2	?	0.125	NO	61.31	unstable	65	206	-1.86568	1	198	HLA-A0201	0	2	[1, 1]	[1222, 923]	0	1	0	22952.1	22.9521	1	1	1	GMCVHVLV	1077.96	Unknown	0	Unknown	0	mito
S1355_SEQ_11355_PYLH01002232_1_1	?	0.325	NO	55.34	unstable	136	436	-1.68001	3	428	HLA-A0201	3	4	[3, 2]	[2987, 2559]	0	1	0	47444.5	47.4445	1	1	1	MFPVHIYI	201.08	X	X	X	X	extr
S1355_SEQ_1355_PYLH01000315_1_8	?	0.125	NO	57.27	unstable	71	206	-1.77268	3	198	HLA-A0201	3	4	[1, 1]	[841, 525]	0	1	0	23199.3	23.1993	1	1	1	MLDRLPRL	366.61	Unknown	0	Unknown	0	mito
S1355_SEQ_21355_PYLH01004392_1_2	?	0.328	NO	61.45	unstable	31	68	-0.620677	3	60	HLA-A0201	0	2	[1, 1]	[1947, 1844]	0	1	0	7971.64	7.97164	1	1	1	FLLCELTL	74.61	X	X	X	X	extr
S1355_SEQ_31355_PYLH01007178_1_1	?	0.729	YES	80.64	unstable	18	51	-0.68054	2	43	HLA-A0201	0	0	[1, 1]	[1131, 940]	0	1	0	5653.64	5.65364	1	1	1	FVFHCLWL	112.47	Unknown	0	Unknown	0	extr
S1356_SEQ_11356_PYLH01002232_1_2	?	0.147	NO	50.32	unstable	581	1828	-1.66182	30	1820	HLA-A0201	22	43	[11, 10]	[11023, 10120]	0	1	0	202695	202.695	0	1	1	FLCSLVEV	18.16	X	X	X	X	plas
S1356_SEQ_1356_PYLH01000315_1_9	?	0.106	NO	32.25	stable	64	172	-1.90287	2	164	HLA-A0201	2	1	0	0	0	1	0	19194.9	19.1949	1	1	1	FLHRLGPV	215.77	Unknown	0	Unknown	0	cyto
S1356_SEQ_21356_PYLH01004392_1_3	?	0.111	NO	103.45	unstable	92	303	-3.18464	4	295	HLA-A0201	1	2	[1, 1]	[805, 524]	0	1	0	34665.9	34.6659	1	1	1	KLEEIAPV	34.71	X	X	X	X	nucl
S1356_SEQ_31356_PYLH01007178_1_2	?	0.225	NO	57.93	unstable	29	74	-1.88995	1	66	HLA-A0201	1	1	0	0	0	1	0	8352.76	8.35276	1	1	1	FFDMLLGV	288.61	Unknown	0	Unknown	0	extr
S1357_SEQ_11357_PYLH01002232_1_3	?	0.52	YES	34.98	stable	20	73	-1.30114	0	65	HLA-A0201	3	3	[2, 2]	[4437, 4415]	0	1	0	7942.67	7.94267	1	1	1	LACVLAAV	159.59	X	X	X	X	extr
S1357_SEQ_1357_PYLH01000315_1_10	?	0.137	NO	72.5	unstable	54	156	-1.35861	2	148	HLA-A0201	1	0	0	0	0	1	0	16890.6	16.8906	1	1	1	LTPWLHYA	888.34	CytoplasmicMembrane	9.55	CytoplasmicMembrane	9.82	extr
S1357_SEQ_21357_PYLH01004393_1_1	?	0.098	NO	50.12	unstable	91	260	-2.10966	4	252	HLA-A0201	2	5	0	0	1	0	0	29341.2	29.3412	1	0	1	HVFLLLEV	1664.47	X	X	X	X	cyto_nucl
S1357_SEQ_31357_PYLH01007178_1_3	?	0.126	NO	85.82	unstable	59	184	-1.92791	1	176	HLA-A0201	0	1	[1, 0]	[563, 0]	0	1	0	20321.2	20.3212	1	1	1	LSRSPFRI	10877.5	Unknown	0	Unknown	0	extr
S1358_SEQ_11358_PYLH01002232_1_4	?	0.129	NO	58.12	unstable	175	515	-2.29014	8	507	HLA-A0201	5	10	0	0	0	1	0	58116.6	58.1166	1	1	1	FLLPVPYV	4.97	X	X	X	X	nucl
S1358_SEQ_1358_PYLH01000315_1_11	?	0.297	NO	48.71	unstable	64	185	-1.17936	3	177	HLA-A0201	1	2	[2, 2]	[1610, 1588]	0	1	0	20396.4	20.3964	1	1	1	FLDDVVLA	84.78	Unknown	0	Unknown	0	extr
S1358_SEQ_21358_PYLH01004393_1_2	?	0.353	NO	22.88	stable	16	68	-0.971453	1	60	HLA-A0201	0	2	[2, 2]	[4409, 4318]	0	1	0	7497.02	7.49702	1	1	1	FLYKYIYI	18.66	X	X	X	X	extr
S1358_SEQ_31358_PYLH01007178_1_4	?	0.111	NO	84.87	unstable	19	64	-1.47745	1	56	HLA-A0201	0	0	0	0	0	1	0	6829.53	6.82953	1	1	1	TLQPLFHV	526.7	Unknown	0	Unknown	0	extr
S1359_SEQ_11359_PYLH01002232_1_5	?	0.105	NO	54.29	unstable	65	192	-1.9237	3	184	HLA-A0201	0	2	0	0	0	1	0	21669.3	21.6693	1	1	1	LEEELLEL	4381.11	X	X	X	X	cyto
S1359_SEQ_1359_PYLH01000315_1_12	?	0.318	NO	35.42	stable	32	100	-1.10551	2	92	HLA-A0201	2	5	[3, 3]	[4232, 3944]	0	1	0	11431.5	11.4315	1	1	1	VLSFIILV	102.22	CytoplasmicMembrane	9.55	CytoplasmicMembrane	9.82	plas
S1359_SEQ_21359_PYLH01004393_1_3	?	0.178	NO	27.7	stable	27	72	-1.51467	0	64	HLA-A0201	3	3	[1, 1]	[2350, 2225]	0	1	0	8426.1	8.4261	1	1	1	LLFLLFSL	93.3	X	X	X	X	plas
S1359_SEQ_31359_PYLH01007179_1_1	?	0.104	NO	42.09	unstable	108	351	-1.56604	7	343	HLA-A0201	3	4	0	0	0	1	0	40259.8	40.2598	1	1	1	LVDCFFFV	30.88	Cytoplasmic	7.5	Cytoplasmic	8.96	cyto
S136_SEQ_10136_PYLH01002021_1_1	?	0.165	NO	51.76	unstable	17	46	-1.21414	0	38	HLA-A0201	0	2	[1, 1]	[924, 807]	0	1	0	5150.02	5.15002	1	1	1	WLHGRSTV	4916.4	X	X	X	X	extr
S136_SEQ_136_PYLH01000022_1_7	?	0.653	YES	21.91	stable	28	98	-1.17854	1	90	HLA-A0201	1	2	[3, 2]	[3945, 3437]	0	1	0	10621.4	10.6214	1	1	1	VASVLFFV	359.35	Unknown	0	Unknown	0	extr
S136_SEQ_20136_PYLH01003996_1_2	?	0.115	NO	58.43	unstable	47	105	-1.39077	2	97	HLA-A0201	2	4	[1, 1]	[2479, 2236]	0	1	0	11780.7	11.7807	1	1	1	MMFTGSFL	50.87	X	X	X	X	mito
S136_SEQ_30136_PYLH01006852_1_11	?	0.59	YES	49.38	unstable	58	207	-1.9695	1	199	HLA-A0201	0	4	[1, 1]	[1177, 1086]	0	1	0	21815	21.815	1	1	1	LFAAVCVL	1964.96	Cytoplasmic	7.5	Unknown	0	extr
S1360_SEQ_11360_PYLH01002232_1_6	?	0.223	NO	46.81	unstable	256	779	-1.37662	15	771	HLA-A0201	9	14	[1, 0]	[656, 0]	0	1	0	86209.6	86.2096	1	1	1	FMFDTLHV	7.04	X	X	X	X	nucl
S1360_SEQ_1360_PYLH01000315_1_13	?	0.796	YES	50.93	unstable	114	431	-0.806776	5	423	HLA-A0201	4	4	[2, 2]	[4575, 4044]	0	1	0	44157.5	44.1575	1	1	1	LLLLLLVV	383.88	Cytoplasmic	7.5	Extracellular	9.64	E.R.
S1360_SEQ_21360_PYLH01004394_1_1	?	0.52	YES	54.44	unstable	40	122	-1.33788	2	114	HLA-A0201	2	3	[2, 2]	[4140, 4073]	0	1	0	13811.1	13.8111	1	1	1	FLLVYTCV	56.54	X	X	X	X	extr
S1360_SEQ_31360_PYLH01007179_1_2	?	0.393	NO	49.51	unstable	34	94	-1.66389	1	86	HLA-A0201	2	3	[2, 1]	[3403, 2870]	0	1	0	10796.6	10.7966	1	1	1	SLFLWEFV	87.6	CytoplasmicMembrane	9.55	CytoplasmicMembrane	9.82	extr
S1361_SEQ_11361_PYLH01002233_1_1	?	0.235	NO	47.31	unstable	70	216	-1.36522	6	208	HLA-A0201	5	7	[5, 5]	[8899, 7773]	0	1	0	24558.5	24.5585	1	1	1	ILSTLFYV	14.94	X	X	X	X	extr
S1361_SEQ_1361_PYLH01000315_1_14	?	0.108	NO	44.5	unstable	30	83	-2.51463	3	75	HLA-A0201	2	5	[1, 1]	[2297, 2044]	0	1	0	9771.52	9.77152	1	1	1	LLFFFFAA	236.85	CytoplasmicMembrane	9.55	Unknown	0	extr
S1361_SEQ_21361_PYLH01004394_1_2	?	0.224	NO	28.82	stable	26	66	-1.55535	1	58	HLA-A0201	1	5	[2, 1]	[3560, 2075]	0	1	0	7783.49	7.78349	1	1	1	SLCFFFFV	25.94	X	X	X	X	extr
S1361_SEQ_31361_PYLH01007180_1_1	?	0.106	NO	54.74	unstable	12	39	-2.40551	0	31	HLA-A0201	0	0	0	0	0	1	0	4709.33	4.70933	1	1	1	FLRRMFYS	2651.01	Unknown	0	Unknown	0	extr
S1362_SEQ_11362_PYLH01002233_1_2	?	0.318	NO	31.7	stable	42	138	-1.33692	0	130	HLA-A0201	2	1	[1, 1]	[1638, 1606]	0	1	0	14044.3	14.0443	1	1	1	LLLGLWGL	60.9	X	X	X	X	pero
S1362_SEQ_1362_PYLH01000315_1_15	?	0.109	NO	39.59	stable	57	207	-0.952119	3	199	HLA-A0201	0	0	[1, 1]	[534, 518]	0	1	0	21486.1	21.4861	1	1	1	SLMNCGGV	424.1	Unknown	0	Unknown	0	nucl
S1362_SEQ_21362_PYLH01004394_1_3	?	0.183	NO	42.16	unstable	33	90	-0.441842	8	82	HLA-A0201	5	5	[1, 1]	[2915, 2624]	0	1	0	10670.6	10.6706	1	1	1	MMEYPVLV	15.76	X	X	X	X	extr
S1362_SEQ_31362_PYLH01007180_1_2	?	0.252	NO	44.91	unstable	30	99	-0.892274	3	91	HLA-A0201	2	3	[2, 1]	[3631, 3089]	0	1	0	11354.2	11.3542	1	1	1	SLFLWEFV	87.6	CytoplasmicMembrane	9.55	CytoplasmicMembrane	9.82	extr
S1363_SEQ_11363_PYLH01002234_1_1	?	0.19	NO	65.85	unstable	28	57	-0.659125	0	49	HLA-A0201	0	1	[1, 1]	[2146, 2134]	0	1	0	6510.69	6.51069	1	1	1	ALLSLVLA	1071.34	X	X	X	X	extr
S1363_SEQ_1363_PYLH01000315_1_16	?	0.117	NO	24.47	stable	12	50	-0.838568	1	42	HLA-A0201	0	1	0	0	0	1	0	5128.92	5.12892	1	1	1	LCVCVEEV	1470	Unknown	0	Unknown	0	extr
S1363_SEQ_21363_PYLH01004394_1_4	?	0.106	NO	48.55	unstable	28	92	-0.937872	0	84	HLA-A0201	3	4	[2, 2]	[6592, 6164]	0	1	0	10641.7	10.6417	1	1	1	FVNVDFPV	91.41	X	X	X	X	plas
S1363_SEQ_31363_PYLH01007180_1_3	?	0.267	NO	56.49	unstable	25	82	-1.02833	0	74	HLA-A0201	0	1	0	0	0	1	0	8908.6	8.9086	1	1	1	SLTPSIAV	1228.54	Unknown	0	Unknown	0	extr
S1364_SEQ_11364_PYLH01002234_1_2	?	0.608	YES	58.19	unstable	31	78	-2.46749	1	70	HLA-A0201	3	5	[2, 2]	[3628, 3453]	0	1	0	8221.93	8.22193	1	1	1	LLFSLPAL	145.64	X	X	X	X	extr
S1364_SEQ_1364_PYLH01000315_1_17	?	0.258	NO	54.72	unstable	86	276	-1.80468	6	268	HLA-A0201	4	11	[6, 6]	[9123, 8473]	0	1	0	29923.2	29.9232	1	1	1	LLFLSLAV	178.64	CytoplasmicMembrane	10	CytoplasmicMembrane	9.18	plas
S1364_SEQ_21364_PYLH01004395_1_1	?	0.341	NO	45.98	unstable	54	166	-1.4315	0	158	HLA-A0201	0	1	[2, 2]	[3826, 2890]	0	1	0	18773.6	18.7736	1	1	1	YLYIYVCV	62.31	X	X	X	X	extr
S1364_SEQ_31364_PYLH01007180_1_4	?	0.104	NO	42.43	unstable	31	104	-1.35752	1	96	HLA-A0201	1	4	0	0	0	1	0	11396.6	11.3966	1	1	1	LFDVDVAL	261.52	Unknown	0	Unknown	0	cyto_nucl
S1365_SEQ_11365_PYLH01002234_1_3	?	0.362	NO	39.62	stable	75	237	-1.75508	3	229	HLA-A0201	2	5	[2, 2]	[2736, 2458]	0	1	0	26315.7	26.3157	1	1	1	LLLPLAAV	99.2	X	X	X	X	extr
S1365_SEQ_1365_PYLH01000315_1_18	?	0.298	NO	29.51	stable	12	38	-1.96335	1	30	HLA-A0201	2	3	[1, 1]	[2845, 2318]	0	1	0	4519.39	4.51939	1	1	1	FLFSFFLL	20.18	CytoplasmicMembrane	9.55	CytoplasmicMembrane	9.82	extr
S1365_SEQ_21365_PYLH01004395_1_2	?	0.65	YES	42.52	unstable	22	82	-2.6017	1	74	HLA-A0201	0	1	[1, 1]	[1569, 1542]	0	1	0	9210.88	9.21088	1	1	1	SLVAAVCV	1525.05	X	X	X	X	extr
S1365_SEQ_31365_PYLH01007181_1_1	?	0.181	NO	40.9	unstable	120	393	-1.36494	12	385	HLA-A0201	4	8	[1, 1]	[1010, 649]	0	1	0	42968.6	42.9686	1	1	1	MVAFSYGV	205.39	Cytoplasmic	7.5	Unknown	0	mito
S1366_SEQ_11366_PYLH01002234_1_4	?	0.1	NO	35.09	stable	17	54	-0.921554	1	46	HLA-A0201	1	0	[1, 1]	[780, 572]	0	1	0	5916.7	5.9167	1	1	1	KLNICPLV	97.99	X	X	X	X	mito
S1366_SEQ_1366_PYLH01000315_1_19	?	0.153	NO	48.17	unstable	32	95	-1.73209	2	87	HLA-A0201	3	5	[2, 2]	[3413, 3078]	0	1	0	10652.4	10.6524	1	1	1	MIFFSFAA	626.81	CytoplasmicMembrane	9.55	Unknown	0	extr
S1366_SEQ_21366_PYLH01004395_1_3	?	0.157	NO	47.05	unstable	59	134	-2.05567	0	126	HLA-A0201	2	5	[4, 4]	[6347, 5519]	0	1	0	15077.8	15.0778	1	1	1	FLYCFPGV	9.47	X	X	X	X	plas
S1366_SEQ_31366_PYLH01007182_1_1	?	0.114	NO	62.8	unstable	19	61	-0.847259	0	53	HLA-A0201	1	1	0	0	0	1	0	6438.2	6.4382	1	1	1	QLMYGSAA	8394.09	Unknown	0	Unknown	0	nucl
S1367_SEQ_11367_PYLH01002234_1_5	?	0.112	NO	42.86	unstable	172	531	-1.15684	3	523	HLA-A0201	2	6	0	0	0	1	0	59975.3	59.9753	1	1	1	GMSLLLEL	536.98	X	X	X	X	cyto
S1367_SEQ_1367_PYLH01000315_1_20	?	0.1	NO	26.65	stable	31	107	-2.20009	2	99	HLA-A0201	1	1	[1, 1]	[1824, 1703]	0	1	0	11269.3	11.2693	1	1	1	GLWGFAPL	123.1	Unknown	0	Unknown	0	cyto
S1367_SEQ_21367_PYLH01004396_1_1	?	0.145	NO	21.18	stable	18	48	-2.69392	0	40	HLA-A0201	0	1	[1, 1]	[1230, 1090]	0	1	0	5544.55	5.54455	1	1	1	FFFGIFFA	1301.44	X	X	X	X	extr
S1367_SEQ_31367_PYLH01007182_1_2	?	0.192	NO	47.53	unstable	90	301	-1.48108	11	293	HLA-A0201	1	4	[1, 0]	[749, 0]	0	1	0	33756.9	33.7569	1	1	1	YLPDTVVL	317.51	Cytoplasmic	7.5	Unknown	0	cyto
S1368_SEQ_11368_PYLH01002234_1_6	?	0.186	NO	27.25	stable	8	33	-2.89503	0	25	HLA-A0201	1	3	[1, 1]	[3167, 3121]	0	1	0	3902.86	3.90286	1	1	1	FLFLCVCA	235.24	X	X	X	X	extr
S1368_SEQ_1368_PYLH01000316_1_1	?	0.125	NO	66.16	unstable	56	203	-1.5959	5	195	HLA-A0201	1	2	[1, 1]	[712, 670]	0	1	0	22814.2	22.8142	1	1	1	LFSFLPSV	18.13	Unknown	0	Unknown	0	cyto_nucl
S1368_SEQ_21368_PYLH01004396_1_2	?	0.232	NO	37.79	stable	181	523	-1.61967	10	515	HLA-A0201	3	13	[3, 2]	[2681, 1416]	1	0	0	57924.7	57.9247	1	1	1	VLYPLHGV	129.7	X	X	X	X	cyto_nucl
S1368_SEQ_31368_PYLH01007183_1_1	?	0.138	NO	64.68	unstable	83	288	-2.26053	3	280	HLA-A0201	0	2	[1, 1]	[720, 548]	0	1	0	33896.2	33.8962	1	1	1	LDQDITEL	4652.56	Cytoplasmic	7.5	Cytoplasmic	8.96	cyto
S1369_SEQ_11369_PYLH01002234_1_7	?	0.11	NO	33.99	stable	37	87	-0.525778	7	79	HLA-A0201	4	8	[2, 2]	[5297, 4730]	0	1	0	10315.4	10.3154	1	1	1	LLYIHIYV	85.27	X	X	X	X	plas
S1369_SEQ_1369_PYLH01000316_1_2	?	0.108	NO	78.77	unstable	100	290	-1.15133	5	282	HLA-A0201	2	3	[1, 1]	[2516, 2059]	0	1	0	32309.5	32.3095	1	1	1	ILSLLISI	308.85	CytoplasmicMembrane	9.55	Unknown	0	plas
S1369_SEQ_21369_PYLH01004397_1_1	?	0.215	NO	27.43	stable	44	130	-1.39789	4	122	HLA-A0201	6	5	[1, 1]	[3052, 2888]	0	1	0	15016.9	15.0169	1	1	1	MFDVFLFV	18.74	X	X	X	X	plas
S1369_SEQ_31369_PYLH01007184_1_1	?	0.117	NO	14.15	stable	45	159	-0.0579788	7	151	HLA-A0201	1	4	0	0	0	1	0	17230	17.23	1	1	1	YLCVNTTV	59.9	Unknown	0	Unknown	0	cyto
S137_SEQ_10137_PYLH01002021_1_2	?	0.105	NO	52.23	unstable	54	144	-1.42291	3	136	HLA-A0201	2	3	[1, 1]	[1884, 1179]	0	1	0	16724.6	16.7246	1	1	1	TLFCFFLL	182.9	X	X	X	X	nucl
S137_SEQ_137_PYLH01000022_1_8	?	0.127	NO	42.27	unstable	32	77	-1.23423	2	69	HLA-A0201	2	3	[1, 1]	[3036, 2965]	0	1	0	9150.7	9.1507	1	1	1	YIDVLLWV	41.51	CytoplasmicMembrane	9.55	CytoplasmicMembrane	9.82	extr
S137_SEQ_20137_PYLH01003996_1_3	?	0.124	NO	55.32	unstable	58	184	-1.13869	1	176	HLA-A0201	2	2	[2, 2]	[2715, 1695]	0	1	0	20584.2	20.5842	1	1	1	AMKDFFGI	1756.69	X	X	X	X	mito
S137_SEQ_30137_PYLH01006852_1_12	?	0.268	NO	44.56	unstable	23	56	-2.20858	1	48	HLA-A0201	0	4	[1, 1]	[1837, 1465]	0	1	0	6260.62	6.26062	1	1	1	FVCAVLTV	448.15	CytoplasmicMembrane	9.55	CytoplasmicMembrane	9.82	extr
S1370_SEQ_11370_PYLH01002234_1_8	?	0.494	YES	67.06	unstable	54	196	-2.45988	1	188	HLA-A0201	0	1	0	0	0	1	0	22454.5	22.4545	1	1	1	HLECAPDV	2251.03	X	X	X	X	mito
S1370_SEQ_1370_PYLH01000316_1_3	?	0.165	NO	56.89	unstable	20	86	-2.30369	1	78	HLA-A0201	0	1	0	0	0	1	0	9898.79	9.89879	1	1	1	LSWEMICV	1268.62	Cytoplasmic	7.5	Unknown	0	extr
S1370_SEQ_21370_PYLH01004397_1_2	?	0.239	NO	63.62	unstable	23	71	0.695086	5	63	HLA-A0201	0	3	[2, 1]	[1365, 848]	0	1	0	7687.45	7.68745	1	1	1	SMFSYVCL	354.54	X	X	X	X	extr
S1370_SEQ_31370_PYLH01007184_1_2	?	0.105	NO	54.84	unstable	68	200	-1.77867	5	192	HLA-A0201	0	1	0	0	0	1	0	22538.5	22.5385	1	1	1	RLFALRTV	813.56	CytoplasmicMembrane	9.55	Periplasmic	9.83	extr
S1371_SEQ_11371_PYLH01002234_1_9	?	0.319	NO	51.57	unstable	69	213	-1.74616	2	205	HLA-A0201	3	6	[3, 3]	[5986, 5811]	0	1	0	23288	23.288	1	1	1	LLSLCFSV	46.56	X	X	X	X	extr
S1371_SEQ_1371_PYLH01000317_1_2	?	0.247	NO	49.91	unstable	17	68	-0.392246	2	60	HLA-A0201	1	1	[1, 1]	[864, 745]	0	1	0	7262.34	7.26234	1	1	1	ALPVMPRV	284.01	CytoplasmicMembrane	8.16	Unknown	0	cyto
S1371_SEQ_21371_PYLH01004397_1_3	?	0.107	NO	28.19	stable	74	245	-0.478638	6	237	HLA-A0201	2	2	0	0	0	1	0	27416	27.416	1	0	1	LQELRVFV	1621.73	X	X	X	X	cyto
S1371_SEQ_31371_PYLH01007185_1_1	?	0.133	NO	60.84	unstable	50	126	-2.04382	4	118	HLA-A0201	2	1	[1, 1]	[1388, 1253]	0	1	0	14380.5	14.3805	1	1	1	LAPLMLRV	582.16	Cytoplasmic	7.5	Unknown	0	cyto
S1372_SEQ_11372_PYLH01002234_1_10	?	0.193	NO	38.79	stable	305	972	-1.95001	19	964	HLA-A0201	17	21	[11, 10]	[18551, 18016]	0	1	0	109019	109.019	1	1	1	ILLEFIIV	28.26	X	X	X	X	plas
S1372_SEQ_1372_PYLH01000317_1_3	?	0.112	NO	48.63	unstable	22	72	-1.35659	0	64	HLA-A0201	1	2	[1, 1]	[768, 582]	0	1	0	8233.6	8.2336	1	1	1	QLMHQPFL	1316.73	Unknown	0	Unknown	0	extr
S1372_SEQ_21372_PYLH01004398_1_1	?	0.199	NO	40.87	unstable	20	90	-2.08893	0	82	HLA-A0201	1	3	[1, 1]	[1425, 1358]	0	1	0	9211.86	9.21186	1	1	1	AMSLLCCV	378.91	X	X	X	X	extr
S1372_SEQ_31372_PYLH01007185_1_2	?	0.107	NO	42.42	unstable	78	196	-1.34869	4	188	HLA-A0201	0	4	0	0	0	1	0	22813.9	22.8139	1	1	1	FMDTIPSA	129.01	Unknown	0	Unknown	0	cyto_nucl
S1373_SEQ_11373_PYLH01002234_1_11	?	0.112	NO	57.1	unstable	31	80	-2.91352	3	72	HLA-A0201	4	3	[1, 1]	[2347, 2337]	0	1	0	9841.24	9.84124	1	1	1	FLRFVWFV	7.97	X	X	X	X	plas
S1373_SEQ_1373_PYLH01000317_1_4	?	0.348	NO	45.6	unstable	61	184	-1.67049	6	176	HLA-A0201	2	5	[3, 2]	[3193, 2145]	0	1	0	20354.6	20.3546	1	1	1	LICFTAGV	130.4	CytoplasmicMembrane	8.16	Unknown	0	mito
S1373_SEQ_21373_PYLH01004398_1_2	?	0.139	NO	58.29	unstable	39	122	-1.27977	3	114	HLA-A0201	1	2	[2, 2]	[2613, 2095]	0	1	0	13761.1	13.7611	1	1	1	SLHAVVTV	518.27	X	X	X	X	extr
S1373_SEQ_31373_PYLH01007186_1_1	?	0.641	YES	4.69	stable	18	52	-3.41507	1	44	HLA-A0201	1	2	[1, 0]	[937, 0]	0	1	0	5938.16	5.93816	1	1	1	VLLHLLLL	590.45	CytoplasmicMembrane	9.55	Unknown	0	extr
S1374_SEQ_11374_PYLH01002234_1_12	?	0.131	NO	-1.76	stable	9	39	-1.49457	1	31	HLA-A0201	1	1	[1, 1]	[3105, 3100]	0	1	0	4447.51	4.44751	1	1	1	FLLFFIII	91.33	X	X	X	X	extr
S1374_SEQ_1374_PYLH01000317_1_5	?	0.145	NO	55.2	unstable	30	109	-1.16902	0	101	HLA-A0201	2	2	0	0	0	1	0	11460	11.46	1	1	1	LADFIVNV	50.93	Unknown	0	Unknown	0	extr
S1374_SEQ_21374_PYLH01004398_1_3	?	0.131	NO	41.05	unstable	94	302	-0.724171	6	294	HLA-A0201	6	6	[5, 4]	[5675, 4908]	0	1	0	31621.2	31.6212	1	1	1	VLMDDVSV	50.35	X	X	X	X	plas
S1374_SEQ_31374_PYLH01007186_1_2	?	0.461	NO	13.28	stable	25	68	-2.10786	1	60	HLA-A0201	1	2	[1, 1]	[2234, 1945]	0	1	0	7266.86	7.26686	1	1	1	LLGCCHLL	459.34	CytoplasmicMembrane	9.55	Unknown	0	extr
S1375_SEQ_11375_PYLH01002234_1_13	?	0.121	NO	47.1	unstable	335	1044	-1.62399	23	1036	HLA-A0201	10	11	[3, 3]	[2769, 2384]	0	1	0	114381	114.381	0	1	1	RMFYVCFV	48.09	X	X	X	X	nucl
S1375_SEQ_1375_PYLH01000317_1_6	?	0.201	NO	73.71	unstable	27	73	-2.49201	1	65	HLA-A0201	0	1	0	0	0	1	0	8353.41	8.35341	1	1	1	FLQENEFA	744.08	Unknown	0	Unknown	0	extr
S1375_SEQ_21375_PYLH01004399_1_1	?	0.103	NO	61	unstable	17	55	-2.47639	1	47	HLA-A0201	0	0	0	0	0	1	0	6467.02	6.46702	1	1	1	SVEFGPFV	1965.27	X	X	X	X	nucl
S1375_SEQ_31375_PYLH01007186_1_3	?	0.914	YES	41.85	unstable	61	206	-0.269321	3	198	HLA-A0201	3	3	[1, 1]	[2141, 1898]	0	1	0	20714.3	20.7143	1	1	1	ALCVLWCV	55.94	Unknown	0	Unknown	0	extr
S1376_SEQ_11376_PYLH01002234_1_14	?	0.148	NO	26.96	stable	19	48	-0.805537	1	40	HLA-A0201	2	3	[1, 1]	[2458, 1872]	0	1	0	5762.78	5.76278	1	1	1	LFYLFIYL	186.32	X	X	X	X	extr
S1376_SEQ_1376_PYLH01000317_1_7	?	0.128	NO	69.41	unstable	47	149	-1.3519	2	141	HLA-A0201	0	2	0	0	0	1	0	16738	16.738	1	1	1	WLMCPATL	319.48	Unknown	0	Unknown	0	extr
S1376_SEQ_21376_PYLH01004399_1_2	?	0.241	NO	42	unstable	34	87	-1.03064	2	79	HLA-A0201	2	4	[2, 1]	[1735, 1215]	0	1	0	9531.2	9.5312	1	1	1	LLTVPHYI	432.94	X	X	X	X	mito
S1376_SEQ_31376_PYLH01007187_1_1	?	0.13	NO	39.16	stable	86	244	-2.65673	1	236	HLA-A0201	3	4	0	0	0	1	0	27057.5	27.0575	1	1	1	RLAEVWEV	17.38	CytoplasmicMembrane	9.55	Unknown	0	extr
S1377_SEQ_11377_PYLH01002235_1_1	?	0.194	NO	54.23	unstable	23	63	-0.713315	5	55	HLA-A0201	2	2	[2, 2]	[4051, 3906]	0	1	0	7847.74	7.84774	1	1	1	FLFLLFFI	17.66	X	X	X	X	extr
S1377_SEQ_1377_PYLH01000318_1_1	?	0.329	NO	54.34	unstable	58	171	-2.37374	1	163	HLA-A0201	0	2	[1, 0]	[685, 0]	0	1	0	19238	19.238	1	1	1	NMLPRFHV	1301.54	Unknown	0	Unknown	0	extr
S1377_SEQ_21377_PYLH01004399_1_3	?	0.18	NO	62.24	unstable	36	83	-0.835243	4	75	HLA-A0201	1	3	[1, 1]	[2073, 1669]	0	1	0	9322.98	9.32298	1	1	1	KLFWHLFV	16.12	X	X	X	X	extr
S1377_SEQ_31377_PYLH01007187_1_2	?	0.124	NO	31.27	stable	22	83	-2.70083	0	75	HLA-A0201	3	3	[1, 1]	[1847, 1615]	0	1	0	9110.86	9.11086	1	1	1	ALCCLFWV	40.45	CytoplasmicMembrane	9.55	Unknown	0	extr
S1378_SEQ_11378_PYLH01002235_1_2	?	0.15	NO	42.66	unstable	108	310	-1.41566	8	302	HLA-A0201	7	11	[5, 5]	[5946, 5712]	0	1	0	33906.4	33.9064	1	1	1	ILRSLPPV	140.39	X	X	X	X	plas
S1378_SEQ_1378_PYLH01000318_1_2	?	0.376	NO	55.28	unstable	48	125	-1.834	2	117	HLA-A0201	2	2	[3, 3]	[5111, 4835]	0	1	0	14258.9	14.2589	1	1	1	LFFFSLFL	385.28	CytoplasmicMembrane	9.55	CytoplasmicMembrane	9.86	extr
S1378_SEQ_21378_PYLH01004399_1_4	?	0.249	NO	55.13	unstable	61	145	-2.49664	1	137	HLA-A0201	3	4	[1, 1]	[1347, 1205]	0	1	0	16108.8	16.1088	1	1	1	FLALLPTV	11.15	X	X	X	X	extr
S1378_SEQ_31378_PYLH01007187_1_3	?	0.122	NO	48.27	unstable	53	166	-1.70599	0	158	HLA-A0201	0	0	[1, 1]	[1008, 847]	0	1	0	17714.8	17.7148	1	1	1	FLTAFFVA	333.03	Unknown	0	Unknown	0	mito
S1379_SEQ_11379_PYLH01002235_1_3	?	0.484	NO	30.72	stable	33	93	-2.4648	1	85	HLA-A0201	1	3	[2, 2]	[5175, 5171]	0	1	0	10272.1	10.2721	1	1	1	FLFFFYLL	46	X	X	X	X	extr
S1379_SEQ_1379_PYLH01000319_1_1	?	0.149	NO	40.03	unstable	182	570	-1.38267	12	562	HLA-A0201	7	11	[9, 8]	[7482, 6742]	0	1	0	58396.2	58.3962	1	1	1	MLSNATWV	51.65	CytoplasmicMembrane	9.55	Unknown	0	plas
S1379_SEQ_21379_PYLH01004399_1_5	?	0.11	NO	59.4	unstable	96	300	-2.1184	3	292	HLA-A0201	3	5	[2, 2]	[3311, 2937]	0	1	0	33661.4	33.6614	1	1	1	WMWCLFGA	65.22	X	X	X	X	cyto_mito
S1379_SEQ_31379_PYLH01007188_1_1	?	0.134	NO	62.63	unstable	60	173	-2.05005	4	165	HLA-A0201	1	0	0	0	0	1	0	19785.5	19.7855	1	1	1	FISFATAV	420.36	Unknown	0	Unknown	0	nucl
S138_SEQ_10138_PYLH01002021_1_3	?	0.222	NO	35.27	stable	200	282	-2.21227	0	274	HLA-A0201	54	76	[8, 8]	[23678, 23253]	0	1	0	33401.1	33.4011	1	1	1	FLLLLPLL	37.65	X	X	X	X	plas
S138_SEQ_138_PYLH01000022_1_9	?	0.299	NO	23.48	stable	16	70	-1.53505	0	62	HLA-A0201	0	1	0	0	0	1	0	7514.47	7.51447	1	1	1	LQLCLLHL	3157.66	Unknown	0	Unknown	0	extr
S138_SEQ_20138_PYLH01003997_1_1	?	0.45	NO	40.65	unstable	135	392	-0.784818	13	384	HLA-A0201	3	5	[3, 2]	[2839, 2538]	0	1	0	44693.3	44.6933	1	0	1	FLLYESML	214.52	X	X	X	X	extr
S138_SEQ_30138_PYLH01006852_1_13	?	0.345	NO	39.5	stable	33	93	-1.47591	3	85	HLA-A0201	1	3	[2, 1]	[1462, 893]	0	1	0	10452.2	10.4522	1	1	1	SLSPCVCV	643.04	Unknown	0	Unknown	0	extr
S1380_SEQ_11380_PYLH01002235_1_4	?	0.101	NO	65.7	unstable	179	536	-2.25186	8	528	HLA-A0201	3	4	0	0	0	1	0	60319.8	60.3198	1	1	1	MLGLPYEV	44.95	X	X	X	X	nucl
S1380_SEQ_1380_PYLH01000320_1_2	?	0.107	NO	54.55	unstable	13	42	-1.53583	2	34	HLA-A0201	0	0	0	0	0	1	0	4695.51	4.69551	1	1	1	KLADIVCM	1428.87	Unknown	0	Unknown	0	extr
S1380_SEQ_21380_PYLH01004399_1_6	?	0.39	NO	49.32	unstable	118	370	-0.231062	6	362	HLA-A0201	5	5	[1, 1]	[1725, 1093]	0	1	0	39760.5	39.7605	1	1	1	LLWALLEV	27.64	X	X	X	X	extr
S1380_SEQ_31380_PYLH01007188_1_2	?	0.36	NO	58.23	unstable	43	130	-1.10757	0	122	HLA-A0201	3	3	[2, 2]	[4736, 4304]	0	1	0	13807.6	13.8076	1	1	1	LMWCALCV	77.21	CytoplasmicMembrane	10	CytoplasmicMembrane	10	extr
S1381_SEQ_11381_PYLH01002235_1_5	?	0.349	NO	33.69	stable	51	115	-1.5987	4	107	HLA-A0201	3	7	[3, 3]	[8888, 8348]	0	1	0	13662.4	13.6624	1	1	1	FLPLLPPI	15.24	X	X	X	X	extr
S1381_SEQ_1381_PYLH01000321_1_1	?	0.106	NO	92.9	unstable	112	337	-3.80166	0	329	HLA-A0201	1	1	0	0	0	1	0	38611.3	38.6113	1	1	1	LQRLRWPV	2495.75	Cytoplasmic	7.5	Unknown	0	nucl
S1381_SEQ_21381_PYLH01004399_1_7	?	0.388	NO	62.23	unstable	24	85	0.54651	2	77	HLA-A0201	1	2	[2, 2]	[4703, 4418]	0	1	0	9533.86	9.53386	1	1	1	ILNLFYTL	316.36	X	X	X	X	extr
S1381_SEQ_31381_PYLH01007188_1_3	?	0.107	NO	55.62	unstable	96	288	-2.00891	5	280	HLA-A0201	3	5	[2, 2]	[3636, 3481]	0	1	0	33979	33.979	1	1	1	FLIAFFLL	34.66	CytoplasmicMembrane	8.16	CytoplasmicMembrane	9.82	cyto
S1382_SEQ_11382_PYLH01002235_1_6	?	0.197	NO	34.05	stable	125	362	-2.32792	13	354	HLA-A0201	17	16	[8, 7]	[12931, 10878]	0	1	0	41049.7	41.0497	1	1	1	FLWTFFFI	11.24	X	X	X	X	plas
S1382_SEQ_1382_PYLH01000322_1_1	?	0.501	YES	26.04	stable	35	100	-1.59723	0	92	HLA-A0201	5	6	[2, 2]	[4176, 3883]	0	1	0	10729.6	10.7296	1	1	1	MLLWCVTL	165.86	CytoplasmicMembrane	9.55	CytoplasmicMembrane	9.82	plas
S1382_SEQ_21382_PYLH01004399_1_8	?	0.64	YES	38.62	stable	28	100	-0.806347	1	92	HLA-A0201	1	5	[2, 2]	[4041, 3671]	0	1	0	10729.8	10.7298	1	1	1	FLFDCAAA	56.82	X	X	X	X	plas
S1382_SEQ_31382_PYLH01007188_1_4	?	0.627	YES	22.01	stable	28	96	-2.11596	1	88	HLA-A0201	2	6	[2, 2]	[4133, 4107]	0	1	0	10407.4	10.4074	1	1	1	VLWCGAGV	184.91	Unknown	0	CytoplasmicMembrane	9.82	extr
S1383_SEQ_11383_PYLH01002235_1_7	?	0.366	NO	53.9	unstable	30	106	-1.4141	1	98	HLA-A0201	2	3	[1, 1]	[1905, 1567]	0	1	0	11968.8	11.9688	1	1	1	LFACILHV	81.53	X	X	X	X	extr
S1383_SEQ_1383_PYLH01000322_1_2	?	0.184	NO	32.59	stable	32	126	-1.87032	1	118	HLA-A0201	1	2	[2, 2]	[2795, 2564]	0	1	0	13788.2	13.7882	1	1	1	LIGFVCTL	564.01	Unknown	0	Unknown	0	extr
S1383_SEQ_21383_PYLH01004399_1_9	?	0.183	NO	44.8	unstable	102	305	-2.12988	2	297	HLA-A0201	7	21	[7, 6]	[10950, 8430]	0	1	0	32641.5	32.6415	1	1	1	FLMFSTPL	16.67	X	X	X	X	plas
S1383_SEQ_31383_PYLH01007189_1_1	?	0.173	NO	62.7	unstable	70	204	-0.85922	5	196	HLA-A0201	0	2	0	0	0	1	0	22956	22.956	1	1	1	LLLALEKL	2560.54	CytoplasmicMembrane	8.16	Unknown	0	cyto_nucl
S1384_SEQ_11384_PYLH01002235_1_8	?	0.311	NO	53.84	unstable	600	1964	-1.86872	22	1956	HLA-A0201	11	35	[2, 1]	[1360, 564]	0	1	0	219121	219.121	0	1	1	ALEFLPAV	18.29	X	X	X	X	mito
S1384_SEQ_1384_PYLH01000322_1_3	?	0.146	NO	64.25	unstable	24	55	-2.26498	0	47	HLA-A0201	0	2	[1, 1]	[1264, 1019]	0	1	0	5745.81	5.74581	1	1	1	SLPEVLRL	2248.33	Unknown	0	Unknown	0	extr
S1384_SEQ_21384_PYLH01004399_1_10	?	0.219	NO	37.02	stable	21	64	-1.31575	1	56	HLA-A0201	0	4	[2, 2]	[1567, 1444]	0	1	0	6874.84	6.87484	1	1	1	ALFFSLFL	209.27	X	X	X	X	extr
S1384_SEQ_31384_PYLH01007189_1_2	?	0.331	NO	47.88	unstable	52	168	-1.45689	6	160	HLA-A0201	1	1	[1, 0]	[556, 0]	0	1	0	19218.8	19.2188	1	1	1	LTCAGWSV	1680.97	Unknown	0	Unknown	0	extr
S1385_SEQ_11385_PYLH01002235_1_9	?	0.101	NO	37.3	stable	35	93	-0.700142	9	85	HLA-A0201	3	2	[2, 2]	[3437, 3436]	0	1	0	11286.1	11.2861	1	1	1	FLFLIYDI	101.42	X	X	X	X	mito
S1385_SEQ_1385_PYLH01000322_1_4	?	0.14	NO	46.43	unstable	36	79	-2.78509	0	71	HLA-A0201	1	4	[1, 1]	[1208, 1136]	0	1	0	8914.49	8.91449	1	1	1	FLRGVHAV	91.9	Unknown	0	Unknown	0	cyto
S1385_SEQ_21385_PYLH01004399_1_11	?	0.11	NO	14.5	stable	12	30	-0.541562	0	22	HLA-A0201	0	0	0	0	0	1	0	2995.39	2.99539	1	1	1	VQGGVLFV	2544.17	X	X	X	X	extr
S1385_SEQ_31385_PYLH01007189_1_3	?	0.489	YES	49.55	unstable	51	145	-2.01511	0	137	HLA-A0201	1	1	[1, 1]	[1129, 1080]	0	1	0	16150.7	16.1507	1	1	1	LLTCLWKL	212.08	Cytoplasmic	7.5	Cytoplasmic	8.96	extr
S1386_SEQ_11386_PYLH01002235_1_10	?	0.319	NO	33.4	stable	93	310	-1.96375	3	302	HLA-A0201	0	3	[2, 1]	[2649, 2647]	1	0	0	34546.9	34.5469	1	0	1	FFFNYFSV	780.73	X	X	X	X	extr
S1386_SEQ_1386_PYLH01000323_1_1	?	0.318	NO	58.4	unstable	74	256	-1.37143	2	248	HLA-A0201	6	7	[4, 4]	[6749, 6687]	0	1	0	27901.8	27.9018	1	1	1	LLLPLPSV	40.47	CytoplasmicMembrane	9.55	CytoplasmicMembrane	9.82	plas
S1386_SEQ_21386_PYLH01004399_1_12	?	0.223	NO	45.45	unstable	32	80	-1.14608	1	72	HLA-A0201	3	1	[2, 2]	[3924, 3527]	0	1	0	9192.93	9.19293	1	1	1	YLSVCVFV	29.47	X	X	X	X	plas
S1386_SEQ_31386_PYLH01007190_1_1	?	0.102	NO	36.5	stable	13	40	0.730337	1	32	HLA-A0201	0	0	0	0	0	1	0	4629.33	4.62933	1	1	1	KMDASAIV	1007.83	Unknown	0	Unknown	0	extr
S1387_SEQ_11387_PYLH01002236_1_1	?	0.564	YES	70.23	unstable	54	155	-1.40027	1	147	HLA-A0201	0	1	0	0	0	1	0	16416.4	16.4164	1	1	1	SLCCLREV	728	X	X	X	X	extr
S1387_SEQ_1387_PYLH01000323_1_2	?	0.135	NO	40.52	unstable	40	133	-1.10156	0	125	HLA-A0201	0	3	[1, 1]	[3108, 2748]	0	1	0	13770.7	13.7707	1	1	1	FVVVVVVV	1743.68	Unknown	0	Unknown	0	mito
S1387_SEQ_21387_PYLH01004399_1_13	?	0.121	NO	60.25	unstable	9	36	-2.30279	1	28	HLA-A0201	0	0	0	0	0	1	0	4012.43	4.01243	1	1	1	TLLQELLE	17548.4	X	X	X	X	nucl
S1387_SEQ_31387_PYLH01007190_1_2	?	0.111	NO	27.75	stable	121	359	-1.68086	10	351	HLA-A0201	4	4	0	0	0	1	0	41260.9	41.2609	1	1	1	QLPMVAYV	197.55	Cytoplasmic	7.5	Cytoplasmic	8.96	cyto
S1388_SEQ_11388_PYLH01002236_1_2	?	0.258	NO	66.4	unstable	40	144	-1.45037	0	136	HLA-A0201	2	2	[3, 3]	[3809, 3629]	0	1	0	15152.5	15.1525	1	1	1	MVGGCWPL	212.45	X	X	X	X	extr
S1388_SEQ_1388_PYLH01000324_1_1	?	0.157	NO	42.33	unstable	22	80	-1.86293	0	72	HLA-A0201	0	0	0	0	0	1	0	8854.9	8.8549	1	1	1	FLHHPGPV	602.91	Unknown	0	Unknown	0	extr
S1388_SEQ_21388_PYLH01004400_1_1	?	0.102	NO	41.08	unstable	12	36	-3.17583	0	28	HLA-A0201	1	0	0	0	0	1	0	4422	4.422	1	1	1	LMDLGEGA	4121.04	X	X	X	X	cyto
S1388_SEQ_31388_PYLH01007190_1_3	?	0.283	NO	59.78	unstable	18	63	-1.37843	1	55	HLA-A0201	0	5	0	0	0	1	0	7102.02	7.10202	1	1	1	KLNDLLGV	124.72	Unknown	0	Unknown	0	cyto
S1389_SEQ_11389_PYLH01002236_1_3	?	0.156	NO	46.51	unstable	21	58	-1.24913	2	50	HLA-A0201	1	2	[1, 1]	[1483, 1440]	0	1	0	6957.03	6.95703	1	1	1	LLLRFVFL	280.37	X	X	X	X	extr
S1389_SEQ_1389_PYLH01000324_1_2	?	0.105	NO	63.9	unstable	63	131	-2.6413	1	123	HLA-A0201	2	1	[1, 1]	[830, 595]	0	1	0	14830.3	14.8303	1	1	1	YLGCVCAL	114.16	CytoplasmicMembrane	8.16	Unknown	0	mito
S1389_SEQ_21389_PYLH01004400_1_2	?	0.105	NO	44.13	unstable	121	353	-1.91896	9	345	HLA-A0201	6	6	[1, 1]	[1374, 978]	0	1	0	40406.2	40.4062	1	0	1	LKNYFYTV	1506.91	X	X	X	X	cyto
S1389_SEQ_31389_PYLH01007191_1_1	?	0.575	YES	63.51	unstable	64	168	-1.68618	3	160	HLA-A0201	2	4	[4, 3]	[3049, 3013]	0	1	0	19044.6	19.0446	1	1	1	FVFLLFYL	68.99	CytoplasmicMembrane	9.55	CytoplasmicMembrane	9.82	extr
S139_SEQ_10139_PYLH01002021_1_4	?	0.646	YES	14.52	stable	42	170	-1.41035	0	162	HLA-A0201	4	3	[3, 2]	[3458, 2830]	0	1	0	17438	17.438	1	1	1	ALCVLWSV	26.45	X	X	X	X	extr
S139_SEQ_139_PYLH01000022_1_10	?	0.159	NO	37.46	stable	25	84	-1.7585	1	76	HLA-A0201	1	1	[1, 1]	[1559, 1545]	0	1	0	9566.89	9.56689	1	1	1	YLSAVLCA	444.76	Unknown	0	Unknown	0	extr
S139_SEQ_20139_PYLH01003997_1_2	?	0.224	NO	73.45	unstable	39	86	0.209959	11	78	HLA-A0201	2	4	[3, 2]	[5865, 4328]	0	1	0	10414.2	10.4142	1	1	1	FLYKYIYI	18.66	X	X	X	X	extr
S139_SEQ_30139_PYLH01006852_1_14	?	0.495	NO	56.91	unstable	84	301	-1.01466	4	293	HLA-A0201	5	6	[2, 2]	[4344, 3692]	0	1	0	31156.8	31.1568	1	1	1	MLLLCVEL	237.54	CytoplasmicMembrane	9.35	CytoplasmicMembrane	9.46	plas
S1390_SEQ_11390_PYLH01002237_1_1	?	0.173	NO	-5.56	stable	8	34	-1.02101	1	26	HLA-A0201	0	1	0	0	0	1	0	3748.4	3.7484	1	1	1	RMVARICV	2110.45	X	X	X	X	cyto
S1390_SEQ_1390_PYLH01000324_1_3	?	0.112	NO	45.88	unstable	85	267	-1.12909	8	259	HLA-A0201	2	8	[2, 2]	[1359, 1301]	0	1	0	29415.3	29.4153	1	1	1	SLCETFLA	850.18	Unknown	0	CytoplasmicMembrane	9.82	cyto_nucl
S1390_SEQ_21390_PYLH01004400_1_3	?	0.141	NO	55.63	unstable	41	93	-0.67569	2	85	HLA-A0201	2	4	[1, 1]	[1791, 1447]	0	1	0	10388.2	10.3882	1	1	1	FLSPSLYL	40.97	X	X	X	X	extr
S1390_SEQ_31390_PYLH01007191_1_2	?	0.115	NO	55.26	unstable	18	78	-1.63361	0	70	HLA-A0201	0	0	0	0	0	1	0	8257.53	8.25753	1	1	1	VLYCIEDV	970.44	Unknown	0	Unknown	0	extr
S1391_SEQ_11391_PYLH01002237_1_2	?	0.105	NO	44.27	unstable	72	246	-1.56478	7	238	HLA-A0201	2	1	0	0	0	1	0	27497.4	27.4974	1	1	1	GMSELSEL	2113.01	X	X	X	X	nucl
S1391_SEQ_1391_PYLH01000324_1_4	?	0.245	NO	68.53	unstable	37	113	-1.21348	1	105	HLA-A0201	0	0	[1, 1]	[753, 579]	0	1	0	12477.1	12.4771	1	1	1	WLHVGTPL	3082.42	Cytoplasmic	7.5	Unknown	0	extr
S1391_SEQ_21391_PYLH01004401_1_1	?	0.113	NO	44.07	unstable	158	470	-2.10988	10	462	HLA-A0201	3	5	[1, 1]	[841, 807]	0	1	0	52403.2	52.4032	1	1	1	TLSGLVEV	271.18	X	X	X	X	extr
S1391_SEQ_31391_PYLH01007192_1_1	?	0.127	NO	73.53	unstable	31	120	-1.76031	1	112	HLA-A0201	1	1	[1, 1]	[2038, 1997]	0	1	0	13354.9	13.3549	1	1	1	LWMRCVCV	606.99	Unknown	0	Unknown	0	mito
S1392_SEQ_11392_PYLH01002237_1_3	?	0.11	NO	81.56	unstable	32	107	-2.71988	0	99	HLA-A0201	0	2	0	0	0	1	0	12999.7	12.9997	1	1	1	YLPKLISL	79.45	X	X	X	X	nucl
S1392_SEQ_1392_PYLH01000324_1_5	?	0.162	NO	42.95	unstable	47	128	-1.55854	3	120	HLA-A0201	4	3	[1, 1]	[3087, 2407]	0	1	0	14668.5	14.6685	1	1	1	RLSLSLPV	174.08	CytoplasmicMembrane	9.55	CytoplasmicMembrane	9.82	plas
S1392_SEQ_21392_PYLH01004402_1_1	?	0.16	NO	26.43	stable	30	68	-1.34081	2	60	HLA-A0201	1	2	[1, 1]	[1913, 1691]	0	1	0	8137.57	8.13757	1	1	1	LDGAIALV	353.75	X	X	X	X	cyto
S1392_SEQ_31392_PYLH01007193_1_1	?	0.344	NO	52.24	unstable	50	175	-1.88641	1	167	HLA-A0201	3	8	[3, 3]	[4441, 4009]	0	1	0	19359.8	19.3598	1	1	1	LSSLFLFV	220.37	Unknown	0	CytoplasmicMembrane	9.82	extr
S1393_SEQ_11393_PYLH01002237_1_4	?	0.101	NO	22.45	stable	21	56	-3.07511	0	48	HLA-A0201	0	1	0	0	0	1	0	6533.22	6.53322	1	1	1	RLGRGLEV	3305.82	X	X	X	X	extr
S1393_SEQ_1393_PYLH01000325_1_1	?	0.146	NO	63.8	unstable	11	46	-2.38272	0	38	HLA-A0201	0	0	0	0	0	1	0	4738.33	4.73833	1	1	1	MLPGTLRI	1087.9	Unknown	0	Unknown	0	extr
S1393_SEQ_21393_PYLH01004402_1_2	?	0.137	NO	40.68	unstable	18	45	-1.70256	0	37	HLA-A0201	3	6	[1, 1]	[2955, 2764]	0	1	0	5539.73	5.53973	1	1	1	LLLSFSYL	139.57	X	X	X	X	extr
S1393_SEQ_31393_PYLH01007194_1_1	?	0.879	YES	67.19	unstable	80	323	-1.75482	2	315	HLA-A0201	0	6	[2, 2]	[4042, 3570]	0	1	0	34706.1	34.7061	1	1	1	RLLCALLV	248.91	Unknown	0	Unknown	0	extr
S1394_SEQ_11394_PYLH01002237_1_5	?	0.114	NO	57.35	unstable	104	277	-1.61383	8	269	HLA-A0201	3	4	[1, 1]	[649, 587]	0	1	0	30509.8	30.5098	1	1	1	LDGVMFCV	117.29	X	X	X	X	nucl
S1394_SEQ_1394_PYLH01000325_1_2	?	0.614	YES	44.36	unstable	73	235	-1.67492	1	227	HLA-A0201	5	4	[3, 2]	[5724, 4141]	0	1	0	26586.5	26.5865	1	1	1	LQPFILTV	333.44	Cytoplasmic	7.5	CytoplasmicMembrane	9.82	plas
S1394_SEQ_21394_PYLH01004402_1_3	?	0.118	NO	32.37	stable	83	225	-1.36458	10	217	HLA-A0201	2	3	[1, 1]	[1124, 534]	0	1	0	25862.2	25.8622	1	0	1	LYARYYPA	1213.99	X	X	X	X	cyto
S1394_SEQ_31394_PYLH01007194_1_2	?	0.897	YES	57.45	unstable	37	134	-1.5648	0	126	HLA-A0201	2	7	[3, 2]	[4205, 3718]	0	1	0	14385.9	14.3859	1	1	1	LLLPPPSV	259.21	CytoplasmicMembrane	9.55	CytoplasmicMembrane	9.86	plas
S1395_SEQ_11395_PYLH01002238_1_1	?	0.117	NO	29.64	stable	29	69	-1.45227	0	61	HLA-A0201	0	3	[1, 1]	[1522, 1496]	0	1	0	6784.63	6.78463	1	1	1	GLWGFAAL	272.78	X	X	X	X	mito
S1395_SEQ_1395_PYLH01000325_1_3	?	0.502	YES	64.55	unstable	24	65	-1.69993	1	57	HLA-A0201	1	2	[2, 1]	[2686, 1787]	0	1	0	7646.98	7.64698	1	1	1	YLFFFFFT	80.22	CytoplasmicMembrane	9.55	CytoplasmicMembrane	9.82	mito
S1395_SEQ_21395_PYLH01004403_1_1	?	0.141	NO	54.56	unstable	40	98	-1.40036	3	90	HLA-A0201	2	7	[2, 2]	[6259, 5821]	0	1	0	11900.3	11.9003	1	1	1	FLFASLLV	14.85	X	X	X	X	extr
S1395_SEQ_31395_PYLH01007195_1_1	?	0.105	NO	40.63	unstable	67	228	-1.74832	3	220	HLA-A0201	1	2	[2, 2]	[1669, 1661]	0	1	0	25409.3	25.4093	1	1	1	YLCFCLDV	114.88	Unknown	0	Unknown	0	cyto
S1396_SEQ_11396_PYLH01002238_1_2	?	0.173	NO	70.85	unstable	34	108	-0.681547	2	100	HLA-A0201	0	4	[2, 2]	[2355, 2320]	0	1	0	11852	11.852	1	1	1	MLPPCVIV	201.41	X	X	X	X	plas
S1396_SEQ_1396_PYLH01000326_1_1	?	0.106	NO	36.72	stable	151	484	-1.31193	12	476	HLA-A0201	7	16	[6, 5]	[8978, 8385]	0	1	0	50632.9	50.6329	1	1	1	ALDPLWMV	46.07	CytoplasmicMembrane	10	CytoplasmicMembrane	10	plas
S1396_SEQ_21396_PYLH01004403_1_2	?	0.721	YES	34.81	stable	109	313	-1.64261	6	305	HLA-A0201	4	11	[5, 5]	[9042, 7070]	0	1	0	33611.2	33.6112	1	1	1	VLHELPFV	61.49	X	X	X	X	plas
S1396_SEQ_31396_PYLH01007195_1_2	?	0.466	NO	41.74	unstable	22	70	-1.50757	0	62	HLA-A0201	0	1	[2, 2]	[2535, 2045]	0	1	0	7831.32	7.83132	1	1	1	CLVHIYFV	278.88	CytoplasmicMembrane	9.55	CytoplasmicMembrane	9.82	extr
S1397_SEQ_11397_PYLH01002238_1_3	?	0.234	NO	25.14	stable	24	73	-0.55027	0	65	HLA-A0201	2	1	[3, 3]	[4744, 4087]	0	1	0	8311.05	8.31105	1	1	1	FVFDCFFI	49.68	X	X	X	X	plas
S1397_SEQ_1397_PYLH01000327_1_1	?	0.153	NO	51.5	unstable	47	139	-0.704105	3	131	HLA-A0201	0	3	[2, 1]	[1275, 754]	0	1	0	14214.6	14.2146	1	1	1	CLSTSLSV	1495.56	Unknown	0	Unknown	0	mito
S1397_SEQ_21397_PYLH01004403_1_3	?	0.116	NO	73.96	unstable	6	46	-0.629366	0	38	HLA-A0201	1	0	0	0	0	1	0	5044.94	5.04494	1	1	1	GMKEGIFV	1139.88	X	X	X	X	extr
S1397_SEQ_31397_PYLH01007196_1_1	?	0.311	NO	63.66	unstable	22	84	-1.83058	2	76	HLA-A0201	2	2	[2, 2]	[3155, 2394]	0	1	0	9459.99	9.45999	1	1	1	FLFGCWQM	64.33	CytoplasmicMembrane	9.55	Unknown	0	plas
S1398_SEQ_11398_PYLH01002239_1_1	?	0.92	YES	36.75	stable	74	284	0.0941581	3	276	HLA-A0201	5	3	[1, 1]	[2386, 2183]	0	1	0	28304.3	28.3043	1	1	1	VLCVLWCV	69.22	X	X	X	X	extr
S1398_SEQ_1398_PYLH01000327_1_2	?	0.857	YES	53.64	unstable	63	179	-1.28281	0	171	HLA-A0201	5	7	[3, 2]	[5144, 3617]	0	1	0	18807.2	18.8072	1	1	1	LVAVDWSV	138.07	Unknown	0	Unknown	0	extr
S1398_SEQ_21398_PYLH01004404_1_1	?	0.172	NO	47.89	unstable	140	411	-1.80583	9	403	HLA-A0201	5	4	[1, 1]	[818, 539]	0	1	0	46755	46.755	1	1	1	FLLGKSFL	58.58	X	X	X	X	nucl
S1398_SEQ_31398_PYLH01007196_1_2	?	0.466	NO	41.74	unstable	22	70	-1.50757	0	62	HLA-A0201	0	1	[2, 2]	[2535, 2045]	0	1	0	7831.32	7.83132	1	1	1	CLVHIYFV	278.88	CytoplasmicMembrane	9.55	CytoplasmicMembrane	9.82	extr
S1399_SEQ_11399_PYLH01002239_1_2	?	0.451	NO	20.88	stable	25	69	-1.6627	2	61	HLA-A0201	1	2	[1, 1]	[2234, 2011]	0	1	0	7155.73	7.15573	1	1	1	SLFASLSV	72.1	X	X	X	X	extr
S1399_SEQ_1399_PYLH01000327_1_3	?	0.267	NO	62	unstable	14	51	-2.33311	1	43	HLA-A0201	1	0	0	0	0	1	0	5800.63	5.80063	1	1	1	ALMEASIV	52.54	CytoplasmicMembrane	9.55	Unknown	0	extr
S1399_SEQ_21399_PYLH01004404_1_2	?	0.233	NO	64.67	unstable	36	92	-0.958925	2	84	HLA-A0201	1	2	[1, 1]	[1929, 1785]	0	1	0	10382.2	10.3822	1	1	1	ALLYCLYV	40.74	X	X	X	X	extr
S1399_SEQ_31399_PYLH01007196_1_3	?	0.405	NO	37.61	stable	31	84	-0.757486	2	76	HLA-A0201	2	1	[2, 1]	[1735, 723]	0	1	0	8935.94	8.93594	1	1	1	LASLLPLV	71.88	CytoplasmicMembrane	9.55	Unknown	0	extr
S14_SEQ_10014_PYLH01001997_1_1	?	0.157	NO	30.6	stable	14	40	-1.7303	1	32	HLA-A0201	0	1	[1, 1]	[1292, 1157]	0	1	0	4574.48	4.57448	1	1	1	FIYYFNCV	261.56	X	X	X	X	extr
S14_SEQ_14_PYLH01000001_1_15	?	0.148	NO	71.88	unstable	71	223	-2.02034	2	215	HLA-A0201	0	2	[2, 2]	[2206, 2093]	0	1	0	22986.7	22.9867	1	1	1	SLGEITPL	672.69	CytoplasmicMembrane	9.55	CytoplasmicMembrane	9.82	mito
S14_SEQ_20014_PYLH01003954_1_4	?	0.125	NO	58.95	unstable	21	61	-3.064	0	53	HLA-A0201	2	3	[1, 1]	[1648, 1480]	0	1	0	7269.29	7.26929	1	1	1	FLFFFSFL	37.65	X	X	X	X	cyto
S14_SEQ_30014_PYLH01006829_1_4	?	0.453	NO	37.3	stable	97	359	-0.36195	3	351	HLA-A0201	4	7	[3, 3]	[5840, 5746]	0	1	0	36461.7	36.4617	1	1	1	WLCDLSLV	301.51	CytoplasmicMembrane	9.35	CytoplasmicMembrane	9.46	plas
S140_SEQ_10140_PYLH01002021_1_5	?	0.35	NO	41.81	unstable	31	96	-1.6488	1	88	HLA-A0201	5	2	[2, 2]	[3817, 3668]	0	1	0	10606.6	10.6066	1	1	1	FLIFAFLL	72.06	X	X	X	X	extr
S140_SEQ_140_PYLH01000023_1_1	?	0.112	NO	52.73	unstable	62	180	-2.44517	0	172	HLA-A0201	1	0	0	0	0	1	0	20014.9	20.0149	1	1	1	VMSVSVGV	613.79	Unknown	0	Unknown	0	nucl
S140_SEQ_20140_PYLH01003997_1_3	?	0.242	NO	63.16	unstable	36	88	-1.10976	1	80	HLA-A0201	2	4	[1, 1]	[1560, 1513]	0	1	0	9869.49	9.86949	1	1	1	FLPLSHSL	166.95	X	X	X	X	extr
S140_SEQ_30140_PYLH01006853_1_1	?	0.197	NO	58.83	unstable	23	66	-1.74202	2	58	HLA-A0201	2	2	[1, 1]	[1242, 1196]	0	1	0	7502.79	7.50279	1	1	1	FLVDLHSL	50	Cytoplasmic	7.5	Unknown	0	extr
S1400_SEQ_11400_PYLH01002239_1_3	?	0.946	YES	53.78	unstable	64	209	0.0569631	3	201	HLA-A0201	0	6	[2, 2]	[3486, 3448]	0	1	0	21637.9	21.6379	1	1	1	ALCCCPSV	130.2	X	X	X	X	extr
S1400_SEQ_1400_PYLH01000328_1_1	?	0.149	NO	44.41	unstable	98	321	-1.00439	7	313	HLA-A0201	4	4	[5, 4]	[4791, 4078]	0	1	0	33123.4	33.1234	1	1	1	VLELAVPV	112.79	CytoplasmicMembrane	9.55	CytoplasmicMembrane	9.82	extr
S1400_SEQ_21400_PYLH01004405_1_1	?	0.107	NO	44.81	unstable	106	378	-2.38199	7	370	HLA-A0201	4	4	0	0	0	1	0	43003.1	43.0031	1	1	1	ALNVLLEI	377.65	X	X	X	X	cysk
S1400_SEQ_31400_PYLH01007197_1_1	?	0.117	NO	62.23	unstable	23	75	-1.88367	0	67	HLA-A0201	0	0	0	0	0	1	0	8026.24	8.02624	1	1	1	RLCHNTSA	13747.9	Cytoplasmic	7.5	Unknown	0	extr
S1401_SEQ_11401_PYLH01002239_1_4	?	0.509	YES	58.58	unstable	28	85	-0.975127	0	77	HLA-A0201	2	2	[2, 2]	[3498, 3291]	0	1	0	9047.91	9.04791	1	1	1	LLLPLPSV	40.47	X	X	X	X	extr
S1401_SEQ_1401_PYLH01000329_1_1	?	0.23	NO	47.12	unstable	70	198	-1.63296	3	190	HLA-A0201	4	1	[4, 4]	[4160, 3920]	0	1	0	19934.1	19.9341	1	1	1	VLDGVSPV	122.83	CytoplasmicMembrane	9.55	Unknown	0	extr
S1401_SEQ_21401_PYLH01004406_1_1	?	0.221	NO	74.46	unstable	35	97	-1.0188	1	89	HLA-A0201	0	2	[2, 1]	[2429, 1618]	0	1	0	11060.9	11.0609	1	1	1	CLPRLPPL	1587.74	X	X	X	X	extr
S1401_SEQ_31401_PYLH01007197_1_2	?	0.175	NO	83.02	unstable	77	206	-2.30111	2	198	HLA-A0201	3	4	[2, 1]	[1673, 765]	0	1	0	23677.3	23.6773	1	1	1	LASLLPLV	71.88	CytoplasmicMembrane	9.55	CytoplasmicMembrane	9.82	extr
S1402_SEQ_11402_PYLH01002240_1_1	?	0.134	NO	43.27	unstable	78	264	-2.40693	3	256	HLA-A0201	2	7	0	0	0	1	0	29644.7	29.6447	1	1	1	FLMAIDVA	83.57	X	X	X	X	mito
S1402_SEQ_1402_PYLH01000329_1_2	?	0.116	NO	43.81	unstable	61	176	-1.16231	3	168	HLA-A0201	1	7	[3, 3]	[2873, 2788]	0	1	0	18176.5	18.1765	1	1	1	RLALFDSV	871.65	Unknown	0	Unknown	0	nucl
S1402_SEQ_21402_PYLH01004406_1_2	?	0.14	NO	39.06	stable	31	94	-1.98972	0	86	HLA-A0201	0	2	[1, 1]	[2267, 1993]	0	1	0	10391	10.391	1	1	1	FLPFCEGV	62.92	X	X	X	X	nucl
S1402_SEQ_31402_PYLH01007197_1_3	?	0.104	NO	82.24	unstable	15	49	-3.16517	0	41	HLA-A0201	0	0	0	0	0	1	0	5698.49	5.69849	1	1	1	VLATENFA	8786.81	CytoplasmicMembrane	9.55	Unknown	0	nucl
S1403_SEQ_11403_PYLH01002240_1_2	?	0.11	NO	36.56	stable	49	147	-1.53112	3	139	HLA-A0201	3	3	0	0	0	1	0	16000	16	1	1	1	LWAAPPLV	97.23	X	X	X	X	mito
S1403_SEQ_1403_PYLH01000330_1_1	?	0.26	NO	42.69	unstable	18	59	-0.33163	0	51	HLA-A0201	0	2	[1, 0]	[826, 0]	0	1	0	6121.97	6.12197	1	1	1	LDAVCCAV	792.45	Unknown	0	Unknown	0	extr
S1403_SEQ_21403_PYLH01004406_1_3	?	0.685	YES	71.29	unstable	34	118	-1.47684	0	110	HLA-A0201	0	0	0	0	0	1	0	13118.9	13.1189	1	1	1	GMLHRTGV	4030.9	X	X	X	X	mito
S1403_SEQ_31403_PYLH01007198_1_1	?	0.4	NO	62.24	unstable	13	34	-2.38635	2	26	HLA-A0201	0	2	[1, 1]	[1057, 550]	0	1	0	3877.76	3.87776	1	1	1	SLCLVLCL	919.53	CytoplasmicMembrane	9.55	Unknown	0	extr
S1404_SEQ_11404_PYLH01002240_1_3	?	0.1	NO	27.14	stable	9	46	0.110341	0	38	HLA-A0201	0	0	0	0	0	1	0	5014.3	5.0143	1	1	1	IPGEPSAV	26095.3	X	X	X	X	nucl
S1404_SEQ_1404_PYLH01000330_1_2	?	0.204	NO	41.58	unstable	312	1012	-1.10424	27	1004	HLA-A0201	13	30	[15, 14]	[16173, 15108]	0	1	0	104309	104.309	1	1	1	VLMDGVFI	29.35	CytoplasmicMembrane	10	CytoplasmicMembrane	10	plas
S1404_SEQ_21404_PYLH01004407_1_2	?	0.135	NO	42.96	unstable	123	348	-1.25475	6	340	HLA-A0201	5	4	[1, 1]	[881, 537]	1	0	0	39044.5	39.0445	1	1	1	VLDDVLEL	392.22	X	X	X	X	cyto
S1404_SEQ_31404_PYLH01007198_1_2	?	0.216	NO	-8.64	stable	11	43	-1.11372	0	35	HLA-A0201	0	1	0	0	0	1	0	4775.66	4.77566	1	1	1	KLAFASLI	1768.69	Unknown	0	Unknown	0	extr
S1405_SEQ_11405_PYLH01002241_1_1	?	0.405	NO	18.09	stable	19	68	-2.1124	1	60	HLA-A0201	1	3	[2, 2]	[3437, 3302]	0	1	0	7699.31	7.69931	1	1	1	LFASTALL	690.57	X	X	X	X	extr
S1405_SEQ_1405_PYLH01000331_1_1	?	0.11	NO	22.61	stable	30	85	-1.53203	3	77	HLA-A0201	0	2	0	0	0	1	0	9201.35	9.20135	1	1	1	TMGLSYTA	4266.59	Unknown	0	Unknown	0	cyto
S1405_SEQ_21405_PYLH01004407_1_3	?	0.158	NO	54.48	unstable	16	70	-2.75028	2	62	HLA-A0201	0	1	[1, 0]	[538, 0]	0	1	0	8478.74	8.47874	1	1	1	YIYIYIFV	71.62	X	X	X	X	cyto
S1405_SEQ_31405_PYLH01007198_1_3	?	0.147	NO	74.68	unstable	28	77	-1.15135	3	69	HLA-A0201	3	1	[2, 2]	[3770, 3725]	0	1	0	9167.69	9.16769	1	1	1	FLSGLVSI	50.41	CytoplasmicMembrane	9.55	CytoplasmicMembrane	9.82	plas
S1406_SEQ_11406_PYLH01002241_1_2	?	0.134	NO	37.56	stable	27	95	-0.613471	1	87	HLA-A0201	1	0	[1, 1]	[1692, 1676]	0	1	0	9841.19	9.84119	1	1	1	SLSSSAWV	464.24	X	X	X	X	nucl
S1406_SEQ_1406_PYLH01000331_1_2	?	0.171	NO	17.72	stable	36	105	-1.04026	2	97	HLA-A0201	1	3	[1, 1]	[2030, 1990]	0	1	0	10934.6	10.9346	1	1	1	LLPLLLLL	363.67	Unknown	0	Unknown	0	extr
S1406_SEQ_21406_PYLH01004408_1_1	?	0.197	NO	53.08	unstable	25	95	-1.1242	1	87	HLA-A0201	0	1	0	0	0	1	0	10343.8	10.3438	1	1	1	MLTRRASV	4845.48	X	X	X	X	extr
S1406_SEQ_31406_PYLH01007198_1_4	?	0.106	NO	41.46	unstable	25	95	-1.73779	1	87	HLA-A0201	1	2	0	0	0	1	0	10504.7	10.5047	1	1	1	MQASFAYV	302.93	Unknown	0	Unknown	0	nucl
S1407_SEQ_11407_PYLH01002241_1_3	?	0.279	NO	73.77	unstable	38	119	-1.28196	2	111	HLA-A0201	2	0	[1, 1]	[1883, 1378]	0	1	0	12743.3	12.7433	1	1	1	LCCCCTSV	727.31	X	X	X	X	mito
S1407_SEQ_1407_PYLH01000331_1_3	?	0.119	NO	99.04	unstable	30	94	-1.9861	0	86	HLA-A0201	0	1	0	0	0	1	0	10626.3	10.6263	1	1	1	ILCVVKYI	1703.81	Unknown	0	Unknown	0	plas
S1407_SEQ_21407_PYLH01004408_1_2	?	0.443	NO	52.56	unstable	75	286	-1.80922	4	278	HLA-A0201	3	15	[7, 6]	[10614, 10160]	0	1	0	30898.3	30.8983	1	1	1	AMMTMVTV	57.6	X	X	X	X	plas
S1407_SEQ_31407_PYLH01007198_1_5	?	0.167	NO	63.41	unstable	61	163	-1.64249	5	155	HLA-A0201	2	4	[1, 0]	[757, 0]	0	1	0	18201	18.201	1	1	1	LSDYYFFI	63.19	CytoplasmicMembrane	8.16	Unknown	0	cyto_nucl
S1408_SEQ_11408_PYLH01002242_1_1	?	0.157	NO	38.5	stable	14	46	-2.09175	2	38	HLA-A0201	0	0	0	0	0	1	0	5119.86	5.11986	1	1	1	GMDLDPRL	3862.3	X	X	X	X	extr
S1408_SEQ_1408_PYLH01000331_1_4	?	0.118	NO	53.51	unstable	40	110	-2.74536	1	102	HLA-A0201	1	0	0	0	0	1	0	12305.2	12.3052	1	1	1	VMSVSVGV	613.79	Unknown	0	Unknown	0	mito
S1408_SEQ_21408_PYLH01004409_1_1	?	0.108	NO	44.95	unstable	140	427	-0.833745	8	419	HLA-A0201	1	8	[1, 1]	[820, 530]	0	1	0	46753.7	46.7537	1	0	1	LWSCLHHA	409.52	X	X	X	X	cyto_nucl
S1408_SEQ_31408_PYLH01007198_1_6	?	0.178	NO	45.61	unstable	28	85	-1.06818	1	77	HLA-A0201	1	2	[1, 1]	[1399, 1327]	0	1	0	9244.59	9.24459	1	1	1	LWAAPPLV	97.23	Cytoplasmic	7.5	Unknown	0	extr
S1409_SEQ_11409_PYLH01002242_1_2	?	0.13	NO	52.85	unstable	104	315	-0.810857	12	307	HLA-A0201	3	2	[1, 0]	[841, 0]	0	1	0	35332.9	35.3329	1	1	1	LTCAGWSV	1680.97	X	X	X	X	mito
S1409_SEQ_1409_PYLH01000332_1_1	?	0.19	NO	39.04	stable	98	263	-1.41297	3	255	HLA-A0201	4	9	[1, 1]	[1079, 890]	0	1	0	29954.2	29.9542	1	1	1	MSWEIIYV	98.21	Cytoplasmic	7.5	Cytoplasmic	8.96	cyto
S1409_SEQ_21409_PYLH01004410_1_1	?	0.798	YES	17.78	stable	15	36	-1.56303	0	28	HLA-A0201	2	3	[1, 1]	[1535, 1033]	0	1	0	4101.91	4.10191	1	1	1	LLWCVTLI	233.56	X	X	X	X	extr
S1409_SEQ_31409_PYLH01007198_1_7	?	0.103	NO	67.74	unstable	54	162	-1.88384	1	154	HLA-A0201	2	1	0	0	0	1	0	17754.5	17.7545	1	1	1	LVARLVIV	2795.8	Unknown	0	Unknown	0	plas
S141_SEQ_10141_PYLH01002021_1_6	?	0.126	NO	76.37	unstable	51	147	-1.54804	0	139	HLA-A0201	1	1	[1, 0]	[1064, 0]	0	1	0	15945.4	15.9454	1	1	1	MPAIVLPA	2636.28	X	X	X	X	mito
S141_SEQ_141_PYLH01000023_1_2	?	0.443	NO	44.59	unstable	40	140	-1.24199	1	132	HLA-A0201	2	3	[3, 2]	[3135, 2361]	0	1	0	14928.2	14.9282	1	1	1	RLCCTFLL	204.47	CytoplasmicMembrane	9.55	CytoplasmicMembrane	9.82	extr
S141_SEQ_20141_PYLH01003997_1_4	?	0.169	NO	55.27	unstable	69	224	-1.37792	5	216	HLA-A0201	1	1	0	0	0	1	0	24234.7	24.2347	1	1	1	LFMNIVSA	1486.47	X	X	X	X	mito
S141_SEQ_30141_PYLH01006853_1_2	?	0.475	NO	42.95	unstable	41	133	-0.924359	1	125	HLA-A0201	1	7	[3, 3]	[4702, 4227]	0	1	0	13586.9	13.5869	1	1	1	FLALAFPL	23.26	CytoplasmicMembrane	9.55	CytoplasmicMembrane	9.82	plas
S1410_SEQ_11410_PYLH01002243_1_1	?	0.108	NO	54.81	unstable	28	86	-0.882781	0	78	HLA-A0201	0	2	[1, 1]	[865, 774]	0	1	0	9681.1	9.6811	1	1	1	ALCCGDSV	2844.16	X	X	X	X	cyto
S1410_SEQ_1410_PYLH01000332_1_2	?	0.142	NO	25.52	stable	17	43	-1.67522	0	35	HLA-A0201	1	1	0	0	0	1	0	4983.82	4.98382	1	1	1	FLLFCSRT	2421.06	Unknown	0	Unknown	0	extr
S1410_SEQ_21410_PYLH01004410_1_2	?	0.115	NO	49.13	unstable	55	163	-0.979274	0	155	HLA-A0201	1	3	[1, 1]	[3168, 2831]	0	1	0	17675.2	17.6752	1	1	1	VMIGASVV	1345.69	X	X	X	X	plas
S1410_SEQ_31410_PYLH01007198_1_8	?	0.178	NO	27.6	stable	49	150	-0.804881	6	142	HLA-A0201	3	1	[1, 1]	[1370, 897]	0	1	0	16680.9	16.6809	1	1	1	MLIQVLSL	297.13	Unknown	0	Unknown	0	mito
S1411_SEQ_11411_PYLH01002243_1_2	?	0.133	NO	35.05	stable	58	178	-0.808463	2	170	HLA-A0201	1	0	0	0	0	1	0	19303.5	19.3035	1	1	1	NLILDWSV	262.85	X	X	X	X	extr
S1411_SEQ_1411_PYLH01000332_1_3	?	0.155	NO	38.24	stable	12	33	-2.54791	0	25	HLA-A0201	0	1	[1, 1]	[1786, 1310]	0	1	0	3651.52	3.65152	1	1	1	FLLVVCFL	112.44	CytoplasmicMembrane	9.55	Unknown	0	extr
S1411_SEQ_21411_PYLH01004410_1_3	?	0.103	NO	46.92	unstable	15	38	-1.58387	0	30	HLA-A0201	0	0	0	0	0	1	0	4202.6	4.2026	1	1	1	ARPVLLPV	16762	X	X	X	X	nucl
S1411_SEQ_31411_PYLH01007198_1_9	?	0.103	NO	62.64	unstable	67	203	-2.56409	4	195	HLA-A0201	0	3	0	0	0	1	0	23052.2	23.0522	1	1	1	FLVAILDV	119.94	CytoplasmicMembrane	9.55	Unknown	0	cyto
S1412_SEQ_11412_PYLH01002243_1_3	?	0.131	NO	46.49	unstable	56	162	-1.68117	1	154	HLA-A0201	2	5	[1, 0]	[690, 0]	0	1	0	17860.9	17.8609	1	1	1	LCADCWEV	264.35	X	X	X	X	extr
S1412_SEQ_1412_PYLH01000333_1_1	?	0.293	NO	33.59	stable	28	90	-1.31807	8	82	HLA-A0201	4	1	[2, 2]	[2165, 2156]	0	1	0	10590.5	10.5905	1	1	1	FIYIFFFL	164.59	CytoplasmicMembrane	9.55	Unknown	0	extr
S1412_SEQ_21412_PYLH01004411_1_1	?	0.477	NO	43.39	unstable	84	272	-2.57388	6	264	HLA-A0201	4	4	[1, 1]	[1439, 1304]	0	1	0	30882.7	30.8827	1	0	1	VLEDLSLV	263.81	X	X	X	X	mito
S1412_SEQ_31412_PYLH01007199_1_1	?	0.287	NO	55.02	unstable	83	281	-0.943375	2	273	HLA-A0201	0	2	[1, 1]	[842, 574]	0	1	0	30088.4	30.0884	1	1	1	WLSSHFNA	6042.47	Unknown	0	Unknown	0	extr
S1413_SEQ_11413_PYLH01002244_1_1	?	0.264	NO	29.03	stable	14	33	-1.3973	1	25	HLA-A0201	0	2	[1, 1]	[2034, 1927]	0	1	0	3560.23	3.56023	1	1	1	LLAFGVEL	1023.28	X	X	X	X	extr
S1413_SEQ_1413_PYLH01000333_1_2	?	0.229	NO	33.87	stable	78	220	-1.6039	3	212	HLA-A0201	4	4	[2, 2]	[4283, 3852]	0	1	0	24442.8	24.4428	1	1	1	GLYVVMRV	382.32	CytoplasmicMembrane	9.55	CytoplasmicMembrane	9.82	extr
S1413_SEQ_21413_PYLH01004412_1_1	?	0.545	YES	53.23	unstable	65	216	-1.10626	1	208	HLA-A0201	2	4	[2, 1]	[4044, 2815]	0	1	0	23904	23.904	1	1	1	FFPFFFPL	420.02	X	X	X	X	cyto
S1413_SEQ_31413_PYLH01007200_1_1	?	0.129	NO	52.95	unstable	12	48	-1.85701	1	40	HLA-A0201	0	0	0	0	0	1	0	5280.04	5.28004	1	1	1	FLSLLFYF	349.52	CytoplasmicMembrane	9.55	Unknown	0	extr
S1414_SEQ_11414_PYLH01002244_1_2	?	0.133	NO	18.46	stable	21	53	-1.34238	0	45	HLA-A0201	2	5	[1, 1]	[2878, 2828]	0	1	0	6578.92	6.57892	1	1	1	YLFIFLLL	153.88	X	X	X	X	extr
S1414_SEQ_1414_PYLH01000334_1_1	?	0.946	YES	48.65	unstable	34	112	-0.980923	0	104	HLA-A0201	0	4	[1, 1]	[2083, 1751]	0	1	0	11532.8	11.5328	1	1	1	ALCCCPSV	130.2	Unknown	0	Unknown	0	extr
S1414_SEQ_21414_PYLH01004412_1_2	?	0.268	NO	61.12	unstable	38	110	-1.31702	4	102	HLA-A0201	3	4	[2, 2]	[3207, 3158]	0	1	0	12469.9	12.4699	1	1	1	YMYLYAYV	14.51	X	X	X	X	extr
S1414_SEQ_31414_PYLH01007200_1_2	?	0.194	NO	29.66	stable	51	130	-2.01299	4	122	HLA-A0201	5	10	[4, 3]	[10545, 7539]	0	1	0	14977.1	14.9771	1	1	1	LFSLIFSV	20.15	CytoplasmicMembrane	10	CytoplasmicMembrane	10	extr
S1415_SEQ_11415_PYLH01002244_1_3	?	0.147	NO	39.75	stable	18	57	-0.837333	0	49	HLA-A0201	1	0	0	0	0	1	0	6147.01	6.14701	1	1	1	AIPTVLLL	6311.56	X	X	X	X	extr
S1415_SEQ_1415_PYLH01000334_1_2	?	0.716	YES	65.54	unstable	38	129	-0.905429	0	121	HLA-A0201	2	3	[3, 3]	[5532, 5516]	0	1	0	14240.2	14.2402	1	1	1	LLCFCVAV	158.75	CytoplasmicMembrane	9.55	Unknown	0	extr
S1415_SEQ_21415_PYLH01004413_1_1	?	0.067	NO	36.16	stable	16	54	-1.16646	2	46	HLA-A0201	2	2	[2, 2]	[6149, 5907]	0	1	0	6957.41	6.95741	1	1	1	LLFFFFFL	91.94	X	X	X	X	extr
S1415_SEQ_31415_PYLH01007200_1_3	?	0.206	NO	33.98	stable	41	124	-0.1647	0	116	HLA-A0201	0	4	[1, 1]	[2527, 2394]	0	1	0	12958.9	12.9589	1	1	1	ALVVVVVV	1402.05	CytoplasmicMembrane	9.55	Unknown	0	plas
S1416_SEQ_11416_PYLH01002245_1_1	?	0.113	NO	30.87	stable	22	42	-1.50146	3	34	HLA-A0201	2	3	[1, 1]	[3135, 2758]	0	1	0	5154.2	5.1542	1	1	1	YTFNFFFL	168.77	X	X	X	X	extr
S1416_SEQ_1416_PYLH01000334_1_3	?	0.106	NO	30.53	stable	20	84	-1.99034	3	76	HLA-A0201	1	0	0	0	0	1	0	9150.27	9.15027	1	1	1	AMGLPRGV	5978.73	Unknown	0	Unknown	0	extr
S1416_SEQ_21416_PYLH01004413_1_2	?	0.114	NO	62.21	unstable	71	212	-1.57772	3	204	HLA-A0201	1	4	0	0	0	1	0	24333.5	24.3335	1	1	1	FLSTFGTL	766.84	X	X	X	X	nucl
S1416_SEQ_31416_PYLH01007200_1_4	?	0.104	NO	50.34	unstable	55	193	-0.607715	2	185	HLA-A0201	0	1	[1, 0]	[569, 0]	0	1	0	20588.1	20.5881	1	1	1	LLPVTTSV	165.98	Unknown	0	Extracellular	9.64	nucl
S1417_SEQ_11417_PYLH01002245_1_2	?	0.105	NO	42.97	unstable	239	726	-1.79103	14	718	HLA-A0201	9	8	0	0	0	1	0	82672.4	82.6724	1	1	1	YLCDGTLV	61.8	X	X	X	X	nucl
S1417_SEQ_1417_PYLH01000334_1_4	?	0.252	NO	29.93	stable	8	31	-0.493043	0	23	HLA-A0201	1	2	[1, 1]	[1952, 1786]	0	1	0	3352.77	3.35277	1	1	1	MLTFLAGA	323.84	Unknown	0	Unknown	0	extr
S1417_SEQ_21417_PYLH01004413_1_3	?	0.289	NO	52.04	unstable	17	42	-1.49709	5	34	HLA-A0201	4	2	[1, 1]	[1719, 1576]	0	1	0	4888.83	4.88883	1	1	1	LFLFFLCV	472.69	X	X	X	X	extr
S1417_SEQ_31417_PYLH01007201_1_1	?	0.097	NO	68.29	unstable	10	31	-1.54107	2	23	HLA-A0201	0	0	0	0	0	1	0	3810.05	3.81005	1	1	1	ETLPFEGL	31946.5	Unknown	0	Unknown	0	extr
S1418_SEQ_11418_PYLH01002245_1_3	?	0.103	NO	71.61	unstable	28	80	-1.1496	0	72	HLA-A0201	0	2	0	0	0	1	0	8991.35	8.99135	1	1	1	YMSGGNTA	4983.13	X	X	X	X	mito
S1418_SEQ_1418_PYLH01000334_1_5	?	0.233	NO	40.57	unstable	26	71	-1.2476	2	63	HLA-A0201	2	1	[1, 1]	[2836, 2287]	0	1	0	7571.87	7.57187	1	1	1	LLAFCFCI	210.92	CytoplasmicMembrane	9.55	Unknown	0	extr
S1418_SEQ_21418_PYLH01004413_1_4	?	0.146	NO	37.37	stable	29	63	-0.189788	3	55	HLA-A0201	1	3	[2, 2]	[4056, 3539]	0	1	0	7391.67	7.39167	1	1	1	FIYLFIFL	246.69	X	X	X	X	extr
S1418_SEQ_31418_PYLH01007201_1_2	?	0.475	NO	35.29	stable	21	59	-1.10972	4	51	HLA-A0201	3	4	[1, 1]	[2452, 2421]	0	1	0	6866.15	6.86615	1	1	1	FLYYYLSV	10.05	Unknown	0	Unknown	0	plas
S1419_SEQ_11419_PYLH01002245_1_4	?	0.33	NO	50	unstable	133	388	-1.91988	12	380	HLA-A0201	6	7	[4, 3]	[3171, 2249]	0	1	0	45104.6	45.1046	1	1	1	FLSGLFML	20.12	X	X	X	X	mito
S1419_SEQ_1419_PYLH01000334_1_6	?	0.413	NO	69.64	unstable	54	141	-1.09224	2	133	HLA-A0201	2	3	[1, 1]	[2437, 2005]	0	1	0	16032.2	16.0322	1	1	1	FLLLPVVV	101.44	Unknown	0	Unknown	0	mito
S1419_SEQ_21419_PYLH01004414_1_1	?	0.183	NO	44.19	unstable	46	133	-1.50076	1	125	HLA-A0201	3	4	[3, 3]	[5958, 5851]	0	1	0	15384.3	15.3843	1	1	1	SLLFFFFL	114.55	X	X	X	X	plas
S1419_SEQ_31419_PYLH01007201_1_3	?	0.33	NO	56.77	unstable	63	186	-1.15864	6	178	HLA-A0201	2	0	[2, 2]	[1302, 1135]	0	1	0	21533.8	21.5338	1	1	1	LFAAKWRV	446.65	CytoplasmicMembrane	9.55	Unknown	0	extr
S142_SEQ_10142_PYLH01002022_1_1	?	0.106	NO	52.6	unstable	96	312	-1.12263	12	304	HLA-A0201	1	4	[1, 0]	[841, 0]	0	1	0	35174.3	35.1743	1	1	1	LWGRLYWA	304.74	X	X	X	X	nucl
S142_SEQ_142_PYLH01000023_1_3	?	0.255	NO	57.2	unstable	31	108	-1.02427	2	100	HLA-A0201	1	0	[2, 1]	[2191, 1613]	0	1	0	11653.5	11.6535	1	1	1	SLYPLHSV	73.59	CytoplasmicMembrane	9.55	Unknown	0	extr
S142_SEQ_20142_PYLH01003997_1_5	?	0.235	NO	57.13	unstable	21	55	-0.078807	4	47	HLA-A0201	0	1	[1, 1]	[1904, 1651]	0	1	0	6367.56	6.36756	1	1	1	YLSIYISI	100.32	X	X	X	X	extr
S142_SEQ_30142_PYLH01006853_1_3	?	0.606	YES	61.39	unstable	23	78	-1.44549	1	70	HLA-A0201	1	0	[1, 1]	[1853, 1740]	0	1	0	8733.52	8.73352	1	1	1	LIGCCIPV	79.31	Cytoplasmic	7.5	Unknown	0	extr
S1420_SEQ_11420_PYLH01002245_1_5	?	0.159	NO	41.32	unstable	196	598	-1.70706	11	590	HLA-A0201	8	19	[3, 2]	[4561, 4075]	0	1	0	67841.4	67.8414	1	1	1	FLFLLVLV	32.28	X	X	X	X	E.R.
S1420_SEQ_1420_PYLH01000334_1_7	?	0.207	NO	52.34	unstable	72	205	-2.81586	1	197	HLA-A0201	2	1	[1, 0]	[694, 0]	0	1	0	23017.1	23.0171	1	1	1	RLAEVWEV	17.38	CytoplasmicMembrane	8.16	Unknown	0	mito
S1420_SEQ_21420_PYLH01004414_1_2	?	0.119	NO	46.35	unstable	94	351	-1.21448	2	343	HLA-A0201	1	4	0	0	0	1	0	38210.5	38.2105	1	1	1	SLMSLVAL	107.01	X	X	X	X	nucl
S1420_SEQ_31420_PYLH01007201_1_4	?	0.102	NO	67.13	unstable	452	1375	-2.55845	14	1367	HLA-A0201	11	19	[1, 1]	[1062, 948]	0	1	0	159762	159.762	0	1	1	LAECLWHL	52.7	Cytoplasmic	7.5	Cytoplasmic	8.96	nucl
S1421_SEQ_11421_PYLH01002245_1_6	?	0.107	NO	37.37	stable	21	66	-1.92861	1	58	HLA-A0201	2	5	[1, 1]	[3540, 3532]	0	1	0	7977.69	7.97769	1	1	1	YLSPEDFV	99.7	X	X	X	X	extr
S1421_SEQ_1421_PYLH01000334_1_8	?	0.101	NO	37.96	stable	25	99	-2.00002	1	91	HLA-A0201	1	1	0	0	0	1	0	10895.4	10.8954	1	1	1	LLNDLMPL	94.66	Unknown	0	Unknown	0	extr
S1421_SEQ_21421_PYLH01004414_1_3	?	0.365	NO	16.92	stable	25	76	-1.58172	1	68	HLA-A0201	2	4	[2, 2]	[4992, 4687]	0	1	0	8703.78	8.70378	1	1	1	FLLFFPPL	17.59	X	X	X	X	plas
S1421_SEQ_31421_PYLH01007201_1_5	?	0.186	NO	33	stable	16	39	-1.026	2	31	HLA-A0201	2	0	[1, 1]	[2172, 2086]	0	1	0	4517.38	4.51738	1	1	1	FLSISYYL	14.64	CytoplasmicMembrane	9.55	CytoplasmicMembrane	9.82	extr
S1422_SEQ_11422_PYLH01002245_1_7	?	0.167	NO	52.75	unstable	355	1096	-1.74198	22	1088	HLA-A0201	16	17	[9, 8]	[7160, 6450]	0	1	0	119729	119.729	0	1	1	LFEFPWNV	12.02	X	X	X	X	E.R._mito
S1422_SEQ_1422_PYLH01000334_1_9	?	0.159	NO	54.56	unstable	53	177	-1.86577	5	169	HLA-A0201	1	5	[1, 1]	[1527, 1397]	0	1	0	19776	19.776	1	1	1	LMEHGVTL	661.2	Cytoplasmic	7.5	Unknown	0	extr
S1422_SEQ_21422_PYLH01004414_1_4	?	0.457	YES	29.88	stable	72	184	-1.68371	6	176	HLA-A0201	3	3	[1, 1]	[1171, 767]	0	1	0	19671.8	19.6718	1	0	1	KLDELASA	691.63	X	X	X	X	mito
S1422_SEQ_31422_PYLH01007201_1_6	?	0.114	NO	48.15	unstable	130	384	-1.55794	5	376	HLA-A0201	2	4	[2, 2]	[1935, 1703]	0	1	0	40728.9	40.7289	1	1	1	SLLNVLGV	107.23	Cytoplasmic	7.5	Unknown	0	plas
S1423_SEQ_11423_PYLH01002245_1_8	?	0.241	NO	11.21	stable	15	76	-1.66478	6	68	HLA-A0201	1	1	[1, 1]	[1894, 1567]	0	1	0	8954.38	8.95438	1	1	1	LMDFFLCV	19.26	X	X	X	X	extr
S1423_SEQ_1423_PYLH01000334_1_10	?	0.296	NO	49.03	unstable	17	59	-0.756533	1	51	HLA-A0201	0	2	[1, 1]	[934, 767]	0	1	0	6547.55	6.54755	1	1	1	LLVLVADV	1141.99	CytoplasmicMembrane	9.55	CytoplasmicMembrane	9.82	extr
S1423_SEQ_21423_PYLH01004415_1_1	?	0.853	YES	57.85	unstable	49	138	-1.14754	7	130	HLA-A0201	3	6	[3, 2]	[3482, 2705]	0	1	0	16599.2	16.5992	1	1	1	FLSMYVCV	56.34	X	X	X	X	extr
S1423_SEQ_31423_PYLH01007201_1_7	?	0.278	NO	31.05	stable	47	117	-1.6035	4	109	HLA-A0201	1	5	[2, 2]	[5031, 4487]	0	1	0	13547.7	13.5477	1	1	1	FLFVCPSV	17.65	CytoplasmicMembrane	10	CytoplasmicMembrane	10	extr
S1424_SEQ_11424_PYLH01002245_1_9	?	0.166	NO	45.37	unstable	211	628	-1.7827	15	620	HLA-A0201	6	7	[2, 1]	[1247, 557]	0	1	0	69845.6	69.8456	1	1	1	RLDTLVEV	95.58	X	X	X	X	nucl
S1424_SEQ_1424_PYLH01000334_1_11	?	0.109	NO	63.52	unstable	55	162	-1.55002	1	154	HLA-A0201	2	3	[1, 1]	[1285, 1114]	0	1	0	17118.4	17.1184	1	1	1	LLLLLASA	838.14	Unknown	0	Unknown	0	cyto
S1424_SEQ_21424_PYLH01004415_1_2	?	0.102	NO	50.98	unstable	53	157	-1.09973	6	149	HLA-A0201	4	0	0	0	0	1	0	17809.9	17.8099	1	0	0	KLSELITL	224.47	X	X	X	X	cyto_nucl
S1424_SEQ_31424_PYLH01007201_1_8	?	0.171	NO	22.09	stable	17	37	-1.70904	1	29	HLA-A0201	4	1	[1, 1]	[2573, 2566]	0	1	0	4610.72	4.61072	1	1	1	IMTWLYGV	27.62	CytoplasmicMembrane	9.55	CytoplasmicMembrane	9.82	extr
S1425_SEQ_11425_PYLH01002245_1_10	?	0.165	NO	27.65	stable	29	64	-1.78314	2	56	HLA-A0201	1	5	[2, 2]	[3578, 3315]	0	1	0	7453.98	7.45398	1	1	1	SLHLFPSV	190.79	X	X	X	X	extr
S1425_SEQ_1425_PYLH01000334_1_12	?	0.11	NO	55.41	unstable	34	108	-0.982411	4	100	HLA-A0201	0	1	0	0	0	1	0	11868.2	11.8682	1	1	1	SMHLHLEV	982.2	Cytoplasmic	7.5	Unknown	0	extr
S1425_SEQ_21425_PYLH01004415_1_3	?	0.348	NO	63.82	unstable	48	148	-1.78152	4	140	HLA-A0201	3	5	[2, 2]	[4128, 3512]	0	1	0	17423.3	17.4233	1	1	1	ILSFFFPL	59.48	X	X	X	X	plas
S1425_SEQ_31425_PYLH01007201_1_9	?	0.113	NO	57.71	unstable	217	642	-2.1267	8	634	HLA-A0201	8	12	[1, 1]	[911, 670]	0	1	0	72311.3	72.3113	1	1	1	GLEAFPLV	113.24	Cytoplasmic	7.5	Cytoplasmic	8.96	cyto_nucl
S1426_SEQ_11426_PYLH01002246_1_1	?	0.102	NO	53.11	unstable	340	1133	-1.98494	16	1125	HLA-A0201	5	24	[2, 1]	[2136, 1088]	0	1	0	128738	128.738	0	1	1	YLLLIATV	34.14	X	X	X	X	nucl
S1426_SEQ_1426_PYLH01000334_1_13	?	0.179	NO	28.16	stable	18	95	-2.94704	1	87	HLA-A0201	0	3	0	0	0	1	0	10292.4	10.2924	1	1	1	HMAKCSMV	2774.59	Cytoplasmic	7.5	Unknown	0	extr
S1426_SEQ_21426_PYLH01004416_1_1	?	0.114	NO	69.76	unstable	223	693	-1.76789	13	685	HLA-A0201	8	4	[1, 1]	[760, 657]	0	1	0	75725.8	75.7258	1	1	1	FLGAVPLL	64.45	X	X	X	X	nucl
S1426_SEQ_31426_PYLH01007201_1_10	?	0.107	NO	26.92	stable	20	46	-1.06788	2	38	HLA-A0201	1	5	[2, 2]	[5661, 5339]	0	0	0	5938.05	5.93805	1	1	1	FIFAFFFL	52.52	CytoplasmicMembrane	9.55	CytoplasmicMembrane	9.82	extr
S1427_SEQ_11427_PYLH01002246_1_2	?	0.257	NO	52.22	unstable	15	59	-1.46578	2	51	HLA-A0201	0	3	[1, 1]	[2012, 1913]	0	1	0	6990.13	6.99013	1	1	1	YIYMFFCA	845.73	X	X	X	X	extr
S1427_SEQ_1427_PYLH01000334_1_14	?	0.105	NO	53.03	unstable	7	30	-1.58682	0	22	HLA-A0201	1	0	0	0	0	1	0	3181.48	3.18148	1	1	1	LDEETVPA	2549.82	Unknown	0	Unknown	0	extr
S1427_SEQ_21427_PYLH01004416_1_2	?	0.17	NO	37.49	stable	8	32	-0.0561429	1	24	HLA-A0201	1	0	[1, 1]	[1197, 1028]	0	1	0	3587.02	3.58702	1	1	1	IYSFFLCV	1009.69	X	X	X	X	extr
S1427_SEQ_31427_PYLH01007202_1_1	?	0.145	NO	62.04	unstable	56	158	-1.21269	5	150	HLA-A0201	5	8	[2, 2]	[4238, 4197]	0	1	0	17495.8	17.4958	1	1	1	LLLPLPSV	40.47	CytoplasmicMembrane	10	CytoplasmicMembrane	10	plas
S1428_SEQ_11428_PYLH01002246_1_3	?	0.152	NO	40.51	unstable	62	191	-1.55032	5	183	HLA-A0201	0	6	[1, 1]	[2022, 1769]	0	1	0	21811.8	21.8118	1	1	1	FFLCVTYV	732.55	X	X	X	X	extr
S1428_SEQ_1428_PYLH01000335_1_1	?	0.537	YES	25.04	stable	50	156	-0.904336	3	148	HLA-A0201	6	13	[4, 4]	[8129, 7805]	0	1	0	17238.7	17.2387	1	1	1	FLCFYIFL	44.86	CytoplasmicMembrane	10	CytoplasmicMembrane	10	plas
S1428_SEQ_21428_PYLH01004417_1_1	?	0.138	NO	17.44	stable	27	62	-0.370755	3	54	HLA-A0201	2	0	[1, 1]	[2702, 2343]	0	1	0	7029.23	7.02923	1	1	1	FLDTHTHV	102.47	X	X	X	X	extr
S1428_SEQ_31428_PYLH01007202_1_2	?	0.616	YES	48.4	unstable	87	272	-2.01	5	264	HLA-A0201	1	3	0	0	0	1	0	29614.1	29.6141	1	1	1	FLLHRRAL	4200.27	Unknown	0	Unknown	0	mito
S1429_SEQ_11429_PYLH01002247_1_1	?	0.349	NO	48.61	unstable	200	569	-1.27766	8	561	HLA-A0201	2	3	0	0	0	1	0	61923.4	61.9234	1	1	1	HMEALIEL	637.02	X	X	X	X	mito
S1429_SEQ_1429_PYLH01000335_1_2	?	0.111	NO	40.75	unstable	70	185	-1.1976	2	177	HLA-A0201	3	3	[3, 2]	[4940, 4137]	0	1	0	18804.5	18.8045	1	1	1	LGACVVLV	816.44	CytoplasmicMembrane	9.55	CytoplasmicMembrane	9.82	plas
S1429_SEQ_21429_PYLH01004417_1_2	?	0.194	NO	54.27	unstable	22	69	-1.04198	0	61	HLA-A0201	1	0	[1, 1]	[2764, 2212]	0	1	0	8253.99	8.25399	1	1	1	FLHIMIHM	386.64	X	X	X	X	extr
S1429_SEQ_31429_PYLH01007203_1_1	?	0.134	NO	32.49	stable	32	80	-2.00857	2	72	HLA-A0201	2	3	[1, 1]	[2623, 2521]	0	1	0	9377.29	9.37729	1	1	1	FLTCLVSI	67.7	Unknown	0	Unknown	0	extr
S143_SEQ_10143_PYLH01002022_1_2	?	0.164	NO	45.66	unstable	55	168	-1.73133	2	160	HLA-A0201	2	1	0	0	0	1	0	18427.1	18.4271	1	1	1	LARIVSGV	2592.21	X	X	X	X	extr
S143_SEQ_143_PYLH01000023_1_4	?	0.637	YES	49.44	unstable	127	437	-0.991221	5	429	HLA-A0201	1	5	[3, 3]	[3271, 2982]	0	1	0	46852.9	46.8529	1	1	1	ALMCPTKV	534.79	Unknown	0	Unknown	0	extr
S143_SEQ_20143_PYLH01003998_1_2	?	0.102	NO	59.83	unstable	186	578	-1.39914	9	570	HLA-A0201	4	8	[1, 0]	[679, 0]	0	1	0	63669.3	63.6693	1	1	1	QLYGVFYV	27.27	X	X	X	X	nucl
S143_SEQ_30143_PYLH01006853_1_4	?	0.314	NO	31.38	stable	118	376	-2.31342	8	368	HLA-A0201	2	9	[1, 1]	[2247, 1807]	0	1	0	42575.4	42.5754	1	1	1	YMWFDLAL	35.07	CytoplasmicMembrane	9.87	Unknown	0	extr
S1430_SEQ_11430_PYLH01002247_1_2	?	0.233	NO	18.97	stable	25	54	0.24062	4	46	HLA-A0201	3	0	[1, 1]	[2389, 1977]	0	1	0	6748.98	6.74898	1	1	1	YLFALLSL	27.7	X	X	X	X	extr
S1430_SEQ_1430_PYLH01000336_1_1	?	0.135	NO	24.47	stable	69	203	-0.512731	6	195	HLA-A0201	1	1	0	0	0	1	0	22308.4	22.3084	1	1	1	LAHLTEEL	4664.66	Unknown	0	Unknown	0	cyto_nucl
S1430_SEQ_21430_PYLH01004417_1_3	?	0.138	NO	46.31	unstable	105	314	-1.93878	8	306	HLA-A0201	3	6	[2, 1]	[1837, 1014]	0	1	0	36471.7	36.4717	1	0	1	LAQVMVPV	268.58	X	X	X	X	cyto_nucl
S1430_SEQ_31430_PYLH01007203_1_2	?	0.333	NO	30.38	stable	18	59	-1.17574	0	51	HLA-A0201	2	3	[1, 1]	[2239, 2039]	0	1	0	6197.46	6.19746	1	1	1	LSSFVFAL	250.24	CytoplasmicMembrane	9.55	Unknown	0	extr
S1431_SEQ_11431_PYLH01002247_1_3	?	0.249	NO	60.1	unstable	222	628	-2.14681	13	620	HLA-A0201	6	8	[6, 6]	[8419, 8382]	0	1	0	70845.8	70.8458	1	1	1	FLLLFYFI	39.78	X	X	X	X	plas
S1431_SEQ_1431_PYLH01000336_1_2	?	0.13	NO	2.99	stable	11	34	-0.702381	0	26	HLA-A0201	0	1	0	0	0	1	0	3523.94	3.52394	1	1	1	VMQNDTLV	3596.07	Unknown	0	Unknown	0	cyto
S1431_SEQ_21431_PYLH01004418_1_1	?	0.227	NO	26.72	stable	20	57	-0.379883	2	49	HLA-A0201	1	2	[2, 1]	[2850, 1447]	0	1	0	6427.51	6.42751	1	1	1	FLPHYFYL	12.47	X	X	X	X	extr
S1431_SEQ_31431_PYLH01007203_1_3	?	0.196	NO	10.45	stable	30	89	-1.15892	2	81	HLA-A0201	2	0	[2, 1]	[2238, 1951]	0	1	0	9472.74	9.47274	1	1	1	FAFSTLPI	1712.18	Unknown	0	Unknown	0	cyto
S1432_SEQ_11432_PYLH01002247_1_4	?	0.105	NO	42.39	unstable	170	582	-1.3035	8	574	HLA-A0201	3	5	0	0	0	1	0	64845.8	64.8458	1	0	1	VLLDYIPL	47.02	X	X	X	X	nucl
S1432_SEQ_1432_PYLH01000336_1_3	?	0.116	NO	47.42	unstable	18	52	-0.799472	1	44	HLA-A0201	0	0	0	0	0	1	0	5782.19	5.78219	1	1	1	AIQLVVGV	5130.24	Unknown	0	Unknown	0	cyto
S1432_SEQ_21432_PYLH01004418_1_2	?	0.176	NO	67.14	unstable	61	181	-1.42247	1	173	HLA-A0201	2	0	[3, 2]	[2087, 1445]	0	1	0	18464.8	18.4648	1	1	1	LDGFPQPV	371	X	X	X	X	mito
S1432_SEQ_31432_PYLH01007203_1_4	?	0.902	YES	31.27	stable	47	146	-1.01644	7	138	HLA-A0201	5	5	[2, 2]	[4013, 3457]	0	1	0	15893.1	15.8931	1	1	1	VLLLLFFV	40.61	CytoplasmicMembrane	9.55	Unknown	0	extr
S1433_SEQ_11433_PYLH01002248_1_1	?	0.111	NO	38.03	stable	36	162	-0.819096	2	154	HLA-A0201	0	0	0	0	0	1	0	17078.1	17.0781	1	1	1	SIPEAVWV	1728.11	X	X	X	X	nucl
S1433_SEQ_1433_PYLH01000337_1_1	?	0.114	NO	84.09	unstable	43	114	-1.44602	1	106	HLA-A0201	1	2	[1, 0]	[648, 0]	0	1	0	12714.5	12.7145	1	1	1	LSSPVLLV	1706.3	CytoplasmicMembrane	9.55	Unknown	0	cyto_mito
S1433_SEQ_21433_PYLH01004419_1_1	?	0.229	NO	58.01	unstable	202	599	-1.2327	14	591	HLA-A0201	11	8	[2, 2]	[3412, 3393]	0	1	0	66015.4	66.0154	1	0	1	LANKIFEV	74.3	X	X	X	X	extr
S1433_SEQ_31433_PYLH01007204_1_1	?	0.203	NO	57.99	unstable	17	49	-2.03879	0	41	HLA-A0201	0	1	0	0	0	1	0	5619.44	5.61944	1	1	1	HLRQWWWV	1635.78	Unknown	0	Unknown	0	extr
S1434_SEQ_11434_PYLH01002248_1_2	?	0.375	NO	46.34	unstable	34	114	-1.74606	2	106	HLA-A0201	4	6	[3, 3]	[5993, 5910]	0	1	0	12808.5	12.8085	1	1	1	YILLLFFV	26.69	X	X	X	X	plas
S1434_SEQ_1434_PYLH01000337_1_2	?	0.126	NO	43.46	unstable	50	151	-0.788924	3	143	HLA-A0201	1	3	0	0	0	1	0	16641.3	16.6413	1	1	1	MSHNFTLV	2557.14	Unknown	0	Unknown	0	cyto
S1434_SEQ_21434_PYLH01004420_1_1	?	0.452	YES	54.72	unstable	119	421	-1.62377	1	413	HLA-A0201	1	3	[1, 1]	[1078, 913]	0	1	0	46648.9	46.6489	1	1	1	KLWWLCMA	234.6	X	X	X	X	mito
S1434_SEQ_31434_PYLH01007204_1_2	?	0.609	YES	33.77	stable	178	534	-1.53858	10	526	HLA-A0201	6	7	[1, 0]	[526, 0]	0	1	0	60501.8	60.5018	1	1	1	LDAALEEV	837.65	Cytoplasmic	7.5	Unknown	0	mito
S1435_SEQ_11435_PYLH01002248_1_3	?	0.138	NO	36.26	stable	38	109	-1.84861	5	101	HLA-A0201	3	3	[1, 1]	[2527, 2406]	0	1	0	12740.2	12.7402	1	1	1	ILFVFFGV	56.68	X	X	X	X	extr
S1435_SEQ_1435_PYLH01000338_1_1	?	0.304	NO	48.14	unstable	34	109	-1.15324	1	101	HLA-A0201	1	1	[3, 3]	[3136, 2223]	0	1	0	11963.2	11.9632	1	1	1	FLLFVAVA	305.99	CytoplasmicMembrane	9.55	CytoplasmicMembrane	9.82	cyto
S1435_SEQ_21435_PYLH01004421_1_1	?	0.899	YES	20.56	stable	21	45	-2.18817	2	37	HLA-A0201	0	9	[2, 2]	[4270, 4246]	0	1	0	4996.17	4.99617	1	1	1	LLLLLLLL	596.75	X	X	X	X	extr
S1435_SEQ_31435_PYLH01007205_1_1	?	0.098	NO	35.78	stable	98	268	-1.78733	5	260	HLA-A0201	12	11	[6, 6]	[9591, 9235]	0	1	0	29969.4	29.9694	1	1	1	LLMSYFEV	10.81	CytoplasmicMembrane	10	CytoplasmicMembrane	10	plas
S1436_SEQ_11436_PYLH01002248_1_4	?	0.939	YES	49.49	unstable	114	392	-0.366622	8	384	HLA-A0201	2	4	[3, 3]	[5031, 4604]	0	1	0	39139.3	39.1393	1	1	1	MMCRVFRV	57.83	X	X	X	X	extr
S1436_SEQ_1436_PYLH01000338_1_2	?	0.316	NO	58.1	unstable	52	152	-0.235327	0	144	HLA-A0201	3	5	[3, 3]	[5542, 5347]	0	1	0	16460.5	16.4605	1	1	1	CLLPWIGV	209.69	CytoplasmicMembrane	9.55	CytoplasmicMembrane	9.82	plas
S1436_SEQ_21436_PYLH01004421_1_2	?	0.117	NO	60.86	unstable	180	583	-1.94211	7	575	HLA-A0201	3	4	0	0	0	1	0	67118.9	67.1189	1	1	1	KLTSAYYV	91.26	X	X	X	X	nucl
S1436_SEQ_31436_PYLH01007205_1_2	?	0.103	NO	28.91	stable	22	85	-1.5596	2	77	HLA-A0201	0	1	[1, 1]	[1741, 1251]	0	1	0	9110.99	9.11099	1	1	1	LLASRVCV	1500.01	CytoplasmicMembrane	9.55	Unknown	0	plas
S1437_SEQ_11437_PYLH01002248_1_5	?	0.521	YES	29.75	stable	39	87	-2.69547	2	79	HLA-A0201	3	5	[1, 1]	[3394, 3005]	0	1	0	10381.7	10.3817	1	1	1	LLLLVFCV	107.04	X	X	X	X	plas
S1437_SEQ_1437_PYLH01000338_1_3	?	0.832	YES	42.04	unstable	63	214	-0.442861	2	206	HLA-A0201	1	3	[2, 2]	[4191, 3629]	0	1	0	21700.9	21.7009	1	1	1	ALCCCPSV	130.2	Unknown	0	Extracellular	9.65	extr
S1437_SEQ_21437_PYLH01004421_1_3	?	0.814	YES	27.48	stable	24	82	-2.1368	1	74	HLA-A0201	1	3	[1, 1]	[2608, 2261]	0	1	0	9132.49	9.13249	1	1	1	LFFFVVCV	303.7	X	X	X	X	extr
S1437_SEQ_31437_PYLH01007205_1_3	?	0.142	NO	66.26	unstable	32	97	-1.99979	0	89	HLA-A0201	0	0	0	0	0	1	0	10237.5	10.2375	1	1	1	MEGKEIHV	13730.8	Unknown	0	Unknown	0	mito
S1438_SEQ_11438_PYLH01002249_1_1	?	0.264	NO	21.88	stable	15	37	-2.1949	0	29	HLA-A0201	0	1	[1, 1]	[2063, 1928]	0	1	0	3468.31	3.46831	1	1	1	MVERVCGL	3785.23	X	X	X	X	extr
S1438_SEQ_1438_PYLH01000338_1_4	?	0.299	NO	47.28	unstable	133	464	-1.22329	7	456	HLA-A0201	5	11	[4, 4]	[8057, 7267]	0	1	0	49776	49.776	1	1	1	VLWCTIGV	62.45	CytoplasmicMembrane	9.55	CytoplasmicMembrane	9.16	plas
S1438_SEQ_21438_PYLH01004422_1_1	?	0.156	NO	7.69	stable	12	39	-1.62957	2	31	HLA-A0201	0	2	[1, 1]	[943, 883]	0	1	0	4561.39	4.56139	1	1	1	TLFFTPSL	374.33	X	X	X	X	cyto
S1438_SEQ_31438_PYLH01007207_1_1	?	0.114	NO	42.87	unstable	103	286	-1.14767	7	278	HLA-A0201	1	2	0	0	0	1	0	32477.7	32.4777	1	1	1	LVDGFFFV	29.94	Unknown	0	Unknown	0	cyto
S1439_SEQ_11439_PYLH01002249_1_2	?	0.144	NO	33.39	stable	35	125	-0.723404	2	117	HLA-A0201	1	3	[3, 3]	[3008, 2761]	0	1	0	13520.7	13.5207	1	1	1	SLPLPLCV	682.55	X	X	X	X	extr
S1439_SEQ_1439_PYLH01000338_1_5	?	0.244	NO	40.42	unstable	35	93	-1.95224	1	85	HLA-A0201	3	4	[2, 2]	[2563, 2485]	0	1	0	10391.5	10.3915	1	1	1	RLFVLFFI	104.22	CytoplasmicMembrane	9.55	CytoplasmicMembrane	9.82	extr
S1439_SEQ_21439_PYLH01004422_1_2	?	0.135	NO	30.03	stable	15	42	-1.68664	1	34	HLA-A0201	1	1	[1, 1]	[615, 581]	0	1	0	5190.26	5.19026	1	1	1	NLLEIFNI	195	X	X	X	X	cyto
S1439_SEQ_31439_PYLH01007207_1_2	?	0.112	NO	33.96	stable	17	48	-2.24446	2	40	HLA-A0201	0	1	0	0	0	1	0	5719.92	5.71992	1	1	1	FLTCLVSI	67.7	Unknown	0	Unknown	0	cyto
S144_SEQ_10144_PYLH01002023_1_1	?	0.119	NO	87.72	unstable	18	44	-2.07039	1	36	HLA-A0201	1	0	0	0	0	1	0	5013.68	5.01368	1	1	1	YMDAHIFA	75.31	X	X	X	X	extr
S144_SEQ_144_PYLH01000023_1_5	?	0.112	NO	33.03	stable	23	77	-1.36784	1	69	HLA-A0201	0	1	0	0	0	1	0	8292.09	8.29209	1	1	1	GTLSGVWV	2837.55	Cytoplasmic	7.5	Unknown	0	cyto_nucl
S144_SEQ_20144_PYLH01003998_1_3	?	0.102	NO	30.03	stable	21	75	-1.39483	3	67	HLA-A0201	1	0	[1, 0]	[664, 0]	0	1	0	8366.38	8.36638	1	1	1	FIYTRTII	1970.36	X	X	X	X	cyto
S144_SEQ_30144_PYLH01006854_1_1	?	0.314	NO	55.23	unstable	50	160	-2.93589	3	152	HLA-A0201	1	4	[1, 1]	[2247, 1807]	0	1	0	18221	18.221	1	1	1	LLILFIAV	220.78	CytoplasmicMembrane	9.87	CytoplasmicMembrane	9.82	extr
S1440_SEQ_11440_PYLH01002249_1_3	?	0.161	NO	37.79	stable	23	97	-1.8244	1	89	HLA-A0201	1	1	[2, 2]	[2266, 2187]	0	1	0	11132.4	11.1324	1	1	1	FLYSMLIV	12.95	X	X	X	X	cyto
S1440_SEQ_1440_PYLH01000339_1_1	?	0.149	NO	65.91	unstable	104	317	-2.20131	3	309	HLA-A0201	1	3	[1, 1]	[2143, 1924]	0	1	0	35211.1	35.2111	1	1	1	WMAAMHAV	273.57	CytoplasmicMembrane	9.55	CytoplasmicMembrane	9.86	nucl
S1440_SEQ_21440_PYLH01004423_1_1	?	0.145	NO	40.48	unstable	66	200	-2.16881	3	192	HLA-A0201	0	4	[1, 1]	[1460, 868]	0	1	0	22313.5	22.3135	1	1	1	AMTLLISL	556.89	X	X	X	X	cyto
S1440_SEQ_31440_PYLH01007207_1_3	?	0.243	NO	52.87	unstable	104	353	-2.34979	9	345	HLA-A0201	5	12	[2, 2]	[2960, 2352]	0	1	0	38559.9	38.5599	1	1	1	LWAAPPLV	97.23	Cytoplasmic	7.5	Unknown	0	plas
S1441_SEQ_11441_PYLH01002249_1_4	?	0.148	NO	47.2	unstable	29	98	-1.04675	1	90	HLA-A0201	0	0	0	0	0	1	0	11159.1	11.1591	1	1	1	VSWEIIYV	817.75	X	X	X	X	mito
S1441_SEQ_1441_PYLH01000340_1_1	?	0.397	NO	49.75	unstable	96	329	-0.85929	3	321	HLA-A0201	3	2	[3, 3]	[4635, 4623]	0	1	0	32121.6	32.1216	1	1	1	LLPLLLVV	223.96	Unknown	0	Extracellular	9.64	plas
S1441_SEQ_21441_PYLH01004423_1_2	?	0.584	YES	68.53	unstable	54	145	-1.48419	1	137	HLA-A0201	1	1	[2, 2]	[3104, 2386]	0	1	0	16094.3	16.0943	1	1	1	LWPDLFSI	48.77	X	X	X	X	extr
S1441_SEQ_31441_PYLH01007207_1_4	?	0.163	NO	70.9	unstable	32	86	-2.36582	0	78	HLA-A0201	1	0	[1, 1]	[969, 862]	0	1	0	9809.19	9.80919	1	1	1	RLMQVWGL	97.02	Unknown	0	Unknown	0	mito
S1442_SEQ_11442_PYLH01002249_1_5	?	0.289	NO	44.22	unstable	41	102	-1.22736	1	94	HLA-A0201	0	2	[1, 0]	[1089, 0]	0	1	0	11607.4	11.6074	1	1	1	VLYKPWAA	1685.2	X	X	X	X	cyto
S1442_SEQ_1442_PYLH01000340_1_2	?	0.376	NO	31.18	stable	27	79	-1.72147	0	71	HLA-A0201	1	4	[3, 2]	[2939, 2146]	0	1	0	8785.41	8.78541	1	1	1	TLRFFFFV	99.42	CytoplasmicMembrane	9.55	CytoplasmicMembrane	9.82	extr
S1442_SEQ_21442_PYLH01004423_1_3	?	0.373	NO	55.15	unstable	24	68	-1.03032	3	60	HLA-A0201	3	8	[1, 1]	[3116, 2862]	0	1	0	7478.34	7.47834	1	1	1	FVVVVFYV	104.59	X	X	X	X	extr
S1442_SEQ_31442_PYLH01007208_1_1	?	0.132	NO	14.15	stable	9	33	-2.04788	2	25	HLA-A0201	1	2	[1, 1]	[1705, 1613]	0	1	0	3897.59	3.89759	1	1	1	LIYGFVIV	439.4	CytoplasmicMembrane	9.55	CytoplasmicMembrane	9.82	extr
S1443_SEQ_11443_PYLH01002249_1_6	?	0.116	NO	68	unstable	20	50	-0.934246	0	42	HLA-A0201	1	1	[1, 1]	[1023, 526]	0	1	0	5634.31	5.63431	1	1	1	ALERFPSV	182.5	X	X	X	X	cyto
S1443_SEQ_1443_PYLH01000341_1_1	?	0.43	NO	25.86	stable	103	312	-1.26301	9	304	HLA-A0201	5	5	[2, 2]	[2784, 2653]	0	1	0	33454.3	33.4543	1	1	1	LLLGLWGV	17.32	Unknown	0	Unknown	0	extr
S1443_SEQ_21443_PYLH01004424_1_1	?	0.147	NO	58.93	unstable	123	392	-1.40658	15	384	HLA-A0201	5	2	0	0	0	1	0	44392.6	44.3926	1	1	1	LSDCTAGV	364.28	X	X	X	X	cyto
S1443_SEQ_31443_PYLH01007208_1_2	?	0.121	NO	60.34	unstable	58	163	-2.53839	2	155	HLA-A0201	1	2	0	0	0	1	0	18201.8	18.2018	1	1	1	ILLIQTEV	464.19	Cytoplasmic	7.5	Unknown	0	mito
S1444_SEQ_11444_PYLH01002250_1_1	?	0.246	NO	71.87	unstable	64	167	-2.65572	1	159	HLA-A0201	1	3	0	0	0	1	0	18702.4	18.7024	1	1	1	LPLFIHAV	806.38	X	X	X	X	extr
S1444_SEQ_1444_PYLH01000342_1_1	?	0.162	NO	35.24	stable	211	690	-1.66052	13	682	HLA-A0201	12	21	[11, 10]	[16090, 15471]	0	1	0	72209.9	72.2099	1	1	1	ALDPLWMV	46.07	CytoplasmicMembrane	10	CytoplasmicMembrane	10	plas
S1444_SEQ_21444_PYLH01004424_1_2	?	0.133	NO	41.03	unstable	20	64	-1.28313	3	56	HLA-A0201	2	7	[2, 2]	[5818, 5800]	0	1	0	7574.11	7.57411	1	1	1	FLWVLFWL	22.4	X	X	X	X	plas
S1444_SEQ_31444_PYLH01007209_1_1	?	0.282	NO	77.02	unstable	49	150	-2.24996	3	142	HLA-A0201	2	2	[1, 0]	[527, 0]	0	1	0	16762.1	16.7621	1	1	1	LWDEAAAL	689.51	Unknown	0	Unknown	0	extr
S1445_SEQ_11445_PYLH01002250_1_2	?	0.119	NO	41.61	unstable	42	117	-1.05138	1	109	HLA-A0201	0	1	0	0	0	1	0	13033.7	13.0337	1	1	1	TLSTWARL	8106.5	X	X	X	X	nucl
S1445_SEQ_1445_PYLH01000342_1_2	?	0.167	NO	39.76	stable	588	1869	-0.789005	43	1861	HLA-A0201	23	33	[24, 23]	[20360, 20072]	0	1	0	194972	194.972	0	1	1	FLFLNPTV	24.5	CytoplasmicMembrane	9.55	Unknown	0	plas
S1445_SEQ_21445_PYLH01004425_1_1	?	0.169	NO	43.87	unstable	92	296	-1.60541	5	288	HLA-A0201	6	4	[5, 4]	[4685, 3709]	0	1	0	29710	29.71	1	1	1	VLDGVSPV	122.83	X	X	X	X	plas
S1445_SEQ_31445_PYLH01007209_1_2	?	0.106	NO	24.78	stable	18	83	-1.74097	2	75	HLA-A0201	0	0	0	0	0	1	0	8806.05	8.80605	1	1	1	LLVKRAGI	15459.4	Unknown	0	Unknown	0	cyto_nucl
S1446_SEQ_11446_PYLH01002250_1_3	?	0.116	NO	37.7	stable	18	63	-1.03401	0	55	HLA-A0201	1	0	0	0	0	1	0	6843.73	6.84373	1	1	1	ILDNSFHL	334.38	X	X	X	X	cyto_nucl
S1446_SEQ_1446_PYLH01000343_1_1	?	0.325	NO	67.77	unstable	141	308	-2.93823	4	300	HLA-A0201	8	31	[4, 3]	[7121, 6604]	0	1	0	34929.3	34.9293	1	1	1	FLLLLLAL	84.72	CytoplasmicMembrane	10	CytoplasmicMembrane	10	plas
S1446_SEQ_21446_PYLH01004425_1_2	?	0.232	NO	21.7	stable	42	122	-0.923176	3	114	HLA-A0201	0	6	[3, 2]	[2427, 1875]	0	1	0	12584.3	12.5843	1	1	1	FLLCKHAV	98.27	X	X	X	X	extr
S1446_SEQ_31446_PYLH01007209_1_3	?	0.222	NO	58.16	unstable	42	125	-2.5837	0	117	HLA-A0201	0	2	[1, 0]	[1072, 0]	0	1	0	13404.1	13.4041	1	1	1	SLNAALVV	1146.97	Unknown	0	Unknown	0	extr
S1447_SEQ_11447_PYLH01002251_1_1	?	0.106	NO	18.92	stable	47	144	-1.17267	2	136	HLA-A0201	0	4	[1, 1]	[1581, 1580]	0	1	0	14803.6	14.8036	1	1	1	GLWGFAAL	272.78	X	X	X	X	cyto
S1447_SEQ_1447_PYLH01000343_1_2	?	0.119	NO	17.81	stable	14	32	-1.71604	0	24	HLA-A0201	2	7	[1, 1]	[3327, 3227]	0	1	0	3690.63	3.69063	1	1	1	LLVFVFFI	242.23	CytoplasmicMembrane	9.55	CytoplasmicMembrane	9.82	extr
S1447_SEQ_21447_PYLH01004426_1_1	?	0.409	NO	61.98	unstable	42	82	-0.715808	3	74	HLA-A0201	1	1	[2, 2]	[3795, 3599]	0	1	0	9979.88	9.97988	1	1	1	FLRVFVCV	146.32	X	X	X	X	extr
[truncated: 36,219 more rows]

## Sheet: 6filters
Sequence_id	Instability Index	Is Stable	Instability Index(SCORE)	Adhesion Prediction	Adhesion Prediction(SCORE)	Non Homology Value	Non Allergen Value	Wolf PSORT location	Wolf PSORT location(SCORE)
S0_SEQ_0_PYLH01000001_1_1	51.5	unstable	0	-1.22133	1	1	1	extr	1
S0_SEQ_10000_PYLH01001996_1_3	35.53	stable	1	-0.97755	1	1	1	extr	1
S1_SEQ_1_PYLH01000001_1_2	55	unstable	0	-1.79043	0	1	1	extr	1
S1_SEQ_20001_PYLH01003952_1_2	38.42	stable	1	-1.76503	0	1	1	extr	1
S10_SEQ_10_PYLH01000001_1_11	40.16	unstable	0	-2.27026	0	1	1	extr	1
S10_SEQ_20010_PYLH01003953_1_5	57.71	unstable	0	-2.68417	0	1	1	plas	1
S100_SEQ_10100_PYLH01002016_1_6	44	unstable	0	-2.04889	0	1	1	plas	1
S100_SEQ_20100_PYLH01003986_1_1	52.75	unstable	0	-1.78783	0	1	1	extr	1
S100_SEQ_30100_PYLH01006848_1_1	31.82	stable	1	-1.86123	0	1	1	extr	1
S1000_SEQ_1000_PYLH01000224_1_7	81.34	unstable	0	-2.62319	0	1	1	extr	1
S1000_SEQ_11000_PYLH01002179_1_3	46.13	unstable	0	-2.02503	0	1	1	extr	1
S1000_SEQ_21000_PYLH01004265_1_3	52.26	unstable	0	-1.08984	1	1	1	plas	1
S1000_SEQ_31000_PYLH01007077_1_2	29.62	stable	1	-0.841768	1	1	1	extr	1
S1001_SEQ_1001_PYLH01000224_1_8	77.84	unstable	0	-2.09668	0	1	1	extr	1
S1001_SEQ_11001_PYLH01002179_1_4	65.95	unstable	0	-0.709294	1	1	1	plas	1
S1001_SEQ_31001_PYLH01007077_1_3	49.76	unstable	0	-0.691788	1	1	1	extr	1
S1002_SEQ_11002_PYLH01002180_1_1	46.15	unstable	0	-1.43809	1	1	1	extr	1
S1002_SEQ_21002_PYLH01004266_1_2	57.16	unstable	0	-2.07653	0	1	1	plas	1
S1003_SEQ_1003_PYLH01000224_1_10	40.48	unstable	0	-2.54767	0	1	1	extr	1
S1003_SEQ_11003_PYLH01002180_1_2	42.65	unstable	0	-0.570551	1	1	1	extr	1
S1004_SEQ_1004_PYLH01000224_1_11	26.59	stable	1	-0.922228	1	1	1	extr	1
S1004_SEQ_11004_PYLH01002180_1_3	50.5	unstable	0	-2.17149	0	1	1	extr	1
S1004_SEQ_21004_PYLH01004267_1_2	50.74	unstable	0	-2.31657	0	1	1	extr	1
S1005_SEQ_31005_PYLH01007077_1_7	34.47	stable	1	-1.60176	0	1	1	extr	1
S1006_SEQ_1006_PYLH01000225_1_2	46.86	unstable	0	-0.189471	1	1	1	extr	1
S1006_SEQ_11006_PYLH01002180_1_5	37.54	stable	1	-1.05353	1	1	1	extr	1
S1006_SEQ_21006_PYLH01004268_1_2	29.08	stable	1	-0.687136	1	1	1	extr	1
S1007_SEQ_1007_PYLH01000225_1_3	44.27	unstable	0	-1.98697	0	1	1	plas	1
S1007_SEQ_11007_PYLH01002180_1_6	49.65	unstable	0	-2.12274	0	1	1	plas	1
S1007_SEQ_21007_PYLH01004269_1_1	-11.07	stable	1	-2.16251	0	1	1	extr	1
S1008_SEQ_1008_PYLH01000225_1_4	51.73	unstable	0	-1.47343	1	1	1	extr	1
S1008_SEQ_11008_PYLH01002180_1_7	35.35	stable	1	-2.05982	0	1	1	extr	1
S1008_SEQ_21008_PYLH01004269_1_2	64.35	unstable	0	-2.47931	0	1	1	extr	1
S1008_SEQ_31008_PYLH01007078_1_1	31.76	stable	1	-0.94502	1	1	1	extr	1
S1009_SEQ_1009_PYLH01000225_1_5	61.33	unstable	0	-1.65615	0	1	1	extr	1
S1009_SEQ_31009_PYLH01007078_1_2	35.89	stable	1	-1.42211	1	1	1	extr	1
S101_SEQ_10101_PYLH01002016_1_7	38.67	stable	1	-1.96897	0	1	1	extr	1
S101_SEQ_30101_PYLH01006848_1_2	46.85	unstable	0	-0.140905	1	1	1	extr	1
S1010_SEQ_1010_PYLH01000226_1_1	43.54	unstable	0	-0.368218	1	1	1	extr	1
S1010_SEQ_11010_PYLH01002180_1_9	43.81	unstable	0	-2.10431	0	1	1	extr	1
S1010_SEQ_21010_PYLH01004269_1_4	38.89	stable	1	-0.79415	1	1	1	plas	1
S1010_SEQ_31010_PYLH01007078_1_3	54.43	unstable	0	-1.28822	1	1	1	plas	1
S1011_SEQ_1011_PYLH01000227_1_1	45.65	unstable	0	-1.56546	0	1	1	extr	1
S1011_SEQ_11011_PYLH01002180_1_11	76.61	unstable	0	-2.94781	0	1	1	plas	1
S1011_SEQ_21011_PYLH01004269_1_5	59.91	unstable	0	-1.99406	0	1	1	extr	1
S1012_SEQ_21012_PYLH01004270_1_1	49.21	unstable	0	-1.23764	1	1	1	extr	1
S1012_SEQ_31012_PYLH01007080_1_1	73.83	unstable	0	-2.029	0	1	1	extr	1
S1013_SEQ_11013_PYLH01002180_1_13	50.34	unstable	0	-1.22142	1	1	1	extr	1
S1013_SEQ_21013_PYLH01004270_1_2	53.49	unstable	0	-1.15785	1	1	1	plas	1
S1013_SEQ_31013_PYLH01007080_1_2	43.78	unstable	0	-2.13713	0	1	1	extr	1
S1014_SEQ_21014_PYLH01004270_1_3	59.12	unstable	0	-2.0214	0	1	1	extr	1
S1015_SEQ_1015_PYLH01000228_1_1	52.45	unstable	0	-2.24087	0	1	1	extr	1
S1016_SEQ_1016_PYLH01000228_1_2	51.61	unstable	0	-1.31727	1	1	1	extr	1
S1016_SEQ_21016_PYLH01004271_1_1	48.34	unstable	0	-0.707386	1	1	1	extr	1
S1016_SEQ_31016_PYLH01007082_1_1	13.72	stable	1	-2.31906	0	1	1	extr	1
S1017_SEQ_1017_PYLH01000228_1_3	23.28	stable	1	-1.22088	1	1	1	extr	1
S1017_SEQ_11017_PYLH01002181_1_1	82.96	unstable	0	-1.54003	0	1	1	extr	1
S1017_SEQ_21017_PYLH01004271_1_2	44	unstable	0	-1.64476	0	1	1	extr	1
S1018_SEQ_1018_PYLH01000229_1_1	55.36	unstable	0	0.746522	1	1	1	extr	1
S1018_SEQ_11018_PYLH01002181_1_2	63.98	unstable	0	-1.72093	0	1	1	extr	1
S1018_SEQ_21018_PYLH01004271_1_3	51.55	unstable	0	-2.03583	0	1	1	plas	1
S1019_SEQ_1019_PYLH01000229_1_2	58.59	unstable	0	-2.38088	0	1	1	extr	1
S1019_SEQ_11019_PYLH01002181_1_3	46.58	unstable	0	-1.41489	1	1	1	extr	1
S1019_SEQ_31019_PYLH01007083_1_2	36.3	stable	1	-1.67044	0	1	1	extr	1
S102_SEQ_20102_PYLH01003986_1_3	51.38	unstable	0	-1.48027	0	1	1	plas	1
S102_SEQ_30102_PYLH01006848_1_3	53.17	unstable	0	-0.78709	1	1	1	plas	1
S1020_SEQ_1020_PYLH01000229_1_3	48.24	unstable	0	-2.21765	0	1	1	extr	1
S1020_SEQ_21020_PYLH01004272_1_2	31	stable	1	0.00419034	1	1	1	extr	1
S1020_SEQ_31020_PYLH01007084_1_1	46.34	unstable	0	-1.8257	0	1	1	extr	1
S1021_SEQ_1021_PYLH01000230_1_1	36.49	stable	1	-0.646307	1	1	1	plas	1
S1021_SEQ_21021_PYLH01004273_1_1	28.5	stable	1	-1.7878	0	1	1	plas	1
S1022_SEQ_1022_PYLH01000231_1_1	73.6	unstable	0	-1.23414	1	1	1	extr	1
S1022_SEQ_11022_PYLH01002182_1_2	48.72	unstable	0	-0.8354	1	1	1	extr	1
S1022_SEQ_21022_PYLH01004273_1_2	35.47	stable	1	-0.956528	1	1	1	plas	1
S1023_SEQ_1023_PYLH01000231_1_2	15.24	stable	1	-1.67704	0	1	1	extr	1
S1023_SEQ_11023_PYLH01002182_1_3	63.65	unstable	0	-2.22976	0	1	1	extr	1
S1023_SEQ_31023_PYLH01007086_1_2	45.6	unstable	0	-1.58695	0	1	1	plas	1
S1024_SEQ_1024_PYLH01000231_1_3	57.07	unstable	0	-1.50607	0	1	1	extr	1
S1024_SEQ_11024_PYLH01002182_1_4	48.7	unstable	0	-2.12154	0	1	1	extr	1
S1024_SEQ_31024_PYLH01007086_1_3	38.23	stable	1	-2.30389	0	1	1	extr	1
S1025_SEQ_1025_PYLH01000231_1_4	53.01	unstable	0	-0.93931	1	1	1	extr	1
S1025_SEQ_11025_PYLH01002182_1_5	65.18	unstable	0	-2.32959	0	1	1	extr	1
S1025_SEQ_31025_PYLH01007086_1_4	44.82	unstable	0	-0.819614	1	1	1	plas	1
S1026_SEQ_1026_PYLH01000231_1_5	45.72	unstable	0	-2.69509	0	1	1	extr	1
S1026_SEQ_31026_PYLH01007086_1_5	51.61	unstable	0	-1.01436	1	1	1	extr	1
S1027_SEQ_1027_PYLH01000231_1_6	38.86	stable	1	-1.44882	1	1	1	extr	1
S1027_SEQ_11027_PYLH01002182_1_7	34.52	stable	1	-0.526754	1	1	1	extr	1
S1027_SEQ_31027_PYLH01007086_1_6	3.27	stable	1	-1.41708	1	1	1	extr	1
S1028_SEQ_1028_PYLH01000232_1_1	61.89	unstable	0	-1.26765	1	1	1	plas	1
S1028_SEQ_11028_PYLH01002182_1_8	55.89	unstable	0	-1.82689	0	1	1	extr	1
S1028_SEQ_21028_PYLH01004275_1_3	18.49	stable	1	-0.586716	1	1	1	extr	1
S1028_SEQ_31028_PYLH01007086_1_7	43.48	unstable	0	-1.88549	0	1	1	plas	1
S1029_SEQ_1029_PYLH01000232_1_2	34.58	stable	1	-1.04584	1	1	1	extr	1
S1029_SEQ_11029_PYLH01002182_1_9	39.44	stable	1	-1.22232	1	1	1	extr	1
S1029_SEQ_31029_PYLH01007087_1_1	44.23	unstable	0	-1.99543	0	0	0	extr	1
S103_SEQ_20103_PYLH01003987_1_1	50.71	unstable	0	-2.67419	0	1	1	extr	1
S103_SEQ_30103_PYLH01006848_1_4	42.27	unstable	0	-0.310592	1	1	1	extr	1
S1030_SEQ_1030_PYLH01000233_1_1	39.21	stable	1	-0.935994	1	1	1	plas	1
S1030_SEQ_11030_PYLH01002182_1_10	40.97	unstable	0	-1.33727	1	1	1	extr	1
S1030_SEQ_21030_PYLH01004276_1_2	45.67	unstable	0	-1.54167	0	1	1	extr	1
S1030_SEQ_31030_PYLH01007087_1_2	36.98	stable	1	-0.649984	1	1	1	plas	1
S1031_SEQ_1031_PYLH01000233_1_2	32.42	stable	1	-1.32664	1	1	1	plas	1
S1031_SEQ_31031_PYLH01007087_1_3	65.42	unstable	0	-1.90817	0	1	1	plas	1
S1032_SEQ_1032_PYLH01000233_1_3	25.84	stable	1	-2.13183	0	1	1	extr	1
S1033_SEQ_21033_PYLH01004277_1_1	60.48	unstable	0	-2.57291	0	1	1	plas	1
S1033_SEQ_31033_PYLH01007087_1_5	38.93	stable	1	-1.91568	0	1	1	extr	1
S1034_SEQ_1034_PYLH01000234_1_1	43.02	unstable	0	-1.0093	1	1	1	extr	1
S1034_SEQ_31034_PYLH01007087_1_6	27.29	stable	1	-0.962331	1	1	1	extr	1
S1035_SEQ_21035_PYLH01004277_1_3	45.2	unstable	0	-1.5645	0	1	1	extr	1
S1035_SEQ_31035_PYLH01007087_1_7	24.93	stable	1	-1.94073	0	1	1	extr	1
S1036_SEQ_1036_PYLH01000235_1_2	49.97	unstable	0	-0.49245	1	1	1	plas	1
S1036_SEQ_11036_PYLH01002183_1_4	31.89	stable	1	-0.699612	1	1	1	plas	1
S1036_SEQ_21036_PYLH01004278_1_1	48.79	unstable	0	-0.953803	1	1	1	extr	1
S1037_SEQ_1037_PYLH01000235_1_3	41.98	unstable	0	-1.67887	0	1	1	plas	1
S1037_SEQ_11037_PYLH01002184_1_1	49.81	unstable	0	-1.35104	1	1	1	plas	1
S1037_SEQ_21037_PYLH01004278_1_2	39.65	stable	1	-1.15709	1	1	1	plas	1
S1037_SEQ_31037_PYLH01007087_1_9	39.96	stable	1	-1.86616	0	1	1	plas	1
S1038_SEQ_11038_PYLH01002184_1_2	63.3	unstable	0	-1.27552	1	1	1	extr	1
S1038_SEQ_31038_PYLH01007087_1_10	49.94	unstable	0	-0.619648	1	1	1	extr	1
S1039_SEQ_1039_PYLH01000235_1_5	57.98	unstable	0	0.552735	1	1	1	extr	1
S1039_SEQ_11039_PYLH01002185_1_1	44.07	unstable	0	-0.311036	1	1	1	plas	1
S1039_SEQ_31039_PYLH01007087_1_11	37.95	stable	1	-1.07175	1	1	1	plas	1
S104_SEQ_10104_PYLH01002017_1_2	25.25	stable	1	-1.11719	1	1	1	plas	1
S104_SEQ_30104_PYLH01006848_1_5	56.29	unstable	0	-1.44745	1	1	1	extr	1
S1041_SEQ_1041_PYLH01000236_1_3	52.81	unstable	0	-3.22173	0	1	1	extr	1
S1041_SEQ_11041_PYLH01002186_1_1	58.09	unstable	0	-2.08982	0	1	1	extr	1
S1041_SEQ_21041_PYLH01004279_1_3	44.43	unstable	0	-0.836335	1	1	1	extr	1
S1042_SEQ_1042_PYLH01000237_1_1	45.92	unstable	0	-0.136215	1	1	1	extr	1
S1042_SEQ_21042_PYLH01004279_1_4	52.89	unstable	0	-1.62981	0	1	1	extr	1
S1043_SEQ_1043_PYLH01000237_1_2	43.08	unstable	0	-1.46664	1	1	1	plas	1
S1043_SEQ_11043_PYLH01002186_1_3	61.66	unstable	0	-1.4124	1	1	1	extr	1
S1044_SEQ_1044_PYLH01000237_1_3	50.99	unstable	0	-2.51667	0	1	1	extr	1
S1044_SEQ_21044_PYLH01004279_1_6	88.37	unstable	0	-1.07942	1	1	1	extr	1
S1045_SEQ_11045_PYLH01002186_1_5	67.74	unstable	0	-2.64234	0	1	1	extr	1
S1045_SEQ_21045_PYLH01004280_1_1	59.6	unstable	0	-0.964141	1	1	1	extr	1
S1045_SEQ_31045_PYLH01007090_1_2	50.78	unstable	0	-0.64645	1	1	1	extr	1
S1046_SEQ_1046_PYLH01000238_1_1	40.26	unstable	0	-0.181661	1	1	1	plas	1
S1046_SEQ_21046_PYLH01004280_1_2	37.59	stable	1	-0.10838	1	1	1	plas	1
S1047_SEQ_21047_PYLH01004280_1_3	46.88	unstable	0	-0.864337	1	1	1	plas	1
S1048_SEQ_1048_PYLH01000240_1_1	39.29	stable	1	-1.19287	1	1	1	plas	1
S1048_SEQ_21048_PYLH01004280_1_4	51.43	unstable	0	-1.48965	0	1	1	extr	1
S1048_SEQ_31048_PYLH01007092_1_2	70.21	unstable	0	-1.29793	1	1	1	extr	1
S1049_SEQ_1049_PYLH01000240_1_2	18.35	stable	1	-1.19825	1	1	1	extr	1
S105_SEQ_105_PYLH01000012_1_4	46.63	unstable	0	-1.94024	0	1	1	extr	1
S105_SEQ_30105_PYLH01006848_1_6	94.62	unstable	0	-2.52188	0	1	1	extr	1
S1050_SEQ_1050_PYLH01000240_1_3	46.12	unstable	0	-1.91456	0	1	1	extr	1
S1050_SEQ_11050_PYLH01002186_1_10	54.21	unstable	0	-1.93894	0	1	1	extr	1
S1050_SEQ_21050_PYLH01004281_1_2	9.6	stable	1	-1.23389	1	1	1	extr	1
S1050_SEQ_31050_PYLH01007092_1_4	37.33	stable	1	-1.59622	0	1	1	extr	1
S1051_SEQ_1051_PYLH01000241_1_1	13.34	stable	1	-1.62849	0	1	1	extr	1
S1051_SEQ_11051_PYLH01002186_1_11	47.72	unstable	0	-1.38329	1	1	1	plas	1
S1051_SEQ_21051_PYLH01004281_1_3	89.61	unstable	0	-2.28358	0	1	1	extr	1
S1052_SEQ_21052_PYLH01004282_1_1	45.12	unstable	0	-2.40744	0	1	1	extr	1
S1052_SEQ_31052_PYLH01007093_1_2	59.41	unstable	0	-2.00226	0	1	1	extr	1
S1053_SEQ_1053_PYLH01000241_1_3	56.85	unstable	0	-1.45682	1	1	1	extr	1
S1053_SEQ_11053_PYLH01002186_1_13	64.76	unstable	0	-1.67618	0	1	1	extr	1
S1053_SEQ_31053_PYLH01007093_1_3	22.11	stable	1	-0.520962	1	1	1	extr	1
S1054_SEQ_1054_PYLH01000241_1_4	49.55	unstable	0	-1.86355	0	1	1	extr	1
S1054_SEQ_21054_PYLH01004283_1_1	41.38	unstable	0	-1.1794	1	1	1	plas	1
S1055_SEQ_11055_PYLH01002186_1_15	27.08	stable	1	-1.33042	1	1	1	extr	1
S1055_SEQ_31055_PYLH01007093_1_5	58.97	unstable	0	-2.55019	0	1	1	extr	1
S1056_SEQ_1056_PYLH01000241_1_6	34.18	stable	1	-1.34585	1	1	1	extr	1
S1056_SEQ_21056_PYLH01004283_1_3	38.87	stable	1	-1.36517	1	1	1	extr	1
S1056_SEQ_31056_PYLH01007093_1_6	48.86	unstable	0	-0.684801	1	1	1	plas	1
S1057_SEQ_11057_PYLH01002187_1_1	58.67	unstable	0	-2.09774	0	1	1	extr	1
S1058_SEQ_11058_PYLH01002188_1_1	57.26	unstable	0	-1.3351	1	1	1	extr	1
S1058_SEQ_21058_PYLH01004284_1_2	15.67	stable	1	-2.35373	0	1	1	extr	1
S1058_SEQ_31058_PYLH01007093_1_8	29.52	stable	1	-1.38037	1	1	1	extr	1
S1059_SEQ_31059_PYLH01007093_1_9	36.17	stable	1	-1.0175	1	1	1	plas	1
S106_SEQ_10106_PYLH01002017_1_4	53.81	unstable	0	-1.35523	1	1	1	extr	1
S106_SEQ_30106_PYLH01006848_1_7	28.68	stable	1	-2.00122	0	1	1	extr	1
S1060_SEQ_1060_PYLH01000241_1_10	37.81	stable	1	-0.254998	1	1	1	extr	1
S1060_SEQ_11060_PYLH01002188_1_3	47.39	unstable	0	-1.9911	0	1	1	extr	1
S1061_SEQ_1061_PYLH01000241_1_11	35.42	stable	1	-1.19216	1	1	1	plas	1
S1061_SEQ_11061_PYLH01002188_1_4	25.85	stable	1	-1.17318	1	1	1	extr	1
S1061_SEQ_21061_PYLH01004285_1_2	52.82	unstable	0	-1.69158	0	1	1	plas	1
S1061_SEQ_31061_PYLH01007093_1_11	36.79	stable	1	-1.95586	0	1	1	plas	1
S1062_SEQ_1062_PYLH01000241_1_12	47.71	unstable	0	-1.83853	0	1	1	extr	1
S1062_SEQ_11062_PYLH01002188_1_5	33.07	stable	1	-1.41904	1	1	1	extr	1
S1062_SEQ_21062_PYLH01004285_1_3	46.68	unstable	0	0.283433	1	1	1	extr	1
S1062_SEQ_31062_PYLH01007093_1_12	77.62	unstable	0	-0.978911	1	1	1	extr	1
S1063_SEQ_1063_PYLH01000241_1_13	37.71	stable	1	-1.34006	1	1	1	extr	1
S1063_SEQ_11063_PYLH01002188_1_6	47.81	unstable	0	-0.500793	1	1	1	extr	1
S1063_SEQ_21063_PYLH01004285_1_4	39.64	stable	1	-1.68469	0	1	1	plas	1
S1064_SEQ_1064_PYLH01000241_1_14	41.18	unstable	0	-2.41186	0	1	1	extr	1
S1064_SEQ_11064_PYLH01002188_1_7	25.09	stable	1	-1.81965	0	0	1	plas	1
S1064_SEQ_21064_PYLH01004286_1_1	32.45	stable	1	-0.965271	1	1	1	plas	1
S1064_SEQ_31064_PYLH01007094_1_1	63.61	unstable	0	-1.59634	0	1	1	extr	1
S1065_SEQ_31065_PYLH01007094_1_2	46.76	unstable	0	-1.31027	1	1	1	extr	1
S1066_SEQ_1066_PYLH01000241_1_16	57.52	unstable	0	-2.33484	0	1	1	extr	1
S1066_SEQ_11066_PYLH01002189_1_1	63.32	unstable	0	-0.835187	1	1	1	extr	1
S1067_SEQ_21067_PYLH01004287_1_2	61.04	unstable	0	-1.50729	0	1	1	extr	1
S1067_SEQ_31067_PYLH01007095_1_1	46.29	unstable	0	-1.23754	1	1	1	extr	1
S1068_SEQ_1068_PYLH01000241_1_18	41.69	unstable	0	-1.00174	1	1	1	plas	1
S1068_SEQ_21068_PYLH01004288_1_1	46.44	unstable	0	-1.88807	0	1	1	extr	1
S1068_SEQ_31068_PYLH01007095_1_2	62.33	unstable	0	-0.885702	1	1	1	extr	1
S1069_SEQ_31069_PYLH01007096_1_1	16.11	stable	1	-0.252776	1	1	1	extr	1
S107_SEQ_107_PYLH01000013_1_2	50.89	unstable	0	-1.22367	1	1	1	extr	1
S107_SEQ_20107_PYLH01003988_1_1	84.46	unstable	0	-1.66227	0	1	1	extr	1
S107_SEQ_30107_PYLH01006848_1_8	13.88	stable	1	-0.817338	1	1	1	extr	1
S1070_SEQ_1070_PYLH01000241_1_20	46.99	unstable	0	-1.79774	0	1	1	extr	1
S1070_SEQ_11070_PYLH01002191_1_2	59.11	unstable	0	-1.42207	1	1	1	plas	1
S1070_SEQ_31070_PYLH01007096_1_2	68.38	unstable	0	-1.77628	0	1	1	extr	1
S1071_SEQ_11071_PYLH01002192_1_1	59.48	unstable	0	-0.840615	1	1	1	extr	1
S1071_SEQ_21071_PYLH01004289_1_2	17.9	stable	1	-0.757014	1	1	1	extr	1
S1071_SEQ_31071_PYLH01007097_1_1	48.47	unstable	0	-0.349656	1	1	1	plas	1
S1072_SEQ_21072_PYLH01004290_1_1	48.98	unstable	0	-1.22449	1	1	1	plas	1
S1072_SEQ_31072_PYLH01007098_1_1	52.41	unstable	0	-1.63923	0	1	1	extr	1
S1073_SEQ_1073_PYLH01000242_1_1	45.54	unstable	0	-1.68406	0	1	1	plas	1
S1073_SEQ_11073_PYLH01002192_1_3	53.03	unstable	0	-2.55004	0	1	1	plas	1
S1073_SEQ_21073_PYLH01004290_1_2	32.94	stable	1	-1.81784	0	1	1	extr	1
S1073_SEQ_31073_PYLH01007098_1_2	37.16	stable	1	-0.618022	1	1	1	plas	1
S1074_SEQ_1074_PYLH01000242_1_2	50.44	unstable	0	-1.1051	1	1	1	extr	1
S1074_SEQ_21074_PYLH01004291_1_1	53.58	unstable	0	-1.48409	0	1	1	plas	1
S1075_SEQ_1075_PYLH01000242_1_3	48.48	unstable	0	-1.76522	0	1	1	extr	1
S1075_SEQ_11075_PYLH01002192_1_5	28.29	stable	1	-0.937548	1	1	1	plas	1
S1075_SEQ_21075_PYLH01004291_1_2	31.55	stable	1	-0.0796966	1	1	1	extr	1
S1075_SEQ_31075_PYLH01007100_1_1	73.75	unstable	0	-0.965188	1	1	1	extr	1
S1076_SEQ_1076_PYLH01000243_1_1	37.78	stable	1	-1.49915	0	1	1	plas	1
S1076_SEQ_11076_PYLH01002192_1_6	49.45	unstable	0	-1.02283	1	1	1	extr	1
S1076_SEQ_31076_PYLH01007100_1_2	67.95	unstable	0	-1.90956	0	1	1	plas	1
S1077_SEQ_1077_PYLH01000244_1_1	58.75	unstable	0	-0.584741	1	1	1	plas	1
S1077_SEQ_11077_PYLH01002192_1_7	30.03	stable	1	0.533543	1	1	1	extr	1
S1077_SEQ_21077_PYLH01004291_1_4	73.94	unstable	0	-0.386283	1	1	1	extr	1
S1078_SEQ_1078_PYLH01000244_1_2	45.4	unstable	0	-2.89847	0	1	1	extr	1
S1078_SEQ_11078_PYLH01002192_1_8	47.16	unstable	0	-1.95997	0	1	1	extr	1
S1079_SEQ_31079_PYLH01007101_1_2	48.77	unstable	0	-2.36298	0	1	1	extr	1
S108_SEQ_10108_PYLH01002017_1_6	50.63	unstable	0	-1.24686	1	1	1	extr	1
S108_SEQ_108_PYLH01000013_1_3	22.81	stable	1	-2.37354	0	1	1	plas	1
S108_SEQ_30108_PYLH01006848_1_9	32.58	stable	1	-2.87577	0	1	1	extr	1
S1080_SEQ_1080_PYLH01000245_1_2	56.33	unstable	0	0.0629588	1	1	1	extr	1
S1080_SEQ_11080_PYLH01002192_1_10	54.55	unstable	0	-1.50834	0	1	1	extr	1
S1080_SEQ_21080_PYLH01004292_1_2	44.59	unstable	0	-1.35671	1	1	1	plas	1
S1081_SEQ_1081_PYLH01000245_1_3	59.7	unstable	0	-1.42635	1	1	1	plas	1
S1081_SEQ_11081_PYLH01002192_1_11	66.42	unstable	0	-0.89438	1	1	1	extr	1
S1081_SEQ_21081_PYLH01004292_1_3	54.47	unstable	0	-1.48019	0	1	1	plas	1
S1082_SEQ_31082_PYLH01007103_1_1	41.06	unstable	0	-2.15942	0	1	1	plas	1
S1083_SEQ_1083_PYLH01000246_1_1	39.99	stable	1	-1.22514	1	1	1	extr	1
S1083_SEQ_21083_PYLH01004293_1_2	44.42	unstable	0	-1.25964	1	1	1	extr	1
S1084_SEQ_1084_PYLH01000246_1_2	37.24	stable	1	-0.208818	1	1	1	extr	1
S1084_SEQ_11084_PYLH01002193_1_2	11.56	stable	1	-1.18569	1	1	1	plas	1
S1084_SEQ_21084_PYLH01004293_1_3	45.47	unstable	0	-0.545671	1	1	1	extr	1
S1084_SEQ_31084_PYLH01007103_1_3	35.34	stable	1	-0.461021	1	1	1	extr	1
S1085_SEQ_31085_PYLH01007104_1_1	29.44	stable	1	-1.55039	0	1	1	extr	1
S1086_SEQ_11086_PYLH01002193_1_4	37.81	stable	1	-1.08847	1	1	1	extr	1
S1086_SEQ_31086_PYLH01007104_1_2	73.88	unstable	0	-0.983686	1	1	1	extr	1
S1087_SEQ_11087_PYLH01002193_1_5	49.28	unstable	0	-1.30493	1	1	1	plas	1
S1087_SEQ_21087_PYLH01004295_1_1	48.06	unstable	0	-1.43943	1	1	1	plas	1
S1087_SEQ_31087_PYLH01007105_1_1	36.52	stable	1	-1.5137	0	1	1	extr	1
S1088_SEQ_1088_PYLH01000246_1_6	42.36	unstable	0	-1.4256	1	1	1	extr	1
S1088_SEQ_31088_PYLH01007105_1_2	68.88	unstable	0	-1.00075	1	1	1	extr	1
S1089_SEQ_1089_PYLH01000246_1_7	53.15	unstable	0	-1.91134	0	1	1	extr	1
S1089_SEQ_11089_PYLH01002193_1_7	48.53	unstable	0	-1.57195	0	1	1	plas	1
S109_SEQ_109_PYLH01000014_1_1	50.1	unstable	0	-1.48566	0	1	1	extr	1
S109_SEQ_20109_PYLH01003988_1_3	82.77	unstable	0	-2.24867	0	1	1	extr	1
S109_SEQ_30109_PYLH01006848_1_10	46.61	unstable	0	-1.32538	1	1	1	extr	1
S1090_SEQ_21090_PYLH01004296_1_2	58.29	unstable	0	-1.77247	0	1	1	extr	1
S1091_SEQ_1091_PYLH01000246_1_9	51.8	unstable	0	-2.16672	0	1	1	extr	1
S1091_SEQ_11091_PYLH01002193_1_9	55.62	unstable	0	-1.61757	0	1	1	plas	1
S1091_SEQ_31091_PYLH01007107_1_1	57.21	unstable	0	-1.257	1	1	1	plas	1
S1092_SEQ_1092_PYLH01000246_1_10	38.65	stable	1	-1.25235	1	1	1	extr	1
S1092_SEQ_11092_PYLH01002193_1_10	43.86	unstable	0	-2.1465	0	1	1	extr	1
S1092_SEQ_21092_PYLH01004297_1_1	31.29	stable	1	-1.82907	0	1	1	extr	1
S1093_SEQ_11093_PYLH01002194_1_1	60.71	unstable	0	-2.14904	0	1	1	extr	1
S1093_SEQ_21093_PYLH01004297_1_2	57.65	unstable	0	-1.48258	0	1	1	extr	1
S1094_SEQ_1094_PYLH01000247_1_1	39.61	stable	1	-0.373222	1	1	1	extr	1
S1094_SEQ_21094_PYLH01004298_1_1	87.63	unstable	0	-1.55782	0	1	1	extr	1
S1095_SEQ_1095_PYLH01000247_1_2	46.37	unstable	0	-1.31567	1	1	1	extr	1
S1095_SEQ_11095_PYLH01002194_1_3	60.41	unstable	0	-1.23219	1	1	1	plas	1
S1095_SEQ_21095_PYLH01004298_1_2	40.4	unstable	0	-1.78567	0	0	1	plas	1
S1095_SEQ_31095_PYLH01007108_1_4	40.94	unstable	0	-2.4276	0	1	1	extr	1
S1096_SEQ_11096_PYLH01002194_1_4	45.49	unstable	0	-1.28361	1	1	1	plas	1
S1096_SEQ_21096_PYLH01004299_1_1	35.7	stable	1	-1.50564	0	1	1	plas	1
S1096_SEQ_31096_PYLH01007108_1_5	40.19	unstable	0	-0.54416	1	1	1	extr	1
S1097_SEQ_1097_PYLH01000248_1_2	52.57	unstable	0	-0.801281	1	1	1	plas	1
S1097_SEQ_11097_PYLH01002194_1_5	48.26	unstable	0	-1.66919	0	1	1	plas	1
S1097_SEQ_21097_PYLH01004299_1_2	27.32	stable	1	-1.27868	1	1	1	extr	1
S1098_SEQ_1098_PYLH01000248_1_3	49.95	unstable	0	0.0812613	1	1	1	extr	1
S1098_SEQ_21098_PYLH01004299_1_3	40.48	unstable	0	-1.44032	1	1	1	extr	1
S1098_SEQ_31098_PYLH01007108_1_7	43.82	unstable	0	-1.20531	1	1	1	extr	1
S1099_SEQ_1099_PYLH01000249_1_1	35.94	stable	1	0.529451	1	1	1	extr	1
S1099_SEQ_11099_PYLH01002195_1_1	73.33	unstable	0	-1.89824	0	1	1	extr	1
S1099_SEQ_21099_PYLH01004299_1_4	26.38	stable	1	-0.559962	1	1	1	extr	1
S11_SEQ_20011_PYLH01003954_1_1	55.56	unstable	0	-1.40547	1	1	1	extr	1
S11_SEQ_30011_PYLH01006829_1_1	32.38	stable	1	-0.327027	1	1	1	extr	1
S110_SEQ_10110_PYLH01002017_1_8	54.03	unstable	0	0.769619	1	1	1	extr	1
S110_SEQ_110_PYLH01000015_1_1	65.7	unstable	0	-1.91399	0	1	1	extr	1
S110_SEQ_20110_PYLH01003988_1_4	86.42	unstable	0	-0.23232	1	1	1	extr	1
S110_SEQ_30110_PYLH01006848_1_11	37.51	stable	1	-1.54388	0	1	1	extr	1
S1100_SEQ_1100_PYLH01000249_1_2	62.17	unstable	0	-1.15813	1	1	1	plas	1
S1100_SEQ_11100_PYLH01002195_1_2	48.48	unstable	0	-0.778715	1	1	1	extr	1
S1100_SEQ_21100_PYLH01004299_1_5	51.53	unstable	0	-1.47641	1	1	1	plas	1
S1100_SEQ_31100_PYLH01007108_1_9	27.37	stable	1	-1.42288	1	1	1	extr	1
S1101_SEQ_1101_PYLH01000250_1_1	41.43	unstable	0	-0.874817	1	1	1	plas	1
S1101_SEQ_21101_PYLH01004299_1_6	58.42	unstable	0	-0.976767	1	1	1	extr	1
S1101_SEQ_31101_PYLH01007109_1_1	54.47	unstable	0	-0.654222	1	1	1	extr	1
S1102_SEQ_1102_PYLH01000251_1_1	52.36	unstable	0	-2.214	0	1	1	extr	1
S1102_SEQ_11102_PYLH01002195_1_4	34.38	stable	1	-2.72054	0	1	1	extr	1
S1102_SEQ_31102_PYLH01007109_1_2	37.99	stable	1	-1.17333	1	1	1	extr	1
S1103_SEQ_1103_PYLH01000251_1_2	40.91	unstable	0	-1.46336	1	1	1	extr	1
S1104_SEQ_1104_PYLH01000251_1_3	42.3	unstable	0	-1.44789	1	1	1	plas	1
S1104_SEQ_11104_PYLH01002196_1_1	34.77	stable	1	-2.91566	0	1	1	extr	1
S1104_SEQ_31104_PYLH01007109_1_4	14.92	stable	1	-1.71237	0	1	1	extr	1
S1105_SEQ_11105_PYLH01002196_1_2	47.76	unstable	0	-1.47014	1	1	1	plas	1
S1105_SEQ_21105_PYLH01004300_1_3	44.58	unstable	0	-0.351818	1	1	1	extr	1
S1105_SEQ_31105_PYLH01007109_1_5	62.54	unstable	0	-2.53802	0	1	1	extr	1
S1106_SEQ_1106_PYLH01000252_1_2	35.95	stable	1	-1.6526	0	1	1	extr	1
S1106_SEQ_11106_PYLH01002196_1_3	47.75	unstable	0	0.0680685	1	1	1	extr	1
S1106_SEQ_31106_PYLH01007109_1_6	39.4	stable	1	-1.5338	0	1	1	plas	1
S1107_SEQ_1107_PYLH01000252_1_3	45.25	unstable	0	-1.8624	0	1	1	extr	1
S1107_SEQ_11107_PYLH01002196_1_4	31.64	stable	1	-1.59826	0	1	1	extr	1
S1107_SEQ_31107_PYLH01007110_1_1	42.14	unstable	0	-2.08231	0	1	1	plas	1
S1108_SEQ_1108_PYLH01000252_1_4	28.01	stable	1	-1.11868	1	1	1	extr	1
S1108_SEQ_11108_PYLH01002196_1_5	45.45	unstable	0	-0.339946	1	1	1	extr	1
S1108_SEQ_21108_PYLH01004301_1_3	48.98	unstable	0	-1.9125	0	1	1	plas	1
S1108_SEQ_31108_PYLH01007110_1_2	33.54	stable	1	-0.903042	1	1	1	extr	1
S1109_SEQ_11109_PYLH01002197_1_1	55.19	unstable	0	-0.827207	1	1	1	plas	1
S1109_SEQ_31109_PYLH01007111_1_1	33.54	stable	1	-0.903042	1	1	1	extr	1
S111_SEQ_10111_PYLH01002017_1_9	67.87	unstable	0	-1.55017	0	1	1	plas	1
S111_SEQ_111_PYLH01000015_1_2	58.64	unstable	0	-0.948175	1	1	1	extr	1
S111_SEQ_30111_PYLH01006848_1_12	52.42	unstable	0	-1.42231	1	1	1	extr	1
S1110_SEQ_1110_PYLH01000253_1_1	38.49	stable	1	-0.59831	1	1	1	extr	1
S1110_SEQ_11110_PYLH01002197_1_2	42.52	unstable	0	-1.26708	1	1	1	plas	1
S1110_SEQ_31110_PYLH01007111_1_2	50.27	unstable	0	-1.65684	0	1	1	extr	1
S1111_SEQ_1111_PYLH01000254_1_1	32.85	stable	1	-0.529717	1	1	1	extr	1
S1111_SEQ_11111_PYLH01002198_1_1	65.35	unstable	0	-1.64912	0	1	1	extr	1
S1112_SEQ_11112_PYLH01002198_1_2	39.24	stable	1	-0.702403	1	1	1	extr	1
S1112_SEQ_31112_PYLH01007111_1_4	60.55	unstable	0	-1.38214	1	1	1	plas	1
S1113_SEQ_21113_PYLH01004304_1_2	37.13	stable	1	-3.40201	0	1	1	extr	1
S1113_SEQ_31113_PYLH01007112_1_1	62.19	unstable	0	-1.8362	0	1	1	extr	1
S1114_SEQ_11114_PYLH01002199_1_1	52.54	unstable	0	-1.84255	0	1	1	extr	1
S1114_SEQ_31114_PYLH01007112_1_2	35.3	stable	1	-2.16509	0	1	1	extr	1
S1115_SEQ_11115_PYLH01002199_1_2	44.67	unstable	0	-0.028378	1	1	1	extr	1
S1115_SEQ_1115_PYLH01000255_1_3	33.45	stable	1	-1.01528	1	1	1	plas	1
S1115_SEQ_21115_PYLH01004304_1_4	39.26	stable	1	0.828839	1	1	1	extr	1
S1115_SEQ_31115_PYLH01007112_1_3	13.98	stable	1	-1.29328	1	1	1	extr	1
S1116_SEQ_11116_PYLH01002199_1_3	52.51	unstable	0	-1.61524	0	1	1	extr	1
S1116_SEQ_1116_PYLH01000255_1_4	48.23	unstable	0	-0.970573	1	1	1	extr	1
S1116_SEQ_21116_PYLH01004304_1_5	24.22	stable	1	-0.538802	1	1	1	extr	1
S1117_SEQ_11117_PYLH01002199_1_4	52.65	unstable	0	0.405676	1	1	1	extr	1
S1117_SEQ_1117_PYLH01000255_1_5	49.7	unstable	0	-1.55197	0	1	1	extr	1
S1117_SEQ_21117_PYLH01004304_1_6	51.09	unstable	0	-1.00022	1	1	1	extr	1
S1117_SEQ_31117_PYLH01007112_1_5	35.44	stable	1	-1.60976	0	1	1	plas	1
S1118_SEQ_11118_PYLH01002199_1_5	35.29	stable	1	-1.15252	1	1	1	plas	1
S1118_SEQ_21118_PYLH01004305_1_1	33.37	stable	1	-1.41352	1	0	1	extr	1
S1118_SEQ_31118_PYLH01007113_1_1	41.52	unstable	0	-1.82363	0	1	1	plas	1
S1119_SEQ_11119_PYLH01002199_1_6	22.23	stable	1	-2.04151	0	1	1	extr	1
S1119_SEQ_31119_PYLH01007114_1_1	33.83	stable	1	-0.498511	1	1	1	extr	1
S112_SEQ_112_PYLH01000015_1_3	58.2	unstable	0	-1.31144	1	1	1	extr	1
S112_SEQ_30112_PYLH01006848_1_13	91.14	unstable	0	-2.38722	0	1	1	extr	1
S1120_SEQ_11120_PYLH01002200_1_1	45.16	unstable	0	-0.766754	1	1	1	plas	1
S1120_SEQ_1120_PYLH01000256_1_2	69.4	unstable	0	-1.03541	1	1	1	plas	1
S1120_SEQ_21120_PYLH01004306_1_2	26.85	stable	1	-0.466355	1	1	1	extr	1
S1121_SEQ_11121_PYLH01002200_1_2	81.17	unstable	0	-1.51842	0	1	1	extr	1
S1121_SEQ_1121_PYLH01000257_1_1	63.56	unstable	0	-0.293132	1	1	1	extr	1
S1122_SEQ_11122_PYLH01002200_1_3	72.62	unstable	0	-1.433	1	1	1	extr	1
S1122_SEQ_1122_PYLH01000257_1_2	38.79	stable	1	-1.74475	0	1	1	plas	1
S1122_SEQ_21122_PYLH01004306_1_4	27.62	stable	1	-0.387157	1	1	1	plas	1
S1123_SEQ_11123_PYLH01002200_1_4	35.91	stable	1	-1.85952	0	1	1	extr	1
S1123_SEQ_1123_PYLH01000258_1_1	40.04	unstable	0	-0.463159	1	1	1	extr	1
S1123_SEQ_21123_PYLH01004306_1_5	2.92	stable	1	-2.05085	0	1	1	extr	1
S1123_SEQ_31123_PYLH01007116_1_2	69.61	unstable	0	-0.789	1	1	1	extr	1
S1124_SEQ_11124_PYLH01002200_1_5	47.21	unstable	0	-1.1553	1	1	1	extr	1
S1124_SEQ_1124_PYLH01000258_1_2	21	stable	1	-1.65706	0	1	1	extr	1
S1125_SEQ_11125_PYLH01002200_1_6	22.52	stable	1	-0.838748	1	1	1	extr	1
S1125_SEQ_1125_PYLH01000258_1_3	45.39	unstable	0	-1.60274	0	1	1	extr	1
S1125_SEQ_21125_PYLH01004307_1_2	31.59	stable	1	-1.68031	0	1	1	plas	1
S1126_SEQ_1126_PYLH01000258_1_4	42.2	unstable	0	-0.517181	1	1	1	plas	1
S1126_SEQ_21126_PYLH01004308_1_1	42.89	unstable	0	-1.41856	1	1	1	extr	1
S1126_SEQ_31126_PYLH01007117_1_2	38.1	stable	1	-1.03734	1	1	1	extr	1
S1127_SEQ_11127_PYLH01002201_1_2	68.5	unstable	0	-1.11884	1	1	1	extr	1
S1127_SEQ_1127_PYLH01000258_1_5	51.6	unstable	0	-1.56403	0	1	1	extr	1
S1127_SEQ_21127_PYLH01004308_1_2	39.75	stable	1	-0.760685	1	1	1	extr	1
S1128_SEQ_11128_PYLH01002201_1_3	79.69	unstable	0	-1.95452	0	1	1	extr	1
S1128_SEQ_1128_PYLH01000258_1_6	52.15	unstable	0	-0.276352	1	1	1	extr	1
S1128_SEQ_21128_PYLH01004308_1_3	36.13	stable	1	-0.23318	1	1	1	extr	1
S1128_SEQ_31128_PYLH01007119_1_1	69.27	unstable	0	-1.95843	0	1	1	extr	1
S1129_SEQ_11129_PYLH01002202_1_1	29.96	stable	1	-0.888621	1	1	1	extr	1
S1129_SEQ_1129_PYLH01000258_1_7	44.99	unstable	0	-1.48722	0	1	1	plas	1
S1129_SEQ_21129_PYLH01004309_1_1	45.68	unstable	0	-2.43004	0	1	1	extr	1
S1129_SEQ_31129_PYLH01007120_1_1	31.64	stable	1	-0.845412	1	1	1	extr	1
S113_SEQ_10113_PYLH01002018_1_2	42.22	unstable	0	-1.41408	1	1	1	extr	1
S113_SEQ_30113_PYLH01006848_1_14	74.23	unstable	0	-2.94608	0	1	1	extr	1
S1130_SEQ_11130_PYLH01002202_1_2	97.93	unstable	0	-1.64386	0	1	1	extr	1
S1130_SEQ_31130_PYLH01007121_1_1	37.02	stable	1	-1.97132	0	1	1	extr	1
S1131_SEQ_11131_PYLH01002203_1_1	49.86	unstable	0	-1.66126	0	1	1	extr	1
S1131_SEQ_21131_PYLH01004310_1_1	25.59	stable	1	-1.80178	0	1	1	plas	1
S1132_SEQ_1132_PYLH01000260_1_1	41.15	unstable	0	-1.29782	1	1	1	plas	1
S1133_SEQ_11133_PYLH01002203_1_3	34.08	stable	1	-0.942449	1	1	1	extr	1
S1133_SEQ_1133_PYLH01000260_1_2	36.13	stable	1	-2.12402	0	1	1	extr	1
S1133_SEQ_21133_PYLH01004310_1_3	34.59	stable	1	-1.70221	0	0	1	plas	1
S1134_SEQ_21134_PYLH01004311_1_1	51.05	unstable	0	-1.83457	0	1	1	extr	1
S1134_SEQ_31134_PYLH01007122_1_3	58.93	unstable	0	-2.13712	0	1	1	extr	1
S1135_SEQ_11135_PYLH01002203_1_5	54.79	unstable	0	-0.110914	1	1	1	extr	1
S1135_SEQ_1135_PYLH01000260_1_4	61.48	unstable	0	-1.90709	0	1	1	plas	1
S1135_SEQ_21135_PYLH01004311_1_2	57.6	unstable	0	-1.93818	0	1	1	extr	1
S1135_SEQ_31135_PYLH01007123_1_1	41.48	unstable	0	-1.31028	1	1	1	extr	1
S1136_SEQ_21136_PYLH01004311_1_3	30.03	stable	1	-2.34426	0	1	1	extr	1
S1136_SEQ_31136_PYLH01007123_1_2	28.88	stable	1	-0.795005	1	1	1	extr	1
S1137_SEQ_1137_PYLH01000261_1_1	35.01	stable	1	-1.03631	1	1	1	plas	1
S1137_SEQ_31137_PYLH01007123_1_3	40.33	unstable	0	-2.95318	0	1	1	extr	1
S1138_SEQ_1138_PYLH01000262_1_1	9.14	stable	1	-2.24248	0	1	1	extr	1
S1138_SEQ_21138_PYLH01004311_1_5	42.15	unstable	0	-0.823535	1	1	1	extr	1
S1139_SEQ_11139_PYLH01002204_1_2	37.51	stable	1	-2.19922	0	1	1	extr	1
S1139_SEQ_21139_PYLH01004312_1_1	36.07	stable	1	-1.81982	0	1	1	extr	1
S114_SEQ_114_PYLH01000016_1_2	38.99	stable	1	-1.84012	0	1	1	plas	1
S114_SEQ_20114_PYLH01003989_1_4	32.21	stable	1	-1.58709	0	1	1	extr	1
S114_SEQ_30114_PYLH01006848_1_15	27.25	stable	1	-1.84249	0	1	1	extr	1
S1140_SEQ_1140_PYLH01000263_1_2	54.16	unstable	0	-2.0467	0	1	1	extr	1
S1140_SEQ_31140_PYLH01007123_1_6	63.94	unstable	0	-2.19797	0	1	1	extr	1
S1141_SEQ_11141_PYLH01002205_1_2	44.12	unstable	0	-2.04699	0	1	1	extr	1
S1141_SEQ_1141_PYLH01000263_1_3	27.85	stable	1	-1.72848	0	1	1	extr	1
S1142_SEQ_11142_PYLH01002205_1_3	45.04	unstable	0	-2.48274	0	1	1	plas	1
S1142_SEQ_1142_PYLH01000263_1_4	12.7	stable	1	-2.91552	0	1	1	extr	1
S1142_SEQ_21142_PYLH01004313_1_1	34.88	stable	1	-0.780873	1	1	1	extr	1
S1142_SEQ_31142_PYLH01007124_1_2	29.55	stable	1	-0.443448	1	1	1	extr	1
S1143_SEQ_11143_PYLH01002205_1_4	24.55	stable	1	-0.698012	1	1	1	plas	1
S1143_SEQ_21143_PYLH01004314_1_1	35.25	stable	1	-1.55168	0	1	1	plas	1
S1143_SEQ_31143_PYLH01007124_1_3	25.85	stable	1	-0.993259	1	1	1	extr	1
S1144_SEQ_11144_PYLH01002205_1_5	35.11	stable	1	-1.38787	1	1	1	extr	1
S1144_SEQ_21144_PYLH01004315_1_1	52.33	unstable	0	-1.72505	0	1	1	extr	1
S1145_SEQ_11145_PYLH01002206_1_1	48.16	unstable	0	-1.53512	0	1	1	extr	1
S1146_SEQ_11146_PYLH01002206_1_2	47.52	unstable	0	-1.63425	0	1	1	extr	1
S1146_SEQ_1146_PYLH01000263_1_8	35.15	stable	1	-0.808517	1	1	1	plas	1
S1146_SEQ_31146_PYLH01007124_1_6	24.36	stable	1	-1.96802	0	1	1	extr	1
S1147_SEQ_31147_PYLH01007125_1_1	39.39	stable	1	-1.58889	0	0	1	plas	1
S1148_SEQ_11148_PYLH01002207_1_2	26.28	stable	1	-1.72736	0	1	1	extr	1
S1148_SEQ_1148_PYLH01000263_1_10	42.69	unstable	0	-1.67765	0	1	1	extr	1
S1148_SEQ_21148_PYLH01004315_1_5	48.99	unstable	0	-0.455676	1	1	1	extr	1
S1148_SEQ_31148_PYLH01007125_1_2	51.99	unstable	0	-0.839008	1	1	1	plas	1
S1149_SEQ_1149_PYLH01000263_1_11	38.57	stable	1	-3.16346	0	1	1	plas	1
S1149_SEQ_21149_PYLH01004316_1_1	49.94	unstable	0	-1.19361	1	1	1	extr	1
S1149_SEQ_31149_PYLH01007125_1_3	66.42	unstable	0	-1.1844	1	1	1	plas	1
S115_SEQ_10115_PYLH01002018_1_4	34.4	stable	1	-2.06844	0	1	1	extr	1
S115_SEQ_115_PYLH01000016_1_3	34.25	stable	1	-1.87978	0	1	1	extr	1
S1150_SEQ_1150_PYLH01000263_1_12	57.15	unstable	0	-3.12474	0	1	1	plas	1
S1150_SEQ_21150_PYLH01004316_1_2	49.62	unstable	0	-1.73862	0	0	1	extr	1
S1151_SEQ_1151_PYLH01000263_1_13	39.95	stable	1	-1.69849	0	1	1	plas	1
S1151_SEQ_21151_PYLH01004316_1_3	38.98	stable	1	-2.17755	0	1	1	extr	1
S1151_SEQ_31151_PYLH01007125_1_5	45.39	unstable	0	-1.89527	0	1	1	extr	1
S1152_SEQ_11152_PYLH01002207_1_6	36.59	stable	1	-3.13386	0	1	1	extr	1
S1152_SEQ_1152_PYLH01000263_1_14	33.71	stable	1	-0.825598	1	1	1	extr	1
S1152_SEQ_31152_PYLH01007125_1_6	49.09	unstable	0	-1.18148	1	1	1	extr	1
S1153_SEQ_11153_PYLH01002208_1_1	40.42	unstable	0	-0.900387	1	1	1	extr	1
S1153_SEQ_1153_PYLH01000263_1_15	39.52	stable	1	-2.22338	0	1	1	plas	1
S1153_SEQ_31153_PYLH01007125_1_7	37.11	stable	1	-1.25243	1	1	1	plas	1
S1154_SEQ_21154_PYLH01004318_1_2	64.92	unstable	0	-0.778057	1	1	1	plas	1
S1154_SEQ_31154_PYLH01007125_1_8	70.22	unstable	0	-1.14723	1	1	1	extr	1
S1155_SEQ_1155_PYLH01000263_1_17	44.62	unstable	0	-1.90596	0	1	1	plas	1
S1155_SEQ_21155_PYLH01004318_1_3	58.7	unstable	0	-1.75894	0	1	1	extr	1
S1156_SEQ_11156_PYLH01002208_1_4	53.4	unstable	0	-1.47202	1	1	1	extr	1
S1156_SEQ_21156_PYLH01004319_1_1	28.55	stable	1	-0.142797	1	1	1	plas	1
S1156_SEQ_31156_PYLH01007126_1_2	72.35	unstable	0	-1.53636	0	1	1	plas	1
S1157_SEQ_31157_PYLH01007127_1_1	38.35	stable	1	-1.77936	0	1	1	extr	1
S1158_SEQ_11158_PYLH01002208_1_6	59.67	unstable	0	-2.4264	0	1	1	plas	1
S1158_SEQ_1158_PYLH01000263_1_20	57.87	unstable	0	-0.0840807	1	1	1	extr	1
S1158_SEQ_31158_PYLH01007127_1_2	39.92	stable	1	-0.79299	1	1	1	plas	1
S1159_SEQ_21159_PYLH01004319_1_4	46.39	unstable	0	-1.68217	0	1	1	extr	1
S1159_SEQ_31159_PYLH01007127_1_3	45.42	unstable	0	-2.83495	0	1	1	plas	1
S116_SEQ_10116_PYLH01002018_1_5	21.14	stable	1	-1.66772	0	1	1	plas	1
S116_SEQ_116_PYLH01000016_1_4	47.91	unstable	0	-0.536225	1	1	1	extr	1
S116_SEQ_30116_PYLH01006848_1_17	44.85	unstable	0	-1.51076	0	1	1	extr	1
S1160_SEQ_11160_PYLH01002208_1_8	36.68	stable	1	-2.52621	0	0	1	extr	1
S1160_SEQ_1160_PYLH01000263_1_22	45.35	unstable	0	-1.93158	0	1	1	plas	1
S1160_SEQ_21160_PYLH01004320_1_1	58.77	unstable	0	-1.19671	1	1	1	extr	1
S1160_SEQ_31160_PYLH01007128_1_1	35.34	stable	1	-0.8355	1	1	1	extr	1
S1161_SEQ_11161_PYLH01002208_1_9	53.74	unstable	0	-2.07252	0	1	1	extr	1
S1161_SEQ_1161_PYLH01000263_1_23	41.15	unstable	0	-0.682801	1	1	1	plas	1
S1161_SEQ_31161_PYLH01007128_1_2	16.65	stable	1	-0.817494	1	1	1	plas	1
S1162_SEQ_11162_PYLH01002208_1_10	90.17	unstable	0	-1.10893	1	1	1	extr	1
S1162_SEQ_1162_PYLH01000263_1_24	58.08	unstable	0	-1.94714	0	1	1	extr	1
S1162_SEQ_31162_PYLH01007128_1_3	56.36	unstable	0	-2.02663	0	1	1	extr	1
S1163_SEQ_21163_PYLH01004321_1_2	41.45	unstable	0	-2.24953	0	1	1	plas	1
S1164_SEQ_11164_PYLH01002209_1_1	40.87	unstable	0	-1.56497	0	1	1	extr	1
S1164_SEQ_1164_PYLH01000263_1_26	21.41	stable	1	-1.66365	0	1	1	extr	1
S1164_SEQ_21164_PYLH01004321_1_3	62.21	unstable	0	-1.87811	0	1	1	extr	1
S1165_SEQ_11165_PYLH01002209_1_2	35.77	stable	1	-1.5855	0	1	1	plas	1
S1165_SEQ_21165_PYLH01004322_1_1	29.81	stable	1	-0.957066	1	1	1	extr	1
S1165_SEQ_31165_PYLH01007129_1_2	33.07	stable	1	-0.513527	1	1	1	extr	1
S1166_SEQ_1166_PYLH01000263_1_28	52.71	unstable	0	-2.94855	0	1	1	extr	1
S1166_SEQ_21166_PYLH01004322_1_2	49.6	unstable	0	-1.13522	1	1	1	extr	1
S1166_SEQ_31166_PYLH01007130_1_1	36.89	stable	1	-1.03269	1	1	1	extr	1
S1167_SEQ_11167_PYLH01002210_1_2	31.31	stable	1	-2.67949	0	1	1	extr	1
S1167_SEQ_21167_PYLH01004322_1_3	32.56	stable	1	-1.67832	0	0	1	plas	1
S1167_SEQ_31167_PYLH01007130_1_2	59.08	unstable	0	-1.63307	0	1	1	plas	1
S1168_SEQ_11168_PYLH01002210_1_3	51.26	unstable	0	-2.24536	0	1	1	extr	1
S1168_SEQ_21168_PYLH01004322_1_4	15.47	stable	1	-0.389183	1	1	1	plas	1
S1169_SEQ_11169_PYLH01002211_1_1	10.6	stable	1	-1.8051	0	1	1	plas	1
S1169_SEQ_1169_PYLH01000263_1_31	69.52	unstable	0	-1.57514	0	1	1	plas	1
S1169_SEQ_21169_PYLH01004323_1_1	79.18	unstable	0	-1.41754	1	1	1	extr	1
S1169_SEQ_31169_PYLH01007131_1_1	75.8	unstable	0	-1.30199	1	1	1	extr	1
S117_SEQ_117_PYLH01000016_1_5	60.55	unstable	0	-2.06025	0	1	1	extr	1
S117_SEQ_20117_PYLH01003990_1_3	46.27	unstable	0	-1.14708	1	1	1	plas	1
S117_SEQ_30117_PYLH01006848_1_18	52.94	unstable	0	-1.09765	1	1	1	extr	1
S1170_SEQ_11170_PYLH01002211_1_2	39.93	stable	1	-1.49378	0	1	1	extr	1
S1170_SEQ_21170_PYLH01004323_1_2	35.92	stable	1	-1.51339	0	1	1	plas	1
S1170_SEQ_31170_PYLH01007131_1_2	54.17	unstable	0	-0.744248	1	1	1	extr	1
S1171_SEQ_11171_PYLH01002211_1_3	48.2	unstable	0	-1.54453	0	1	1	plas	1
S1171_SEQ_1171_PYLH01000263_1_33	56.24	unstable	0	-1.73637	0	1	1	extr	1
S1171_SEQ_21171_PYLH01004323_1_3	44.14	unstable	0	-0.0290599	1	1	1	plas	1
S1171_SEQ_31171_PYLH01007131_1_3	32.56	stable	1	-1.2526	1	1	1	extr	1
S1172_SEQ_11172_PYLH01002211_1_4	46.22	unstable	0	-1.87855	0	1	1	extr	1
S1172_SEQ_21172_PYLH01004324_1_1	37.04	stable	1	-2.30545	0	1	1	extr	1
S1172_SEQ_31172_PYLH01007131_1_4	39.16	stable	1	-0.922717	1	1	1	extr	1
S1173_SEQ_31173_PYLH01007132_1_1	58.25	unstable	0	-1.43063	1	1	1	plas	1
S1174_SEQ_11174_PYLH01002212_1_1	49.03	unstable	0	-1.70683	0	1	1	extr	1
S1174_SEQ_1174_PYLH01000263_1_36	73.67	unstable	0	-1.2664	1	1	1	extr	1
S1174_SEQ_21174_PYLH01004325_1_1	61.96	unstable	0	-0.659405	1	1	1	extr	1
S1174_SEQ_31174_PYLH01007132_1_2	39.89	stable	1	-1.68095	0	1	1	extr	1
S1175_SEQ_11175_PYLH01002212_1_2	75.39	unstable	0	-2.06831	0	1	1	extr	1
S1175_SEQ_1175_PYLH01000263_1_37	45.85	unstable	0	-1.00876	1	1	1	extr	1
S1176_SEQ_21176_PYLH01004325_1_3	38.21	stable	1	-0.663273	1	1	1	plas	1
S1176_SEQ_31176_PYLH01007133_1_2	48.45	unstable	0	-0.98514	1	1	1	extr	1
S1177_SEQ_1177_PYLH01000263_1_39	73.51	unstable	0	-1.70536	0	1	1	extr	1
S1177_SEQ_21177_PYLH01004326_1_1	46.59	unstable	0	-1.79694	0	1	1	extr	1
S1178_SEQ_31178_PYLH01007134_1_1	19.24	stable	1	-0.896628	1	1	1	extr	1
S1179_SEQ_11179_PYLH01002213_1_3	28.84	stable	1	-1.12236	1	1	1	extr	1
S1179_SEQ_1179_PYLH01000263_1_41	35.61	stable	1	-0.869016	1	1	1	extr	1
S1179_SEQ_21179_PYLH01004326_1_3	34.37	stable	1	-0.855209	1	1	1	extr	1
S1179_SEQ_31179_PYLH01007134_1_2	59.03	unstable	0	-0.961258	1	1	1	extr	1
S118_SEQ_118_PYLH01000016_1_6	38.34	stable	1	-1.47959	0	1	1	extr	1
S118_SEQ_30118_PYLH01006848_1_19	27.25	stable	1	-1.84249	0	1	1	extr	1
S1180_SEQ_11180_PYLH01002213_1_4	26.97	stable	1	-2.1049	0	1	1	extr	1
S1180_SEQ_31180_PYLH01007134_1_3	30.2	stable	1	-1.85715	0	1	1	plas	1
S1181_SEQ_11181_PYLH01002214_1_1	61.39	unstable	0	-1.60203	0	1	1	extr	1
S1181_SEQ_1181_PYLH01000263_1_43	52.6	unstable	0	-1.58941	0	1	1	extr	1
S1181_SEQ_21181_PYLH01004327_1_2	31.79	stable	1	-1.30421	1	1	1	extr	1
S1181_SEQ_31181_PYLH01007134_1_4	54.08	unstable	0	-1.60748	0	1	1	extr	1
S1182_SEQ_11182_PYLH01002214_1_2	40.58	unstable	0	-1.62163	0	1	1	extr	1
S1182_SEQ_21182_PYLH01004328_1_1	58.47	unstable	0	-1.03859	1	1	1	plas	1
S1183_SEQ_11183_PYLH01002214_1_3	51.1	unstable	0	-1.85672	0	1	1	extr	1
S1183_SEQ_1183_PYLH01000263_1_45	55.12	unstable	0	-2.5955	0	1	1	extr	1
S1184_SEQ_11184_PYLH01002214_1_4	61.29	unstable	0	-1.85085	0	1	1	extr	1
S1184_SEQ_31184_PYLH01007134_1_7	33.34	stable	1	-1.12162	1	1	1	plas	1
S1185_SEQ_31185_PYLH01007134_1_8	57.35	unstable	0	-0.285125	1	1	1	extr	1
S1186_SEQ_11186_PYLH01002215_1_2	52.14	unstable	0	-1.91	0	1	1	plas	1
S1186_SEQ_1186_PYLH01000265_1_1	56.3	unstable	0	-1.53893	0	1	1	extr	1
S1187_SEQ_11187_PYLH01002215_1_3	49.07	unstable	0	-1.50894	0	1	1	extr	1
S1187_SEQ_31187_PYLH01007134_1_10	40.04	unstable	0	-3.63726	0	1	1	extr	1
S1188_SEQ_1188_PYLH01000265_1_3	50.53	unstable	0	-0.796497	1	1	1	plas	1
S1188_SEQ_21188_PYLH01004330_1_1	44.72	unstable	0	-1.66881	0	1	1	extr	1
S1189_SEQ_21189_PYLH01004330_1_2	48.34	unstable	0	-1.57511	0	1	1	extr	1
S1189_SEQ_31189_PYLH01007134_1_12	28.8	stable	1	-1.60243	0	0	1	extr	1
S119_SEQ_10119_PYLH01002018_1_8	45.53	unstable	0	-1.72871	0	1	1	extr	1
S119_SEQ_20119_PYLH01003991_1_3	43.25	unstable	0	-2.4921	0	1	1	extr	1
S119_SEQ_30119_PYLH01006848_1_20	35.47	stable	1	-1.59138	0	1	1	plas	1
S1190_SEQ_11190_PYLH01002215_1_6	64.55	unstable	0	-1.24328	1	1	1	extr	1
S1190_SEQ_1190_PYLH01000266_1_1	49.35	unstable	0	-0.799317	1	1	1	plas	1
S1191_SEQ_11191_PYLH01002215_1_7	54.8	unstable	0	-1.81729	0	1	1	extr	1
S1191_SEQ_1191_PYLH01000266_1_2	78.27	unstable	0	-2.69795	0	1	1	extr	1
S1191_SEQ_21191_PYLH01004331_1_1	49.16	unstable	0	-0.72507	1	1	1	extr	1
S1192_SEQ_11192_PYLH01002215_1_8	42.94	unstable	0	-0.855219	1	1	1	plas	1
S1192_SEQ_1192_PYLH01000267_1_1	41.41	unstable	0	-0.843862	1	1	1	extr	1
S1192_SEQ_21192_PYLH01004331_1_2	55.48	unstable	0	-1.35047	1	1	1	extr	1
S1193_SEQ_11193_PYLH01002215_1_9	40.96	unstable	0	-2.16301	0	1	1	extr	1
[truncated: 37,663 more rows]

## Sheet: Subcellular localisation(23540)
Sequence_id	Instability Index	Is Stable	Instability Index(SCORE)	Adhesion Prediction	Adhesion Prediction(SCORE)	Non Homology Value	Non Allergen Value	Wolf PSORT location	Wolf PSORT location(SCORE)
[truncated: 23,540 more rows]

[truncated: 6 more sheets: Non-Homology(23153), Stability(8169), Non-allergen(8164), Antigenicity(6695), Adhesion prediction(3772), Top 10]
