# Supplementary material for: Identification of vaccine targets in pathogens and design of a vaccine using computational approaches
Source: Sci Rep. 2021 Sep 2;11:17626. doi: 10.1038/s41598-021-96863-x (PMC8413327; doi:10.1038/s41598-021-96863-x)
Supplement: Supplementary file 2 — Supplementary Information 2. [file 41598_2021_96863_MOESM2_ESM.zip › Supplementary Files/Supplementary File 5/Supplementray File Y_C.xlsx]

## Sheet: Strategy 4
Sequence_id	Cellular localization (TargetP)	Secretory / Non-Secretory Protein	Stability	Cleavage Sites	Adhesion Property	CTL Epitope Prediction	MHC Class-I Binding	TM Helices	Essential Genes	Virluence Factor	Non-bacterial Pathogen	Molecular Weight	Non Homology	Non Allergen	IEDB MHC-I Binding Predictions	Cellular localization (PSORTb Gram+)	Cellular localization (PSORTb Gram-)	Cellular localization (Wolf PSORT)	Antigenicity	Si	Pi
S1895_SEQ_31895_PYLH01007328_1_3	X	1	1	1	1	1	1	1	0	0	1	0	1	1	0.5	0	1	1	1	13.5	0.75
S2530_SEQ_32530_PYLH01007482_1_1	X	1	1	1	0	1	1	1	0	1	1	0	1	1	0.5	1	0	1	1	13.5	0.75
S4867_SEQ_4867_PYLH01001067_1_7	X	1	1	1	1	1	1	1	0	0	1	0	1	1	0.5	0	1	1	1	13.5	0.75
S5700_SEQ_35700_PYLH01008087_1_4	X	1	1	1	1	1	1	1	0	0	1	0	1	1	0.5	0	1	1	1	13.5	0.75
S729_SEQ_729_PYLH01000165_1_12	X	1	1	1	1	1	1	1	0	0	1	0	1	1	0.5	0	1	1	1	13.5	0.75
S7827_SEQ_7827_PYLH01001607_1_3	X	1	1	1	1	1	1	1	0	0	1	0	1	1	0.5	0	1	1	1	13.5	0.75
S8033_SEQ_8033_PYLH01001645_1_2	X	1	1	1	1	1	1	1	0	0	1	0	1	1	0.5	0	1	1	1	13.5	0.75
S840_SEQ_30840_PYLH01007031_1_1	X	1	1	1	1	1	1	1	0	0	1	0	1	1	0.5	0	1	1	1	13.5	0.75
S1099_SEQ_1099_PYLH01000249_1_1	X	1	1	1	1	1	0.5	1	0	0	1	0	1	1	0.5	0	1	1	1	13	0.722222
S206_SEQ_206_PYLH01000032_1_2	X	1	1	1	1	1	0.5	1	0	0	1	0	1	1	0.5	0	1	1	1	13	0.722222
S2495_SEQ_32495_PYLH01007470_1_4	X	1	0	1	1	1	1	1	0	0	1	0	1	1	1	0	1	1	1	13	0.722222
S2672_SEQ_2672_PYLH01000608_1_2	X	1	0	1	1	1	1	1	0	0	1	0	1	1	1	0	1	1	1	13	0.722222
S2911_SEQ_32911_PYLH01007597_1_4	X	1	0	1	1	1	1	1	0	0	1	0	1	1	1	0	1	1	1	13	0.722222
S6609_SEQ_36609_PYLH01008301_1_1	X	1	1	1	0	1	1	1	0	0	1	0	1	1	1	0	1	1	1	13	0.722222
S1398_SEQ_11398_PYLH01002239_1_1	X	1	1	1	1	1	1	1	0	0	1	0	1	1	0.5	X	X	1	1	12.5	0.694444
S1481_SEQ_11481_PYLH01002255_1_3	X	1	1	1	1	1	1	1	0	0	1	0	1	1	0.5	X	X	1	1	12.5	0.694444
S176_SEQ_176_PYLH01000028_1_13	X	1	0	1	1	1	1	1	0	0	1	0	1	1	0.5	0	1	1	1	12.5	0.694444
S1975_SEQ_31975_PYLH01007344_1_7	X	1	1	1	0	1	1	1	0	0	1	0	1	1	0.5	0	1	1	1	12.5	0.694444
S2223_SEQ_2223_PYLH01000503_1_1	X	1	1	1	0	1	1	1	0	0	1	0	1	1	0.5	1	0	1	1	12.5	0.694444
S250_SEQ_250_PYLH01000036_1_13	X	1	1	1	0	1	1	1	0	0	1	0	1	1	0.5	1	0	1	1	12.5	0.694444
S2529_SEQ_32529_PYLH01007481_1_1	X	0	1	1	0	1	1	1	0	0	1	0	1	1	0.5	1	1	1	1	12.5	0.694444
S2665_SEQ_2665_PYLH01000604_1_5	X	1	0	1	1	1	1	1	0	0	1	0	1	1	0.5	0	1	1	1	12.5	0.694444
S2791_SEQ_22791_PYLH01004875_1_2	X	1	1	1	1	1	1	1	0	0	1	0	1	1	0.5	X	X	1	1	12.5	0.694444
S2815_SEQ_22815_PYLH01004885_1_1	X	1	1	1	1	1	1	1	0	0	1	0	1	1	0.5	X	X	1	1	12.5	0.694444
S2818_SEQ_22818_PYLH01004886_1_2	X	1	1	1	1	1	1	1	0	0	1	0	1	1	0.5	X	X	1	1	12.5	0.694444
S296_SEQ_10296_PYLH01002057_1_5	X	1	1	1	1	1	1	1	0	0	1	0	1	1	0.5	X	X	1	1	12.5	0.694444
S310_SEQ_310_PYLH01000052_1_4	X	1	0	1	1	1	1	1	0	0	1	0	1	1	0.5	0	1	1	1	12.5	0.694444
S3246_SEQ_13246_PYLH01002558_1_7	X	1	1	1	1	1	1	1	0	0	1	0	1	1	0.5	X	X	1	1	12.5	0.694444
S3251_SEQ_33251_PYLH01007710_1_2	X	1	1	1	1	1	1	1	0	0	1	0	1	1	0.5	0	0	1	1	12.5	0.694444
S3402_SEQ_3402_PYLH01000775_1_6	X	1	1	1	1	1	1	1	0	0	1	0	1	1	0.5	0	0	1	1	12.5	0.694444
S3448_SEQ_23448_PYLH01005089_1_2	X	1	1	1	1	1	1	1	0	0	1	0	1	1	0.5	X	X	1	1	12.5	0.694444
S371_SEQ_371_PYLH01000072_1_1	X	1	0	1	1	1	1	1	0	0	1	0	1	1	0.5	0	1	1	1	12.5	0.694444
S3883_SEQ_3883_PYLH01000871_1_4	X	1	0	1	1	1	1	1	0	0	1	0	1	1	0.5	0	1	1	1	12.5	0.694444
S4158_SEQ_4158_PYLH01000919_1_1	X	1	1	1	1	1	1	1	0	0	1	0	1	1	0.5	0	0	1	1	12.5	0.694444
S443_SEQ_30443_PYLH01006932_1_3	X	1	1	1	1	1	1	1	0	0	1	0	1	1	0.5	0	0	1	1	12.5	0.694444
S4515_SEQ_4515_PYLH01001005_1_11	X	0	1	1	0	1	1	1	0	0	1	0	1	1	0.5	1	1	1	1	12.5	0.694444
S4926_SEQ_4926_PYLH01001078_1_4	X	1	0	1	1	1	1	1	0	0	1	0	1	1	0.5	0	1	1	1	12.5	0.694444
S5412_SEQ_5412_PYLH01001171_1_1	X	1	1	1	0	1	1	1	0	0	1	0	1	1	0.5	0	1	1	1	12.5	0.694444
S5689_SEQ_5689_PYLH01001229_1_2	X	0	1	1	0	1	1	1	0	0	1	0	1	1	0.5	1	1	1	1	12.5	0.694444
S5837_SEQ_25837_PYLH01005739_1_2	X	1	1	1	1	1	1	1	0	0	1	0	1	1	0.5	X	X	1	1	12.5	0.694444
S610_SEQ_610_PYLH01000137_1_2	X	1	0	1	1	1	1	1	0	0	1	0	1	1	0.5	0	1	1	1	12.5	0.694444
S62_SEQ_62_PYLH01000006_1_1	X	1	1	1	0	1	1	1	0	0	1	0	1	1	0.5	0	1	1	1	12.5	0.694444
S6412_SEQ_16412_PYLH01003127_1_6	X	1	1	1	0	1	1	1	0	1	1	0	1	1	0.5	X	X	1	1	12.5	0.694444
S6429_SEQ_6429_PYLH01001354_1_2	X	1	1	1	1	1	1	1	0	0	1	0	1	1	0.5	0	0	1	1	12.5	0.694444
S6442_SEQ_26442_PYLH01005918_1_3	X	1	1	1	1	1	1	1	0	0	1	0	1	1	0.5	X	X	1	1	12.5	0.694444
S6699_SEQ_6699_PYLH01001394_1_2	X	1	0	1	1	1	1	1	0	0	1	0	1	1	0.5	0	1	1	1	12.5	0.694444
S698_SEQ_698_PYLH01000162_1_1	X	1	1	1	1	1	1	1	0	0	1	0	1	1	0.5	0	0	1	1	12.5	0.694444
S7593_SEQ_37593_PYLH01008648_1_1	X	1	1	1	0	1	1	1	0	0	1	0	1	1	0.5	0	1	1	1	12.5	0.694444
S786_SEQ_30786_PYLH01007020_1_2	X	1	1	1	1	1	1	1	0	0	1	0	1	1	0.5	0	0	1	1	12.5	0.694444
S8928_SEQ_18928_PYLH01003666_1_3	X	1	1	1	0	1	1	1	0	1	1	0	1	1	0.5	X	X	1	1	12.5	0.694444
S913_SEQ_30913_PYLH01007052_1_1	X	1	0	1	1	1	1	1	0	0	1	0	1	1	0.5	0	1	1	1	12.5	0.694444
S9435_SEQ_19435_PYLH01003793_1_2	X	1	1	1	1	1	1	1	0	0	1	0	1	1	0.5	X	X	1	1	12.5	0.694444
S9536_SEQ_9536_PYLH01001914_1_5	X	1	0	1	1	1	1	1	0	0	1	0	1	1	0.5	0	1	1	1	12.5	0.694444
S1008_SEQ_11008_PYLH01002180_1_7	X	1	1	1	0	1	1	1	0	0	1	0	1	1	1	X	X	1	1	12	0.666667
S1061_SEQ_1061_PYLH01000241_1_11	X	1	1	1	0	1	1	1	0	0	1	0	1	1	1	0	0	1	1	12	0.666667
S1117_SEQ_11117_PYLH01002199_1_4	X	1	0	1	1	1	1	1	0	0	1	0	1	1	1	X	X	1	1	12	0.666667
S1126_SEQ_31126_PYLH01007117_1_2	X	1	1	1	0	1	1	1	0	0	1	0	1	1	1	0	0	1	1	12	0.666667
S1142_SEQ_1142_PYLH01000263_1_4	X	1	1	1	0	1	1	1	0	0	1	0	1	1	1	0	0	1	1	12	0.666667
S1218_SEQ_11218_PYLH01002217_1_19	X	1	1	1	0	1	1	1	0	0	1	0	1	1	1	X	X	1	1	12	0.666667
S123_SEQ_10123_PYLH01002018_1_12	X	0	1	1	1	1	1	1	0	0	1	0	1	1	1	X	X	1	1	12	0.666667
S1234_SEQ_11234_PYLH01002219_1_3	X	1	1	1	0	1	1	1	0	0	1	0	1	1	1	X	X	1	1	12	0.666667
S1245_SEQ_31245_PYLH01007150_1_2	X	1	0	1	1	1	1	1	0	0	1	0	1	1	1	0	0	1	1	12	0.666667
S1290_SEQ_31290_PYLH01007161_1_4	X	1	1	1	0	1	1	1	0	0	1	0	1	1	1	0	0	1	1	12	0.666667
S1304_SEQ_31304_PYLH01007166_1_3	X	1	0	1	1	1	0.5	1	0	0	1	0	1	1	0.5	0	1	1	1	12	0.666667
S1428_SEQ_1428_PYLH01000335_1_1	X	1	1	1	0	1	1	1	0	0	1	0	1	1	1	0	0	1	1	12	0.666667
S1430_SEQ_11430_PYLH01002247_1_2	X	0	1	1	1	1	1	1	0	0	1	0	1	1	1	X	X	1	1	12	0.666667
S1432_SEQ_31432_PYLH01007203_1_4	X	1	1	1	0	1	1	1	0	0	1	0	1	1	1	0	0	1	1	12	0.666667
S1477_SEQ_21477_PYLH01004436_1_2	X	0	1	1	1	1	1	1	0	0	1	0	1	1	1	X	X	1	1	12	0.666667
S1491_SEQ_21491_PYLH01004441_1_3	X	1	1	1	0	1	1	1	0	0	1	0	1	1	1	X	X	1	1	12	0.666667
S1500_SEQ_11500_PYLH01002260_1_8	X	1	1	1	0	1	1	1	0	0	1	0	1	1	1	X	X	1	1	12	0.666667
S1606_SEQ_31606_PYLH01007249_1_4	X	0	1	1	1	1	1	1	0	0	1	0	1	1	1	0	0	1	1	12	0.666667
S166_SEQ_166_PYLH01000028_1_3	X	1	0	1	1	1	0.5	1	0	0	1	0	1	1	0.5	0	1	1	1	12	0.666667
S176_SEQ_20176_PYLH01004004_1_4	X	0	1	1	1	1	1	1	0	0	1	0	1	1	1	X	X	1	1	12	0.666667
S1780_SEQ_21780_PYLH01004558_1_1	X	1	0	1	1	1	1	1	0	0	1	0	1	1	1	X	X	1	1	12	0.666667
S1802_SEQ_21802_PYLH01004568_1_3	X	0	1	1	1	1	1	1	0	0	1	0	1	1	1	X	X	1	1	12	0.666667
S1820_SEQ_11820_PYLH01002316_1_7	X	0	1	1	1	1	1	1	0	0	1	0	1	1	1	X	X	1	1	12	0.666667
S1862_SEQ_21862_PYLH01004597_1_2	X	1	1	1	0	1	1	1	0	0	1	0	1	1	1	X	X	1	1	12	0.666667
S1954_SEQ_31954_PYLH01007341_1_2	X	1	0	1	1	1	0.5	1	0	0	1	0	1	1	0.5	0	1	1	1	12	0.666667
S1955_SEQ_31955_PYLH01007341_1_3	X	1	1	1	0	1	1	1	0	0	1	0	1	1	1	0	0	1	1	12	0.666667
S1980_SEQ_1980_PYLH01000453_1_5	X	1	1	1	0	1	1	1	0	0	1	0	1	1	1	0	0	1	1	12	0.666667
S20_SEQ_30020_PYLH01006830_1_2	X	1	1	1	0	1	1	1	0	0	1	0	1	1	1	0	0	1	1	12	0.666667
S2016_SEQ_12016_PYLH01002349_1_4	X	1	1	1	0	1	1	1	0	0	1	0	1	1	1	X	X	1	1	12	0.666667
S2050_SEQ_22050_PYLH01004674_1_2	X	1	1	1	0	1	1	1	0	0	1	0	1	1	1	X	X	1	1	12	0.666667
S210_SEQ_210_PYLH01000032_1_6	X	1	1	1	0	1	1	1	0	0	1	0	1	1	1	0	0	1	1	12	0.666667
S2154_SEQ_32154_PYLH01007387_1_2	X	1	1	1	0	1	1	1	0	0	1	0	1	1	1	0	0	1	1	12	0.666667
S2254_SEQ_32254_PYLH01007410_1_2	X	1	1	1	0	1	1	1	0	0	1	0	1	1	1	0	0	1	1	12	0.666667
S2259_SEQ_2259_PYLH01000513_1_1	X	0	1	1	0	1	1	1	0	0	1	0	1	1	1	0	1	1	1	12	0.666667
S2285_SEQ_2285_PYLH01000518_1_14	X	1	1	1	0	1	1	1	0	0	1	0	1	1	1	0	0	1	1	12	0.666667
S2302_SEQ_22302_PYLH01004758_1_1	X	1	1	1	0	1	1	1	0	0	1	0	1	1	1	X	X	1	1	12	0.666667
S232_SEQ_30232_PYLH01006887_1_1	X	1	1	1	0	1	1	1	0	0	1	0	1	1	1	0	0	1	1	12	0.666667
S233_SEQ_30233_PYLH01006887_1_2	X	1	1	1	1	1	0.5	1	0	0	1	0	1	1	0.5	0	0	1	1	12	0.666667
S2367_SEQ_12367_PYLH01002410_1_2	X	0	1	1	1	1	1	1	0	0	1	0	1	1	1	X	X	1	1	12	0.666667
S24_SEQ_24_PYLH01000001_1_25	X	1	1	1	0	1	1	1	0	0	1	0	1	1	1	0	0	1	1	12	0.666667
S2442_SEQ_2442_PYLH01000565_1_3	X	1	1	1	0	1	0.5	1	0	0	1	0	1	1	0.5	0	1	1	1	12	0.666667
S249_SEQ_30249_PYLH01006892_1_3	X	1	1	1	0	1	1	1	0	0	1	0	1	1	1	0	0	1	1	12	0.666667
S2587_SEQ_32587_PYLH01007496_1_2	X	1	1	1	0	1	1	1	0	0	1	0	1	1	1	0	0	1	1	12	0.666667
S2654_SEQ_2654_PYLH01000601_1_23	X	1	1	1	0	1	1	1	0	0	1	0	1	1	1	0	0	1	1	12	0.666667
S2657_SEQ_32657_PYLH01007519_1_3	X	1	1	1	0	1	1	1	0	0	1	0	1	1	1	0	0	1	1	12	0.666667
S2673_SEQ_2673_PYLH01000608_1_3	X	1	1	1	0	1	1	1	0	0	1	0	1	1	1	0	0	1	1	12	0.666667
S2704_SEQ_12704_PYLH01002466_1_1	X	1	1	1	0	1	1	1	0	0	1	0	1	1	1	X	X	1	1	12	0.666667
S2726_SEQ_12726_PYLH01002471_1_9	X	1	1	1	0	1	1	1	0	0	1	0	1	1	1	X	X	1	1	12	0.666667
S2782_SEQ_32782_PYLH01007555_1_3	X	1	1	1	0	1	1	1	0	0	1	0	1	1	1	0	0	1	1	12	0.666667
S2878_SEQ_2878_PYLH01000668_1_6	X	1	1	1	0	1	1	1	0	0	1	0	1	1	1	0	0	1	1	12	0.666667
S2922_SEQ_12922_PYLH01002507_1_4	X	1	1	1	0	1	1	1	0	0	1	0	1	1	1	X	X	1	1	12	0.666667
S2926_SEQ_32926_PYLH01007602_1_2	X	1	1	1	0	1	1	1	0	0	1	0	1	1	1	0	0	1	1	12	0.666667
S2944_SEQ_32944_PYLH01007608_1_2	X	1	0	1	1	1	1	1	0	0	1	0	1	1	1	0	0	1	1	12	0.666667
S2958_SEQ_32958_PYLH01007610_1_5	X	1	1	1	0	1	1	1	0	0	1	0	1	1	1	0	0	1	1	12	0.666667
S3091_SEQ_13091_PYLH01002534_1_1	X	1	1	1	0	1	1	1	0	0	1	0	1	1	1	X	X	1	1	12	0.666667
S311_SEQ_10311_PYLH01002062_1_1	X	0	1	1	1	1	1	1	0	0	1	0	1	1	1	X	X	1	1	12	0.666667
S3159_SEQ_33159_PYLH01007681_1_2	X	1	1	1	0	1	1	1	0	0	1	0	1	1	1	0	0	1	1	12	0.666667
S3278_SEQ_13278_PYLH01002566_1_2	X	1	1	1	0	1	1	1	0	0	1	0	1	1	1	X	X	1	1	12	0.666667
S3382_SEQ_13382_PYLH01002586_1_1	X	1	0	1	1	1	1	1	0	0	1	0	1	1	1	X	X	1	1	12	0.666667
S3400_SEQ_13400_PYLH01002589_1_4	X	1	1	1	0	1	1	1	0	0	1	0	1	1	1	X	X	1	1	12	0.666667
S3405_SEQ_13405_PYLH01002589_1_9	X	0	1	1	1	1	1	1	0	0	1	0	1	1	1	X	X	1	1	12	0.666667
S3413_SEQ_13413_PYLH01002590_1_4	X	1	1	1	0	1	1	1	0	0	1	0	1	1	1	X	X	1	1	12	0.666667
S3428_SEQ_13428_PYLH01002591_1_8	X	1	1	1	0	1	1	1	0	0	1	0	1	1	1	X	X	1	1	12	0.666667
S3445_SEQ_3445_PYLH01000785_1_1	X	0	1	1	0	1	1	1	0	0	1	0	1	1	1	0	1	1	1	12	0.666667
S3450_SEQ_23450_PYLH01005090_1_2	X	1	1	1	0	1	1	1	0	0	1	0	1	1	1	X	X	1	1	12	0.666667
S3507_SEQ_13507_PYLH01002601_1_7	X	1	1	1	0	1	1	1	0	0	1	0	1	1	1	X	X	1	1	12	0.666667
S3528_SEQ_3528_PYLH01000796_1_40	X	1	1	1	0	1	1	1	0	0	1	0	1	1	1	0	0	1	1	12	0.666667
S3537_SEQ_3537_PYLH01000800_1_1	X	1	0	1	1	1	1	1	0	0	1	0	1	1	1	0	0	1	1	12	0.666667
S3546_SEQ_33546_PYLH01007742_1_11	X	1	1	1	0	1	1	1	0	0	1	0	1	1	1	0	0	1	1	12	0.666667
S3659_SEQ_23659_PYLH01005137_1_14	X	1	1	1	0	1	1	1	0	0	1	0	1	1	1	X	X	1	1	12	0.666667
S3687_SEQ_13687_PYLH01002640_1_2	X	1	1	1	0	1	1	1	0	0	1	0	1	1	1	X	X	1	1	12	0.666667
S3766_SEQ_3766_PYLH01000850_1_5	X	1	1	1	0	1	1	1	0	0	1	0	1	1	1	0	0	1	1	12	0.666667
S3770_SEQ_3770_PYLH01000852_1_1	X	1	1	1	0	1	1	1	0	0	1	0	1	1	1	0	0	1	1	12	0.666667
S3902_SEQ_23902_PYLH01005213_1_1	X	1	1	1	0	1	1	1	0	0	1	0	1	1	1	X	X	1	1	12	0.666667
S3934_SEQ_13934_PYLH01002678_1_2	X	1	1	1	0	1	1	1	0	0	1	0	1	1	1	X	X	1	1	12	0.666667
S396_SEQ_10396_PYLH01002069_1_11	X	1	1	1	0	1	1	1	0	0	1	0	1	1	1	X	X	1	1	12	0.666667
S3973_SEQ_33973_PYLH01007804_1_7	X	1	1	1	0	1	1	1	0	0	1	0	1	1	1	0	0	1	1	12	0.666667
S4035_SEQ_14035_PYLH01002692_1_8	X	1	1	1	0	1	1	1	0	0	1	0	1	1	1	X	X	1	1	12	0.666667
S4153_SEQ_34153_PYLH01007833_1_5	X	1	1	1	0	1	1	1	0	0	1	0	1	1	1	0	0	1	1	12	0.666667
S4263_SEQ_14263_PYLH01002727_1_2	X	1	1	1	0	1	1	1	0	0	1	0	1	1	1	X	X	1	1	12	0.666667
S4338_SEQ_34338_PYLH01007868_1_6	X	0	1	1	1	1	1	1	0	0	1	0	1	1	1	0	0	1	1	12	0.666667
S4356_SEQ_14356_PYLH01002743_1_6	X	1	1	1	0	1	1	1	0	0	1	0	1	1	1	X	X	1	1	12	0.666667
S4357_SEQ_14357_PYLH01002744_1_1	X	1	1	1	0	1	1	1	0	0	1	0	1	1	1	X	X	1	1	12	0.666667
S4358_SEQ_4358_PYLH01000973_1_2	X	1	1	1	0	1	1	1	0	0	1	0	1	1	1	0	0	1	1	12	0.666667
S4362_SEQ_14362_PYLH01002745_1_3	X	1	1	1	0	1	1	1	0	0	1	0	1	1	1	X	X	1	1	12	0.666667
S4364_SEQ_4364_PYLH01000974_1_2	X	1	1	1	0	1	1	1	0	0	1	0	1	1	1	0	0	1	1	12	0.666667
S4388_SEQ_4388_PYLH01000981_1_7	X	1	1	1	0	1	1	1	0	0	1	0	1	1	1	0	0	1	1	12	0.666667
S4424_SEQ_14424_PYLH01002758_1_9	X	1	1	1	0	1	1	1	0	0	1	0	1	1	1	X	X	1	1	12	0.666667
S4443_SEQ_34443_PYLH01007890_1_1	X	0	1	1	1	1	1	1	0	0	1	0	1	1	1	0	0	1	1	12	0.666667
S4517_SEQ_34517_PYLH01007906_1_6	X	1	1	1	0	1	1	1	0	0	1	0	1	1	1	0	0	1	1	12	0.666667
S4551_SEQ_34551_PYLH01007914_1_4	X	1	1	1	0	1	1	1	0	0	1	0	1	1	1	0	0	1	1	12	0.666667
S4554_SEQ_14554_PYLH01002788_1_2	X	1	1	1	0	1	1	1	0	0	1	0	1	1	1	X	X	1	1	12	0.666667
S4576_SEQ_4576_PYLH01001015_1_16	X	1	1	1	0	1	1	1	0	0	1	0	1	1	1	0	0	1	1	12	0.666667
S4632_SEQ_14632_PYLH01002805_1_7	X	1	1	1	0	1	1	1	0	0	1	0	1	1	1	X	X	1	1	12	0.666667
S4657_SEQ_24657_PYLH01005423_1_6	X	1	1	1	1	1	0.5	1	0	0	1	0	1	1	0.5	X	X	1	1	12	0.666667
S4705_SEQ_34705_PYLH01007931_1_29	X	1	1	1	0	1	1	1	0	0	1	0	1	1	1	0	0	1	1	12	0.666667
S4714_SEQ_34714_PYLH01007931_1_38	X	1	1	1	0	1	1	1	0	0	1	0	1	1	1	0	0	1	1	12	0.666667
S4785_SEQ_14785_PYLH01002830_1_7	X	1	1	1	0	1	1	1	0	0	1	0	1	1	1	X	X	1	1	12	0.666667
S4791_SEQ_24791_PYLH01005464_1_2	X	1	1	1	0	1	1	1	0	0	1	0	1	1	1	X	X	1	1	12	0.666667
S4803_SEQ_4803_PYLH01001058_1_2	X	1	1	1	0	1	1	1	0	0	1	0	1	1	1	0	0	1	1	12	0.666667
S4806_SEQ_34806_PYLH01007940_1_1	X	1	1	1	0	1	1	1	0	0	1	0	1	1	1	0	0	1	1	12	0.666667
S4847_SEQ_24847_PYLH01005476_1_2	X	1	1	1	0	1	1	1	0	0	1	0	1	1	1	X	X	1	1	12	0.666667
S4903_SEQ_24903_PYLH01005490_1_2	X	1	1	1	0	1	1	1	0	0	1	0	1	1	1	X	X	1	1	12	0.666667
S4915_SEQ_34915_PYLH01007964_1_1	X	1	0	1	1	1	0.5	1	0	0	1	0	1	1	0.5	0	1	1	1	12	0.666667
S494_SEQ_10494_PYLH01002088_1_7	X	1	1	1	0	1	1	1	0	0	1	0	1	1	1	X	X	1	1	12	0.666667
S4968_SEQ_34968_PYLH01007972_1_1	X	1	1	1	0	1	1	1	0	0	1	0	1	1	1	0	0	1	1	12	0.666667
S4985_SEQ_4985_PYLH01001095_1_1	X	1	1	1	0	1	1	1	0	0	1	0	1	1	1	0	0	1	1	12	0.666667
S4988_SEQ_24988_PYLH01005506_1_1	X	1	1	1	0	1	1	1	0	0	1	0	1	1	1	X	X	1	1	12	0.666667
S5050_SEQ_25050_PYLH01005522_1_2	X	1	1	1	0	1	1	1	0	0	1	0	1	1	1	X	X	1	1	12	0.666667
S5113_SEQ_25113_PYLH01005538_1_2	X	0	1	1	1	1	1	1	0	0	1	0	1	1	1	X	X	1	1	12	0.666667
S5132_SEQ_25132_PYLH01005548_1_3	X	1	1	1	0	1	1	1	0	0	1	0	1	1	1	X	X	1	1	12	0.666667
S5132_SEQ_5132_PYLH01001120_1_7	X	0	1	1	1	1	1	1	0	0	1	0	1	1	1	0	0	1	1	12	0.666667
S5176_SEQ_5176_PYLH01001123_1_2	X	1	1	1	1	1	0.5	1	0	0	1	0	1	1	0.5	0	0	1	1	12	0.666667
S5205_SEQ_25205_PYLH01005574_1_1	X	1	1	1	0	1	1	1	0	0	1	0	1	1	1	X	X	1	1	12	0.666667
S5211_SEQ_25211_PYLH01005576_1_2	X	1	1	1	0	1	1	1	0	0	1	0	1	1	1	X	X	1	1	12	0.666667
S5231_SEQ_5231_PYLH01001136_1_2	X	1	1	1	0	1	1	1	0	0	1	0	1	1	1	0	0	1	1	12	0.666667
S526_SEQ_30526_PYLH01006952_1_1	X	1	1	1	0	1	1	1	0	0	1	0	1	1	0	0	1	1	1	12	0.666667
S540_SEQ_30540_PYLH01006957_1_3	X	1	1	1	0	1	1	1	0	0	1	0	1	1	1	0	0	1	1	12	0.666667
S5419_SEQ_15419_PYLH01002951_1_3	X	1	1	1	0	1	1	1	0	0	1	0	1	1	1	X	X	1	1	12	0.666667
S5426_SEQ_5426_PYLH01001174_1_2	X	1	0	1	1	1	0.5	1	0	0	1	0	1	1	0.5	0	1	1	1	12	0.666667
S5473_SEQ_5473_PYLH01001182_1_5	X	1	0	1	1	1	1	1	0	0	1	0	1	1	1	0	0	1	1	12	0.666667
S5475_SEQ_35475_PYLH01008049_1_1	X	1	1	1	0	1	1	1	0	0	1	0	1	1	1	0	0	1	1	12	0.666667
S5477_SEQ_15477_PYLH01002957_1_13	X	1	1	1	0	1	1	1	0	0	1	0	1	1	1	X	X	1	1	12	0.666667
S5485_SEQ_35485_PYLH01008049_1_11	X	1	1	1	0	1	1	1	0	0	1	0	1	1	1	0	0	1	1	12	0.666667
S5498_SEQ_35498_PYLH01008053_1_3	X	1	1	1	0	1	1	1	0	0	1	0	1	1	1	0	0	1	1	12	0.666667
S5532_SEQ_5532_PYLH01001198_1_7	X	1	1	1	0	1	1	1	0	0	1	0	1	1	1	0	0	1	1	12	0.666667
S5540_SEQ_5540_PYLH01001198_1_15	X	0	1	1	1	1	1	1	0	0	1	0	1	1	1	0	0	1	1	12	0.666667
S555_SEQ_555_PYLH01000118_1_7	X	0	1	1	0	1	1	1	0	0	1	0	1	1	1	0	1	1	1	12	0.666667
S5560_SEQ_35560_PYLH01008063_1_7	X	1	1	1	0	1	1	1	0	0	1	0	1	1	1	0	0	1	1	12	0.666667
S5633_SEQ_25633_PYLH01005691_1_1	X	1	1	1	0	1	1	1	0	0	1	0	1	1	1	X	X	1	1	12	0.666667
S5634_SEQ_5634_PYLH01001217_1_2	X	1	1	1	1	1	0.5	1	0	0	1	0	1	1	0.5	0	0	1	1	12	0.666667
S5637_SEQ_25637_PYLH01005691_1_5	X	1	1	1	0	1	1	1	0	0	1	0	1	1	1	X	X	1	1	12	0.666667
S5640_SEQ_35640_PYLH01008076_1_1	X	1	1	1	0	1	1	1	0	0	1	0	1	1	1	0	0	1	1	12	0.666667
S5668_SEQ_25668_PYLH01005694_1_2	X	1	1	1	0	1	1	1	0	0	1	0	1	1	1	X	X	1	1	12	0.666667
S5794_SEQ_35794_PYLH01008102_1_2	X	1	0	1	0	1	1	1	0	0	1	0	1	1	1	0	1	1	1	12	0.666667
S5974_SEQ_35974_PYLH01008144_1_3	X	1	1	1	0	1	1	1	0	0	1	0	1	1	1	0	0	1	1	12	0.666667
S5982_SEQ_15982_PYLH01003049_1_7	X	1	1	1	0	1	1	1	0	0	1	0	1	1	1	X	X	1	1	12	0.666667
S6012_SEQ_16012_PYLH01003054_1_3	X	0	1	1	1	1	1	1	0	0	1	0	1	1	1	X	X	1	1	12	0.666667
S6044_SEQ_36044_PYLH01008157_1_4	X	1	1	1	0	1	1	1	0	0	1	0	1	1	1	0	0	1	1	12	0.666667
S6110_SEQ_6110_PYLH01001304_1_1	X	1	1	1	0	1	1	1	0	0	1	0	1	1	1	0	0	1	1	12	0.666667
S6127_SEQ_6127_PYLH01001309_1_3	X	1	1	1	0	1	1	1	0	0	1	0	1	1	1	0	0	1	1	12	0.666667
S6171_SEQ_26171_PYLH01005842_1_1	X	1	1	1	0	1	1	1	0	0	1	0	1	1	1	X	X	1	1	12	0.666667
S6203_SEQ_36203_PYLH01008191_1_2	X	0	1	1	1	1	1	1	0	0	1	0	1	1	1	0	0	1	1	12	0.666667
S6216_SEQ_6216_PYLH01001323_1_2	X	0	1	1	1	1	1	1	0	0	1	0	1	1	1	0	0	1	1	12	0.666667
S6241_SEQ_6241_PYLH01001325_1_2	X	1	1	1	0	1	1	1	0	0	1	0	1	1	1	0	0	1	1	12	0.666667
S6253_SEQ_26253_PYLH01005865_1_2	X	1	1	1	0	1	1	1	0	0	1	0	1	1	1	X	X	1	1	12	0.666667
S6287_SEQ_6287_PYLH01001331_1_14	X	1	1	1	0	1	1	1	0	0	1	0	1	1	1	0	0	1	1	12	0.666667
S6295_SEQ_26295_PYLH01005876_1_5	X	1	1	1	0	1	1	1	0	0	1	0	1	1	1	X	X	1	1	12	0.666667
S6322_SEQ_36322_PYLH01008221_1_4	X	1	1	1	1	1	0.5	1	0	0	1	0	1	1	0.5	0	0	1	1	12	0.666667
S6331_SEQ_36331_PYLH01008223_1_6	X	0	1	1	1	1	1	1	0	0	1	0	1	1	1	0	0	1	1	12	0.666667
S6336_SEQ_36336_PYLH01008224_1_4	X	1	1	1	0	1	1	1	0	0	1	0	1	1	1	0	0	1	1	12	0.666667
S643_SEQ_643_PYLH01000147_1_5	X	1	1	1	0	1	1	1	0	0	1	0	1	1	1	0	0	1	1	12	0.666667
S6430_SEQ_36430_PYLH01008249_1_1	X	1	1	1	0	1	1	1	0	0	1	0	1	1	1	0	0	1	1	12	0.666667
S6443_SEQ_26443_PYLH01005918_1_4	X	1	1	1	0	1	1	1	0	0	1	0	1	1	1	X	X	1	1	12	0.666667
S6444_SEQ_26444_PYLH01005918_1_5	X	1	1	1	0	1	1	1	0	0	1	0	1	1	1	X	X	1	1	12	0.666667
S6461_SEQ_16461_PYLH01003135_1_3	X	1	1	1	0	1	1	1	0	0	1	0	1	1	1	X	X	1	1	12	0.666667
S6542_SEQ_6542_PYLH01001371_1_17	X	1	1	1	0	1	1	1	0	0	1	0	1	1	1	0	0	1	1	12	0.666667
S6607_SEQ_36607_PYLH01008300_1_2	X	1	1	1	0	1	1	1	0	0	1	0	1	1	1	0	0	1	1	12	0.666667
S6705_SEQ_26705_PYLH01006001_1_2	X	1	1	1	0	1	1	1	0	0	1	0	1	1	1	X	X	1	1	12	0.666667
S6740_SEQ_6740_PYLH01001405_1_10	X	1	1	1	0	1	1	1	0	0	1	0	1	1	1	0	0	1	1	12	0.666667
S675_SEQ_20675_PYLH01004157_1_2	X	1	1	1	0	1	1	1	0	0	1	0	1	1	1	X	X	1	1	12	0.666667
S6795_SEQ_36795_PYLH01008329_1_3	X	1	1	1	0	1	1	1	0	0	1	0	1	1	1	0	0	1	1	12	0.666667
S6878_SEQ_36878_PYLH01008336_1_2	X	1	1	1	0	1	1	1	0	0	1	0	1	1	1	0	0	1	1	12	0.666667
S6902_SEQ_36902_PYLH01008341_1_1	X	1	1	1	0	1	1	1	0	0	1	0	1	1	1	0	0	1	1	12	0.666667
S6913_SEQ_6913_PYLH01001440_1_16	X	1	1	1	0	1	1	1	0	0	1	0	1	1	1	0	0	1	1	12	0.666667
S6983_SEQ_36983_PYLH01008368_1_2	X	1	1	1	0	1	1	1	0	0	1	0	1	1	1	0	0	1	1	12	0.666667
S70_SEQ_30070_PYLH01006839_1_5	X	1	1	1	0	1	1	1	0	0	1	0	1	1	1	0	0	1	1	12	0.666667
S7032_SEQ_7032_PYLH01001461_1_8	X	1	1	1	0	1	1	1	0	0	1	0	1	1	1	0	0	1	1	12	0.666667
S7059_SEQ_7059_PYLH01001463_1_7	X	1	1	1	0	1	1	1	0	0	1	0	1	1	1	0	0	1	1	12	0.666667
S707_SEQ_20707_PYLH01004170_1_2	X	1	1	1	0	1	1	1	0	0	1	0	1	1	1	X	X	1	1	12	0.666667
S7109_SEQ_27109_PYLH01006068_1_11	X	1	1	1	0	1	1	1	0	0	1	0	1	1	1	X	X	1	1	12	0.666667
S7155_SEQ_7155_PYLH01001486_1_2	X	1	1	1	0	1	1	1	0	0	1	0	1	1	1	0	0	1	1	12	0.666667
S7167_SEQ_17167_PYLH01003280_1_3	X	1	1	1	0	1	1	1	0	0	1	0	1	1	1	X	X	1	1	12	0.666667
S7206_SEQ_7206_PYLH01001493_1_1	X	1	1	1	0	1	1	1	0	0	1	0	1	1	1	0	0	1	1	12	0.666667
S7207_SEQ_27207_PYLH01006097_1_3	X	1	1	1	0	1	1	1	0	0	1	0	1	1	1	X	X	1	1	12	0.666667
S7219_SEQ_27219_PYLH01006100_1_4	X	1	1	1	0	1	1	1	0	0	1	0	1	1	1	X	X	1	1	12	0.666667
S7224_SEQ_37224_PYLH01008480_1_2	X	1	1	1	0	1	1	1	0	0	1	0	1	1	1	0	0	1	1	12	0.666667
S7235_SEQ_7235_PYLH01001494_1_10	X	1	1	1	0	1	1	1	0	0	1	0	1	1	1	0	0	1	1	12	0.666667
S7250_SEQ_7250_PYLH01001499_1_1	X	1	1	1	0	1	1	1	0	0	1	0	1	1	1	0	0	1	1	12	0.666667
S7326_SEQ_17326_PYLH01003316_1_2	X	1	1	1	0	1	1	1	0	0	1	0	1	1	1	X	X	1	1	12	0.666667
S7335_SEQ_27335_PYLH01006135_1_2	X	1	1	1	0	1	1	1	0	0	1	0	1	1	1	X	X	1	1	12	0.666667
S7376_SEQ_27376_PYLH01006147_1_6	X	1	1	1	0	1	1	1	0	0	1	0	1	1	1	X	X	1	1	12	0.666667
S74_SEQ_20074_PYLH01003976_1_1	X	1	1	1	0	1	1	1	0	0	1	0	1	1	1	X	X	1	1	12	0.666667
S7453_SEQ_27453_PYLH01006162_1_2	X	1	1	1	0	1	1	1	0	0	1	0	1	1	1	X	X	1	1	12	0.666667
S7503_SEQ_27503_PYLH01006175_1_2	X	1	1	1	0	1	1	1	0	0	1	0	1	1	1	X	X	1	1	12	0.666667
S7543_SEQ_37543_PYLH01008621_1_1	X	0	1	1	0	1	1	1	0	0	1	0	1	1	1	0	1	1	1	12	0.666667
S757_SEQ_757_PYLH01000166_1_11	X	1	0	1	1	1	0.5	1	0	0	1	0	1	1	0.5	0	1	1	1	12	0.666667
S7593_SEQ_27593_PYLH01006198_1_7	X	1	1	1	0	1	1	1	0	0	1	0	1	1	1	X	X	1	1	12	0.666667
S765_SEQ_20765_PYLH01004191_1_3	X	1	1	1	0	1	1	1	0	0	1	0	1	1	1	X	X	1	1	12	0.666667
S7717_SEQ_7717_PYLH01001591_1_3	X	1	1	1	0	1	1	1	0	0	1	0	1	1	1	0	0	1	1	12	0.666667
S7780_SEQ_7780_PYLH01001602_1_16	X	1	1	1	0	1	1	1	0	0	1	0	1	1	1	0	0	1	1	12	0.666667
S7833_SEQ_37833_PYLH01008759_1_2	X	1	1	1	1	1	0.5	1	0	0	1	0	1	1	0.5	0	0	1	1	12	0.666667
S7834_SEQ_17834_PYLH01003418_1_3	X	1	1	1	0	1	1	1	0	0	1	0	1	1	1	X	X	1	1	12	0.666667
S788_SEQ_30788_PYLH01007021_1_1	X	1	1	1	0	1	0.5	1	0	0	1	0	1	1	0.5	0	1	1	1	12	0.666667
S7914_SEQ_37914_PYLH01008797_1_1	X	1	0	1	0	1	1	1	0	0	1	0	1	1	1	0	1	1	1	12	0.666667
S7928_SEQ_7928_PYLH01001624_1_12	X	1	1	1	1	1	1	0	0	0	1	0	1	1	1	0	0	1	1	12	0.666667
S7994_SEQ_7994_PYLH01001635_1_1	X	1	1	1	0	1	1	1	0	0	1	0	1	1	1	0	0	1	1	12	0.666667
S800_SEQ_30800_PYLH01007022_1_10	X	1	1	1	0	1	1	1	0	0	1	0	1	1	1	0	0	1	1	12	0.666667
S8104_SEQ_28104_PYLH01006337_1_4	X	1	0	1	1	1	1	1	0	0	1	0	1	1	1	X	X	1	1	12	0.666667
S8121_SEQ_28121_PYLH01006338_1_3	X	1	1	1	1	1	0.5	1	0	0	1	0	1	1	0.5	X	X	1	1	12	0.666667
S8161_SEQ_28161_PYLH01006354_1_1	X	1	1	1	0	1	1	1	0	0	1	0	1	1	1	X	X	1	1	12	0.666667
S8166_SEQ_38166_PYLH01008921_1_2	X	1	0	1	1	1	0.5	1	0	0	1	0	1	1	0.5	0	1	1	1	12	0.666667
S8259_SEQ_8259_PYLH01001685_1_1	X	1	0	1	1	1	0.5	1	0	0	1	0	1	1	0.5	0	1	1	1	12	0.666667
S8488_SEQ_8488_PYLH01001732_1_16	X	1	1	1	0	1	1	1	0	0	1	0	1	1	1	0	0	1	1	12	0.666667
S8499_SEQ_18499_PYLH01003560_1_2	X	1	1	1	0	1	1	1	0	0	1	0	1	1	1	X	X	1	1	12	0.666667
S856_SEQ_856_PYLH01000192_1_12	X	1	1	1	0	1	1	1	0	0	1	0	1	1	1	0	0	1	1	12	0.666667
S8574_SEQ_18574_PYLH01003578_1_2	X	1	1	1	0	1	1	1	0	0	1	0	1	1	1	X	X	1	1	12	0.666667
S8665_SEQ_18665_PYLH01003599_1_2	X	1	1	1	0	1	1	1	0	0	1	0	1	1	1	X	X	1	1	12	0.666667
S8668_SEQ_28668_PYLH01006489_1_3	X	1	1	1	0	1	1	1	0	0	1	0	1	1	1	X	X	1	1	12	0.666667
S8703_SEQ_18703_PYLH01003608_1_1	X	1	1	1	0	1	1	1	0	0	1	0	1	1	1	X	X	1	1	12	0.666667
S8705_SEQ_28705_PYLH01006498_1_18	X	1	1	1	0	1	1	1	0	0	1	0	1	1	1	X	X	1	1	12	0.666667
S8714_SEQ_8714_PYLH01001767_1_1	X	1	1	1	0	1	1	1	0	0	1	0	1	1	1	0	0	1	1	12	0.666667
S8779_SEQ_28779_PYLH01006532_1_1	X	1	1	1	0	1	1	1	0	0	1	0	1	1	1	X	X	1	1	12	0.666667
S8844_SEQ_18844_PYLH01003642_1_2	X	1	1	1	0	1	1	1	0	0	1	0	1	1	1	X	X	1	1	12	0.666667
S9001_SEQ_29001_PYLH01006580_1_6	X	1	1	1	0	1	1	1	0	0	1	0	1	1	1	X	X	1	1	12	0.666667
S9073_SEQ_29073_PYLH01006599_1_2	X	1	1	1	0	1	1	1	0	0	1	0	1	1	1	X	X	1	1	12	0.666667
S9142_SEQ_19142_PYLH01003718_1_2	X	1	1	1	0	1	1	1	0	0	1	0	1	1	1	X	X	1	1	12	0.666667
S9242_SEQ_19242_PYLH01003741_1_8	X	1	1	1	0	1	1	1	0	0	1	0	1	1	1	X	X	1	1	12	0.666667
S9256_SEQ_29256_PYLH01006647_1_2	X	1	1	1	1	1	0.5	1	0	0	1	0	1	1	0.5	X	X	1	1	12	0.666667
S9405_SEQ_19405_PYLH01003784_1_3	X	1	1	1	0	1	1	1	0	0	1	0	1	1	1	X	X	1	1	12	0.666667
S9406_SEQ_29406_PYLH01006676_1_1	X	1	1	1	0	1	1	1	0	0	1	0	1	1	1	X	X	1	1	12	0.666667
S9468_SEQ_29468_PYLH01006687_1_4	X	1	1	1	1	1	0.5	1	0	0	1	0	1	1	0.5	X	X	1	1	12	0.666667
S9501_SEQ_19501_PYLH01003809_1_1	X	1	1	1	0	1	1	1	0	0	1	0	1	1	1	X	X	1	1	12	0.666667
S9502_SEQ_9502_PYLH01001911_1_3	X	1	1	1	0	1	1	1	0	0	1	0	1	1	1	0	0	1	1	12	0.666667
S9636_SEQ_29636_PYLH01006731_1_1	X	1	1	1	0	1	1	1	0	0	1	0	1	1	1	X	X	1	1	12	0.666667
S9656_SEQ_19656_PYLH01003854_1_4	X	1	1	1	0	1	1	1	0	0	1	0	1	1	1	X	X	1	1	12	0.666667
S9746_SEQ_19746_PYLH01003880_1_8	X	1	1	1	0	1	1	1	0	0	1	0	1	1	1	X	X	1	1	12	0.666667
S9759_SEQ_9759_PYLH01001956_1_3	X	1	1	1	0	1	1	1	0	0	1	0	1	1	1	0	0	1	1	12	0.666667
S9767_SEQ_19767_PYLH01003882_1_1	X	1	1	1	0	1	1	1	0	0	1	0	1	1	1	X	X	1	1	12	0.666667
S9845_SEQ_19845_PYLH01003905_1_2	X	1	1	1	0	1	1	1	0	0	1	0	1	1	1	X	X	1	1	12	0.666667
S986_SEQ_30986_PYLH01007072_1_13	X	1	1	1	0	1	1	1	0	0	1	0	1	1	1	0	0	1	1	12	0.666667
S1004_SEQ_1004_PYLH01000224_1_11	X	1	1	1	0	1	1	1	0	0	1	0	1	1	0.5	0	0	1	1	11.5	0.638889
S1029_SEQ_1029_PYLH01000232_1_2	X	1	1	1	0	1	1	1	0	0	1	0	1	1	0.5	0	0	1	1	11.5	0.638889
S1059_SEQ_31059_PYLH01007093_1_9	X	1	1	1	0	1	1	1	0	0	1	0	1	1	0.5	0	0	1	1	11.5	0.638889
S1077_SEQ_11077_PYLH01002192_1_7	X	0	1	1	1	1	1	1	0	0	1	0	1	1	0.5	X	X	1	1	11.5	0.638889
S1094_SEQ_1094_PYLH01000247_1_1	X	0	1	1	0	1	1	1	0	0	1	0	1	1	0.5	0	1	1	1	11.5	0.638889
S11_SEQ_30011_PYLH01006829_1_1	X	1	1	1	0	1	1	1	0	0	1	0	1	1	0.5	0	0	1	1	11.5	0.638889
S1102_SEQ_11102_PYLH01002195_1_4	X	1	1	1	0	1	1	1	0	0	1	0	1	1	0.5	X	X	1	1	11.5	0.638889
S1106_SEQ_1106_PYLH01000252_1_2	X	1	1	1	0	1	1	1	0	0	1	0	1	1	0.5	0	0	1	1	11.5	0.638889
S1110_SEQ_1110_PYLH01000253_1_1	X	0	1	1	0	1	1	1	0	0	1	0	1	1	0.5	0	1	1	1	11.5	0.638889
S1126_SEQ_1126_PYLH01000258_1_4	X	1	0	1	0	1	1	1	0	0	1	0	1	1	0.5	0	1	1	1	11.5	0.638889
S1128_SEQ_1128_PYLH01000258_1_6	X	1	0	1	0	1	1	1	0	0	1	0	1	1	0.5	0	1	1	1	11.5	0.638889
S1129_SEQ_11129_PYLH01002202_1_1	X	1	1	1	0	1	1	1	0	0	1	0	1	1	0.5	X	X	1	1	11.5	0.638889
S1129_SEQ_31129_PYLH01007120_1_1	X	1	1	1	0	1	1	1	0	0	1	0	1	1	0.5	0	0	1	1	11.5	0.638889
S1136_SEQ_31136_PYLH01007123_1_2	X	1	1	1	0	1	1	1	0	0	1	0	1	1	0.5	0	0	1	1	11.5	0.638889
S114_SEQ_30114_PYLH01006848_1_15	X	1	1	1	0	1	1	1	0	0	1	0	1	1	0.5	0	0	1	1	11.5	0.638889
S115_SEQ_115_PYLH01000016_1_3	X	1	1	1	0	1	1	1	0	0	1	0	1	1	0.5	0	0	1	1	11.5	0.638889
S118_SEQ_118_PYLH01000016_1_6	X	0	1	1	0	1	1	1	0	0	1	0	1	1	0.5	1	0	1	1	11.5	0.638889
S118_SEQ_30118_PYLH01006848_1_19	X	1	1	1	0	1	1	1	0	0	1	0	1	1	0.5	0	0	1	1	11.5	0.638889
S1205_SEQ_31205_PYLH01007140_1_2	X	1	1	1	0	1	1	1	0	0	1	0	1	1	0.5	0	0	1	1	11.5	0.638889
S1206_SEQ_31206_PYLH01007141_1_1	X	1	1	1	0	1	1	1	0	0	1	0	1	1	0.5	0	0	1	1	11.5	0.638889
S1251_SEQ_1251_PYLH01000285_1_3	X	1	1	1	0	1	1	1	0	0	1	0	1	1	0.5	0	0	1	1	11.5	0.638889
S1260_SEQ_21260_PYLH01004355_1_1	X	1	1	1	0	1	1	1	0	0	1	0	1	1	0.5	X	X	1	1	11.5	0.638889
S1269_SEQ_11269_PYLH01002222_1_14	X	1	1	1	0	1	1	1	0	0	1	0	1	1	0.5	X	X	1	1	11.5	0.638889
S1301_SEQ_31301_PYLH01007165_1_1	X	1	1	1	0	1	1	1	0	0	1	0	1	1	0.5	0	0	1	1	11.5	0.638889
S1311_SEQ_1311_PYLH01000308_1_1	X	1	0	1	1	1	1	1	0	0	1	0	1	1	0.5	0	0	1	1	11.5	0.638889
S1315_SEQ_1315_PYLH01000309_1_1	X	1	1	1	0	1	1	1	0	0	1	0	1	1	0.5	0	0	1	1	11.5	0.638889
S1333_SEQ_21333_PYLH01004384_1_2	X	1	1	1	0	1	0.5	1	0	0	1	0	1	1	1	X	X	1	1	11.5	0.638889
S136_SEQ_136_PYLH01000022_1_7	X	1	1	1	0	1	1	1	0	0	1	0	1	1	0.5	0	0	1	1	11.5	0.638889
S1382_SEQ_21382_PYLH01004399_1_8	X	1	1	1	0	1	1	1	0	0	1	0	1	1	0.5	X	X	1	1	11.5	0.638889
S1382_SEQ_31382_PYLH01007188_1_4	X	1	1	1	0	1	1	1	0	0	1	0	1	1	0.5	0	0	1	1	11.5	0.638889
S1396_SEQ_21396_PYLH01004403_1_2	X	1	1	1	0	1	1	1	0	0	1	0	1	1	0.5	X	X	1	1	11.5	0.638889
S1437_SEQ_11437_PYLH01002248_1_5	X	1	1	1	0	1	1	1	0	0	1	0	1	1	0.5	X	X	1	1	11.5	0.638889
S1437_SEQ_1437_PYLH01000338_1_3	X	1	0	1	0	1	1	1	0	0	1	0	1	1	0.5	0	1	1	1	11.5	0.638889
S1437_SEQ_21437_PYLH01004421_1_3	X	1	1	1	0	1	1	1	0	0	1	0	1	1	0.5	X	X	1	1	11.5	0.638889
S1479_SEQ_31479_PYLH01007220_1_5	X	1	1	1	0	1	1	1	0	0	1	0	1	1	0.5	0	0	1	1	11.5	0.638889
S1518_SEQ_21518_PYLH01004449_1_2	X	1	1	1	0	1	1	1	0	0	1	0	1	1	0.5	X	X	1	1	11.5	0.638889
S1557_SEQ_21557_PYLH01004466_1_4	X	1	0	1	1	1	1	1	0	0	1	0	1	1	0.5	X	X	1	1	11.5	0.638889
S1576_SEQ_1576_PYLH01000365_1_1	X	0	1	1	1	1	1	0	0	0	1	0	1	1	0.5	0	1	1	1	11.5	0.638889
S1577_SEQ_11577_PYLH01002274_1_2	X	1	1	1	0	1	1	1	0	0	1	0	1	1	0.5	X	X	1	1	11.5	0.638889
S1582_SEQ_31582_PYLH01007244_1_1	X	1	1	1	0	1	1	1	0	0	1	0	1	1	0.5	0	0	1	1	11.5	0.638889
S16_SEQ_30016_PYLH01006829_1_6	X	1	0	1	0	1	1	1	0	0	1	0	1	1	0.5	0	1	1	1	11.5	0.638889
S1624_SEQ_31624_PYLH01007257_1_2	X	1	1	1	0	1	1	1	0	0	1	0	1	1	0.5	0	0	1	1	11.5	0.638889
S1671_SEQ_11671_PYLH01002291_1_3	X	1	1	1	0	1	1	1	0	0	1	0	1	1	0.5	X	X	1	1	11.5	0.638889
S1682_SEQ_31682_PYLH01007278_1_2	X	1	1	1	0	1	1	1	0	0	1	0	1	1	0.5	0	0	1	1	11.5	0.638889
S1699_SEQ_31699_PYLH01007282_1_3	X	1	1	1	0	1	1	1	0	0	1	0	1	1	0.5	0	0	1	1	11.5	0.638889
S171_SEQ_10171_PYLH01002031_1_1	X	1	1	1	0	1	1	1	0	0	1	0	1	1	0.5	X	X	1	1	11.5	0.638889
S1716_SEQ_31716_PYLH01007285_1_4	X	1	1	1	0	1	1	1	0	0	1	0	1	1	0.5	0	0	1	1	11.5	0.638889
S1724_SEQ_1724_PYLH01000399_1_5	X	1	1	1	0	1	1	1	0	0	1	0	1	1	0.5	0	0	1	1	11.5	0.638889
S1735_SEQ_31735_PYLH01007291_1_2	X	0	1	1	1	1	1	1	0	0	1	0	1	1	0.5	0	0	1	1	11.5	0.638889
S1736_SEQ_1736_PYLH01000401_1_2	X	1	1	1	0	1	1	1	0	0	1	0	1	1	0.5	0	0	1	1	11.5	0.638889
S1743_SEQ_31743_PYLH01007293_1_1	X	1	1	1	0	1	1	1	0	0	1	0	1	1	0.5	0	0	1	1	11.5	0.638889
S1747_SEQ_1747_PYLH01000405_1_1	X	1	1	1	0	1	1	1	0	0	1	0	1	1	0.5	0	0	1	1	11.5	0.638889
S1774_SEQ_1774_PYLH01000406_1_1	X	1	1	1	0	1	1	1	0	0	1	0	1	1	0.5	0	0	1	1	11.5	0.638889
S1790_SEQ_21790_PYLH01004563_1_1	X	1	1	1	0	1	1	1	0	0	1	0	1	1	0.5	X	X	1	1	11.5	0.638889
S1807_SEQ_1807_PYLH01000416_1_4	X	1	0	1	0	1	1	1	0	0	1	0	1	1	0.5	0	1	1	1	11.5	0.638889
S1808_SEQ_31808_PYLH01007307_1_3	X	0	1	1	0	1	1	1	0	0	1	0	1	1	0.5	0	1	1	1	11.5	0.638889
S1850_SEQ_31850_PYLH01007317_1_2	X	1	1	1	0	1	1	1	0	0	1	0	1	1	0.5	0	0	1	1	11.5	0.638889
S1853_SEQ_31853_PYLH01007317_1_5	X	0	1	1	1	1	1	1	0	0	1	0	1	1	0.5	0	0	1	1	11.5	0.638889
S1896_SEQ_31896_PYLH01007328_1_4	X	1	0	1	1	1	1	1	0	0	1	0	1	1	0.5	0	0	1	1	11.5	0.638889
S1908_SEQ_21908_PYLH01004606_1_2	X	0	1	1	1	1	1	1	0	0	1	0	1	1	0.5	X	X	1	1	11.5	0.638889
S1918_SEQ_21918_PYLH01004610_1_2	X	1	1	1	0	1	1	1	0	0	1	0	1	1	0.5	X	X	1	1	11.5	0.638889
S1932_SEQ_11932_PYLH01002336_1_5	X	1	1	1	0	1	1	1	0	0	1	0	1	1	0.5	X	X	1	1	11.5	0.638889
S194_SEQ_10194_PYLH01002039_1_2	X	1	1	1	0	1	1	1	0	0	1	0	1	1	0.5	X	X	1	1	11.5	0.638889
S1943_SEQ_11943_PYLH01002336_1_16	X	1	1	1	0	1	1	1	0	0	1	0	1	1	0.5	X	X	1	1	11.5	0.638889
S1947_SEQ_31947_PYLH01007339_1_1	X	1	1	1	0	1	1	1	0	0	1	0	1	1	0.5	0	0	1	1	11.5	0.638889
S1959_SEQ_31959_PYLH01007343_1_1	X	1	1	1	0	1	1	1	0	0	1	0	1	1	0.5	0	0	1	1	11.5	0.638889
S1974_SEQ_31974_PYLH01007344_1_6	X	0	1	1	1	1	1	1	0	0	1	0	1	1	0.5	0	0	1	1	11.5	0.638889
S1976_SEQ_31976_PYLH01007344_1_8	X	1	1	1	0	1	1	1	0	0	1	0	1	1	0.5	0	0	1	1	11.5	0.638889
S1992_SEQ_11992_PYLH01002345_1_2	X	1	1	1	0	1	1	1	0	0	1	0	1	1	0.5	X	X	1	1	11.5	0.638889
S1995_SEQ_31995_PYLH01007348_1_2	X	1	0	1	1	1	1	1	0	0	1	0	1	1	0.5	0	0	1	1	11.5	0.638889
S1999_SEQ_31999_PYLH01007349_1_1	X	1	0	1	0	1	1	1	0	0	1	0	1	1	0.5	0	1	1	1	11.5	0.638889
S204_SEQ_30204_PYLH01006874_1_2	X	0	1	1	0	1	1	1	0	0	1	0	1	1	0.5	0	1	1	1	11.5	0.638889
S2088_SEQ_12088_PYLH01002359_1_3	X	1	0	1	1	1	1	1	0	0	1	0	1	1	0.5	X	X	1	1	11.5	0.638889
S2092_SEQ_32092_PYLH01007377_1_5	X	1	1	1	0	1	1	1	0	0	1	0	1	1	0.5	0	0	1	1	11.5	0.638889
S2113_SEQ_32113_PYLH01007380_1_2	X	1	0	1	0	1	1	1	0	0	1	0	1	1	0.5	0	1	1	1	11.5	0.638889
S2123_SEQ_2123_PYLH01000485_1_3	X	1	1	1	0	1	1	1	0	0	1	0	1	1	0.5	0	0	1	1	11.5	0.638889
S2124_SEQ_22124_PYLH01004709_1_3	X	1	1	1	0	1	1	1	0	0	1	0	1	1	0.5	X	X	1	1	11.5	0.638889
S2127_SEQ_2127_PYLH01000486_1_2	X	1	1	1	0	1	1	1	0	0	1	0	1	1	0.5	0	0	1	1	11.5	0.638889
S2130_SEQ_2130_PYLH01000486_1_5	X	1	1	1	0	1	1	1	0	0	1	0	1	1	0.5	0	0	1	1	11.5	0.638889
S2146_SEQ_32146_PYLH01007385_1_8	X	1	1	1	0	1	1	1	0	0	1	0	1	1	0.5	0	0	1	1	11.5	0.638889
S2165_SEQ_12165_PYLH01002376_1_1	X	1	1	1	0	1	1	1	0	0	1	0	1	1	0.5	X	X	1	1	11.5	0.638889
S2173_SEQ_22173_PYLH01004722_1_4	X	1	1	1	0	1	1	1	0	0	1	0	1	1	0.5	X	X	1	1	11.5	0.638889
S2175_SEQ_32175_PYLH01007391_1_12	X	1	1	1	0	1	1	1	0	0	1	0	1	1	0.5	0	0	1	1	11.5	0.638889
S2197_SEQ_22197_PYLH01004725_1_18	X	1	1	1	0	1	1	1	0	0	1	0	1	1	0.5	X	X	1	1	11.5	0.638889
S2215_SEQ_2215_PYLH01000499_1_1	X	1	1	1	0	1	1	1	0	0	1	0	1	1	0.5	0	0	1	1	11.5	0.638889
S2242_SEQ_12242_PYLH01002390_1_3	X	1	1	1	0	1	1	1	0	0	1	0	1	1	0.5	X	X	1	1	11.5	0.638889
S2242_SEQ_2242_PYLH01000508_1_5	X	0	1	1	0	1	1	1	0	0	1	0	1	1	0.5	0	1	1	1	11.5	0.638889
S2247_SEQ_32247_PYLH01007409_1_2	X	1	1	1	0	1	1	1	0	0	1	0	1	1	0.5	0	0	1	1	11.5	0.638889
S2257_SEQ_22257_PYLH01004740_1_1	X	1	1	1	0	1	1	1	0	0	1	0	1	1	0.5	X	X	1	1	11.5	0.638889
S2270_SEQ_12270_PYLH01002396_1_1	X	1	0	1	1	1	1	1	0	0	1	0	1	1	0.5	X	X	1	1	11.5	0.638889
S2271_SEQ_22271_PYLH01004746_1_1	X	1	1	1	0	1	1	1	0	0	1	0	1	1	0.5	X	X	1	1	11.5	0.638889
S2299_SEQ_12299_PYLH01002400_1_10	X	1	1	1	0	1	1	1	0	0	1	0	1	1	0.5	X	X	1	1	11.5	0.638889
S2303_SEQ_32303_PYLH01007426_1_2	X	1	1	1	0	1	1	1	0	0	1	0	1	1	0.5	0	0	1	1	11.5	0.638889
S233_SEQ_233_PYLH01000034_1_4	X	1	1	1	0	1	1	1	0	0	1	0	1	1	0.5	0	0	1	1	11.5	0.638889
S2332_SEQ_12332_PYLH01002405_1_6	X	1	1	1	0	1	1	1	0	0	1	0	1	1	0.5	X	X	1	1	11.5	0.638889
S2344_SEQ_22344_PYLH01004765_1_1	X	1	1	1	0	1	1	1	0	0	1	0	1	1	0.5	X	X	1	1	11.5	0.638889
S2354_SEQ_22354_PYLH01004768_1_3	X	1	0	1	1	1	1	1	0	0	1	0	1	1	0.5	X	X	1	1	11.5	0.638889
S2390_SEQ_32390_PYLH01007447_1_1	X	0	1	1	0	1	1	1	0	0	1	0	1	1	0.5	0	1	1	1	11.5	0.638889
S2391_SEQ_32391_PYLH01007448_1_1	X	1	1	1	0	1	1	1	0	0	1	0	1	1	0.5	0	0	1	1	11.5	0.638889
S2401_SEQ_22401_PYLH01004785_1_2	X	1	1	1	0	1	1	1	0	0	1	0	1	1	0.5	X	X	1	1	11.5	0.638889
S2417_SEQ_12417_PYLH01002422_1_2	X	1	1	1	0	1	1	1	0	0	1	0	1	1	0.5	X	X	1	1	11.5	0.638889
S2464_SEQ_32464_PYLH01007463_1_1	X	1	1	1	0	1	1	1	0	0	1	0	1	1	0.5	0	0	1	1	11.5	0.638889
S2477_SEQ_2477_PYLH01000573_1_3	X	1	0	1	0	1	1	1	0	0	1	0	1	1	0.5	0	1	1	1	11.5	0.638889
S2492_SEQ_32492_PYLH01007470_1_1	X	1	1	1	0	1	1	1	0	0	1	0	1	1	0.5	0	0	1	1	11.5	0.638889
S2494_SEQ_32494_PYLH01007470_1_3	X	1	1	1	0	1	1	1	0	0	1	0	1	1	0.5	0	0	1	1	11.5	0.638889
S2500_SEQ_22500_PYLH01004816_1_1	X	1	0	1	1	1	1	1	0	0	1	0	1	1	0.5	X	X	1	1	11.5	0.638889
S2503_SEQ_32503_PYLH01007473_1_3	X	1	0	1	1	1	1	1	0	0	1	0	1	1	0.5	0	0	1	1	11.5	0.638889
S251_SEQ_251_PYLH01000036_1_14	X	1	1	1	0	1	1	1	0	0	1	0	1	1	0.5	0	0	1	1	11.5	0.638889
S2543_SEQ_12543_PYLH01002440_1_2	X	0	1	1	1	1	1	1	0	0	1	0	1	1	0.5	X	X	1	1	11.5	0.638889
S2556_SEQ_32556_PYLH01007489_1_7	X	1	0	1	0	1	1	1	0	0	1	0	1	1	0.5	0	1	1	1	11.5	0.638889
S258_SEQ_30258_PYLH01006896_1_3	X	1	1	1	0	1	1	1	0	0	1	0	1	1	0.5	0	0	1	1	11.5	0.638889
S2584_SEQ_32584_PYLH01007495_1_1	X	1	0	1	1	1	1	1	0	0	1	0	1	1	0.5	0	0	1	1	11.5	0.638889
S2588_SEQ_32588_PYLH01007496_1_3	X	1	1	1	0	1	1	1	0	0	1	0	1	1	0.5	0	0	1	1	11.5	0.638889
S2603_SEQ_32603_PYLH01007502_1_1	X	1	0	1	1	1	1	1	0	0	1	0	1	1	0.5	0	0	1	1	11.5	0.638889
S2617_SEQ_32617_PYLH01007506_1_6	X	1	1	1	0	1	1	1	0	0	1	0	1	1	0.5	0	0	1	1	11.5	0.638889
S264_SEQ_10264_PYLH01002053_1_5	X	1	1	1	0	1	1	1	0	0	1	0	1	1	0.5	X	X	1	1	11.5	0.638889
S2646_SEQ_22646_PYLH01004843_1_1	X	1	1	1	0	1	1	1	0	0	1	0	1	1	0.5	X	X	1	1	11.5	0.638889
S2689_SEQ_2689_PYLH01000615_1_1	X	1	1	1	0	1	1	1	0	0	1	0	1	1	0.5	0	0	1	1	11.5	0.638889
S2696_SEQ_2696_PYLH01000616_1_6	X	1	1	1	0	1	1	1	0	0	1	0	1	1	0.5	0	0	1	1	11.5	0.638889
S2698_SEQ_2698_PYLH01000616_1_8	X	0	1	1	0	1	1	1	0	0	1	0	1	1	0.5	0	1	1	1	11.5	0.638889
S2702_SEQ_12702_PYLH01002465_1_5	X	0	1	1	1	1	1	1	0	0	1	0	1	1	0.5	X	X	1	1	11.5	0.638889
S2719_SEQ_22719_PYLH01004860_1_19	X	1	1	1	0	1	1	1	0	0	1	0	1	1	0.5	X	X	1	1	11.5	0.638889
S2733_SEQ_22733_PYLH01004861_1_12	X	1	1	1	0	1	1	1	0	0	1	0	1	1	0.5	X	X	1	1	11.5	0.638889
S2733_SEQ_2733_PYLH01000630_1_2	X	1	1	1	0	1	1	1	0	0	1	0	1	1	0.5	0	0	1	1	11.5	0.638889
S2735_SEQ_22735_PYLH01004862_1_2	X	1	1	1	0	1	1	1	0	0	1	0	1	1	0.5	X	X	1	1	11.5	0.638889
S2738_SEQ_12738_PYLH01002473_1_3	X	1	1	1	0	1	1	1	0	0	1	0	1	1	0.5	X	X	1	1	11.5	0.638889
S2761_SEQ_2761_PYLH01000639_1_4	X	1	1	1	0	1	1	1	0	0	1	0	1	1	0.5	0	0	1	1	11.5	0.638889
S2782_SEQ_12782_PYLH01002482_1_4	X	1	1	1	0	1	1	1	0	0	1	0	1	1	0.5	X	X	1	1	11.5	0.638889
S2785_SEQ_22785_PYLH01004873_1_1	X	1	1	1	0	1	1	1	0	0	1	0	1	1	0.5	X	X	1	1	11.5	0.638889
S2793_SEQ_22793_PYLH01004876_1_1	X	1	1	1	0	1	1	1	0	0	1	0	1	1	0.5	X	X	1	1	11.5	0.638889
S2796_SEQ_12796_PYLH01002484_1_1	X	1	1	1	0	1	1	1	0	0	1	0	1	1	0.5	X	X	1	1	11.5	0.638889
S2809_SEQ_12809_PYLH01002487_1_2	X	0	1	1	1	1	1	1	0	0	1	0	1	1	0.5	X	X	1	1	11.5	0.638889
S286_SEQ_10286_PYLH01002054_1_9	X	1	1	1	0	1	1	1	0	0	1	0	1	1	0.5	X	X	1	1	11.5	0.638889
S2909_SEQ_12909_PYLH01002504_1_5	X	1	0	1	1	1	1	1	0	0	1	0	1	1	0.5	X	X	1	1	11.5	0.638889
S2909_SEQ_2909_PYLH01000674_1_3	X	1	1	1	0	1	1	1	0	0	1	0	1	1	0.5	0	0	1	1	11.5	0.638889
S2910_SEQ_2910_PYLH01000674_1_4	X	0	1	1	0	1	1	1	0	0	1	0	1	1	0.5	1	0	1	1	11.5	0.638889
S2912_SEQ_32912_PYLH01007597_1_5	X	1	1	1	0	1	1	1	0	0	1	0	1	1	0.5	0	0	1	1	11.5	0.638889
S2924_SEQ_22924_PYLH01004919_1_8	X	1	1	1	0	1	1	1	0	0	1	0	1	1	0.5	X	X	1	1	11.5	0.638889
S2924_SEQ_2924_PYLH01000680_1_1	X	1	1	1	0	1	1	1	0	0	1	0	1	1	0.5	0	0	1	1	11.5	0.638889
S2925_SEQ_22925_PYLH01004919_1_9	X	1	1	1	0	1	1	1	0	0	1	0	1	1	0.5	X	X	1	1	11.5	0.638889
S2955_SEQ_22955_PYLH01004926_1_14	X	1	0	1	1	1	1	1	0	0	1	0	1	1	0.5	X	X	1	1	11.5	0.638889
S2977_SEQ_12977_PYLH01002515_1_19	X	1	1	1	0	1	1	1	0	0	1	0	1	1	0.5	X	X	1	1	11.5	0.638889
S2983_SEQ_32983_PYLH01007618_1_2	X	1	1	1	0	1	1	1	0	0	1	0	1	1	0.5	0	0	1	1	11.5	0.638889
S3020_SEQ_23020_PYLH01004953_1_1	X	1	1	1	0	1	1	1	0	0	1	0	1	1	0.5	X	X	1	1	11.5	0.638889
S3027_SEQ_23027_PYLH01004955_1_2	X	1	1	1	0	1	1	1	0	0	1	0	1	1	0.5	X	X	1	1	11.5	0.638889
S3028_SEQ_23028_PYLH01004956_1_1	X	1	1	1	0	1	1	1	0	0	1	0	1	1	0.5	X	X	1	1	11.5	0.638889
S3040_SEQ_33040_PYLH01007638_1_1	X	1	1	1	0	1	1	1	0	0	1	0	1	1	0.5	0	0	1	1	11.5	0.638889
S3042_SEQ_23042_PYLH01004961_1_1	X	0	1	1	1	1	1	1	0	0	1	0	1	1	0.5	X	X	1	1	11.5	0.638889
S3056_SEQ_23056_PYLH01004970_1_1	X	1	0	1	1	1	1	1	0	0	1	0	1	1	0.5	X	X	1	1	11.5	0.638889
S3077_SEQ_13077_PYLH01002532_1_1	X	1	1	1	0	1	1	1	0	0	1	0	1	1	0.5	X	X	1	1	11.5	0.638889
S3086_SEQ_23086_PYLH01004981_1_1	X	1	1	1	0	1	1	1	0	0	1	0	1	1	0.5	X	X	1	1	11.5	0.638889
S3089_SEQ_13089_PYLH01002533_1_11	X	1	1	1	0	1	1	1	0	0	1	0	1	1	0.5	X	X	1	1	11.5	0.638889
S3113_SEQ_23113_PYLH01004990_1_2	X	1	1	1	0	1	1	1	0	0	1	0	1	1	0.5	X	X	1	1	11.5	0.638889
S3170_SEQ_13170_PYLH01002547_1_4	X	1	1	1	0	1	1	1	0	0	1	0	1	1	0.5	X	X	1	1	11.5	0.638889
S3170_SEQ_23170_PYLH01005010_1_2	X	1	1	1	0	1	1	1	0	0	1	0	1	1	0.5	X	X	1	1	11.5	0.638889
S3223_SEQ_23223_PYLH01005029_1_3	X	1	1	1	0	1	1	1	0	0	1	0	1	1	0.5	X	X	1	1	11.5	0.638889
S3232_SEQ_23232_PYLH01005034_1_1	X	1	1	1	0	1	1	1	0	0	1	0	1	1	0.5	X	X	1	1	11.5	0.638889
S3232_SEQ_33232_PYLH01007707_1_1	X	1	1	1	0	1	1	1	0	0	1	0	1	1	0.5	0	0	1	1	11.5	0.638889
S3250_SEQ_23250_PYLH01005039_1_3	X	1	1	1	0	1	1	1	0	0	1	0	1	1	0.5	X	X	1	1	11.5	0.638889
S3252_SEQ_33252_PYLH01007710_1_3	X	1	0	1	1	1	1	1	0	0	1	0	1	1	0.5	0	0	1	1	11.5	0.638889
S3267_SEQ_33267_PYLH01007712_1_1	X	1	1	1	0	1	1	1	0	0	1	0	1	1	0.5	0	0	1	1	11.5	0.638889
S3280_SEQ_3280_PYLH01000761_1_3	X	0	1	1	1	1	1	1	0	0	1	0	1	1	0.5	0	0	1	1	11.5	0.638889
S3282_SEQ_3282_PYLH01000762_1_1	X	1	1	1	0	1	1	1	0	0	1	0	1	1	0.5	0	0	1	1	11.5	0.638889
S3287_SEQ_3287_PYLH01000764_1_2	X	1	1	1	0	1	1	1	0	0	1	0	1	1	0.5	0	0	1	1	11.5	0.638889
S3289_SEQ_13289_PYLH01002567_1_2	X	0	1	1	1	1	1	1	0	0	1	0	1	1	0.5	X	X	1	1	11.5	0.638889
S3317_SEQ_33317_PYLH01007718_1_4	X	1	1	1	0	1	1	1	0	0	1	0	1	1	0.5	0	0	1	1	11.5	0.638889
S3322_SEQ_33322_PYLH01007718_1_9	X	1	1	1	0	1	1	1	0	0	1	0	1	1	0.5	0	0	1	1	11.5	0.638889
S3324_SEQ_13324_PYLH01002572_1_2	X	1	1	1	0	1	1	1	0	0	1	0	1	1	0.5	X	X	1	1	11.5	0.638889
S333_SEQ_333_PYLH01000061_1_1	X	1	1	1	0	1	1	1	0	0	1	0	1	1	0.5	0	0	1	1	11.5	0.638889
S3333_SEQ_3333_PYLH01000769_1_3	X	1	1	1	0	1	1	1	0	0	1	0	1	1	0.5	0	0	1	1	11.5	0.638889
S3345_SEQ_23345_PYLH01005063_1_2	X	1	1	1	0	1	1	1	0	0	1	0	1	1	0.5	X	X	1	1	11.5	0.638889
S3391_SEQ_23391_PYLH01005073_1_6	X	1	0	1	1	1	1	1	0	0	1	0	1	1	0.5	X	X	1	1	11.5	0.638889
S3405_SEQ_23405_PYLH01005076_1_7	X	1	1	1	0	1	1	1	0	0	1	0	1	1	0.5	X	X	1	1	11.5	0.638889
S3435_SEQ_13435_PYLH01002592_1_4	X	1	1	1	0	1	1	1	0	0	1	0	1	1	0.5	X	X	1	1	11.5	0.638889
S348_SEQ_348_PYLH01000065_1_1	X	1	0	1	1	1	1	1	0	0	1	0	1	1	0.5	0	0	1	1	11.5	0.638889
S3487_SEQ_3487_PYLH01000795_1_4	X	1	1	1	0	1	1	1	0	0	1	0	1	1	0.5	0	0	1	1	11.5	0.638889
S3497_SEQ_3497_PYLH01000796_1_9	X	0	1	1	1	1	1	1	0	0	1	0	1	1	0.5	0	0	1	1	11.5	0.638889
S3501_SEQ_13501_PYLH01002601_1_1	X	0	1	1	1	1	1	1	0	0	1	0	1	1	0.5	X	X	1	1	11.5	0.638889
S3529_SEQ_3529_PYLH01000797_1_1	X	1	1	1	0	1	1	1	0	0	1	0	1	1	0.5	0	0	1	1	11.5	0.638889
S3530_SEQ_3530_PYLH01000797_1_2	X	1	1	1	0	1	1	1	0	0	1	0	1	1	0.5	0	0	1	1	11.5	0.638889
S3552_SEQ_33552_PYLH01007745_1_2	X	1	1	1	0	1	1	1	0	0	1	0	1	1	0.5	0	0	1	1	11.5	0.638889
S358_SEQ_358_PYLH01000067_1_2	X	1	1	1	0	1	1	1	0	0	1	0	1	1	0.5	0	0	1	1	11.5	0.638889
S3591_SEQ_23591_PYLH01005123_1_3	X	1	1	1	0	1	1	1	0	0	1	0	1	1	0.5	X	X	1	1	11.5	0.638889
S3591_SEQ_33591_PYLH01007752_1_1	X	1	0	1	0	1	1	1	0	0	1	0	1	1	0.5	0	1	1	1	11.5	0.638889
S3593_SEQ_33593_PYLH01007752_1_3	X	1	1	1	0	1	1	1	0	0	1	0	1	1	0.5	0	0	1	1	11.5	0.638889
S3628_SEQ_3628_PYLH01000822_1_13	X	1	1	1	0	1	1	1	0	0	1	0	1	1	0.5	0	0	1	1	11.5	0.638889
S3664_SEQ_3664_PYLH01000823_1_11	X	1	1	1	0	1	1	1	0	0	1	0	1	1	0.5	0	0	1	1	11.5	0.638889
S3687_SEQ_3687_PYLH01000827_1_1	X	1	0	1	0	1	1	1	0	0	1	0	1	1	0.5	0	1	1	1	11.5	0.638889
S3781_SEQ_3781_PYLH01000853_1_4	X	1	1	1	0	1	1	1	0	0	1	0	1	1	0.5	0	0	1	1	11.5	0.638889
S3797_SEQ_3797_PYLH01000858_1_5	X	1	1	1	0	1	1	1	0	0	1	0	1	1	0.5	0	0	1	1	11.5	0.638889
S3805_SEQ_13805_PYLH01002659_1_2	X	1	1	1	0	1	1	1	0	0	1	0	1	1	0.5	X	X	1	1	11.5	0.638889
S3830_SEQ_23830_PYLH01005189_1_2	X	1	0	1	1	1	1	1	0	0	1	0	1	1	0.5	X	X	1	1	11.5	0.638889
S3832_SEQ_23832_PYLH01005189_1_4	X	1	1	1	0	1	1	1	0	0	1	0	1	1	0.5	X	X	1	1	11.5	0.638889
S3849_SEQ_33849_PYLH01007787_1_2	X	1	0	1	0	1	1	1	0	0	1	0	1	1	0.5	0	1	1	1	11.5	0.638889
S3856_SEQ_23856_PYLH01005203_1_1	X	1	0	1	1	1	1	1	0	0	1	0	1	1	0.5	X	X	1	1	11.5	0.638889
S3882_SEQ_3882_PYLH01000871_1_3	X	1	1	1	0	1	1	1	0	0	1	0	1	1	0.5	0	0	1	1	11.5	0.638889
S3907_SEQ_33907_PYLH01007794_1_20	X	1	1	1	0	1	1	1	0	0	1	0	1	1	0.5	0	0	1	1	11.5	0.638889
S393_SEQ_393_PYLH01000077_1_3	X	1	1	1	0	1	1	1	0	0	1	0	1	1	0.5	0	0	1	1	11.5	0.638889
S3992_SEQ_13992_PYLH01002688_1_2	X	1	1	1	0	1	1	1	0	0	1	0	1	1	0.5	X	X	1	1	11.5	0.638889
S3995_SEQ_3995_PYLH01000883_1_3	X	1	0	1	1	1	1	1	0	0	1	0	1	1	0.5	0	0	1	1	11.5	0.638889
S4000_SEQ_4000_PYLH01000885_1_1	X	0	1	1	0	1	1	1	0	0	1	0	1	1	0.5	0	1	1	1	11.5	0.638889
S4016_SEQ_24016_PYLH01005238_1_1	X	1	1	1	0	1	1	1	0	0	1	0	1	1	0.5	X	X	1	1	11.5	0.638889
S4063_SEQ_24063_PYLH01005252_1_4	X	1	1	1	0	1	1	1	0	0	1	0	1	1	0.5	X	X	1	1	11.5	0.638889
S4091_SEQ_24091_PYLH01005263_1_3	X	1	1	1	0	1	1	1	0	0	1	0	1	1	0.5	X	X	1	1	11.5	0.638889
S4104_SEQ_14104_PYLH01002702_1_3	X	1	1	1	0	1	1	1	0	0	1	0	1	1	0.5	X	X	1	1	11.5	0.638889
S416_SEQ_30416_PYLH01006926_1_2	X	1	0	1	0	1	1	1	0	0	1	0	1	1	0.5	0	1	1	1	11.5	0.638889
S4180_SEQ_24180_PYLH01005282_1_6	X	1	1	1	0	1	1	1	0	0	1	0	1	1	0.5	X	X	1	1	11.5	0.638889
S420_SEQ_20420_PYLH01004074_1_4	X	1	1	1	0	1	1	1	0	0	1	0	1	1	0.5	X	X	1	1	11.5	0.638889
S4205_SEQ_24205_PYLH01005290_1_3	X	1	1	1	0	1	1	1	0	0	1	0	1	1	0.5	X	X	1	1	11.5	0.638889
S4232_SEQ_4232_PYLH01000932_1_6	X	1	1	1	0	1	1	1	0	0	1	0	1	1	0.5	0	0	1	1	11.5	0.638889
S4233_SEQ_34233_PYLH01007847_1_3	X	0	1	1	1	1	1	1	0	0	1	0	1	1	0.5	0	0	1	1	11.5	0.638889
S4256_SEQ_4256_PYLH01000939_1_4	X	1	1	1	0	1	1	1	0	0	1	0	1	1	0.5	0	0	1	1	11.5	0.638889
S4297_SEQ_24297_PYLH01005318_1_3	X	1	1	1	0	1	1	1	0	0	1	0	1	1	0.5	X	X	1	1	11.5	0.638889
S4303_SEQ_24303_PYLH01005320_1_1	X	1	1	1	0	1	1	1	0	0	1	0	1	1	0.5	X	X	1	1	11.5	0.638889
S432_SEQ_432_PYLH01000087_1_5	X	0	1	1	1	1	1	1	0	0	1	0	1	1	0.5	0	0	1	1	11.5	0.638889
S4320_SEQ_24320_PYLH01005325_1_2	X	1	0	1	1	1	1	1	0	0	1	0	1	1	0.5	X	X	1	1	11.5	0.638889
S4343_SEQ_24343_PYLH01005331_1_6	X	1	1	1	0	1	1	1	0	0	1	0	1	1	0.5	X	X	1	1	11.5	0.638889
S4361_SEQ_14361_PYLH01002745_1_2	X	1	1	1	0	1	1	1	0	0	1	0	1	1	0.5	X	X	1	1	11.5	0.638889
S4368_SEQ_14368_PYLH01002747_1_1	X	1	1	1	0	1	1	1	0	0	1	0	1	1	0.5	X	X	1	1	11.5	0.638889
S4368_SEQ_34368_PYLH01007874_1_1	X	1	1	1	0	1	1	1	0	0	1	0	1	1	0.5	0	0	1	1	11.5	0.638889
S4377_SEQ_14377_PYLH01002750_1_1	X	1	1	1	0	1	1	1	0	0	1	0	1	1	0.5	X	X	1	1	11.5	0.638889
S4386_SEQ_24386_PYLH01005345_1_5	X	1	1	1	0	1	1	1	0	0	1	0	1	1	0.5	X	X	1	1	11.5	0.638889
S4419_SEQ_14419_PYLH01002758_1_4	X	0	1	1	1	1	1	1	0	0	1	0	1	1	0.5	X	X	1	1	11.5	0.638889
S4431_SEQ_14431_PYLH01002760_1_1	X	1	1	1	0	1	1	1	0	0	1	0	1	1	0.5	X	X	1	1	11.5	0.638889
S4431_SEQ_4431_PYLH01000991_1_1	X	1	1	1	0	1	1	1	0	0	1	0	1	1	0.5	0	0	1	1	11.5	0.638889
S4472_SEQ_14472_PYLH01002767_1_5	X	1	1	1	0	1	1	1	0	0	1	0	1	1	0.5	X	X	1	1	11.5	0.638889
S4477_SEQ_4477_PYLH01001000_1_2	X	1	1	1	0	1	1	1	0	0	1	0	1	1	0.5	0	0	1	1	11.5	0.638889
S448_SEQ_448_PYLH01000092_1_2	X	1	1	1	0	1	1	1	0	0	1	0	1	1	0.5	0	0	1	1	11.5	0.638889
S4485_SEQ_4485_PYLH01001003_1_2	X	1	1	1	0	1	1	1	0	0	1	0	1	1	0.5	0	0	1	1	11.5	0.638889
S450_SEQ_450_PYLH01000093_1_1	X	1	1	1	0	1	1	1	0	0	1	0	1	1	0.5	0	0	1	1	11.5	0.638889
S4524_SEQ_14524_PYLH01002784_1_2	X	1	1	1	0	1	1	1	0	0	1	0	1	1	0.5	X	X	1	1	11.5	0.638889
S4533_SEQ_4533_PYLH01001011_1_1	X	1	1	1	0	1	1	1	0	0	1	0	1	1	0.5	0	0	1	1	11.5	0.638889
S4539_SEQ_4539_PYLH01001013_1_2	X	1	1	1	0	1	1	1	0	0	1	0	1	1	0.5	0	0	1	1	11.5	0.638889
S4541_SEQ_24541_PYLH01005387_1_1	X	0	1	1	1	1	1	1	0	0	1	0	1	1	0.5	X	X	1	1	11.5	0.638889
S4542_SEQ_24542_PYLH01005387_1_2	X	1	1	1	0	1	1	1	0	0	1	0	1	1	0.5	X	X	1	1	11.5	0.638889
S4545_SEQ_24545_PYLH01005388_1_2	X	1	1	1	0	1	1	1	0	0	1	0	1	1	0.5	X	X	1	1	11.5	0.638889
S4564_SEQ_14564_PYLH01002790_1_3	X	1	1	1	0	1	1	1	0	0	1	0	1	1	0.5	X	X	1	1	11.5	0.638889
S4571_SEQ_24571_PYLH01005399_1_4	X	1	1	1	0	1	1	1	0	0	1	0	1	1	0.5	X	X	1	1	11.5	0.638889
S4578_SEQ_34578_PYLH01007919_1_1	X	1	1	1	0	1	1	1	0	0	1	0	1	1	0.5	0	0	1	1	11.5	0.638889
S459_SEQ_20459_PYLH01004089_1_4	X	1	1	1	0	1	1	1	0	0	1	0	1	1	0.5	X	X	1	1	11.5	0.638889
S4598_SEQ_4598_PYLH01001016_1_7	X	1	1	1	0	1	1	1	0	0	1	0	1	1	0.5	0	0	1	1	11.5	0.638889
S4604_SEQ_34604_PYLH01007926_1_1	X	0	1	1	0	1	1	1	0	0	1	0	1	1	0.5	0	1	1	1	11.5	0.638889
S4612_SEQ_24612_PYLH01005412_1_3	X	1	1	1	0	1	1	1	0	0	1	0	1	1	0.5	X	X	1	1	11.5	0.638889
S4614_SEQ_24614_PYLH01005413_1_1	X	1	1	1	0	1	1	1	0	0	1	0	1	1	0.5	X	X	1	1	11.5	0.638889
S4658_SEQ_24658_PYLH01005423_1_7	X	1	1	1	0	1	1	1	0	0	1	0	1	1	0.5	X	X	1	1	11.5	0.638889
S4675_SEQ_14675_PYLH01002812_1_4	X	1	1	1	0	1	1	1	0	0	1	0	1	1	0.5	X	X	1	1	11.5	0.638889
S4698_SEQ_34698_PYLH01007931_1_22	X	1	1	1	0	1	1	1	0	0	1	0	1	1	0.5	0	0	1	1	11.5	0.638889
S4703_SEQ_24703_PYLH01005434_1_3	X	1	1	1	0	1	1	1	0	0	1	0	1	1	0.5	X	X	1	1	11.5	0.638889
S4733_SEQ_34733_PYLH01007935_1_8	X	1	1	1	0	1	1	1	0	0	1	0	1	1	0.5	0	0	1	1	11.5	0.638889
S4734_SEQ_14734_PYLH01002824_1_3	X	1	1	1	0	1	1	1	0	0	1	0	1	1	0.5	X	X	1	1	11.5	0.638889
S4748_SEQ_4748_PYLH01001045_1_1	X	1	1	1	0	1	1	1	0	0	1	0	1	1	0.5	0	0	1	1	11.5	0.638889
S4771_SEQ_34771_PYLH01007938_1_26	X	1	0	1	1	1	1	1	0	0	1	0	1	1	0.5	0	0	1	1	11.5	0.638889
S479_SEQ_479_PYLH01000099_1_3	X	1	1	1	0	1	1	1	0	0	1	0	1	1	0.5	0	0	1	1	11.5	0.638889
S4794_SEQ_4794_PYLH01001056_1_4	X	1	0	1	0	1	1	1	0	0	1	0	1	1	0.5	0	1	1	1	11.5	0.638889
S4798_SEQ_4798_PYLH01001057_1_1	X	1	1	1	0	1	1	1	0	0	1	0	1	1	0.5	0	0	1	1	11.5	0.638889
S4833_SEQ_34833_PYLH01007945_1_1	X	1	1	1	0	1	1	1	0	0	1	0	1	1	0.5	0	0	1	1	11.5	0.638889
S4874_SEQ_24874_PYLH01005483_1_2	X	1	1	1	0	1	1	1	0	0	1	0	1	1	0.5	X	X	1	1	11.5	0.638889
S4882_SEQ_4882_PYLH01001068_1_2	X	0	1	1	0	1	1	1	0	0	1	0	1	1	0.5	0	1	1	1	11.5	0.638889
S4887_SEQ_14887_PYLH01002849_1_1	X	1	1	1	0	1	1	1	0	0	1	0	1	1	0.5	X	X	1	1	11.5	0.638889
S4909_SEQ_4909_PYLH01001071_1_2	X	1	1	1	0	1	1	1	0	0	1	0	1	1	0.5	0	0	1	1	11.5	0.638889
S4920_SEQ_4920_PYLH01001077_1_1	X	1	0	1	0	1	1	1	0	0	1	0	1	1	0.5	0	1	1	1	11.5	0.638889
S4928_SEQ_4928_PYLH01001078_1_6	X	1	1	1	0	1	1	1	0	0	1	0	1	1	0.5	0	0	1	1	11.5	0.638889
S4930_SEQ_34930_PYLH01007966_1_4	X	1	1	1	0	1	1	1	0	0	1	0	1	1	0.5	0	0	1	1	11.5	0.638889
S4986_SEQ_24986_PYLH01005505_1_1	X	1	1	1	0	1	1	1	0	0	1	0	1	1	0.5	X	X	1	1	11.5	0.638889
S5_SEQ_5_PYLH01000001_1_6	X	1	1	1	0	1	1	1	0	0	1	0	1	1	0.5	0	0	1	1	11.5	0.638889
S5000_SEQ_35000_PYLH01007975_1_12	X	0	1	1	1	1	0.5	1	0	0	1	0	1	1	1	0	0	1	1	11.5	0.638889
S5019_SEQ_35019_PYLH01007977_1_3	X	1	1	1	0	1	1	1	0	0	1	0	1	1	0.5	0	0	1	1	11.5	0.638889
S5021_SEQ_35021_PYLH01007977_1_5	X	1	0	1	0	1	1	1	0	0	1	0	1	1	0.5	0	1	1	1	11.5	0.638889
S5061_SEQ_25061_PYLH01005525_1_2	X	1	1	1	0	1	1	1	0	0	1	0	1	1	0.5	X	X	1	1	11.5	0.638889
S508_SEQ_20508_PYLH01004103_1_3	X	1	1	1	0	1	1	1	0	0	1	0	1	1	0.5	X	X	1	1	11.5	0.638889
S5108_SEQ_15108_PYLH01002890_1_3	X	1	0	1	1	1	1	1	0	0	1	0	1	1	0.5	X	X	1	1	11.5	0.638889
S5112_SEQ_35112_PYLH01007989_1_3	X	1	1	1	0	1	1	1	0	0	1	0	1	1	0.5	0	0	1	1	11.5	0.638889
S5115_SEQ_15115_PYLH01002891_1_6	X	1	0	1	1	1	1	1	0	0	1	0	1	1	0.5	X	X	1	1	11.5	0.638889
S5134_SEQ_35134_PYLH01007994_1_3	X	1	0	1	1	1	1	1	0	0	1	0	1	1	0.5	0	0	1	1	11.5	0.638889
S5147_SEQ_15147_PYLH01002897_1_5	X	1	1	1	0	1	1	1	0	0	1	0	1	1	0.5	X	X	1	1	11.5	0.638889
S5149_SEQ_15149_PYLH01002898_1_2	X	1	1	1	0	1	1	1	0	0	1	0	1	1	0.5	X	X	1	1	11.5	0.638889
S5186_SEQ_5186_PYLH01001127_1_1	X	0	1	1	0	1	1	1	0	0	1	0	1	1	0.5	0	1	1	1	11.5	0.638889
S5218_SEQ_25218_PYLH01005580_1_4	X	0	1	1	1	1	1	1	0	0	1	0	1	1	0.5	X	X	1	1	11.5	0.638889
S5236_SEQ_35236_PYLH01008012_1_9	X	1	1	1	0	1	1	1	0	0	1	0	1	1	0.5	0	0	1	1	11.5	0.638889
S5263_SEQ_15263_PYLH01002919_1_7	X	1	1	1	0	1	1	1	0	0	1	0	1	1	0.5	X	X	1	1	11.5	0.638889
S527_SEQ_30527_PYLH01006952_1_2	X	1	1	1	0	1	1	1	0	0	1	0	1	1	0.5	0	0	1	1	11.5	0.638889
S5276_SEQ_35276_PYLH01008021_1_2	X	1	0	1	1	1	1	1	0	0	1	0	1	1	0.5	0	0	1	1	11.5	0.638889
S5278_SEQ_5278_PYLH01001145_1_11	X	1	1	1	0	1	1	1	0	0	1	0	1	1	0.5	0	0	1	1	11.5	0.638889
S5281_SEQ_15281_PYLH01002922_1_3	X	1	1	1	0	1	1	1	0	0	1	0	1	1	0.5	X	X	1	1	11.5	0.638889
S5351_SEQ_25351_PYLH01005615_1_7	X	1	1	1	0	1	1	1	0	0	1	0	1	1	0.5	X	X	1	1	11.5	0.638889
S5359_SEQ_15359_PYLH01002938_1_4	X	1	1	1	0	1	1	1	0	0	1	0	1	1	0.5	X	X	1	1	11.5	0.638889
S5370_SEQ_25370_PYLH01005621_1_2	X	1	1	1	0	1	1	1	0	0	1	0	1	1	0.5	X	X	1	1	11.5	0.638889
S540_SEQ_10540_PYLH01002094_1_1	X	1	0	1	1	1	1	1	0	0	1	0	1	1	0.5	X	X	1	1	11.5	0.638889
S5403_SEQ_25403_PYLH01005626_1_9	X	1	1	1	0	1	1	1	0	0	1	0	1	1	0.5	X	X	1	1	11.5	0.638889
S5421_SEQ_25421_PYLH01005629_1_4	X	1	0	1	1	1	1	1	0	0	1	0	1	1	0.5	X	X	1	1	11.5	0.638889
S5438_SEQ_35438_PYLH01008042_1_1	X	1	0	1	0	1	1	1	0	0	1	0	1	1	0.5	0	1	1	1	11.5	0.638889
S5440_SEQ_35440_PYLH01008042_1_3	X	1	1	1	0	1	1	1	0	0	1	0	1	1	0.5	0	0	1	1	11.5	0.638889
S5442_SEQ_5442_PYLH01001178_1_5	X	1	1	1	0	1	1	1	0	0	1	0	1	1	0.5	0	0	1	1	11.5	0.638889
S5446_SEQ_25446_PYLH01005636_1_3	X	1	1	1	0	1	0.5	1	0	0	1	0	1	1	1	X	X	1	1	11.5	0.638889
S5471_SEQ_5471_PYLH01001182_1_3	X	1	0	1	1	1	1	1	0	0	1	0	1	1	0.5	0	0	1	1	11.5	0.638889
S5513_SEQ_25513_PYLH01005653_1_2	X	1	1	1	0	1	1	1	0	0	1	0	1	1	0.5	X	X	1	1	11.5	0.638889
S5554_SEQ_35554_PYLH01008063_1_1	X	1	1	1	0	1	1	1	0	0	1	0	1	1	0.5	0	0	1	1	11.5	0.638889
S5581_SEQ_25581_PYLH01005674_1_1	X	0	1	1	1	1	1	1	0	0	1	0	1	1	0.5	X	X	1	1	11.5	0.638889
S5582_SEQ_25582_PYLH01005675_1_1	X	1	1	1	0	1	1	1	0	0	1	0	1	1	0.5	X	X	1	1	11.5	0.638889
S5592_SEQ_15592_PYLH01002981_1_5	X	1	1	1	0	1	1	1	0	0	1	0	1	1	0.5	X	X	1	1	11.5	0.638889
S5592_SEQ_25592_PYLH01005678_1_4	X	1	1	1	0	1	1	1	0	0	1	0	1	1	0.5	X	X	1	1	11.5	0.638889
S56_SEQ_56_PYLH01000005_1_1	X	1	0	1	0	1	1	1	0	0	1	0	1	1	0.5	0	1	1	1	11.5	0.638889
S5642_SEQ_35642_PYLH01008077_1_1	X	0	1	1	0	1	1	1	0	0	1	0	1	1	0.5	0	1	1	1	11.5	0.638889
S5682_SEQ_35682_PYLH01008083_1_4	X	1	1	1	0	1	1	1	0	0	1	0	1	1	0.5	0	0	1	1	11.5	0.638889
S5688_SEQ_15688_PYLH01002998_1_1	X	1	0	1	1	1	1	1	0	0	1	0	1	1	0.5	X	X	1	1	11.5	0.638889
S569_SEQ_20569_PYLH01004121_1_3	X	0	1	1	1	1	1	1	0	0	1	0	1	1	0.5	X	X	1	1	11.5	0.638889
S5695_SEQ_35695_PYLH01008086_1_2	X	1	1	1	0	1	1	1	0	0	1	0	1	1	0.5	0	0	1	1	11.5	0.638889
S5697_SEQ_25697_PYLH01005700_1_8	X	1	1	1	0	1	1	1	0	0	1	0	1	1	0.5	X	X	1	1	11.5	0.638889
S5709_SEQ_35709_PYLH01008088_1_6	X	1	1	1	0	1	1	1	0	0	1	0	1	1	0.5	0	0	1	1	11.5	0.638889
S5758_SEQ_25758_PYLH01005722_1_1	X	1	1	1	0	1	1	1	0	0	1	0	1	1	0.5	X	X	1	1	11.5	0.638889
S5760_SEQ_25760_PYLH01005722_1_3	X	1	0	1	1	1	1	1	0	0	1	0	1	1	0.5	X	X	1	1	11.5	0.638889
S5816_SEQ_5816_PYLH01001249_1_1	X	0	0	1	1	1	1	1	0	0	1	0	1	1	0.5	0	1	1	1	11.5	0.638889
S5825_SEQ_25825_PYLH01005735_1_1	X	1	1	1	0	1	1	1	0	0	1	0	1	1	0.5	X	X	1	1	11.5	0.638889
S5893_SEQ_25893_PYLH01005762_1_1	X	1	1	1	0	1	1	1	0	0	1	0	1	1	0.5	X	X	1	1	11.5	0.638889
S5926_SEQ_5926_PYLH01001272_1_3	X	1	1	1	0	1	1	1	0	0	1	0	1	1	0.5	0	0	1	1	11.5	0.638889
S5945_SEQ_15945_PYLH01003040_1_8	X	1	1	1	0	1	1	1	0	0	1	0	1	1	0.5	X	X	1	1	11.5	0.638889
S5983_SEQ_25983_PYLH01005791_1_3	X	1	0	1	1	1	1	1	0	0	1	0	1	1	0.5	X	X	1	1	11.5	0.638889
S599_SEQ_30599_PYLH01006972_1_1	X	1	1	1	0	1	1	1	0	0	1	0	1	1	0.5	0	0	1	1	11.5	0.638889
S5991_SEQ_35991_PYLH01008147_1_3	X	1	1	1	0	1	1	1	0	0	1	0	1	1	0.5	0	0	1	1	11.5	0.638889
S60_SEQ_20060_PYLH01003971_1_2	X	1	0	1	1	1	1	1	0	0	1	0	1	1	0.5	X	X	1	1	11.5	0.638889
S6018_SEQ_6018_PYLH01001285_1_2	X	1	1	1	0	1	1	1	0	0	1	0	1	1	0.5	0	0	1	1	11.5	0.638889
S6033_SEQ_36033_PYLH01008155_1_8	X	1	1	1	1	0	1	1	0	0	1	0	1	1	0.5	0	0	1	1	11.5	0.638889
S6042_SEQ_6042_PYLH01001289_1_1	X	1	1	1	0	1	1	1	0	0	1	0	1	1	0.5	0	0	1	1	11.5	0.638889
S6111_SEQ_16111_PYLH01003075_1_3	X	1	1	1	0	1	1	1	0	0	1	0	1	1	0.5	X	X	1	1	11.5	0.638889
S6125_SEQ_26125_PYLH01005831_1_11	X	1	1	1	0	1	1	1	0	0	1	0	1	1	0.5	X	X	1	1	11.5	0.638889
S6127_SEQ_26127_PYLH01005831_1_13	X	1	1	1	0	1	1	1	0	0	1	0	1	1	0.5	X	X	1	1	11.5	0.638889
S6129_SEQ_6129_PYLH01001310_1_2	X	1	0	1	0	1	1	1	0	0	1	0	1	1	0.5	0	1	1	1	11.5	0.638889
S6146_SEQ_26146_PYLH01005835_1_2	X	1	1	1	0	1	1	1	0	0	1	0	1	1	0.5	X	X	1	1	11.5	0.638889
S6192_SEQ_36192_PYLH01008187_1_4	X	0	1	1	1	1	1	1	0	0	1	0	1	1	0.5	0	0	1	1	11.5	0.638889
S6215_SEQ_16215_PYLH01003093_1_7	X	1	1	1	0	1	1	1	0	0	1	0	1	1	0.5	X	X	1	1	11.5	0.638889
S6241_SEQ_16241_PYLH01003098_1_3	X	1	1	1	0	1	1	1	0	0	1	0	1	1	0.5	X	X	1	1	11.5	0.638889
S6261_SEQ_6261_PYLH01001330_1_6	X	1	1	1	0	1	1	1	0	0	1	0	1	1	0.5	0	0	1	1	11.5	0.638889
S6291_SEQ_6291_PYLH01001331_1_18	X	1	1	1	1	0	0.5	1	0	0	1	0	1	1	1	0	0	1	1	11.5	0.638889
S6297_SEQ_16297_PYLH01003108_1_3	X	1	1	1	0	1	1	1	0	0	1	0	1	1	0.5	X	X	1	1	11.5	0.638889
S6306_SEQ_36306_PYLH01008218_1_6	X	1	1	1	0	1	1	1	0	0	1	0	1	1	0.5	0	0	1	1	11.5	0.638889
S6307_SEQ_26307_PYLH01005879_1_3	X	1	0	1	1	1	1	1	0	0	1	0	1	1	0.5	X	X	1	1	11.5	0.638889
S6309_SEQ_26309_PYLH01005880_1_1	X	1	1	1	0	1	1	1	0	0	1	0	1	1	0.5	X	X	1	1	11.5	0.638889
S6321_SEQ_16321_PYLH01003111_1_1	X	1	1	1	0	1	1	1	0	0	1	0	1	1	0.5	X	X	1	1	11.5	0.638889
S6360_SEQ_16360_PYLH01003119_1_2	X	1	1	1	0	1	1	1	0	0	1	0	1	1	0.5	X	X	1	1	11.5	0.638889
S637_SEQ_637_PYLH01000146_1_2	X	1	1	1	0	1	1	1	0	0	1	0	1	1	0.5	0	0	1	1	11.5	0.638889
S6430_SEQ_6430_PYLH01001354_1_3	X	1	1	1	0	1	1	1	0	0	1	0	1	1	0.5	0	0	1	1	11.5	0.638889
S6441_SEQ_6441_PYLH01001356_1_1	X	0	1	1	1	1	1	1	0	0	1	0	1	1	0.5	0	0	1	1	11.5	0.638889
S6459_SEQ_36459_PYLH01008257_1_3	X	1	1	1	0	1	1	1	0	0	1	0	1	1	0.5	0	0	1	1	11.5	0.638889
S6460_SEQ_36460_PYLH01008257_1_4	X	1	0	1	1	1	1	1	0	0	1	0	1	1	0.5	0	0	1	1	11.5	0.638889
S6492_SEQ_36492_PYLH01008267_1_2	X	1	1	1	0	1	1	1	0	0	1	0	1	1	0.5	0	0	1	1	11.5	0.638889
S650_SEQ_20650_PYLH01004149_1_5	X	1	1	1	0	1	1	1	0	0	1	0	1	1	0.5	X	X	1	1	11.5	0.638889
S6509_SEQ_16509_PYLH01003148_1_1	X	1	1	1	0	1	1	1	0	0	1	0	1	1	0.5	X	X	1	1	11.5	0.638889
S6510_SEQ_16510_PYLH01003148_1_2	X	1	1	1	0	1	1	1	0	0	1	0	1	1	0.5	X	X	1	1	11.5	0.638889
S6535_SEQ_26535_PYLH01005943_1_3	X	1	1	1	0	1	0.5	1	0	0	1	0	1	1	1	X	X	1	1	11.5	0.638889
S6560_SEQ_16560_PYLH01003158_1_1	X	1	1	1	0	1	1	1	0	0	1	0	1	1	0.5	X	X	1	1	11.5	0.638889
S6561_SEQ_16561_PYLH01003158_1_2	X	1	1	1	0	1	1	1	0	0	1	0	1	1	0.5	X	X	1	1	11.5	0.638889
S6571_SEQ_6571_PYLH01001376_1_2	X	1	1	1	0	1	1	1	0	0	1	0	1	1	0.5	0	0	1	1	11.5	0.638889
S6574_SEQ_6574_PYLH01001377_1_2	X	1	1	1	0	1	1	1	0	0	1	0	1	1	0.5	0	0	1	1	11.5	0.638889
S6583_SEQ_36583_PYLH01008294_1_3	X	1	1	1	0	1	1	1	0	0	1	0	1	1	0.5	0	0	1	1	11.5	0.638889
S659_SEQ_659_PYLH01000149_1_2	X	1	1	1	0	1	1	1	0	0	1	0	1	1	0.5	0	0	1	1	11.5	0.638889
S6590_SEQ_36590_PYLH01008296_1_2	X	1	0	1	0	1	1	1	0	0	1	0	1	1	0.5	0	1	1	1	11.5	0.638889
S6598_SEQ_36598_PYLH01008298_1_5	X	1	1	1	0	1	1	1	0	0	1	0	1	1	0.5	0	0	1	1	11.5	0.638889
S6626_SEQ_36626_PYLH01008308_1_2	X	1	0	1	0	1	1	1	0	0	1	0	1	1	0.5	0	1	1	1	11.5	0.638889
S6627_SEQ_36627_PYLH01008308_1_3	X	1	1	1	0	1	1	1	0	0	1	0	1	1	0.5	0	0	1	1	11.5	0.638889
S6651_SEQ_16651_PYLH01003175_1_5	X	0	1	1	1	1	1	1	0	0	1	0	1	1	0.5	X	X	1	1	11.5	0.638889
S6663_SEQ_36663_PYLH01008313_1_2	X	1	1	1	0	1	1	1	0	0	1	0	1	1	0.5	0	0	1	1	11.5	0.638889
S667_SEQ_667_PYLH01000150_1_1	X	1	1	1	0	1	1	1	0	0	1	0	1	1	0.5	0	0	1	1	11.5	0.638889
S6672_SEQ_16672_PYLH01003179_1_5	X	1	1	1	0	1	1	1	0	0	1	0	1	1	0.5	X	X	1	1	11.5	0.638889
S6688_SEQ_26688_PYLH01005996_1_2	X	1	1	1	0	1	1	1	0	0	1	0	1	1	0.5	X	X	1	1	11.5	0.638889
S6777_SEQ_16777_PYLH01003204_1_3	X	1	1	1	1	0	1	1	0	0	1	0	1	1	0.5	X	X	1	1	11.5	0.638889
S6783_SEQ_16783_PYLH01003207_1_3	X	1	1	1	0	1	1	1	0	0	1	0	1	1	0.5	X	X	1	1	11.5	0.638889
S6785_SEQ_6785_PYLH01001416_1_1	X	1	1	1	0	1	1	1	0	0	1	0	1	1	0.5	0	0	1	1	11.5	0.638889
S6791_SEQ_26791_PYLH01006006_1_20	X	1	1	1	0	1	1	1	0	0	1	0	1	1	0.5	X	X	1	1	11.5	0.638889
S6792_SEQ_6792_PYLH01001418_1_1	X	1	1	1	0	1	1	1	0	0	1	0	1	1	0.5	0	0	1	1	11.5	0.638889
S6811_SEQ_36811_PYLH01008330_1_4	X	0	1	1	0	1	1	1	0	0	1	0	1	1	0.5	0	1	1	1	11.5	0.638889
S6859_SEQ_36859_PYLH01008334_1_6	X	1	1	1	0	1	1	1	0	0	1	0	1	1	0.5	0	0	1	1	11.5	0.638889
S6891_SEQ_26891_PYLH01006026_1_2	X	1	1	1	0	1	1	1	0	0	1	0	1	1	0.5	X	X	1	1	11.5	0.638889
S6897_SEQ_26897_PYLH01006027_1_4	X	1	1	1	0	1	1	1	0	0	1	0	1	1	0.5	X	X	1	1	11.5	0.638889
S6906_SEQ_6906_PYLH01001440_1_9	X	1	1	1	0	1	1	1	0	0	1	0	1	1	0.5	0	0	1	1	11.5	0.638889
S6921_SEQ_36921_PYLH01008346_1_4	X	1	1	1	0	1	0.5	1	0	0	1	0	1	1	1	0	0	1	1	11.5	0.638889
S6940_SEQ_36940_PYLH01008350_1_1	X	1	1	1	0	1	1	1	0	0	1	0	1	1	0.5	0	0	1	1	11.5	0.638889
S6946_SEQ_36946_PYLH01008352_1_2	X	0	1	1	0	1	1	1	0	0	1	0	1	1	0.5	0	1	1	1	11.5	0.638889
S6977_SEQ_16977_PYLH01003246_1_4	X	1	1	1	1	0	1	1	0	0	1	0	1	1	0.5	X	X	1	1	11.5	0.638889
S6993_SEQ_16993_PYLH01003251_1_8	X	1	1	1	1	1	1	1	0	0	1	0	1	1	0.5	X	X	1	0	11.5	0.638889
S7008_SEQ_7008_PYLH01001454_1_2	X	1	1	1	0	1	1	1	0	0	1	0	1	1	0.5	0	0	1	1	11.5	0.638889
S7016_SEQ_37016_PYLH01008383_1_2	X	1	1	1	0	1	1	1	0	0	1	0	1	1	0.5	0	0	1	1	11.5	0.638889
S7027_SEQ_37027_PYLH01008389_1_1	X	1	1	1	0	1	1	1	0	0	1	0	1	1	0.5	0	0	1	1	11.5	0.638889
S7031_SEQ_37031_PYLH01008390_1_3	X	1	1	1	0	1	1	1	0	0	1	0	1	1	0.5	0	0	1	1	11.5	0.638889
S7053_SEQ_7053_PYLH01001463_1_1	X	1	1	1	0	1	1	1	0	0	1	0	1	1	0.5	0	0	1	1	11.5	0.638889
S7098_SEQ_17098_PYLH01003265_1_8	X	0	1	1	1	1	1	1	0	0	1	0	1	1	0.5	X	X	1	1	11.5	0.638889
S71_SEQ_30071_PYLH01006839_1_6	X	1	1	1	0	1	1	1	0	0	1	0	1	1	0.5	0	0	1	1	11.5	0.638889
S71_SEQ_71_PYLH01000008_1_6	X	1	0	1	1	1	1	1	0	0	1	0	1	1	0.5	0	0	1	1	11.5	0.638889
S7106_SEQ_27106_PYLH01006068_1_8	X	1	1	1	0	1	1	1	0	0	1	0	1	1	0.5	X	X	1	1	11.5	0.638889
S7112_SEQ_7112_PYLH01001475_1_1	X	0	1	1	1	1	1	1	0	0	1	0	1	1	0.5	0	0	1	1	11.5	0.638889
S7115_SEQ_17115_PYLH01003268_1_4	X	1	1	1	0	1	1	1	0	0	1	0	1	1	0.5	X	X	1	1	11.5	0.638889
S7124_SEQ_7124_PYLH01001477_1_3	X	1	1	1	0	1	1	1	0	0	1	0	1	1	0.5	0	0	1	1	11.5	0.638889
S7152_SEQ_7152_PYLH01001485_1_6	X	1	1	1	0	1	1	1	0	0	1	0	1	1	0.5	0	0	1	1	11.5	0.638889
S7155_SEQ_27155_PYLH01006076_1_3	X	1	1	1	0	1	1	1	0	0	1	0	1	1	0.5	X	X	1	1	11.5	0.638889
S7181_SEQ_17181_PYLH01003282_1_6	X	1	1	1	0	1	1	1	0	0	1	0	1	1	0.5	X	X	1	1	11.5	0.638889
S7216_SEQ_27216_PYLH01006100_1_1	X	1	1	1	0	1	1	1	0	0	1	0	1	1	0.5	X	X	1	1	11.5	0.638889
S7225_SEQ_7225_PYLH01001493_1_20	X	1	1	1	0	1	1	1	0	0	1	0	1	1	0.5	0	0	1	1	11.5	0.638889
S7251_SEQ_7251_PYLH01001499_1_2	X	0	1	1	1	1	1	1	0	0	1	0	1	1	0.5	0	0	1	1	11.5	0.638889
S7259_SEQ_27259_PYLH01006111_1_3	X	1	1	1	0	1	1	1	0	0	1	0	1	1	0.5	X	X	1	1	11.5	0.638889
S7260_SEQ_37260_PYLH01008493_1_2	X	1	1	1	0	1	1	1	0	0	1	0	1	1	0.5	0	0	1	1	11.5	0.638889
S7261_SEQ_37261_PYLH01008494_1_1	X	1	1	1	0	1	1	1	0	0	1	0	1	1	0.5	0	0	1	1	11.5	0.638889
S7263_SEQ_27263_PYLH01006113_1_2	X	1	1	1	0	1	1	1	0	0	1	0	1	1	0.5	X	X	1	1	11.5	0.638889
S7271_SEQ_37271_PYLH01008500_1_1	X	1	1	1	0	1	1	1	0	0	1	0	1	1	0.5	0	0	1	1	11.5	0.638889
S7280_SEQ_27280_PYLH01006118_1_2	X	1	1	1	0	1	1	1	0	0	1	0	1	1	0.5	X	X	1	1	11.5	0.638889
S7307_SEQ_7307_PYLH01001515_1_6	X	1	1	1	0	1	1	1	0	0	1	0	1	1	0.5	0	0	1	1	11.5	0.638889
S7310_SEQ_27310_PYLH01006126_1_6	X	1	1	1	0	1	1	1	0	0	1	0	1	1	0.5	X	X	1	1	11.5	0.638889
S7313_SEQ_37313_PYLH01008517_1_1	X	1	1	1	0	1	1	1	0	0	1	0	1	1	0.5	0	0	1	1	11.5	0.638889
S7315_SEQ_27315_PYLH01006128_1_2	X	1	1	1	0	1	1	1	0	0	1	0	1	1	0.5	X	X	1	1	11.5	0.638889
S7334_SEQ_27334_PYLH01006135_1_1	X	1	1	1	0	1	1	1	0	0	1	0	1	1	0.5	X	X	1	1	11.5	0.638889
S7336_SEQ_7336_PYLH01001519_1_18	X	0	1	1	1	1	1	1	0	0	1	0	1	1	0.5	0	0	1	1	11.5	0.638889
S734_SEQ_734_PYLH01000165_1_17	X	1	1	1	0	1	1	1	0	0	1	0	1	1	0.5	0	0	1	1	11.5	0.638889
S7346_SEQ_27346_PYLH01006138_1_3	X	1	1	1	0	1	1	1	0	0	1	0	1	1	0.5	X	X	1	1	11.5	0.638889
S736_SEQ_10736_PYLH01002134_1_1	X	1	1	1	0	1	1	1	0	0	1	0	1	1	0.5	X	X	1	1	11.5	0.638889
S7388_SEQ_27388_PYLH01006152_1_2	X	1	0	1	1	1	1	1	0	0	1	0	1	1	0.5	X	X	1	1	11.5	0.638889
S7398_SEQ_27398_PYLH01006153_1_4	X	1	1	1	0	1	1	1	0	0	1	0	1	1	0.5	X	X	1	1	11.5	0.638889
S740_SEQ_30740_PYLH01007011_1_1	X	1	1	1	0	1	1	1	0	0	1	0	1	1	0.5	0	0	1	1	11.5	0.638889
S7409_SEQ_17409_PYLH01003331_1_3	X	1	1	1	0	1	1	1	0	0	1	0	1	1	0.5	X	X	1	1	11.5	0.638889
S7456_SEQ_27456_PYLH01006162_1_5	X	1	1	1	0	1	1	1	0	0	1	0	1	1	0.5	X	X	1	1	11.5	0.638889
S7471_SEQ_37471_PYLH01008589_1_2	X	1	1	1	0	1	0.5	1	0	0	1	0	1	1	1	0	0	1	1	11.5	0.638889
S7478_SEQ_17478_PYLH01003346_1_1	X	1	1	1	0	1	1	1	0	0	1	0	1	1	0.5	X	X	1	1	11.5	0.638889
S7479_SEQ_17479_PYLH01003346_1_2	X	1	1	1	0	1	1	1	0	0	1	0	1	1	0.5	X	X	1	1	11.5	0.638889
S7537_SEQ_17537_PYLH01003355_1_2	X	1	1	1	0	1	1	1	0	0	1	0	1	1	0.5	X	X	1	1	11.5	0.638889
S7570_SEQ_27570_PYLH01006192_1_3	X	1	1	1	0	1	1	1	0	0	1	0	1	1	0.5	X	X	1	1	11.5	0.638889
S7574_SEQ_27574_PYLH01006194_1_1	X	1	1	1	0	1	1	1	0	0	1	0	1	1	0.5	X	X	1	1	11.5	0.638889
S7581_SEQ_17581_PYLH01003363_1_3	X	1	1	1	0	1	1	1	0	0	1	0	1	1	0.5	X	X	1	1	11.5	0.638889
S7585_SEQ_17585_PYLH01003364_1_3	X	0	1	1	1	1	1	1	0	0	1	0	1	1	0.5	X	X	1	1	11.5	0.638889
S7601_SEQ_27601_PYLH01006199_1_5	X	1	1	1	0	1	1	1	0	0	1	0	1	1	0.5	X	X	1	1	11.5	0.638889
S7650_SEQ_7650_PYLH01001580_1_1	X	1	1	1	0	1	1	1	0	0	1	0	1	1	0.5	0	0	1	1	11.5	0.638889
S7658_SEQ_27658_PYLH01006212_1_1	X	1	1	1	0	1	1	1	0	0	1	0	1	1	0.5	X	X	1	1	11.5	0.638889
S7691_SEQ_37691_PYLH01008693_1_1	X	1	1	1	0	1	1	1	0	0	1	0	1	1	0.5	0	0	1	1	11.5	0.638889
S7694_SEQ_27694_PYLH01006215_1_26	X	0	1	1	1	1	1	1	0	0	1	0	1	1	0.5	X	X	1	1	11.5	0.638889
S7710_SEQ_27710_PYLH01006216_1_5	X	1	1	1	0	1	1	1	0	0	1	0	1	1	0.5	X	X	1	1	11.5	0.638889
S7784_SEQ_7784_PYLH01001603_1_2	X	1	1	1	0	1	1	1	0	0	1	0	1	1	0.5	0	0	1	1	11.5	0.638889
S7823_SEQ_7823_PYLH01001606_1_1	X	0	1	1	0	1	1	1	0	0	1	0	1	1	0.5	0	1	1	1	11.5	0.638889
S7832_SEQ_7832_PYLH01001609_1_2	X	1	0	1	0	1	1	1	0	0	1	0	1	1	0.5	0	1	1	1	11.5	0.638889
S7833_SEQ_7833_PYLH01001609_1_3	X	1	1	1	0	1	1	1	0	0	1	0	1	1	0.5	0	0	1	1	11.5	0.638889
S7847_SEQ_7847_PYLH01001614_1_1	X	1	1	1	0	1	1	1	0	0	1	0	1	1	0.5	1	0	1	0	11.5	0.638889
S7881_SEQ_27881_PYLH01006272_1_1	X	1	1	1	0	1	1	1	0	0	1	0	1	1	0.5	X	X	1	1	11.5	0.638889
S7895_SEQ_7895_PYLH01001622_1_1	X	1	1	1	0	1	1	1	0	0	1	0	1	1	0.5	0	0	1	1	11.5	0.638889
S7908_SEQ_27908_PYLH01006280_1_1	X	1	1	1	0	1	1	1	0	0	1	0	1	1	0.5	X	X	1	1	11.5	0.638889
S7944_SEQ_7944_PYLH01001625_1_12	X	0	1	1	1	1	1	1	0	0	1	0	1	1	0.5	0	0	1	1	11.5	0.638889
S7951_SEQ_7951_PYLH01001625_1_19	X	1	1	1	0	1	1	1	0	0	1	0	1	1	0.5	0	0	1	1	11.5	0.638889
S7961_SEQ_27961_PYLH01006294_1_2	X	1	1	1	0	1	1	1	0	0	1	0	1	1	0.5	X	X	1	1	11.5	0.638889
S7984_SEQ_37984_PYLH01008834_1_4	X	1	1	1	0	1	1	1	0	0	1	0	1	1	0.5	0	0	1	1	11.5	0.638889
S8040_SEQ_8040_PYLH01001648_1_1	X	1	1	1	0	1	1	1	0	0	1	0	1	1	0.5	0	0	1	1	11.5	0.638889
S8044_SEQ_28044_PYLH01006319_1_2	X	1	0	1	1	1	1	1	0	0	1	0	1	1	0.5	X	X	1	1	11.5	0.638889
S8051_SEQ_28051_PYLH01006322_1_3	X	1	1	1	0	1	1	1	0	0	1	0	1	1	0.5	X	X	1	1	11.5	0.638889
S8066_SEQ_18066_PYLH01003459_1_1	X	1	1	1	0	1	1	1	0	0	1	0	1	1	0.5	X	X	1	1	11.5	0.638889
S807_SEQ_20807_PYLH01004201_1_3	X	1	1	1	0	1	1	1	0	0	1	0	1	1	0.5	X	X	1	1	11.5	0.638889
S8088_SEQ_28088_PYLH01006332_1_1	X	1	1	1	0	1	1	1	0	0	1	0	1	1	0.5	X	X	1	1	11.5	0.638889
S8113_SEQ_28113_PYLH01006337_1_13	X	0	1	1	1	1	1	1	0	0	1	0	1	1	0.5	X	X	1	1	11.5	0.638889
S8138_SEQ_38138_PYLH01008907_1_1	X	1	1	1	0	1	1	1	0	0	1	0	1	1	0.5	0	0	1	1	11.5	0.638889
S8162_SEQ_28162_PYLH01006354_1_2	X	1	0	1	1	1	1	1	0	0	1	0	1	1	0.5	X	X	1	1	11.5	0.638889
S8162_SEQ_38162_PYLH01008919_1_1	X	1	1	1	0	1	1	1	0	0	1	0	1	1	0.5	0	0	1	1	11.5	0.638889
S8175_SEQ_28175_PYLH01006355_1_12	X	1	1	1	0	1	1	1	0	0	1	0	1	1	0.5	X	X	1	1	11.5	0.638889
S8205_SEQ_8205_PYLH01001672_1_17	X	1	1	1	0	1	1	1	0	0	1	0	1	1	0.5	0	0	1	1	11.5	0.638889
S821_SEQ_30821_PYLH01007025_1_5	X	0	1	1	1	1	1	1	0	0	1	0	1	1	0.5	0	0	1	1	11.5	0.638889
S8231_SEQ_8231_PYLH01001680_1_2	X	1	1	1	0	1	1	1	0	0	1	0	1	1	0.5	0	0	1	1	11.5	0.638889
S8239_SEQ_8239_PYLH01001683_1_1	X	1	1	1	0	1	1	1	0	0	1	0	1	1	0.5	0	0	1	1	11.5	0.638889
S8243_SEQ_28243_PYLH01006371_1_2	X	1	1	1	0	1	1	1	0	0	1	0	1	1	0.5	X	X	1	1	11.5	0.638889
S8251_SEQ_28251_PYLH01006373_1_2	X	1	1	1	0	1	1	1	0	0	1	0	1	1	0.5	X	X	1	1	11.5	0.638889
S8266_SEQ_28266_PYLH01006379_1_3	X	1	1	1	0	1	1	1	0	0	1	0	1	1	0.5	X	X	1	1	11.5	0.638889
S827_SEQ_20827_PYLH01004208_1_3	X	0	1	1	1	1	1	1	0	0	1	0	1	1	0.5	X	X	1	1	11.5	0.638889
S8281_SEQ_28281_PYLH01006387_1_2	X	1	0	1	1	1	1	1	0	0	1	0	1	1	0.5	X	X	1	1	11.5	0.638889
S8304_SEQ_8304_PYLH01001697_1_2	X	1	1	1	0	1	1	1	0	0	1	0	1	1	0.5	0	0	1	1	11.5	0.638889
S8327_SEQ_28327_PYLH01006403_1_2	X	1	1	1	0	1	1	1	0	0	1	0	1	1	0.5	X	X	1	1	11.5	0.638889
S8334_SEQ_8334_PYLH01001703_1_1	X	1	1	1	0	1	1	1	0	0	1	0	1	1	0.5	0	0	1	1	11.5	0.638889
S8348_SEQ_28348_PYLH01006409_1_4	X	1	0	1	1	1	1	1	0	0	1	0	1	1	0.5	X	X	1	1	11.5	0.638889
S8354_SEQ_18354_PYLH01003524_1_5	X	0	1	1	1	1	1	1	0	0	1	0	1	1	0.5	X	X	1	1	11.5	0.638889
S8357_SEQ_8357_PYLH01001707_1_4	X	1	1	1	0	1	1	1	0	0	1	0	1	1	0.5	0	0	1	1	11.5	0.638889
S8403_SEQ_28403_PYLH01006421_1_2	X	1	1	1	0	1	1	1	0	0	1	0	1	1	0.5	X	X	1	1	11.5	0.638889
S8433_SEQ_8433_PYLH01001724_1_7	X	1	1	1	0	1	1	1	0	0	1	0	1	1	0.5	0	0	1	1	11.5	0.638889
S8455_SEQ_28455_PYLH01006434_1_2	X	1	1	1	0	1	1	1	0	0	1	0	1	1	0.5	X	X	1	1	11.5	0.638889
S8468_SEQ_18468_PYLH01003551_1_8	X	1	1	1	0	1	1	1	0	0	1	0	1	1	0.5	X	X	1	1	11.5	0.638889
S8473_SEQ_28473_PYLH01006440_1_1	X	1	1	1	0	1	1	1	0	0	1	0	1	1	0.5	X	X	1	1	11.5	0.638889
S8479_SEQ_28479_PYLH01006441_1_3	X	1	1	1	0	1	1	1	0	0	1	0	1	1	0.5	X	X	1	1	11.5	0.638889
S8501_SEQ_28501_PYLH01006445_1_3	X	1	1	1	0	1	1	1	0	0	1	0	1	1	0.5	X	X	1	1	11.5	0.638889
S8524_SEQ_28524_PYLH01006448_1_2	X	1	1	1	0	1	1	1	0	0	1	0	1	1	0.5	X	X	1	1	11.5	0.638889
S8527_SEQ_28527_PYLH01006450_1_1	X	1	1	1	0	1	1	1	0	0	1	0	1	1	0.5	X	X	1	1	11.5	0.638889
S8564_SEQ_18564_PYLH01003577_1_1	X	1	1	1	0	1	1	1	0	0	1	0	1	1	0.5	X	X	1	1	11.5	0.638889
S8587_SEQ_28587_PYLH01006466_1_1	X	1	1	1	0	1	1	1	0	0	1	0	1	1	0.5	X	X	1	1	11.5	0.638889
S8607_SEQ_28607_PYLH01006474_1_1	X	1	0	1	1	1	1	1	0	0	1	0	1	1	0.5	X	X	1	1	11.5	0.638889
S867_SEQ_867_PYLH01000193_1_2	X	1	1	1	0	1	1	1	0	0	1	0	1	1	0.5	0	0	1	1	11.5	0.638889
S87_SEQ_10087_PYLH01002011_1_2	X	1	1	1	0	1	1	1	0	0	1	0	1	1	0.5	X	X	1	1	11.5	0.638889
S8715_SEQ_28715_PYLH01006502_1_3	X	1	1	1	0	1	1	1	0	0	1	0	1	1	0.5	X	X	1	1	11.5	0.638889
S8716_SEQ_18716_PYLH01003613_1_2	X	1	1	1	0	1	1	1	0	0	1	0	1	1	0.5	X	X	1	1	11.5	0.638889
S8741_SEQ_8741_PYLH01001772_1_9	X	0	1	1	1	1	1	1	0	0	1	0	1	1	0.5	0	0	1	1	11.5	0.638889
S8849_SEQ_8849_PYLH01001786_1_2	X	1	1	1	0	1	1	1	0	0	1	0	1	1	0.5	0	0	1	1	11.5	0.638889
S8897_SEQ_18897_PYLH01003659_1_1	X	1	1	1	0	1	1	1	0	0	1	0	1	1	0.5	X	X	1	1	11.5	0.638889
S8898_SEQ_28898_PYLH01006559_1_4	X	1	0	1	1	1	1	1	0	0	1	0	1	1	0.5	X	X	1	1	11.5	0.638889
S8899_SEQ_28899_PYLH01006559_1_5	X	1	1	1	0	1	1	1	0	0	1	0	1	1	0.5	X	X	1	1	11.5	0.638889
S89_SEQ_10089_PYLH01002012_1_2	X	1	1	1	0	1	1	1	0	0	1	0	1	1	0.5	X	X	1	1	11.5	0.638889
S8903_SEQ_28903_PYLH01006560_1_2	X	1	1	1	0	1	1	1	0	0	1	0	1	1	0.5	X	X	1	1	11.5	0.638889
S8910_SEQ_8910_PYLH01001797_1_3	X	1	1	1	0	1	1	1	0	0	1	0	1	1	0.5	0	0	1	1	11.5	0.638889
S8935_SEQ_28935_PYLH01006566_1_4	X	1	1	1	0	1	1	1	0	0	1	0	1	1	0.5	X	X	1	1	11.5	0.638889
S8966_SEQ_18966_PYLH01003676_1_2	X	1	1	1	0	1	1	1	0	0	1	0	1	1	0.5	X	X	1	1	11.5	0.638889
S8986_SEQ_18986_PYLH01003680_1_1	X	1	1	1	0	1	1	1	0	0	1	0	1	1	0.5	X	X	1	1	11.5	0.638889
S8986_SEQ_28986_PYLH01006578_1_16	X	1	1	1	0	1	1	1	0	0	1	0	1	1	0.5	X	X	1	1	11.5	0.638889
S9006_SEQ_19006_PYLH01003686_1_4	X	1	1	1	0	1	1	1	0	0	1	0	1	1	0.5	X	X	1	1	11.5	0.638889
S9006_SEQ_29006_PYLH01006582_1_2	X	1	1	1	0	1	1	1	0	0	1	0	1	1	0.5	X	X	1	1	11.5	0.638889
S9039_SEQ_29039_PYLH01006591_1_5	X	1	1	1	0	1	1	1	0	0	1	0	1	1	0.5	X	X	1	1	11.5	0.638889
S9087_SEQ_29087_PYLH01006603_1_2	X	1	1	1	0	1	1	1	0	0	1	0	1	1	0.5	X	X	1	1	11.5	0.638889
S909_SEQ_20909_PYLH01004234_1_3	X	1	1	1	0	1	1	1	0	0	1	0	1	1	0.5	X	X	1	1	11.5	0.638889
S9093_SEQ_29093_PYLH01006604_1_3	X	1	1	1	0	1	1	1	0	0	1	0	1	1	0.5	X	X	1	1	11.5	0.638889
S91_SEQ_91_PYLH01000009_1_2	X	1	1	1	0	1	1	1	0	0	1	0	1	1	0.5	0	0	1	1	11.5	0.638889
S9197_SEQ_29197_PYLH01006636_1_1	X	1	1	1	0	1	1	1	0	0	1	0	1	1	0.5	X	X	1	1	11.5	0.638889
S9235_SEQ_9235_PYLH01001850_1_2	X	1	1	1	0	1	1	1	0	0	1	0	1	1	0.5	0	0	1	1	11.5	0.638889
S9248_SEQ_19248_PYLH01003743_1_2	X	0	1	1	1	1	1	1	0	0	1	0	1	1	0.5	X	X	1	1	11.5	0.638889
S9260_SEQ_19260_PYLH01003748_1_1	X	1	1	1	0	1	1	1	0	0	1	0	1	1	0.5	X	X	1	1	11.5	0.638889
S9261_SEQ_29261_PYLH01006649_1_2	X	1	1	1	0	1	1	1	0	0	1	0	1	1	0.5	X	X	1	1	11.5	0.638889
S9279_SEQ_29279_PYLH01006654_1_2	X	1	1	1	0	1	1	1	0	0	1	0	1	1	0.5	X	X	1	1	11.5	0.638889
S9283_SEQ_29283_PYLH01006655_1_2	X	1	1	1	0	1	1	1	0	0	1	0	1	1	0.5	X	X	1	1	11.5	0.638889
S930_SEQ_930_PYLH01000202_1_1	X	1	1	1	0	1	1	1	0	0	1	0	1	1	0.5	0	0	1	1	11.5	0.638889
S9308_SEQ_19308_PYLH01003761_1_4	X	1	1	1	0	1	1	1	0	0	1	0	1	1	0.5	X	X	1	1	11.5	0.638889
S9317_SEQ_9317_PYLH01001871_1_10	X	1	1	1	0	1	1	1	0	0	1	0	1	1	0.5	0	0	1	1	11.5	0.638889
S9322_SEQ_29322_PYLH01006667_1_2	X	1	0	1	1	1	1	1	0	0	1	0	1	1	0.5	X	X	1	1	11.5	0.638889
S9323_SEQ_29323_PYLH01006667_1_3	X	1	1	1	0	1	1	1	0	0	1	0	1	1	0.5	X	X	1	1	11.5	0.638889
S9344_SEQ_9344_PYLH01001876_1_2	X	1	1	1	0	1	1	1	0	0	1	0	1	1	0.5	0	0	1	1	11.5	0.638889
S9385_SEQ_9385_PYLH01001884_1_1	X	1	1	1	0	1	1	1	0	0	1	0	1	1	0.5	0	0	1	1	11.5	0.638889
S9391_SEQ_29391_PYLH01006673_1_7	X	0	1	1	1	1	1	1	0	0	1	0	1	1	0.5	X	X	1	1	11.5	0.638889
S9407_SEQ_29407_PYLH01006676_1_2	X	1	1	1	0	1	1	1	0	0	1	0	1	1	0.5	X	X	1	1	11.5	0.638889
S9421_SEQ_29421_PYLH01006679_1_1	X	1	1	1	0	1	1	1	0	0	1	0	1	1	0.5	X	X	1	1	11.5	0.638889
S9431_SEQ_9431_PYLH01001894_1_1	X	1	1	1	0	1	1	1	0	0	1	0	1	1	0.5	0	0	1	1	11.5	0.638889
S9436_SEQ_9436_PYLH01001897_1_1	X	1	1	1	0	1	1	1	0	0	1	0	1	1	0.5	0	0	1	1	11.5	0.638889
S9467_SEQ_9467_PYLH01001900_1_1	X	1	0	1	0	1	1	1	0	0	1	0	1	1	0.5	0	1	1	1	11.5	0.638889
S9481_SEQ_9481_PYLH01001905_1_2	X	1	0	1	0	1	1	1	0	0	1	0	1	1	0.5	0	1	1	1	11.5	0.638889
S9492_SEQ_19492_PYLH01003807_1_2	X	1	0	1	1	1	1	1	0	0	1	0	1	1	0.5	X	X	1	1	11.5	0.638889
S9497_SEQ_9497_PYLH01001909_1_7	X	1	1	1	0	1	1	1	0	0	1	0	1	1	0.5	0	0	1	1	11.5	0.638889
S9498_SEQ_9498_PYLH01001909_1_8	X	1	1	1	0	1	1	1	0	0	1	0	1	1	0.5	0	0	1	1	11.5	0.638889
S95_SEQ_95_PYLH01000010_1_3	X	1	1	1	0	1	1	1	0	0	1	0	1	1	0.5	0	0	1	1	11.5	0.638889
S9515_SEQ_29515_PYLH01006699_1_7	X	1	1	1	0	1	1	1	0	0	1	0	1	1	0.5	X	X	1	1	11.5	0.638889
S9536_SEQ_29536_PYLH01006702_1_1	X	1	1	1	0	1	1	1	0	0	1	0	1	1	0.5	X	X	1	1	11.5	0.638889
S9699_SEQ_19699_PYLH01003865_1_7	X	0	1	1	1	1	1	1	0	0	1	0	1	1	0.5	X	X	1	1	11.5	0.638889
S9734_SEQ_19734_PYLH01003878_1_3	X	1	1	1	0	1	1	1	0	0	1	0	1	1	0.5	X	X	1	1	11.5	0.638889
S9743_SEQ_9743_PYLH01001950_1_2	X	1	1	1	0	1	1	1	0	0	1	0	1	1	0.5	0	0	1	1	11.5	0.638889
S9764_SEQ_9764_PYLH01001956_1_8	X	1	1	1	0	1	1	1	0	0	1	0	1	1	0.5	0	0	1	1	11.5	0.638889
S9801_SEQ_29801_PYLH01006784_1_1	X	1	1	1	0	1	1	1	0	0	1	0	1	1	0.5	X	X	1	1	11.5	0.638889
S9804_SEQ_9804_PYLH01001967_1_2	X	1	1	1	0	1	1	1	0	0	1	0	1	1	0.5	0	0	1	1	11.5	0.638889
S9907_SEQ_9907_PYLH01001986_1_2	X	1	1	1	0	1	1	1	0	0	1	0	1	1	0.5	0	0	1	1	11.5	0.638889
S9913_SEQ_9913_PYLH01001986_1_8	X	1	1	1	0	1	1	1	0	0	1	0	1	1	0.5	0	0	1	1	11.5	0.638889
S9936_SEQ_9936_PYLH01001988_1_8	X	1	1	1	0	1	1	1	0	0	1	0	1	1	0.5	0	0	1	1	11.5	0.638889
S9995_SEQ_9995_PYLH01001994_1_2	X	1	1	1	0	1	1	1	0	0	1	0	1	1	0.5	0	0	1	1	11.5	0.638889
S1013_SEQ_21013_PYLH01004270_1_2	X	1	0	1	0	1	1	1	0	0	1	0	1	1	1	X	X	1	1	11	0.611111
S1020_SEQ_21020_PYLH01004272_1_2	X	0	1	1	1	1	1	0	0	0	1	0	1	1	1	X	X	1	1	11	0.611111
S1021_SEQ_21021_PYLH01004273_1_1	X	0	1	1	0	1	1	1	0	0	1	0	1	1	1	X	X	1	1	11	0.611111
S1030_SEQ_1030_PYLH01000233_1_1	X	0	1	1	0	1	1	1	0	0	1	0	1	1	1	0	0	1	1	11	0.611111
S1030_SEQ_31030_PYLH01007087_1_2	X	0	1	1	0	1	1	1	0	0	1	0	1	1	1	0	0	1	1	11	0.611111
S1033_SEQ_31033_PYLH01007087_1_5	X	0	1	1	0	1	1	1	0	0	1	0	1	1	1	0	0	1	1	11	0.611111
S1034_SEQ_1034_PYLH01000234_1_1	X	0	0	1	0	1	1	1	0	0	1	0	1	1	1	0	1	1	1	11	0.611111
S1036_SEQ_21036_PYLH01004278_1_1	X	1	0	1	0	1	1	1	0	0	1	0	1	1	1	X	X	1	1	11	0.611111
S1037_SEQ_31037_PYLH01007087_1_9	X	0	1	1	0	1	1	1	0	0	1	0	1	1	1	0	0	1	1	11	0.611111
S1039_SEQ_1039_PYLH01000235_1_5	X	1	0	1	1	1	0.5	1	0	0	1	0	1	1	0.5	0	0	1	1	11	0.611111
S1042_SEQ_1042_PYLH01000237_1_1	X	1	0	1	0	1	0.5	1	0	0	1	0	1	1	0.5	0	1	1	1	11	0.611111
S1048_SEQ_1048_PYLH01000240_1_1	X	0	1	1	0	1	1	1	0	0	1	0	1	1	1	0	0	1	1	11	0.611111
S1056_SEQ_1056_PYLH01000241_1_6	X	0	1	1	0	1	1	1	0	0	1	0	1	1	1	0	0	1	1	11	0.611111
S1058_SEQ_31058_PYLH01007093_1_8	X	0	1	1	0	1	1	1	0	0	1	0	1	1	1	0	0	1	1	11	0.611111
S1063_SEQ_1063_PYLH01000241_1_13	X	0	1	1	0	1	1	1	0	0	1	0	1	1	1	0	0	1	1	11	0.611111
S1064_SEQ_21064_PYLH01004286_1_1	X	0	1	1	0	1	1	1	0	0	1	0	1	1	1	X	X	1	1	11	0.611111
S1068_SEQ_1068_PYLH01000241_1_18	X	1	0	1	0	1	1	1	0	0	1	0	1	1	1	0	0	1	1	11	0.611111
S1076_SEQ_1076_PYLH01000243_1_1	X	0	1	1	0	1	1	1	0	0	1	0	1	1	1	0	0	1	1	11	0.611111
S1083_SEQ_1083_PYLH01000246_1_1	X	1	1	1	0	1	1	1	0	0	1	0	1	1	1	0	0	1	0	11	0.611111
S1096_SEQ_21096_PYLH01004299_1_1	X	0	1	1	0	1	1	1	0	0	1	0	1	1	1	X	X	1	1	11	0.611111
S1099_SEQ_21099_PYLH01004299_1_4	X	0	1	1	0	1	1	1	0	0	1	0	1	1	1	X	X	1	1	11	0.611111
S1106_SEQ_11106_PYLH01002196_1_3	X	1	0	1	1	1	0.5	1	0	0	1	0	1	1	0.5	X	X	1	1	11	0.611111
S1106_SEQ_31106_PYLH01007109_1_6	X	0	1	1	0	1	1	1	0	0	1	0	1	1	1	0	0	1	1	11	0.611111
S1111_SEQ_1111_PYLH01000254_1_1	X	0	1	1	0	1	1	1	0	0	1	0	1	1	0	0	1	1	1	11	0.611111
S1115_SEQ_1115_PYLH01000255_1_3	X	0	1	1	0	1	1	1	0	0	1	0	1	1	1	0	0	1	1	11	0.611111
S1119_SEQ_11119_PYLH01002199_1_6	X	0	1	1	0	1	1	1	0	0	1	0	1	1	1	X	X	1	1	11	0.611111
S1119_SEQ_31119_PYLH01007114_1_1	X	1	1	1	0	1	0.5	1	0	0	1	0	1	1	0.5	0	0	1	1	11	0.611111
S1125_SEQ_21125_PYLH01004307_1_2	X	0	1	1	0	1	1	1	0	0	1	0	1	1	1	X	X	1	1	11	0.611111
S1137_SEQ_1137_PYLH01000261_1_1	X	0	1	1	0	1	1	1	0	0	1	0	1	1	1	0	0	1	1	11	0.611111
S1142_SEQ_21142_PYLH01004313_1_1	X	0	1	1	0	1	1	1	0	0	1	0	1	1	1	X	X	1	1	11	0.611111
S1143_SEQ_11143_PYLH01002205_1_4	X	0	1	1	0	1	1	1	0	0	1	0	1	1	1	X	X	1	1	11	0.611111
S1146_SEQ_1146_PYLH01000263_1_8	X	0	1	1	0	1	1	1	0	0	1	0	1	1	1	0	0	1	1	11	0.611111
S115_SEQ_10115_PYLH01002018_1_4	X	0	1	1	0	1	1	1	0	0	1	0	1	1	1	X	X	1	1	11	0.611111
S1153_SEQ_1153_PYLH01000263_1_15	X	0	1	1	0	1	1	1	0	0	1	0	1	1	1	0	0	1	1	11	0.611111
S1160_SEQ_1160_PYLH01000263_1_22	X	1	0	1	0	1	1	1	0	0	1	0	1	1	1	0	0	1	1	11	0.611111
S1160_SEQ_31160_PYLH01007128_1_1	X	1	1	1	0	1	0.5	1	0	0	1	0	1	1	0.5	0	0	1	1	11	0.611111
S1169_SEQ_11169_PYLH01002211_1_1	X	0	1	1	0	1	1	1	0	0	1	0	1	1	1	X	X	1	1	11	0.611111
S117_SEQ_30117_PYLH01006848_1_18	X	1	0	1	0	1	1	1	0	0	1	0	1	1	1	0	0	1	1	11	0.611111
S1170_SEQ_21170_PYLH01004323_1_2	X	0	1	1	0	1	1	1	0	0	1	0	1	1	1	X	X	1	1	11	0.611111
S1172_SEQ_21172_PYLH01004324_1_1	X	0	1	1	0	1	1	1	0	0	1	0	1	1	1	X	X	1	1	11	0.611111
S1184_SEQ_31184_PYLH01007134_1_7	X	0	1	1	0	1	1	1	0	0	1	0	1	1	1	0	0	1	1	11	0.611111
S1193_SEQ_1193_PYLH01000268_1_1	X	1	1	1	0	1	1	1	0	0	1	0	1	1	0	0	0	1	1	11	0.611111
S1195_SEQ_21195_PYLH01004332_1_1	X	0	1	1	0	1	1	1	0	0	1	0	1	1	1	X	X	1	1	11	0.611111
S1198_SEQ_1198_PYLH01000271_1_1	X	0	1	1	0	1	1	1	0	0	1	0	1	1	1	0	0	1	1	11	0.611111
S12_SEQ_20012_PYLH01003954_1_2	X	0	1	1	0	1	1	1	0	0	1	0	1	1	1	X	X	1	1	11	0.611111
S120_SEQ_120_PYLH01000016_1_8	X	0	1	1	0	1	1	1	0	0	1	0	1	1	1	0	0	1	1	11	0.611111
S120_SEQ_20120_PYLH01003991_1_4	X	0	1	1	0	1	1	1	0	0	1	0	1	1	1	X	X	1	1	11	0.611111
S1206_SEQ_11206_PYLH01002217_1_7	X	0	1	1	0	1	1	1	0	0	1	0	1	1	1	X	X	1	1	11	0.611111
S1207_SEQ_1207_PYLH01000274_1_1	X	0	1	1	0	1	1	1	0	0	1	0	1	1	1	0	0	1	1	11	0.611111
S1209_SEQ_21209_PYLH01004335_1_1	X	0	1	1	0	1	1	1	0	0	1	0	1	1	1	X	X	1	1	11	0.611111
S1215_SEQ_21215_PYLH01004336_1_4	X	0	1	1	0	1	1	1	0	0	1	0	1	1	1	X	X	1	1	11	0.611111
S1221_SEQ_31221_PYLH01007145_1_1	X	1	0	1	0	1	1	1	0	0	1	0	1	1	1	0	0	1	1	11	0.611111
S1225_SEQ_31225_PYLH01007145_1_5	X	0	1	1	0	1	1	1	0	0	1	0	1	1	1	0	0	1	1	11	0.611111
S1227_SEQ_21227_PYLH01004342_1_3	X	1	1	1	0	1	1	1	0	0	1	0	1	1	0	X	X	1	1	11	0.611111
S123_SEQ_123_PYLH01000017_1_1	X	0	1	1	0	1	1	1	0	0	1	0	1	1	1	0	0	1	1	11	0.611111
S1233_SEQ_31233_PYLH01007146_1_3	X	1	1	1	0	1	0.5	1	0	0	1	0	1	1	0.5	0	0	1	1	11	0.611111
S1236_SEQ_1236_PYLH01000281_1_2	X	1	1	1	0	1	1	1	0	0	1	0	1	1	1	0	0	1	0	11	0.611111
S1238_SEQ_1238_PYLH01000281_1_4	X	0	1	1	0	1	1	1	0	0	1	0	1	1	1	0	0	1	1	11	0.611111
S124_SEQ_124_PYLH01000018_1_1	X	0	1	1	0	1	1	1	0	0	1	0	1	1	1	0	0	1	1	11	0.611111
S1240_SEQ_1240_PYLH01000281_1_6	X	0	1	1	0	1	1	1	0	0	1	0	1	1	1	0	0	1	1	11	0.611111
S1243_SEQ_21243_PYLH01004349_1_3	X	0	1	1	0	1	1	1	0	0	1	0	1	1	1	X	X	1	1	11	0.611111
S1244_SEQ_21244_PYLH01004349_1_4	X	0	1	1	0	1	1	1	0	0	1	0	1	1	1	X	X	1	1	11	0.611111
S1245_SEQ_11245_PYLH01002220_1_2	X	0	1	1	0	1	1	1	0	0	1	0	1	1	1	X	X	1	1	11	0.611111
S1247_SEQ_1247_PYLH01000283_1_1	X	0	1	1	0	1	1	1	0	0	1	0	1	1	1	0	0	1	1	11	0.611111
S1250_SEQ_21250_PYLH01004351_1_3	X	1	0	1	0	1	1	1	0	0	1	0	1	1	1	X	X	1	1	11	0.611111
S1252_SEQ_11252_PYLH01002221_1_6	X	0	1	1	0	1	1	1	0	0	1	0	1	1	1	X	X	1	1	11	0.611111
S1252_SEQ_1252_PYLH01000286_1_1	X	0	1	1	0	1	1	1	0	0	1	0	1	1	1	0	0	1	1	11	0.611111
S1255_SEQ_1255_PYLH01000287_1_1	X	0	1	1	0	1	1	1	0	0	1	0	1	1	1	0	0	1	1	11	0.611111
S126_SEQ_126_PYLH01000019_1_2	X	0	1	1	0	1	1	1	0	0	1	0	1	1	1	0	0	1	1	11	0.611111
S1261_SEQ_31261_PYLH01007157_1_2	X	0	1	1	0	1	1	1	0	0	1	0	1	1	1	0	0	1	1	11	0.611111
S1263_SEQ_11263_PYLH01002222_1_8	X	0	1	1	0	1	1	1	0	0	1	0	1	1	1	X	X	1	1	11	0.611111
S1265_SEQ_21265_PYLH01004356_1_2	X	1	1	1	0	1	0.5	1	0	0	1	0	1	1	0.5	X	X	1	1	11	0.611111
S1269_SEQ_1269_PYLH01000293_1_1	X	0	1	1	0	1	1	1	0	0	1	0	1	1	1	0	0	1	1	11	0.611111
S1273_SEQ_21273_PYLH01004361_1_1	X	0	1	1	0	1	1	1	0	0	1	0	1	1	1	X	X	1	1	11	0.611111
S1274_SEQ_11274_PYLH01002222_1_19	X	0	1	1	0	1	1	1	0	0	1	0	1	1	1	X	X	1	1	11	0.611111
S1281_SEQ_21281_PYLH01004364_1_3	X	0	1	1	0	1	1	1	0	0	1	0	1	1	1	X	X	1	1	11	0.611111
S1281_SEQ_31281_PYLH01007160_1_11	X	0	1	1	0	1	1	1	0	0	1	0	1	1	1	0	0	1	1	11	0.611111
S1284_SEQ_11284_PYLH01002222_1_29	X	0	1	1	0	1	1	1	0	0	1	0	1	1	1	X	X	1	1	11	0.611111
S1288_SEQ_31288_PYLH01007161_1_2	X	1	0	1	0	1	1	1	0	0	1	0	1	1	1	0	0	1	1	11	0.611111
S1289_SEQ_11289_PYLH01002223_1_3	X	0	1	1	0	1	1	1	0	0	1	0	1	1	1	X	X	1	1	11	0.611111
S1297_SEQ_11297_PYLH01002224_1_8	X	0	1	1	0	1	1	1	0	0	1	0	1	1	1	X	X	1	1	11	0.611111
S1300_SEQ_31300_PYLH01007164_1_4	X	0	1	1	0	1	1	1	0	0	1	0	1	1	1	0	0	1	1	11	0.611111
S1303_SEQ_21303_PYLH01004373_1_4	X	1	0	1	0	1	1	1	0	0	1	0	1	1	1	X	X	1	1	11	0.611111
S1309_SEQ_21309_PYLH01004375_1_4	X	0	1	1	0	1	1	1	0	0	1	0	1	1	1	X	X	1	1	11	0.611111
S1310_SEQ_21310_PYLH01004376_1_1	X	0	1	1	0	1	1	1	0	0	1	0	1	1	1	X	X	1	1	11	0.611111
S132_SEQ_10132_PYLH01002020_1_2	X	0	1	1	0	1	1	1	0	0	1	0	1	1	1	X	X	1	1	11	0.611111
S1322_SEQ_11322_PYLH01002229_1_8	X	0	1	1	0	1	1	1	0	0	1	0	1	1	1	X	X	1	1	11	0.611111
S1322_SEQ_31322_PYLH01007174_1_1	X	0	0	1	1	1	1	1	0	0	1	0	1	1	1	0	0	1	1	11	0.611111
S133_SEQ_10133_PYLH01002020_1_3	X	1	0	1	0	1	1	1	0	0	1	0	1	1	1	X	X	1	1	11	0.611111
S1334_SEQ_21334_PYLH01004384_1_3	X	0	1	1	0	1	1	1	0	0	1	0	1	1	1	X	X	1	1	11	0.611111
S1337_SEQ_31337_PYLH01007176_1_8	X	0	1	1	0	1	1	1	0	0	1	0	1	1	1	0	0	1	1	11	0.611111
S1338_SEQ_11338_PYLH01002230_1_7	X	0	1	1	0	1	1	1	0	0	1	0	1	1	1	X	X	1	1	11	0.611111
S134_SEQ_30134_PYLH01006852_1_9	X	0	1	1	0	1	1	1	0	0	1	0	1	1	1	0	0	1	1	11	0.611111
S1343_SEQ_31343_PYLH01007176_1_14	X	1	0	1	0	1	1	1	0	0	1	0	1	1	1	0	0	1	1	11	0.611111
S1346_SEQ_31346_PYLH01007176_1_17	X	0	1	1	0	1	1	1	0	0	1	0	1	1	1	0	0	1	1	11	0.611111
S1352_SEQ_21352_PYLH01004391_1_3	X	0	1	1	0	1	1	1	0	0	1	0	1	1	1	X	X	1	1	11	0.611111
S1361_SEQ_21361_PYLH01004394_1_2	X	0	1	1	0	1	1	1	0	0	1	0	1	1	1	X	X	1	1	11	0.611111
S1365_SEQ_1365_PYLH01000315_1_18	X	0	1	1	0	1	1	1	0	0	1	0	1	1	1	0	0	1	1	11	0.611111
S1369_SEQ_21369_PYLH01004397_1_1	X	0	1	1	0	1	1	1	0	0	1	0	1	1	1	X	X	1	1	11	0.611111
S1372_SEQ_11372_PYLH01002234_1_10	X	0	1	1	0	1	1	1	0	0	1	0	1	1	1	X	X	1	1	11	0.611111
S1381_SEQ_11381_PYLH01002235_1_5	X	0	1	1	0	1	1	1	0	0	1	0	1	1	1	X	X	1	1	11	0.611111
S1382_SEQ_11382_PYLH01002235_1_6	X	0	1	1	0	1	1	1	0	0	1	0	1	1	1	X	X	1	1	11	0.611111
S139_SEQ_10139_PYLH01002021_1_4	X	1	1	1	0	0	1	1	0	0	1	0	1	1	1	X	X	1	1	11	0.611111
S139_SEQ_20139_PYLH01003997_1_2	X	0	0	1	1	1	1	1	0	0	1	0	1	1	1	X	X	1	1	11	0.611111
S1396_SEQ_1396_PYLH01000326_1_1	X	0	1	1	0	1	1	1	0	0	1	0	1	1	1	0	0	1	1	11	0.611111
S1400_SEQ_11400_PYLH01002239_1_3	X	1	0	1	1	1	0.5	1	0	0	1	0	1	1	0.5	X	X	1	1	11	0.611111
S1414_SEQ_31414_PYLH01007200_1_2	X	0	1	1	0	1	1	1	0	0	1	0	1	1	1	0	0	1	1	11	0.611111
S1418_SEQ_31418_PYLH01007201_1_2	X	0	1	1	0	1	1	1	0	0	1	0	1	1	1	0	0	1	1	11	0.611111
S1421_SEQ_21421_PYLH01004414_1_3	X	0	1	1	0	1	1	1	0	0	1	0	1	1	1	X	X	1	1	11	0.611111
S1421_SEQ_31421_PYLH01007201_1_5	X	0	1	1	0	1	1	1	0	0	1	0	1	1	1	0	0	1	1	11	0.611111
S1423_SEQ_11423_PYLH01002245_1_8	X	0	1	1	0	1	1	1	0	0	1	0	1	1	1	X	X	1	1	11	0.611111
S1423_SEQ_31423_PYLH01007201_1_7	X	0	1	1	0	1	1	1	0	0	1	0	1	1	1	0	0	1	1	11	0.611111
S1424_SEQ_31424_PYLH01007201_1_8	X	0	1	1	0	1	1	1	0	0	1	0	1	1	1	0	0	1	1	11	0.611111
S1431_SEQ_21431_PYLH01004418_1_1	X	0	1	1	0	1	1	1	0	0	1	0	1	1	1	X	X	1	1	11	0.611111
S1435_SEQ_31435_PYLH01007205_1_1	X	0	1	1	0	1	1	1	0	0	1	0	1	1	1	0	0	1	1	11	0.611111
S1441_SEQ_21441_PYLH01004423_1_2	X	1	0	1	0	1	1	1	0	0	1	0	1	1	1	X	X	1	1	11	0.611111
S1443_SEQ_1443_PYLH01000341_1_1	X	0	1	1	0	1	1	1	0	0	1	0	1	1	1	0	0	1	1	11	0.611111
S1444_SEQ_1444_PYLH01000342_1_1	X	0	1	1	0	1	1	1	0	0	1	0	1	1	1	0	0	1	1	11	0.611111
S1445_SEQ_1445_PYLH01000342_1_2	X	0	1	1	0	1	1	1	0	0	1	0	1	1	1	0	0	1	1	11	0.611111
S1450_SEQ_11450_PYLH01002252_1_2	X	1	0	1	0	1	1	1	0	0	1	0	1	1	1	X	X	1	1	11	0.611111
S1455_SEQ_1455_PYLH01000346_1_4	X	0	1	1	0	1	1	1	0	0	1	0	1	1	1	0	0	1	1	11	0.611111
S1455_SEQ_21455_PYLH01004429_1_2	X	1	0	1	0	1	1	1	0	0	1	0	1	1	1	X	X	1	1	11	0.611111
S147_SEQ_10147_PYLH01002024_1_1	X	0	1	1	0	1	1	1	0	0	1	0	1	1	1	X	X	1	1	11	0.611111
S1470_SEQ_11470_PYLH01002252_1_22	X	0	1	1	0	1	1	1	0	0	1	0	1	1	1	X	X	1	1	11	0.611111
S148_SEQ_148_PYLH01000024_1_1	X	0	1	1	0	1	1	1	0	0	1	0	1	1	1	0	0	1	1	11	0.611111
S1480_SEQ_31480_PYLH01007220_1_6	X	0	1	1	0	1	1	1	0	0	1	0	1	1	1	0	0	1	1	11	0.611111
S1485_SEQ_31485_PYLH01007220_1_11	X	0	1	1	0	1	1	1	0	0	1	0	1	1	1	0	0	1	1	11	0.611111
S1487_SEQ_1487_PYLH01000348_1_5	X	0	1	1	0	1	1	1	0	0	1	0	1	1	1	0	0	1	1	11	0.611111
S1487_SEQ_21487_PYLH01004440_1_3	X	0	1	1	0	1	1	1	0	0	1	0	1	1	1	X	X	1	1	11	0.611111
S1489_SEQ_21489_PYLH01004441_1_1	X	0	1	1	0	1	1	1	0	0	1	0	1	1	1	X	X	1	1	11	0.611111
S1494_SEQ_21494_PYLH01004442_1_3	X	0	1	1	0	1	1	1	0	0	1	0	1	1	1	X	X	1	1	11	0.611111
S1495_SEQ_31495_PYLH01007221_1_10	X	1	0	1	0	1	1	1	0	0	1	0	1	1	1	0	0	1	1	11	0.611111
S1501_SEQ_1501_PYLH01000349_1_1	X	0	1	1	0	1	1	1	0	0	1	0	1	1	1	0	0	1	1	11	0.611111
S1503_SEQ_21503_PYLH01004444_1_5	X	0	1	1	0	1	1	1	0	0	1	0	1	1	1	X	X	1	1	11	0.611111
S1507_SEQ_11507_PYLH01002261_1_5	X	0	1	1	0	1	1	1	0	0	1	0	1	1	1	X	X	1	1	11	0.611111
S1507_SEQ_21507_PYLH01004446_1_1	X	0	1	1	0	1	1	1	0	0	1	0	1	1	1	X	X	1	1	11	0.611111
S1510_SEQ_1510_PYLH01000350_1_9	X	0	1	1	0	1	1	1	0	0	1	0	1	1	1	0	0	1	1	11	0.611111
S1510_SEQ_21510_PYLH01004446_1_4	X	0	1	1	0	1	1	1	0	0	1	0	1	1	1	X	X	1	1	11	0.611111
S1515_SEQ_31515_PYLH01007226_1_1	X	0	1	1	0	1	1	1	0	0	1	0	1	1	1	0	0	1	1	11	0.611111
S1518_SEQ_1518_PYLH01000350_1_17	X	1	1	1	0	1	1	1	0	0	1	0	1	1	0	0	0	1	1	11	0.611111
S1527_SEQ_1527_PYLH01000350_1_26	X	0	1	1	0	1	1	1	0	0	1	0	1	1	1	0	0	1	1	11	0.611111
S1527_SEQ_31527_PYLH01007228_1_5	X	0	1	1	0	1	1	1	0	0	1	0	1	1	1	0	0	1	1	11	0.611111
S1551_SEQ_11551_PYLH01002266_1_11	X	1	1	1	0	1	0.5	1	0	0	1	0	1	1	0.5	X	X	1	1	11	0.611111
S1555_SEQ_11555_PYLH01002268_1_2	X	1	0	1	0	1	1	1	0	0	1	0	1	1	1	X	X	1	1	11	0.611111
S1558_SEQ_21558_PYLH01004466_1_5	X	0	1	1	0	1	1	1	0	0	1	0	1	1	1	X	X	1	1	11	0.611111
S1568_SEQ_31568_PYLH01007241_1_2	X	0	1	1	0	1	1	1	0	0	1	0	1	1	1	0	0	1	1	11	0.611111
S1571_SEQ_1571_PYLH01000363_1_2	X	1	1	1	0	1	1	1	0	0	1	0	1	1	0	0	0	1	1	11	0.611111
S1574_SEQ_21574_PYLH01004475_1_2	X	1	0	1	1	1	0.5	1	0	0	1	0	1	1	0.5	X	X	1	1	11	0.611111
S1583_SEQ_11583_PYLH01002274_1_8	X	0	1	1	0	1	1	1	0	0	1	0	1	1	1	X	X	1	1	11	0.611111
S1594_SEQ_21594_PYLH01004485_1_2	X	1	0	1	0	1	1	1	0	0	1	0	1	1	1	X	X	1	1	11	0.611111
S1597_SEQ_1597_PYLH01000373_1_1	X	0	1	1	0	1	1	1	0	0	1	0	1	1	1	0	0	1	1	11	0.611111
S1598_SEQ_1598_PYLH01000374_1_1	X	0	1	1	0	1	1	1	0	0	1	0	1	1	1	0	0	1	1	11	0.611111
S1616_SEQ_1616_PYLH01000375_1_2	X	0	1	1	1	1	1	1	0	0	1	0	1	1	0	0	0	1	1	11	0.611111
S1617_SEQ_21617_PYLH01004493_1_3	X	1	0	1	0	1	1	1	0	0	1	0	1	1	1	X	X	1	1	11	0.611111
S1618_SEQ_21618_PYLH01004493_1_4	X	0	1	1	0	1	1	1	0	0	1	0	1	1	1	X	X	1	1	11	0.611111
S162_SEQ_30162_PYLH01006859_1_5	X	0	1	1	0	1	1	1	0	0	1	0	1	1	1	0	0	1	1	11	0.611111
S1620_SEQ_21620_PYLH01004494_1_2	X	0	1	1	0	1	1	1	0	0	1	0	1	1	1	X	X	1	1	11	0.611111
S1622_SEQ_11622_PYLH01002278_1_5	X	1	0	1	0	1	1	1	0	0	1	0	1	1	1	X	X	1	1	11	0.611111
S1636_SEQ_11636_PYLH01002281_1_5	X	1	1	1	0	1	1	1	0	0	1	0	1	1	0	X	X	1	1	11	0.611111
S1636_SEQ_31636_PYLH01007260_1_3	X	0	1	1	0	1	1	1	0	0	1	0	1	1	1	0	0	1	1	11	0.611111
S1641_SEQ_21641_PYLH01004503_1_2	X	1	0	1	0	1	1	1	0	0	1	0	1	1	1	X	X	1	1	11	0.611111
S1642_SEQ_21642_PYLH01004504_1_1	X	0	1	1	0	1	1	1	0	0	1	0	1	1	1	X	X	1	1	11	0.611111
S1643_SEQ_21643_PYLH01004504_1_2	X	1	0	1	0	1	1	1	0	0	1	0	1	1	1	X	X	1	1	11	0.611111
S1644_SEQ_21644_PYLH01004504_1_3	X	0	1	1	0	1	1	1	0	0	1	0	1	1	1	X	X	1	1	11	0.611111
S1656_SEQ_21656_PYLH01004508_1_1	X	0	1	1	0	1	1	1	0	0	1	0	1	1	1	X	X	1	1	11	0.611111
S1659_SEQ_21659_PYLH01004510_1_1	X	0	1	1	0	1	1	1	0	0	1	0	1	1	1	X	X	1	1	11	0.611111
S1665_SEQ_21665_PYLH01004511_1_3	X	0	1	1	0	1	1	1	0	0	1	0	1	1	1	X	X	1	1	11	0.611111
S1674_SEQ_21674_PYLH01004515_1_1	X	0	1	1	0	1	1	1	0	0	1	0	1	1	1	X	X	1	1	11	0.611111
S1684_SEQ_1684_PYLH01000392_1_2	X	0	1	1	0	1	1	1	0	0	1	0	1	1	1	0	0	1	1	11	0.611111
S1687_SEQ_21687_PYLH01004521_1_1	X	0	1	1	0	1	1	1	0	0	1	0	1	1	1	X	X	1	1	11	0.611111
S1689_SEQ_11689_PYLH01002295_1_3	X	0	1	1	0	1	1	1	0	0	1	0	1	1	1	X	X	1	1	11	0.611111
S1690_SEQ_1690_PYLH01000394_1_2	X	0	1	1	0	1	1	1	0	0	1	0	1	1	1	0	0	1	1	11	0.611111
S1690_SEQ_31690_PYLH01007280_1_4	X	0	1	1	0	1	1	1	0	0	1	0	1	1	1	0	0	1	1	11	0.611111
S1691_SEQ_31691_PYLH01007280_1_5	X	0	1	1	0	1	1	1	0	0	1	0	1	1	1	0	0	1	1	11	0.611111
S1695_SEQ_1695_PYLH01000394_1_7	X	0	1	1	0	1	1	1	0	0	1	0	1	1	1	0	0	1	1	11	0.611111
S1705_SEQ_31705_PYLH01007283_1_5	X	0	1	1	0	1	1	1	0	0	1	0	1	1	1	0	0	1	1	11	0.611111
S1707_SEQ_11707_PYLH01002297_1_6	X	0	1	1	0	1	1	1	0	0	1	0	1	1	1	X	X	1	1	11	0.611111
S1708_SEQ_31708_PYLH01007283_1_8	X	0	1	1	0	1	1	1	0	0	1	0	1	1	1	0	0	1	1	11	0.611111
S1709_SEQ_1709_PYLH01000394_1_21	X	0	1	1	0	1	1	1	0	0	1	0	1	1	1	0	0	1	1	11	0.611111
S1711_SEQ_1711_PYLH01000396_1_1	X	1	1	1	0	1	1	1	0	0	1	0	1	1	0	0	0	1	1	11	0.611111
S1714_SEQ_1714_PYLH01000398_1_1	X	1	1	1	0	0	1	1	0	0	1	0	1	1	0	0	1	1	1	11	0.611111
S1714_SEQ_31714_PYLH01007285_1_2	X	0	1	1	0	1	1	1	0	0	1	0	1	1	1	0	0	1	1	11	0.611111
S1716_SEQ_21716_PYLH01004532_1_4	X	0	1	1	0	1	1	1	0	0	1	0	1	1	1	X	X	1	1	11	0.611111
S1718_SEQ_21718_PYLH01004532_1_6	X	0	1	1	0	1	1	1	0	0	1	0	1	1	1	X	X	1	1	11	0.611111
S1727_SEQ_11727_PYLH01002301_1_1	X	0	1	1	0	1	1	1	0	0	1	0	1	1	1	X	X	1	1	11	0.611111
S1733_SEQ_1733_PYLH01000400_1_4	X	1	0	1	0	1	1	1	0	0	1	0	1	1	1	0	0	1	1	11	0.611111
S1736_SEQ_11736_PYLH01002301_1_10	X	0	1	1	0	1	1	1	0	0	1	0	1	1	1	X	X	1	1	11	0.611111
S1738_SEQ_1738_PYLH01000401_1_4	X	0	1	1	0	1	1	1	0	0	1	0	1	1	1	0	0	1	1	11	0.611111
S1742_SEQ_1742_PYLH01000402_1_1	X	0	1	1	0	1	1	1	0	0	1	0	1	1	1	0	0	1	1	11	0.611111
S1746_SEQ_21746_PYLH01004544_1_4	X	0	1	1	0	1	1	1	0	0	1	0	1	1	1	X	X	1	1	11	0.611111
S175_SEQ_30175_PYLH01006862_1_2	X	0	1	1	0	1	1	1	0	0	1	0	1	1	1	0	0	1	1	11	0.611111
S1752_SEQ_1752_PYLH01000405_1_6	X	1	0	1	0	1	1	1	0	0	1	0	1	1	1	0	0	1	1	11	0.611111
S1758_SEQ_31758_PYLH01007295_1_2	X	1	0	1	0	1	1	1	0	0	1	0	1	1	1	0	0	1	1	11	0.611111
S1771_SEQ_21771_PYLH01004554_1_2	X	0	1	1	0	1	1	1	0	0	1	0	1	1	1	X	X	1	1	11	0.611111
S1772_SEQ_1772_PYLH01000405_1_26	X	0	1	1	0	1	1	1	0	0	1	0	1	1	1	0	0	1	1	11	0.611111
S1773_SEQ_1773_PYLH01000405_1_27	X	0	1	1	0	1	1	1	0	0	1	0	1	1	1	0	0	1	1	11	0.611111
S1786_SEQ_1786_PYLH01000410_1_2	X	0	1	1	0	1	1	1	0	0	1	0	1	1	1	0	0	1	1	11	0.611111
S179_SEQ_10179_PYLH01002033_1_3	X	0	1	1	0	1	1	1	0	0	1	0	1	1	1	X	X	1	1	11	0.611111
S1793_SEQ_11793_PYLH01002314_1_7	X	1	0	1	0	1	1	1	0	0	1	0	1	1	1	X	X	1	1	11	0.611111
S1795_SEQ_11795_PYLH01002314_1_9	X	1	0	1	0	1	1	1	0	0	1	0	1	1	1	X	X	1	1	11	0.611111
S1800_SEQ_31800_PYLH01007305_1_16	X	1	0	1	0	1	1	1	0	0	1	0	1	1	1	0	0	1	1	11	0.611111
S1801_SEQ_21801_PYLH01004568_1_2	X	0	1	1	0	1	1	1	0	0	1	0	1	1	1	X	X	1	1	11	0.611111
S182_SEQ_182_PYLH01000028_1_19	X	0	1	1	0	1	1	1	0	0	1	0	1	1	1	0	0	1	1	11	0.611111
S1821_SEQ_31821_PYLH01007310_1_1	X	0	1	1	0	1	1	1	0	0	1	0	1	1	1	0	0	1	1	11	0.611111
S1829_SEQ_11829_PYLH01002319_1_3	X	0	1	1	0	1	1	1	0	0	1	0	1	1	1	X	X	1	1	11	0.611111
S1831_SEQ_31831_PYLH01007311_1_2	X	0	1	1	0	1	1	1	0	0	1	0	1	1	1	0	0	1	1	11	0.611111
S1837_SEQ_11837_PYLH01002319_1_11	X	1	0	1	0	1	1	1	0	0	1	0	1	1	1	X	X	1	1	11	0.611111
S1841_SEQ_1841_PYLH01000424_1_13	X	1	0	1	0	1	1	1	0	0	1	0	1	1	1	0	0	1	1	11	0.611111
S1849_SEQ_11849_PYLH01002322_1_2	X	1	0	1	0	1	1	1	0	0	1	0	1	1	1	X	X	1	1	11	0.611111
S1852_SEQ_31852_PYLH01007317_1_4	X	0	1	1	0	1	1	1	0	0	1	0	1	1	1	0	0	1	1	11	0.611111
S1856_SEQ_1856_PYLH01000424_1_28	X	0	1	1	0	1	1	1	0	0	1	0	1	1	1	0	0	1	1	11	0.611111
S1871_SEQ_21871_PYLH01004598_1_8	X	0	1	1	0	1	1	1	0	0	1	0	1	1	1	X	X	1	1	11	0.611111
S1879_SEQ_21879_PYLH01004598_1_16	X	0	1	1	0	1	1	1	0	0	1	0	1	1	1	X	X	1	1	11	0.611111
S1880_SEQ_21880_PYLH01004598_1_17	X	0	1	1	0	1	1	1	0	0	1	0	1	1	1	X	X	1	1	11	0.611111
S1880_SEQ_31880_PYLH01007325_1_9	X	1	0	1	0	1	1	1	0	0	1	0	1	1	1	0	0	1	1	11	0.611111
S1888_SEQ_21888_PYLH01004598_1_25	X	1	1	1	0	1	0.5	1	0	0	1	0	1	1	0.5	X	X	1	1	11	0.611111
S1889_SEQ_1889_PYLH01000432_1_1	X	0	1	1	0	1	1	1	0	0	1	0	1	1	1	0	0	1	1	11	0.611111
S189_SEQ_20189_PYLH01004009_1_1	X	0	1	1	0	1	1	1	0	0	1	0	1	1	1	X	X	1	1	11	0.611111
S1891_SEQ_1891_PYLH01000433_1_2	X	0	1	1	0	1	1	1	0	0	1	0	1	1	1	0	0	1	1	11	0.611111
S1893_SEQ_1893_PYLH01000433_1_4	X	0	1	1	0	1	1	1	0	0	1	0	1	1	1	0	0	1	1	11	0.611111
S1893_SEQ_21893_PYLH01004600_1_1	X	0	1	1	0	1	1	1	0	0	1	0	1	1	1	X	X	1	1	11	0.611111
S1898_SEQ_31898_PYLH01007328_1_6	X	0	1	1	0	1	1	1	0	0	1	0	1	1	1	0	0	1	1	11	0.611111
S1899_SEQ_31899_PYLH01007329_1_1	X	0	1	1	0	1	1	1	0	0	1	0	1	1	1	0	0	1	1	11	0.611111
S19_SEQ_19_PYLH01000001_1_20	X	0	1	1	0	1	1	1	0	0	1	0	1	1	1	0	0	1	1	11	0.611111
S19_SEQ_20019_PYLH01003955_1_4	X	0	1	1	0	1	1	1	0	0	1	0	1	1	1	X	X	1	1	11	0.611111
S1905_SEQ_11905_PYLH01002334_1_9	X	1	0	1	0	1	1	1	0	0	1	0	1	1	1	X	X	1	1	11	0.611111
S1910_SEQ_21910_PYLH01004607_1_1	X	1	0	1	0	1	1	1	0	0	1	0	1	1	1	X	X	1	1	11	0.611111
S1911_SEQ_1911_PYLH01000436_1_4	X	0	1	1	0	1	1	1	0	0	1	0	1	1	1	0	0	1	1	11	0.611111
S1913_SEQ_11913_PYLH01002335_1_1	X	0	1	1	0	1	1	1	0	0	1	0	1	1	1	X	X	1	1	11	0.611111
S1914_SEQ_11914_PYLH01002335_1_2	X	1	0	1	0	1	1	1	0	0	1	0	1	1	1	X	X	1	1	11	0.611111
S192_SEQ_192_PYLH01000028_1_29	X	1	1	1	0	1	1	1	0	0	1	0	1	1	1	0	0	1	0	11	0.611111
S1923_SEQ_31923_PYLH01007333_1_2	X	0	1	1	0	1	1	1	0	0	1	0	1	1	1	0	0	1	1	11	0.611111
S1925_SEQ_11925_PYLH01002335_1_13	X	0	1	1	0	1	1	1	0	0	1	0	1	1	1	X	X	1	1	11	0.611111
S1926_SEQ_21926_PYLH01004614_1_2	X	0	1	1	0	1	1	1	0	0	1	0	1	1	1	X	X	1	1	11	0.611111
S1926_SEQ_31926_PYLH01007334_1_3	X	0	1	1	0	1	1	1	0	0	1	0	1	1	1	0	0	1	1	11	0.611111
S1933_SEQ_1933_PYLH01000440_1_2	X	1	1	1	0	1	1	1	0	0	1	0	1	1	0	0	0	1	1	11	0.611111
S1939_SEQ_1939_PYLH01000441_1_4	X	0	1	1	0	1	1	1	0	0	1	0	1	1	1	0	0	1	1	11	0.611111
S1944_SEQ_1944_PYLH01000441_1_9	X	0	1	1	0	1	1	1	0	0	1	0	1	1	1	0	0	1	1	11	0.611111
S1946_SEQ_11946_PYLH01002337_1_3	X	0	1	1	0	1	1	1	0	0	1	0	1	1	1	X	X	1	1	11	0.611111
S1949_SEQ_21949_PYLH01004627_1_3	X	0	0	1	1	1	1	1	0	0	1	0	1	1	1	X	X	1	1	11	0.611111
S1954_SEQ_11954_PYLH01002337_1_11	X	1	1	1	0	1	0.5	1	0	0	1	0	1	1	0.5	X	X	1	1	11	0.611111
S1956_SEQ_1956_PYLH01000446_1_2	X	1	1	1	0	1	1	1	0	0	1	0	1	1	0	0	0	1	1	11	0.611111
S1956_SEQ_31956_PYLH01007342_1_1	X	0	1	1	0	1	1	1	0	0	1	0	1	1	1	0	0	1	1	11	0.611111
S1957_SEQ_31957_PYLH01007342_1_2	X	1	0	1	0	1	1	1	0	0	1	0	1	1	1	0	0	1	1	11	0.611111
S1963_SEQ_31963_PYLH01007343_1_5	X	1	1	1	0	1	0.5	1	0	0	1	0	1	1	0.5	0	0	1	1	11	0.611111
S1975_SEQ_1975_PYLH01000452_1_1	X	0	0	1	0	1	1	1	0	0	1	0	1	1	1	0	1	1	1	11	0.611111
S1983_SEQ_1983_PYLH01000455_1_1	X	0	1	1	0	1	1	1	0	0	1	0	1	1	1	0	0	1	1	11	0.611111
S1988_SEQ_31988_PYLH01007347_1_5	X	0	1	1	0	1	1	1	0	0	1	0	1	1	1	0	0	1	1	11	0.611111
S1990_SEQ_11990_PYLH01002344_1_2	X	0	1	1	0	1	1	1	0	0	1	0	1	1	1	X	X	1	1	11	0.611111
S1992_SEQ_21992_PYLH01004647_1_1	X	0	1	1	0	1	1	1	0	0	1	0	1	1	1	X	X	1	1	11	0.611111
S1996_SEQ_31996_PYLH01007348_1_3	X	1	1	1	0	1	0.5	1	0	0	1	0	1	1	0.5	0	0	1	1	11	0.611111
S200_SEQ_30200_PYLH01006871_1_1	X	0	1	1	0	1	1	1	0	0	1	0	1	1	1	0	0	1	1	11	0.611111
S2004_SEQ_22004_PYLH01004654_1_1	X	0	1	1	0	1	1	1	0	0	1	0	1	1	1	X	X	1	1	11	0.611111
S2015_SEQ_32015_PYLH01007356_1_2	X	1	0	1	0	1	1	1	0	0	1	0	1	1	1	0	0	1	1	11	0.611111
S2020_SEQ_32020_PYLH01007356_1_7	X	0	1	1	0	1	1	1	0	0	1	0	1	1	1	0	0	1	1	11	0.611111
S2022_SEQ_12022_PYLH01002349_1_10	X	0	1	1	0	1	1	1	0	0	1	0	1	1	1	X	X	1	1	11	0.611111
S2029_SEQ_32029_PYLH01007358_1_2	X	1	0	1	0	1	1	1	0	0	1	0	1	1	1	0	0	1	1	11	0.611111
S2032_SEQ_12032_PYLH01002350_1_6	X	0	1	1	0	1	1	1	0	0	1	0	1	1	1	X	X	1	1	11	0.611111
S2036_SEQ_22036_PYLH01004670_1_1	X	0	1	1	0	1	1	1	0	0	1	0	1	1	1	X	X	1	1	11	0.611111
S2044_SEQ_22044_PYLH01004672_1_1	X	1	1	1	0	0	1	1	0	0	1	0	1	1	1	X	X	1	1	11	0.611111
S2051_SEQ_12051_PYLH01002352_1_10	X	0	1	1	0	1	1	1	0	0	1	0	1	1	1	X	X	1	1	11	0.611111
S2059_SEQ_22059_PYLH01004680_1_1	X	0	1	1	0	1	1	1	0	0	1	0	1	1	1	X	X	1	1	11	0.611111
S2074_SEQ_12074_PYLH01002357_1_6	X	1	0	1	0	1	1	1	0	0	1	0	1	1	1	X	X	1	1	11	0.611111
S2079_SEQ_22079_PYLH01004691_1_2	X	1	1	1	0	0	1	1	0	0	1	0	1	1	1	X	X	1	1	11	0.611111
S2089_SEQ_12089_PYLH01002359_1_4	X	1	1	1	0	1	1	1	0	0	1	0	1	1	0	X	X	1	1	11	0.611111
S2093_SEQ_12093_PYLH01002361_1_2	X	0	1	1	0	1	1	1	0	0	1	0	1	1	1	X	X	1	1	11	0.611111
S2095_SEQ_12095_PYLH01002361_1_4	X	0	1	1	0	1	1	1	0	0	1	0	1	1	1	X	X	1	1	11	0.611111
S2097_SEQ_2097_PYLH01000477_1_2	X	1	1	1	0	1	0.5	1	0	0	1	0	1	1	0.5	0	0	1	1	11	0.611111
S210_SEQ_30210_PYLH01006880_1_1	X	0	1	1	0	1	1	1	0	0	1	0	1	1	1	0	0	1	1	11	0.611111
S2110_SEQ_32110_PYLH01007379_1_8	X	0	1	1	0	1	1	1	0	0	1	0	1	1	1	0	0	1	1	11	0.611111
S2117_SEQ_2117_PYLH01000483_1_1	X	0	1	1	0	1	1	1	0	0	1	0	1	1	1	0	0	1	1	11	0.611111
S212_SEQ_20212_PYLH01004017_1_1	X	1	1	1	0	1	0.5	1	0	0	1	0	1	1	0.5	X	X	1	1	11	0.611111
S2126_SEQ_12126_PYLH01002369_1_7	X	0	1	1	0	1	1	1	0	0	1	0	1	1	1	X	X	1	1	11	0.611111
S2132_SEQ_12132_PYLH01002370_1_3	X	0	1	1	0	1	1	1	0	0	1	0	1	1	1	X	X	1	1	11	0.611111
S2135_SEQ_12135_PYLH01002371_1_1	X	1	0	1	0	1	1	1	0	0	1	0	1	1	1	X	X	1	1	11	0.611111
S2135_SEQ_32135_PYLH01007384_1_5	X	0	1	1	0	1	1	1	0	0	1	0	1	1	1	0	0	1	1	11	0.611111
S2147_SEQ_22147_PYLH01004715_1_10	X	1	1	1	0	1	1	1	0	0	1	0	1	1	0	X	X	1	1	11	0.611111
S2147_SEQ_32147_PYLH01007385_1_9	X	0	1	1	0	1	1	1	0	0	1	0	1	1	1	0	0	1	1	11	0.611111
S2155_SEQ_32155_PYLH01007387_1_3	X	0	1	1	0	1	1	1	0	0	1	0	1	1	1	0	0	1	1	11	0.611111
S2156_SEQ_12156_PYLH01002373_1_8	X	0	1	1	0	1	1	1	0	0	1	0	1	1	1	X	X	1	1	11	0.611111
S2168_SEQ_12168_PYLH01002376_1_4	X	0	1	1	0	1	1	1	0	0	1	0	1	1	1	X	X	1	1	11	0.611111
S217_SEQ_20217_PYLH01004018_1_3	X	0	1	1	0	1	1	1	0	0	1	0	1	1	1	X	X	1	1	11	0.611111
S2172_SEQ_22172_PYLH01004722_1_3	X	1	0	1	0	1	1	1	0	0	1	0	1	1	1	X	X	1	1	11	0.611111
S2179_SEQ_2179_PYLH01000488_1_2	X	0	1	1	0	1	1	1	0	0	1	0	1	1	1	0	0	1	1	11	0.611111
S2182_SEQ_2182_PYLH01000488_1_6	X	0	1	1	0	1	1	1	0	0	1	0	1	1	1	0	0	1	1	11	0.611111
S2187_SEQ_32187_PYLH01007395_1_1	X	0	1	1	0	1	1	1	0	0	1	0	1	1	1	0	0	1	1	11	0.611111
S2189_SEQ_32189_PYLH01007395_1_3	X	0	1	1	0	1	1	1	0	0	1	0	1	1	1	0	0	1	1	11	0.611111
S219_SEQ_30219_PYLH01006885_1_1	X	1	1	1	0	1	1	1	0	0	1	0	1	1	0	0	0	1	1	11	0.611111
S220_SEQ_20220_PYLH01004020_1_1	X	0	1	1	0	1	1	1	0	0	1	0	1	1	1	X	X	1	1	11	0.611111
S2212_SEQ_2212_PYLH01000498_1_1	X	0	1	1	0	1	1	1	0	0	1	0	1	1	1	0	0	1	1	11	0.611111
S2218_SEQ_22218_PYLH01004731_1_4	X	0	1	1	0	1	1	1	0	0	1	0	1	1	1	X	X	1	1	11	0.611111
S2223_SEQ_22223_PYLH01004731_1_9	X	0	1	1	0	1	1	1	0	0	1	0	1	1	1	X	X	1	1	11	0.611111
S2227_SEQ_2227_PYLH01000505_1_1	X	0	1	1	0	1	1	1	0	0	1	0	1	1	1	0	0	1	1	11	0.611111
S2236_SEQ_32236_PYLH01007407_1_6	X	1	0	1	0	1	1	1	0	0	1	0	1	1	1	0	0	1	1	11	0.611111
S2241_SEQ_2241_PYLH01000508_1_4	X	1	1	1	0	1	1	1	0	0	1	0	1	1	0	0	0	1	1	11	0.611111
S2245_SEQ_2245_PYLH01000509_1_2	X	0	1	1	0	1	1	1	0	0	1	0	1	1	1	0	0	1	1	11	0.611111
S2247_SEQ_12247_PYLH01002390_1_8	X	0	1	1	0	1	1	1	0	0	1	0	1	1	1	X	X	1	1	11	0.611111
S2252_SEQ_22252_PYLH01004738_1_3	X	0	1	1	0	1	1	1	0	0	1	0	1	1	1	X	X	1	1	11	0.611111
S2258_SEQ_22258_PYLH01004740_1_2	X	0	1	1	0	1	1	1	0	0	1	0	1	1	1	X	X	1	1	11	0.611111
S2258_SEQ_2258_PYLH01000512_1_4	X	0	1	1	0	1	1	1	0	0	1	0	1	1	1	0	0	1	1	11	0.611111
S2261_SEQ_2261_PYLH01000514_1_1	X	0	1	1	0	1	1	1	0	0	1	0	1	1	1	0	0	1	1	11	0.611111
S2270_SEQ_2270_PYLH01000517_1_2	X	0	1	1	0	1	1	1	0	0	1	0	1	1	1	0	0	1	1	11	0.611111
S2273_SEQ_22273_PYLH01004747_1_1	X	0	1	1	0	1	1	1	0	0	1	0	1	1	1	X	X	1	1	11	0.611111
S2277_SEQ_12277_PYLH01002397_1_4	X	0	1	1	0	1	1	1	0	0	1	0	1	1	1	X	X	1	1	11	0.611111
S2279_SEQ_12279_PYLH01002397_1_6	X	1	0	1	0	1	1	1	0	0	1	0	1	1	1	X	X	1	1	11	0.611111
S2280_SEQ_22280_PYLH01004750_1_2	X	0	1	1	0	1	1	1	0	0	1	0	1	1	1	X	X	1	1	11	0.611111
S2287_SEQ_32287_PYLH01007424_1_3	X	0	1	1	0	1	1	1	0	0	1	0	1	1	1	0	0	1	1	11	0.611111
S2288_SEQ_32288_PYLH01007424_1_4	X	1	0	1	0	1	1	1	0	0	1	0	1	1	1	0	0	1	1	11	0.611111
S2293_SEQ_22293_PYLH01004754_1_3	X	1	0	1	0	1	1	1	0	0	1	0	1	1	1	X	X	1	1	11	0.611111
S2294_SEQ_12294_PYLH01002400_1_5	X	0	1	1	0	1	1	1	0	0	1	0	1	1	1	X	X	1	1	11	0.611111
S2298_SEQ_12298_PYLH01002400_1_9	X	1	0	1	0	1	1	1	0	0	1	0	1	1	1	X	X	1	1	11	0.611111
S2298_SEQ_32298_PYLH01007424_1_14	X	1	0	1	0	1	1	1	0	0	1	0	1	1	1	0	0	1	1	11	0.611111
S2300_SEQ_2300_PYLH01000519_1_9	X	0	1	1	0	1	1	1	0	0	1	0	1	1	1	0	0	1	1	11	0.611111
S2301_SEQ_32301_PYLH01007425_1_3	X	1	0	1	0	1	1	1	0	0	1	0	1	1	1	0	0	1	1	11	0.611111
S2306_SEQ_12306_PYLH01002402_1_1	X	1	0	1	0	1	1	1	0	0	1	0	1	1	1	X	X	1	1	11	0.611111
S2309_SEQ_22309_PYLH01004761_1_1	X	1	0	1	0	1	1	1	0	0	1	0	1	1	1	X	X	1	1	11	0.611111
S2309_SEQ_2309_PYLH01000524_1_1	X	1	1	1	0	1	1	1	0	0	1	0	1	1	0	0	0	1	1	11	0.611111
S2311_SEQ_32311_PYLH01007427_1_8	X	0	1	1	0	1	1	1	0	0	1	0	1	1	1	0	0	1	1	11	0.611111
S2314_SEQ_22314_PYLH01004762_1_1	X	0	1	1	0	1	1	1	0	0	1	0	1	1	1	X	X	1	1	11	0.611111
S2324_SEQ_22324_PYLH01004762_1_11	X	1	0	1	0	1	1	1	0	0	1	0	1	1	1	X	X	1	1	11	0.611111
S2325_SEQ_12325_PYLH01002404_1_5	X	0	1	1	0	1	1	1	0	0	1	0	1	1	1	X	X	1	1	11	0.611111
S2326_SEQ_12326_PYLH01002404_1_6	X	0	1	1	0	1	1	1	0	0	1	0	1	1	1	X	X	1	1	11	0.611111
S2327_SEQ_22327_PYLH01004762_1_14	X	0	1	1	0	1	1	1	0	0	1	0	1	1	1	X	X	1	1	11	0.611111
S2328_SEQ_22328_PYLH01004762_1_15	X	1	0	1	0	1	1	1	0	0	1	0	1	1	1	X	X	1	1	11	0.611111
S2332_SEQ_22332_PYLH01004762_1_19	X	0	1	1	0	1	1	1	0	0	1	0	1	1	1	X	X	1	1	11	0.611111
S2333_SEQ_2333_PYLH01000530_1_1	X	1	1	1	0	1	0.5	1	0	0	1	0	1	1	0.5	0	0	1	1	11	0.611111
S2334_SEQ_2334_PYLH01000530_1_2	X	0	0	1	0	1	1	1	0	0	1	0	1	1	1	0	1	1	1	11	0.611111
S2335_SEQ_22335_PYLH01004762_1_22	X	0	1	1	0	1	1	1	0	0	1	0	1	1	1	X	X	1	1	11	0.611111
S2336_SEQ_32336_PYLH01007431_1_2	X	0	1	1	0	1	1	1	0	0	1	0	1	1	1	0	0	1	1	11	0.611111
S2344_SEQ_32344_PYLH01007432_1_2	X	1	1	1	0	1	1	1	0	0	1	0	1	1	0	0	0	1	1	11	0.611111
S2345_SEQ_12345_PYLH01002407_1_7	X	1	0	1	0	1	1	1	0	0	1	0	1	1	1	X	X	1	1	11	0.611111
S2349_SEQ_22349_PYLH01004767_1_1	X	0	1	1	0	1	1	1	0	0	1	0	1	1	1	X	X	1	1	11	0.611111
S2350_SEQ_22350_PYLH01004767_1_2	X	1	0	1	0	1	1	1	0	0	1	0	1	1	1	X	X	1	1	11	0.611111
S2352_SEQ_22352_PYLH01004768_1_1	X	1	0	1	0	1	1	1	0	0	1	0	1	1	1	X	X	1	1	11	0.611111
S2363_SEQ_32363_PYLH01007438_1_1	X	1	0	1	0	1	1	1	0	0	1	0	1	1	0	0	1	1	1	11	0.611111
S2365_SEQ_22365_PYLH01004772_1_2	X	0	1	1	0	1	1	1	0	0	1	0	1	1	1	X	X	1	1	11	0.611111
S2372_SEQ_12372_PYLH01002412_1_1	X	1	0	1	0	1	1	1	0	0	1	0	1	1	1	X	X	1	1	11	0.611111
S2373_SEQ_32373_PYLH01007441_1_3	X	0	1	1	0	1	1	1	0	0	1	0	1	1	1	0	0	1	1	11	0.611111
S2383_SEQ_32383_PYLH01007443_1_1	X	0	1	1	0	1	1	1	0	0	1	0	1	1	1	0	0	1	1	11	0.611111
S2387_SEQ_12387_PYLH01002417_1_4	X	0	1	1	1	1	0.5	1	0	0	1	0	1	1	0.5	X	X	1	1	11	0.611111
S240_SEQ_20240_PYLH01004026_1_2	X	0	1	1	0	1	1	1	0	0	1	0	1	1	1	X	X	1	1	11	0.611111
S2402_SEQ_32402_PYLH01007450_1_3	X	1	0	1	0	1	1	1	0	0	1	0	1	1	1	0	0	1	1	11	0.611111
S2422_SEQ_32422_PYLH01007455_1_4	X	0	1	1	0	1	1	1	0	0	1	0	1	1	1	0	0	1	1	11	0.611111
S2434_SEQ_22434_PYLH01004795_1_9	X	0	1	1	0	1	1	1	0	0	1	0	1	1	1	X	X	1	1	11	0.611111
S2435_SEQ_32435_PYLH01007457_1_8	X	0	1	1	0	1	1	1	0	0	1	0	1	1	1	0	0	1	1	11	0.611111
S2438_SEQ_2438_PYLH01000564_1_1	X	1	1	1	0	1	1	1	0	0	1	0	1	1	0	0	0	1	1	11	0.611111
S2439_SEQ_32439_PYLH01007458_1_2	X	1	1	1	0	1	1	1	0	0	1	0	1	1	0	0	0	1	1	11	0.611111
S2456_SEQ_32456_PYLH01007462_1_6	X	0	1	1	0	1	1	1	0	0	1	0	1	1	1	0	0	1	1	11	0.611111
S2465_SEQ_32465_PYLH01007463_1_2	X	0	1	1	0	1	1	1	0	0	1	0	1	1	1	0	0	1	1	11	0.611111
S2467_SEQ_32467_PYLH01007464_1_1	X	1	1	1	0	1	1	1	0	0	1	0	1	1	0	0	0	1	1	11	0.611111
S2468_SEQ_32468_PYLH01007464_1_2	X	0	1	1	0	1	1	1	0	0	1	0	1	1	1	0	0	1	1	11	0.611111
S2470_SEQ_12470_PYLH01002430_1_7	X	0	1	1	0	1	1	1	0	0	1	0	1	1	1	X	X	1	1	11	0.611111
S2476_SEQ_2476_PYLH01000573_1_2	X	0	1	1	0	1	1	1	0	0	1	0	1	1	1	0	0	1	1	11	0.611111
S2478_SEQ_12478_PYLH01002431_1_4	X	0	1	1	0	1	1	1	0	0	1	0	1	1	1	X	X	1	1	11	0.611111
S248_SEQ_20248_PYLH01004027_1_3	X	0	1	1	0	1	1	1	0	0	1	0	1	1	1	X	X	1	1	11	0.611111
S2482_SEQ_2482_PYLH01000574_1_4	X	1	0	1	1	1	0.5	1	0	0	1	0	1	1	0.5	0	0	1	1	11	0.611111
S2483_SEQ_12483_PYLH01002431_1_9	X	1	0	1	0	1	1	1	0	0	1	0	1	1	1	X	X	1	1	11	0.611111
S2485_SEQ_32485_PYLH01007466_1_4	X	1	0	1	0	1	1	1	0	0	1	0	1	1	1	0	0	1	1	11	0.611111
S25_SEQ_25_PYLH01000001_1_26	X	0	1	1	0	1	1	1	0	0	1	0	1	1	1	0	0	1	1	11	0.611111
S2505_SEQ_12505_PYLH01002436_1_3	X	0	1	1	0	1	1	1	0	0	1	0	1	1	1	X	X	1	1	11	0.611111
S2511_SEQ_12511_PYLH01002436_1_9	X	0	1	1	0	1	1	1	0	0	1	0	1	1	1	X	X	1	1	11	0.611111
S2520_SEQ_12520_PYLH01002437_1_7	X	0	1	1	0	1	1	1	0	0	1	0	1	1	1	X	X	1	1	11	0.611111
S2521_SEQ_12521_PYLH01002437_1_8	X	0	1	1	0	1	1	1	0	0	1	0	1	1	1	X	X	1	1	11	0.611111
S2527_SEQ_2527_PYLH01000582_1_5	X	1	0	1	0	1	1	1	0	0	1	0	1	1	1	0	0	1	1	11	0.611111
S2530_SEQ_12530_PYLH01002438_1_5	X	0	1	1	0	1	1	1	0	0	1	0	1	1	1	X	X	1	1	11	0.611111
S2536_SEQ_32536_PYLH01007486_1_1	X	1	0	1	0	1	1	1	0	0	1	0	1	1	1	0	0	1	1	11	0.611111
S2538_SEQ_22538_PYLH01004829_1_4	X	0	1	1	0	1	1	1	0	0	1	0	1	1	1	X	X	1	1	11	0.611111
S2538_SEQ_32538_PYLH01007487_1_1	X	1	0	1	0	1	1	1	0	0	1	0	1	1	1	0	0	1	1	11	0.611111
S2541_SEQ_22541_PYLH01004830_1_2	X	0	1	1	0	1	1	1	0	0	1	0	1	1	1	X	X	1	1	11	0.611111
S2542_SEQ_12542_PYLH01002440_1_1	X	0	1	1	0	1	1	1	0	0	1	0	1	1	1	X	X	1	1	11	0.611111
S2546_SEQ_32546_PYLH01007488_1_4	X	0	1	1	0	1	1	1	0	0	1	0	1	1	1	0	0	1	1	11	0.611111
S255_SEQ_20255_PYLH01004029_1_3	X	0	1	1	0	1	1	1	0	0	1	0	1	1	1	X	X	1	1	11	0.611111
S2562_SEQ_12562_PYLH01002442_1_7	X	0	1	1	0	1	1	1	0	0	1	0	1	1	1	X	X	1	1	11	0.611111
S2563_SEQ_32563_PYLH01007491_1_3	X	0	1	1	0	1	1	1	0	0	1	0	1	1	1	0	0	1	1	11	0.611111
S2571_SEQ_22571_PYLH01004835_1_2	X	0	1	1	0	1	1	1	0	0	1	0	1	1	1	X	X	1	1	11	0.611111
S2577_SEQ_12577_PYLH01002443_1_15	X	0	1	1	0	1	1	1	0	0	1	0	1	1	1	X	X	1	1	11	0.611111
S2582_SEQ_12582_PYLH01002445_1_1	X	1	1	1	0	1	1	1	0	0	1	0	1	1	1	X	X	1	0	11	0.611111
S2584_SEQ_22584_PYLH01004835_1_15	X	0	1	1	0	1	1	1	0	0	1	0	1	1	1	X	X	1	1	11	0.611111
S2590_SEQ_2590_PYLH01000597_1_3	X	0	1	1	0	1	1	1	0	0	1	0	1	1	1	0	0	1	1	11	0.611111
S2601_SEQ_2601_PYLH01000600_1_5	X	1	0	1	0	1	1	1	0	0	1	0	1	1	1	0	0	1	1	11	0.611111
S2602_SEQ_12602_PYLH01002447_1_4	X	0	1	1	0	1	1	1	0	0	1	0	1	1	1	X	X	1	1	11	0.611111
S2611_SEQ_2611_PYLH01000600_1_15	X	0	1	1	0	1	1	1	0	0	1	0	1	1	1	0	0	1	1	11	0.611111
S2612_SEQ_12612_PYLH01002448_1_1	X	0	1	1	0	1	1	1	0	0	1	0	1	1	1	X	X	1	1	11	0.611111
S2613_SEQ_2613_PYLH01000600_1_17	X	0	1	1	0	1	1	1	0	0	1	0	1	1	1	0	0	1	1	11	0.611111
S2613_SEQ_32613_PYLH01007506_1_2	X	0	1	1	0	1	1	1	0	0	1	0	1	1	1	0	0	1	1	11	0.611111
S2618_SEQ_12618_PYLH01002448_1_7	X	0	1	1	0	1	1	1	0	0	1	0	1	1	1	X	X	1	1	11	0.611111
S2622_SEQ_12622_PYLH01002448_1_11	X	0	1	1	0	1	1	1	0	0	1	0	1	1	1	X	X	1	1	11	0.611111
S2628_SEQ_12628_PYLH01002450_1_3	X	0	1	1	0	1	1	1	0	0	1	0	1	1	1	X	X	1	1	11	0.611111
S2629_SEQ_12629_PYLH01002450_1_4	X	0	1	1	0	1	1	1	0	0	1	0	1	1	1	X	X	1	1	11	0.611111
S263_SEQ_10263_PYLH01002053_1_4	X	0	1	1	0	1	1	1	0	0	1	0	1	1	1	X	X	1	1	11	0.611111
S2630_SEQ_22630_PYLH01004842_1_14	X	0	1	1	0	1	1	1	0	0	1	0	1	1	1	X	X	1	1	11	0.611111
S2631_SEQ_2631_PYLH01000600_1_35	X	0	1	1	0	1	1	1	0	0	1	0	1	1	1	0	0	1	1	11	0.611111
S2636_SEQ_2636_PYLH01000601_1_5	X	0	1	1	0	1	1	1	0	0	1	0	1	1	1	0	0	1	1	11	0.611111
S264_SEQ_264_PYLH01000039_1_4	X	0	1	1	0	1	1	1	0	0	1	0	1	1	1	0	0	1	1	11	0.611111
S2640_SEQ_12640_PYLH01002450_1_15	X	0	1	1	0	1	1	1	0	0	1	0	1	1	1	X	X	1	1	11	0.611111
S2640_SEQ_22640_PYLH01004842_1_24	X	0	1	1	0	1	1	1	0	0	1	0	1	1	1	X	X	1	1	11	0.611111
S2646_SEQ_32646_PYLH01007518_1_2	X	1	1	1	1	1	0	1	0	0	1	0	1	1	0	0	0	1	1	11	0.611111
S2648_SEQ_32648_PYLH01007518_1_4	X	0	1	1	0	1	1	1	0	0	1	0	1	1	1	0	0	1	1	11	0.611111
S2652_SEQ_32652_PYLH01007518_1_8	X	0	1	1	0	1	1	1	0	0	1	0	1	1	1	0	0	1	1	11	0.611111
S2654_SEQ_32654_PYLH01007518_1_10	X	0	1	1	0	1	1	1	0	0	1	0	1	1	1	0	0	1	1	11	0.611111
S2657_SEQ_2657_PYLH01000602_1_1	X	1	0	1	0	1	1	1	0	0	1	0	1	1	0	0	1	1	1	11	0.611111
S2669_SEQ_2669_PYLH01000606_1_1	X	0	1	1	0	1	1	1	0	0	1	0	1	1	1	0	0	1	1	11	0.611111
S2671_SEQ_2671_PYLH01000608_1_1	X	1	0	1	0	1	1	1	0	0	1	0	1	1	1	0	0	1	1	11	0.611111
S2681_SEQ_12681_PYLH01002459_1_4	X	0	1	1	0	1	1	1	0	0	1	0	1	1	1	X	X	1	1	11	0.611111
S2681_SEQ_32681_PYLH01007525_1_2	X	0	1	1	0	1	1	1	0	0	1	0	1	1	1	0	0	1	1	11	0.611111
S2711_SEQ_2711_PYLH01000620_1_1	X	0	1	1	0	1	1	1	0	0	1	0	1	1	1	0	0	1	1	11	0.611111
S2713_SEQ_22713_PYLH01004860_1_13	X	0	1	1	0	1	1	1	0	0	1	0	1	1	1	X	X	1	1	11	0.611111
S2713_SEQ_32713_PYLH01007536_1_2	X	0	1	1	0	1	1	1	0	0	1	0	1	1	1	0	0	1	1	11	0.611111
S2721_SEQ_2721_PYLH01000625_1_1	X	0	1	1	0	1	1	1	0	0	1	0	1	1	1	0	0	1	1	11	0.611111
S2730_SEQ_22730_PYLH01004861_1_9	X	1	0	1	0	1	1	1	0	0	1	0	1	1	1	X	X	1	1	11	0.611111
S2732_SEQ_2732_PYLH01000630_1_1	X	0	1	1	0	1	1	1	0	0	1	0	1	1	1	0	0	1	1	11	0.611111
S2737_SEQ_32737_PYLH01007542_1_1	X	0	1	1	0	1	1	1	0	0	1	0	1	1	1	0	0	1	1	11	0.611111
S2740_SEQ_2740_PYLH01000633_1_1	X	0	1	1	0	1	1	1	0	0	1	0	1	1	1	0	0	1	1	11	0.611111
S2755_SEQ_32755_PYLH01007546_1_5	X	0	1	1	0	1	1	1	0	0	1	0	1	1	1	0	0	1	1	11	0.611111
S2760_SEQ_22760_PYLH01004866_1_11	X	1	0	1	0	1	1	1	0	0	1	0	1	1	1	X	X	1	1	11	0.611111
S2766_SEQ_2766_PYLH01000640_1_3	X	1	1	1	0	1	1	1	0	0	1	0	1	1	0	0	0	1	1	11	0.611111
S2772_SEQ_22772_PYLH01004869_1_2	X	0	1	1	0	1	1	1	0	0	1	0	1	1	1	X	X	1	1	11	0.611111
S2792_SEQ_12792_PYLH01002483_1_4	X	1	0	1	0	1	1	1	0	0	1	0	1	1	1	X	X	1	1	11	0.611111
S2800_SEQ_12800_PYLH01002486_1_1	X	1	0	1	0	1	1	1	0	0	1	0	1	1	1	X	X	1	1	11	0.611111
S2806_SEQ_12806_PYLH01002486_1_7	X	1	0	1	0	1	1	1	0	0	1	0	1	1	1	X	X	1	1	11	0.611111
S2814_SEQ_12814_PYLH01002487_1_7	X	1	0	1	0	1	1	1	0	0	1	0	1	1	1	X	X	1	1	11	0.611111
S2830_SEQ_32830_PYLH01007573_1_2	X	0	1	1	0	1	1	1	0	0	1	0	1	1	1	0	0	1	1	11	0.611111
S2849_SEQ_22849_PYLH01004895_1_1	X	0	1	1	0	1	1	1	0	0	1	0	1	1	1	X	X	1	1	11	0.611111
S285_SEQ_20285_PYLH01004039_1_2	X	0	1	1	0	1	1	1	0	0	1	0	1	1	1	X	X	1	1	11	0.611111
S2852_SEQ_22852_PYLH01004898_1_1	X	0	1	1	0	1	1	1	0	0	1	0	1	1	1	X	X	1	1	11	0.611111
S2852_SEQ_2852_PYLH01000663_1_1	X	0	1	1	0	1	1	1	0	0	1	0	1	1	1	0	0	1	1	11	0.611111
S2854_SEQ_2854_PYLH01000664_1_1	X	0	1	1	0	1	1	1	0	0	1	0	1	1	1	0	0	1	1	11	0.611111
S2866_SEQ_32866_PYLH01007584_1_2	X	0	1	1	0	1	1	1	0	0	1	0	1	1	1	0	0	1	1	11	0.611111
S2868_SEQ_12868_PYLH01002495_1_1	X	1	0	1	0	1	1	1	0	0	1	0	1	1	1	X	X	1	1	11	0.611111
S2868_SEQ_22868_PYLH01004906_1_1	X	0	1	1	0	1	1	1	0	0	1	0	1	1	1	X	X	1	1	11	0.611111
S2868_SEQ_32868_PYLH01007585_1_1	X	0	1	1	0	1	1	1	0	0	1	0	1	1	1	0	0	1	1	11	0.611111
S2879_SEQ_12879_PYLH01002496_1_5	X	1	0	1	0	1	1	1	0	0	1	0	1	1	1	X	X	1	1	11	0.611111
S2880_SEQ_12880_PYLH01002496_1_6	X	0	1	1	0	1	1	1	0	0	1	0	1	1	1	X	X	1	1	11	0.611111
S2886_SEQ_2886_PYLH01000671_1_1	X	0	1	1	0	1	1	1	0	0	1	0	1	1	1	0	1	0	1	11	0.611111
S2896_SEQ_32896_PYLH01007594_1_2	X	0	0	1	1	1	1	1	0	0	1	0	1	1	1	0	0	1	1	11	0.611111
S29_SEQ_20029_PYLH01003959_1_5	X	0	1	1	0	1	1	1	0	0	1	0	1	1	1	X	X	1	1	11	0.611111
S2907_SEQ_32907_PYLH01007596_1_9	X	1	0	1	0	1	1	1	0	0	1	0	1	1	1	0	0	1	1	11	0.611111
S2911_SEQ_22911_PYLH01004918_1_3	X	0	1	1	0	1	1	1	0	0	1	0	1	1	1	X	X	1	1	11	0.611111
S2914_SEQ_2914_PYLH01000677_1_1	X	0	1	1	0	1	1	1	0	0	1	0	1	1	0	0	1	1	1	11	0.611111
S292_SEQ_30292_PYLH01006901_1_2	X	0	1	1	0	1	1	1	0	0	1	0	1	1	1	0	0	1	1	11	0.611111
S2923_SEQ_12923_PYLH01002507_1_5	X	0	1	1	0	1	1	1	0	0	1	0	1	1	1	X	X	1	1	11	0.611111
S2928_SEQ_22928_PYLH01004919_1_12	X	1	0	1	0	1	1	1	0	0	1	0	1	1	1	X	X	1	1	11	0.611111
S2930_SEQ_2930_PYLH01000682_1_2	X	0	1	1	0	1	1	1	0	0	1	0	1	1	1	0	0	1	1	11	0.611111
S2931_SEQ_2931_PYLH01000682_1_3	X	0	1	1	0	1	1	1	0	0	1	0	1	1	1	0	0	1	1	11	0.611111
S2949_SEQ_32949_PYLH01007609_1_1	X	0	1	1	0	1	1	1	0	0	1	0	1	1	1	0	0	1	1	11	0.611111
S2956_SEQ_32956_PYLH01007610_1_3	X	0	1	1	0	1	1	1	0	0	1	0	1	1	1	0	0	1	1	11	0.611111
S2958_SEQ_12958_PYLH01002514_1_7	X	0	1	1	0	1	1	1	0	0	1	0	1	1	1	X	X	1	1	11	0.611111
S2964_SEQ_32964_PYLH01007613_1_3	X	0	1	1	0	1	1	1	0	0	1	0	1	1	1	0	0	1	1	11	0.611111
S2968_SEQ_2968_PYLH01000695_1_1	X	0	1	1	0	1	1	1	0	0	1	0	1	1	1	0	0	1	1	11	0.611111
S2971_SEQ_22971_PYLH01004928_1_4	X	1	1	1	0	1	0.5	1	0	0	1	0	1	1	0.5	X	X	1	1	11	0.611111
S2973_SEQ_12973_PYLH01002515_1_15	X	0	1	1	0	1	1	1	0	0	1	0	1	1	1	X	X	1	1	11	0.611111
S2973_SEQ_32973_PYLH01007614_1_7	X	0	0	1	1	1	1	1	0	0	1	0	1	1	1	0	0	1	1	11	0.611111
S2976_SEQ_12976_PYLH01002515_1_18	X	1	0	1	1	1	0.5	1	0	0	1	0	1	1	0.5	X	X	1	1	11	0.611111
S2985_SEQ_32985_PYLH01007620_1_1	X	0	1	1	0	1	1	1	0	0	1	0	1	1	1	0	0	1	1	11	0.611111
S2987_SEQ_32987_PYLH01007620_1_3	X	0	1	1	0	1	1	1	0	0	1	0	1	1	1	0	0	1	1	11	0.611111
S2993_SEQ_12993_PYLH01002515_1_35	X	0	1	1	0	1	1	1	0	0	1	0	1	1	1	X	X	1	1	11	0.611111
S2999_SEQ_12999_PYLH01002515_1_41	X	0	1	1	0	1	1	1	0	0	1	0	1	1	1	X	X	1	1	11	0.611111
S3002_SEQ_13002_PYLH01002517_1_1	X	0	1	1	0	1	1	1	0	0	1	0	1	1	1	X	X	1	1	11	0.611111
S301_SEQ_30301_PYLH01006901_1_11	X	0	1	1	0	1	1	1	0	0	1	0	1	1	1	0	0	1	1	11	0.611111
S3010_SEQ_33010_PYLH01007629_1_1	X	0	1	1	0	1	1	1	0	0	1	0	1	1	1	0	0	1	1	11	0.611111
S3022_SEQ_13022_PYLH01002519_1_7	X	0	1	1	0	1	1	1	0	0	1	0	1	1	1	X	X	1	1	11	0.611111
S3023_SEQ_3023_PYLH01000708_1_1	X	1	0	1	0	1	1	1	0	0	1	0	1	1	1	0	0	1	1	11	0.611111
S3027_SEQ_13027_PYLH01002519_1_12	X	0	1	1	0	1	1	1	0	0	1	0	1	1	1	X	X	1	1	11	0.611111
S3027_SEQ_33027_PYLH01007632_1_2	X	0	1	1	0	1	1	1	0	0	1	0	1	1	1	0	0	1	1	11	0.611111
S3028_SEQ_13028_PYLH01002520_1_1	X	0	1	1	0	1	1	1	0	0	1	0	1	1	1	X	X	1	1	11	0.611111
S3039_SEQ_13039_PYLH01002523_1_3	X	1	1	1	0	1	1	1	0	0	1	0	1	1	0	X	X	1	1	11	0.611111
S305_SEQ_20305_PYLH01004044_1_2	X	0	1	1	0	1	1	1	0	0	1	0	1	1	1	X	X	1	1	11	0.611111
S3055_SEQ_3055_PYLH01000708_1_33	X	0	1	1	0	1	1	1	0	0	1	0	1	1	1	0	0	1	1	11	0.611111
S3057_SEQ_3057_PYLH01000708_1_35	X	0	1	1	1	1	0.5	1	0	0	1	0	1	1	0.5	0	0	1	1	11	0.611111
S306_SEQ_306_PYLH01000051_1_3	X	0	1	1	0	1	1	1	0	0	1	0	1	1	1	0	0	1	1	11	0.611111
S3063_SEQ_33063_PYLH01007646_1_5	X	0	1	1	0	1	1	1	0	0	1	0	1	1	1	0	0	1	1	11	0.611111
S3072_SEQ_33072_PYLH01007649_1_2	X	0	1	1	0	1	1	1	0	0	1	0	1	1	1	0	0	1	1	11	0.611111
S3082_SEQ_33082_PYLH01007653_1_1	X	0	1	1	0	1	1	1	0	0	1	0	1	1	1	0	0	1	1	11	0.611111
S3087_SEQ_3087_PYLH01000714_1_7	X	0	1	1	0	1	1	1	0	0	1	0	1	1	1	0	0	1	1	11	0.611111
S3088_SEQ_33088_PYLH01007656_1_2	X	1	0	1	0	1	1	1	0	0	1	0	1	1	1	0	0	1	1	11	0.611111
S31_SEQ_31_PYLH01000001_1_32	X	1	0	1	0	1	1	1	0	0	1	0	1	1	1	0	0	1	1	11	0.611111
S3104_SEQ_13104_PYLH01002536_1_6	X	1	0	1	0	1	1	1	0	0	1	0	1	1	1	X	X	1	1	11	0.611111
S3109_SEQ_3109_PYLH01000717_1_2	X	1	0	1	0	1	1	1	0	0	1	0	1	1	1	0	0	1	1	11	0.611111
S3113_SEQ_33113_PYLH01007665_1_6	X	0	1	1	0	1	1	1	0	0	1	0	1	1	1	0	0	1	1	11	0.611111
S3115_SEQ_13115_PYLH01002537_1_10	X	0	1	1	0	1	1	1	0	0	1	0	1	1	1	X	X	1	1	11	0.611111
S3119_SEQ_13119_PYLH01002538_1_1	X	0	1	1	0	1	1	1	0	0	1	0	1	1	1	X	X	1	1	11	0.611111
S3119_SEQ_3119_PYLH01000722_1_1	X	0	1	1	0	1	1	1	0	0	1	0	1	1	1	0	0	1	1	11	0.611111
S3124_SEQ_33124_PYLH01007667_1_2	X	1	1	1	0	1	0.5	1	0	0	1	0	1	1	0.5	0	0	1	1	11	0.611111
S3134_SEQ_3134_PYLH01000726_1_7	X	0	1	1	0	1	1	1	0	0	1	0	1	1	1	0	0	1	1	11	0.611111
S3136_SEQ_13136_PYLH01002542_1_1	X	0	1	1	0	1	1	1	0	0	1	0	1	1	1	X	X	1	1	11	0.611111
S314_SEQ_314_PYLH01000054_1_2	X	1	0	1	0	1	1	1	0	0	1	0	1	1	1	0	0	1	1	11	0.611111
S3141_SEQ_13141_PYLH01002542_1_6	X	1	0	1	0	1	1	1	0	0	1	0	1	1	1	X	X	1	1	11	0.611111
S3149_SEQ_33149_PYLH01007678_1_3	X	0	1	1	0	1	1	1	0	0	1	0	1	1	1	0	0	1	1	11	0.611111
S3150_SEQ_33150_PYLH01007678_1_4	X	0	1	1	0	1	1	1	0	0	1	0	1	1	1	0	0	1	1	11	0.611111
S3152_SEQ_13152_PYLH01002544_1_4	X	1	0	1	0	1	1	1	0	0	1	0	1	1	1	X	X	1	1	11	0.611111
S3161_SEQ_23161_PYLH01005007_1_3	X	1	0	1	1	1	0.5	1	0	0	1	0	1	1	0.5	X	X	1	1	11	0.611111
S3164_SEQ_3164_PYLH01000727_1_2	X	1	1	1	0	1	0.5	1	0	0	1	0	1	1	0.5	0	0	1	1	11	0.611111
S3167_SEQ_13167_PYLH01002547_1_1	X	0	1	1	0	1	1	1	0	0	1	0	1	1	1	X	X	1	1	11	0.611111
S3187_SEQ_3187_PYLH01000735_1_1	X	0	1	1	0	1	1	1	0	0	1	0	1	1	1	0	0	1	1	11	0.611111
S3195_SEQ_23195_PYLH01005021_1_1	X	0	1	1	0	1	1	1	0	0	1	0	1	1	1	X	X	1	1	11	0.611111
S3197_SEQ_23197_PYLH01005022_1_2	X	0	1	1	0	1	1	1	0	0	1	0	1	1	1	X	X	1	1	11	0.611111
S32_SEQ_20032_PYLH01003960_1_3	X	0	1	1	0	1	1	1	0	0	1	0	1	1	1	X	X	1	1	11	0.611111
S3205_SEQ_3205_PYLH01000742_1_2	X	1	0	1	0	1	1	1	0	0	1	0	1	1	1	0	0	1	1	11	0.611111
S3210_SEQ_3210_PYLH01000742_1_7	X	1	0	1	0	1	1	1	0	0	1	0	1	1	1	0	0	1	1	11	0.611111
S3222_SEQ_23222_PYLH01005029_1_2	X	0	1	1	0	1	1	1	0	0	1	0	1	1	1	X	X	1	1	11	0.611111
S3229_SEQ_23229_PYLH01005032_1_2	X	0	1	1	0	1	1	1	0	0	1	0	1	1	1	X	X	1	1	11	0.611111
S323_SEQ_10323_PYLH01002063_1_1	X	0	1	1	0	1	1	1	0	0	1	0	1	1	1	X	X	1	1	11	0.611111
S3234_SEQ_3234_PYLH01000752_1_1	X	0	1	1	0	1	1	1	0	0	1	0	1	1	1	0	1	0	1	11	0.611111
S3242_SEQ_13242_PYLH01002558_1_3	X	0	1	1	0	1	1	1	0	0	1	0	1	1	1	X	X	1	1	11	0.611111
S3249_SEQ_13249_PYLH01002558_1_10	X	1	1	1	0	1	1	1	0	0	1	0	1	1	1	X	X	0	1	11	0.611111
S3255_SEQ_13255_PYLH01002559_1_3	X	1	0	1	0	1	1	1	0	0	1	0	1	1	1	X	X	1	1	11	0.611111
S3256_SEQ_23256_PYLH01005040_1_3	X	1	1	1	0	1	1	1	0	0	1	0	1	1	1	X	X	1	0	11	0.611111
S3268_SEQ_23268_PYLH01005043_1_1	X	0	1	1	0	1	1	1	0	0	1	0	1	1	1	X	X	1	1	11	0.611111
S3269_SEQ_23269_PYLH01005044_1_1	X	0	1	1	0	1	1	1	0	0	1	0	1	1	1	X	X	1	1	11	0.611111
S327_SEQ_20327_PYLH01004049_1_2	X	0	1	1	0	1	1	1	0	0	1	0	1	1	1	X	X	1	1	11	0.611111
S3272_SEQ_3272_PYLH01000759_1_18	X	0	1	1	0	1	1	1	0	0	1	0	1	1	1	0	0	1	1	11	0.611111
S3273_SEQ_13273_PYLH01002564_1_3	X	1	1	1	0	1	0.5	1	0	0	1	0	1	1	0.5	X	X	1	1	11	0.611111
S3275_SEQ_13275_PYLH01002565_1_2	X	0	1	1	0	1	1	1	0	0	1	0	1	1	1	X	X	1	1	11	0.611111
S328_SEQ_20328_PYLH01004049_1_3	X	1	1	1	1	1	0.5	0	0	0	1	0	1	1	0.5	X	X	1	1	11	0.611111
S328_SEQ_328_PYLH01000060_1_1	X	1	1	1	0	1	1	1	0	0	1	0	1	1	0	0	0	1	1	11	0.611111
S3285_SEQ_3285_PYLH01000763_1_1	X	0	1	1	0	1	1	1	0	0	1	0	1	1	1	0	0	1	1	11	0.611111
S3287_SEQ_23287_PYLH01005046_1_2	X	0	1	1	0	1	1	1	0	0	1	0	1	1	1	X	X	1	1	11	0.611111
S3291_SEQ_33291_PYLH01007715_1_2	X	0	1	1	0	1	1	1	0	0	1	0	1	1	1	0	0	1	1	11	0.611111
S3301_SEQ_13301_PYLH01002569_1_2	X	0	1	1	0	1	1	1	0	0	1	0	1	1	1	X	X	1	1	11	0.611111
S3302_SEQ_13302_PYLH01002569_1_3	X	0	1	1	0	1	1	1	0	0	1	0	1	1	1	X	X	1	1	11	0.611111
S3310_SEQ_33310_PYLH01007716_1_8	X	0	1	1	0	1	1	1	0	0	1	0	1	1	1	0	0	1	1	11	0.611111
S3313_SEQ_13313_PYLH01002569_1_14	X	0	1	1	0	1	1	1	0	0	1	0	1	1	1	X	X	1	1	11	0.611111
S3314_SEQ_13314_PYLH01002569_1_15	X	1	0	1	0	1	1	1	0	0	1	0	1	1	1	X	X	1	1	11	0.611111
S3316_SEQ_33316_PYLH01007718_1_3	X	0	1	1	0	1	1	1	0	0	1	0	1	1	1	0	0	1	1	11	0.611111
S332_SEQ_20332_PYLH01004050_1_1	X	0	1	1	0	1	1	1	0	0	1	0	1	1	1	X	X	1	1	11	0.611111
S332_SEQ_332_PYLH01000060_1_5	X	1	0	1	0	1	1	1	0	0	1	0	1	1	1	0	0	1	1	11	0.611111
S3322_SEQ_13322_PYLH01002571_1_1	X	1	1	1	0	1	1	1	0	0	1	0	1	1	0	X	X	1	1	11	0.611111
S3328_SEQ_23328_PYLH01005058_1_1	X	0	1	1	0	1	1	1	0	0	1	0	1	1	1	X	X	1	1	11	0.611111
S3335_SEQ_13335_PYLH01002575_1_2	X	1	0	1	1	1	0.5	1	0	0	1	0	1	1	0.5	X	X	1	1	11	0.611111
S3338_SEQ_3338_PYLH01000769_1_8	X	0	1	1	0	1	1	1	0	0	1	0	1	1	1	0	0	1	1	11	0.611111
S3339_SEQ_33339_PYLH01007721_1_8	X	0	1	1	0	1	1	1	0	0	1	0	1	1	1	0	0	1	1	11	0.611111
S335_SEQ_30335_PYLH01006908_1_9	X	0	1	1	0	1	1	1	0	0	1	0	1	1	1	0	0	1	1	11	0.611111
S335_SEQ_335_PYLH01000061_1_3	X	0	1	1	0	1	1	1	0	0	1	0	1	1	1	0	0	1	1	11	0.611111
S3352_SEQ_3352_PYLH01000769_1_22	X	0	1	1	0	1	1	1	0	0	1	0	1	1	1	0	0	1	1	11	0.611111
S3353_SEQ_3353_PYLH01000769_1_23	X	0	1	1	0	1	1	1	0	0	1	0	1	1	1	0	0	1	1	11	0.611111
S3357_SEQ_13357_PYLH01002579_1_6	X	1	0	1	0	1	1	1	0	0	1	0	1	1	1	X	X	1	1	11	0.611111
S3364_SEQ_33364_PYLH01007725_1_11	X	0	1	1	0	1	1	1	0	0	1	0	1	1	1	0	0	1	1	11	0.611111
S3368_SEQ_33368_PYLH01007726_1_1	X	0	1	1	0	1	1	1	0	0	1	0	1	1	1	0	0	1	1	11	0.611111
S337_SEQ_10337_PYLH01002066_1_4	X	0	1	1	0	1	1	1	0	0	1	0	1	1	1	X	X	1	1	11	0.611111
S3377_SEQ_13377_PYLH01002583_1_11	X	1	1	1	0	1	1	1	0	0	1	0	1	1	0	X	X	1	1	11	0.611111
S3387_SEQ_33387_PYLH01007729_1_16	X	0	1	1	0	1	1	1	0	0	1	0	1	1	1	0	0	1	1	11	0.611111
S3388_SEQ_23388_PYLH01005073_1_3	X	0	1	1	0	1	1	1	0	0	1	0	1	1	1	X	X	1	1	11	0.611111
S339_SEQ_339_PYLH01000062_1_3	X	0	1	1	1	1	1	1	0	0	1	0	1	1	0	0	0	1	1	11	0.611111
S3397_SEQ_13397_PYLH01002589_1_1	X	1	0	1	0	1	1	1	0	0	1	0	1	1	1	X	X	1	1	11	0.611111
S3398_SEQ_33398_PYLH01007729_1_27	X	0	1	1	0	1	1	1	0	0	1	0	1	1	1	0	0	1	1	11	0.611111
S3408_SEQ_33408_PYLH01007731_1_7	X	0	1	1	0	1	1	1	0	0	1	0	1	1	1	0	0	1	1	11	0.611111
S3422_SEQ_33422_PYLH01007734_1_4	X	0	1	1	0	1	1	1	0	0	1	0	1	1	1	0	0	1	1	11	0.611111
S3424_SEQ_23424_PYLH01005083_1_2	X	0	1	1	0	1	1	1	0	0	1	0	1	1	1	X	X	1	1	11	0.611111
S3427_SEQ_3427_PYLH01000779_1_1	X	0	1	1	0	1	1	1	0	0	1	0	1	1	1	0	0	1	1	11	0.611111
S3429_SEQ_13429_PYLH01002591_1_9	X	0	1	1	0	1	1	1	0	0	1	0	1	1	1	X	X	1	1	11	0.611111
S343_SEQ_20343_PYLH01004055_1_1	X	0	1	1	0	1	1	1	0	0	1	0	1	1	1	X	X	1	1	11	0.611111
S3431_SEQ_13431_PYLH01002591_1_11	X	0	1	1	0	1	1	1	0	0	1	0	1	1	1	X	X	1	1	11	0.611111
S3435_SEQ_33435_PYLH01007735_1_1	X	1	1	1	0	1	1	1	0	0	1	0	1	1	0	0	0	1	1	11	0.611111
S3456_SEQ_3456_PYLH01000788_1_7	X	0	1	1	0	1	1	1	0	0	1	0	1	1	1	0	0	1	1	11	0.611111
S346_SEQ_10346_PYLH01002066_1_13	X	0	1	1	0	1	1	1	0	0	1	0	1	1	1	X	X	1	1	11	0.611111
S3464_SEQ_23464_PYLH01005096_1_1	X	0	1	1	0	1	1	1	0	0	1	0	1	1	1	X	X	1	1	11	0.611111
S3465_SEQ_3465_PYLH01000789_1_1	X	0	1	1	0	1	1	1	0	0	1	0	1	1	1	0	0	1	1	11	0.611111
S3466_SEQ_23466_PYLH01005096_1_3	X	0	1	1	0	1	1	1	0	0	1	0	1	1	1	X	X	1	1	11	0.611111
S3473_SEQ_13473_PYLH01002597_1_10	X	0	1	1	0	1	1	1	0	0	1	0	1	1	1	X	X	1	1	11	0.611111
S3478_SEQ_13478_PYLH01002598_1_4	X	0	1	1	0	1	1	1	0	0	1	0	1	1	1	X	X	1	1	11	0.611111
S3480_SEQ_23480_PYLH01005100_1_3	X	0	1	1	0	1	1	1	0	0	1	0	1	1	1	X	X	1	1	11	0.611111
S3482_SEQ_13482_PYLH01002598_1_8	X	1	1	1	0	0	1	1	0	0	1	0	1	1	1	X	X	1	1	11	0.611111
S3485_SEQ_13485_PYLH01002598_1_11	X	0	1	1	0	1	1	1	0	0	1	0	1	1	1	X	X	1	1	11	0.611111
S349_SEQ_349_PYLH01000065_1_2	X	0	1	1	0	1	1	1	0	0	1	0	1	1	1	0	0	1	1	11	0.611111
S3492_SEQ_13492_PYLH01002599_1_7	X	1	0	1	0	1	1	1	0	0	1	0	1	1	1	X	X	1	1	11	0.611111
S3494_SEQ_13494_PYLH01002599_1_9	X	0	1	1	0	1	1	1	0	0	1	0	1	1	1	X	X	1	1	11	0.611111
S3506_SEQ_13506_PYLH01002601_1_6	X	0	1	1	0	1	1	1	0	0	1	0	1	1	1	X	X	1	1	11	0.611111
S3509_SEQ_3509_PYLH01000796_1_21	X	0	1	1	0	1	1	1	0	0	1	0	1	1	1	0	0	1	1	11	0.611111
S351_SEQ_20351_PYLH01004057_1_1	X	0	1	1	0	1	1	1	0	0	1	0	1	1	1	X	X	1	1	11	0.611111
S3528_SEQ_23528_PYLH01005115_1_8	X	0	1	1	0	1	1	1	0	0	1	0	1	1	1	X	X	1	1	11	0.611111
S3530_SEQ_33530_PYLH01007741_1_25	X	0	1	1	0	1	1	1	0	0	1	0	1	1	1	0	0	1	1	11	0.611111
S3534_SEQ_13534_PYLH01002604_1_1	X	1	1	1	0	1	1	1	0	0	1	0	1	1	0	X	X	1	1	11	0.611111
S3536_SEQ_23536_PYLH01005115_1_16	X	1	1	1	0	1	0.5	1	0	0	1	0	1	1	0.5	X	X	1	1	11	0.611111
S3536_SEQ_3536_PYLH01000799_1_1	X	0	1	1	0	1	1	1	0	0	1	0	1	1	1	0	0	1	1	11	0.611111
S354_SEQ_354_PYLH01000066_1_4	X	0	1	1	0	1	1	1	0	0	1	0	1	1	0	0	1	1	1	11	0.611111
S3551_SEQ_23551_PYLH01005115_1_31	X	0	1	1	0	1	1	1	0	0	1	0	1	1	1	X	X	1	1	11	0.611111
S3553_SEQ_33553_PYLH01007745_1_3	X	0	1	1	0	1	1	1	0	0	1	0	1	1	1	0	0	1	1	11	0.611111
S3556_SEQ_23556_PYLH01005115_1_36	X	0	1	1	0	1	1	1	0	0	1	0	1	1	1	X	X	1	1	11	0.611111
S3559_SEQ_13559_PYLH01002610_1_3	X	1	0	1	1	1	0.5	1	0	0	1	0	1	1	0.5	X	X	1	1	11	0.611111
S356_SEQ_10356_PYLH01002066_1_23	X	0	0	1	1	1	1	1	0	0	1	0	1	1	1	X	X	1	1	11	0.611111
S356_SEQ_20356_PYLH01004058_1_2	X	0	1	1	0	1	1	1	0	0	1	0	1	1	1	X	X	1	1	11	0.611111
S3562_SEQ_3562_PYLH01000805_1_5	X	1	1	1	0	1	1	1	0	0	1	0	1	1	1	0	0	0	1	11	0.611111
S3577_SEQ_13577_PYLH01002615_1_1	X	1	0	1	0	1	1	1	0	0	1	0	1	1	1	X	X	1	1	11	0.611111
S3577_SEQ_23577_PYLH01005119_1_1	X	0	1	1	0	1	1	1	0	0	1	0	1	1	1	X	X	1	1	11	0.611111
S3578_SEQ_3578_PYLH01000807_1_1	X	0	1	1	0	1	1	1	0	0	1	0	1	1	1	0	0	1	1	11	0.611111
S3580_SEQ_23580_PYLH01005121_1_2	X	0	1	1	0	1	1	1	0	0	1	0	1	1	1	X	X	1	1	11	0.611111
S3582_SEQ_23582_PYLH01005121_1_4	X	1	0	1	1	1	0.5	1	0	0	1	0	1	1	0.5	X	X	1	1	11	0.611111
S3582_SEQ_3582_PYLH01000809_1_1	X	0	1	1	0	1	1	1	0	0	1	0	1	1	1	0	0	1	1	11	0.611111
S360_SEQ_30360_PYLH01006911_1_7	X	0	1	1	0	1	1	1	0	0	1	0	1	1	1	0	0	1	1	11	0.611111
S3600_SEQ_33600_PYLH01007754_1_3	X	0	1	1	0	1	1	1	0	0	1	0	1	1	1	0	0	1	1	11	0.611111
S3600_SEQ_3600_PYLH01000815_1_1	X	0	1	1	0	1	1	1	0	0	1	0	1	1	1	0	0	1	1	11	0.611111
S3605_SEQ_13605_PYLH01002620_1_8	X	0	1	1	1	1	0.5	1	0	0	1	0	1	1	0.5	X	X	1	1	11	0.611111
S3606_SEQ_3606_PYLH01000818_1_2	X	0	1	1	0	1	1	1	0	0	1	0	1	1	1	0	0	1	1	11	0.611111
S3608_SEQ_33608_PYLH01007754_1_11	X	0	1	1	0	1	1	1	0	0	1	0	1	1	1	0	0	1	1	11	0.611111
S3608_SEQ_3608_PYLH01000819_1_3	X	1	1	1	0	1	0.5	1	0	0	1	0	1	1	0.5	0	0	1	1	11	0.611111
S3611_SEQ_3611_PYLH01000821_1_2	X	0	1	1	0	1	1	1	0	0	1	0	1	1	1	0	0	1	1	11	0.611111
S3615_SEQ_33615_PYLH01007756_1_1	X	0	1	1	0	1	1	1	0	0	1	0	1	1	1	0	0	1	1	11	0.611111
S3616_SEQ_13616_PYLH01002622_1_2	X	1	0	1	0	1	1	1	0	0	1	0	1	1	1	X	X	1	1	11	0.611111
S3618_SEQ_3618_PYLH01000822_1_3	X	0	1	1	0	1	1	1	0	0	1	0	1	1	1	0	0	1	1	11	0.611111
S362_SEQ_362_PYLH01000068_1_3	X	1	1	1	0	1	0.5	1	0	0	1	0	1	1	0.5	0	0	1	1	11	0.611111
S3627_SEQ_3627_PYLH01000822_1_12	X	0	1	1	0	1	1	1	0	0	1	0	1	1	1	0	0	1	1	11	0.611111
S3628_SEQ_13628_PYLH01002622_1_14	X	0	1	1	0	1	1	1	0	0	1	0	1	1	1	X	X	1	1	11	0.611111
S363_SEQ_20363_PYLH01004059_1_4	X	1	0	1	0	1	1	1	0	0	1	0	1	1	1	X	X	1	1	11	0.611111
S3633_SEQ_13633_PYLH01002623_1_2	X	0	1	1	0	1	1	1	0	0	1	0	1	1	1	X	X	1	1	11	0.611111
S3634_SEQ_3634_PYLH01000822_1_19	X	0	1	1	0	1	1	1	0	0	1	0	1	1	1	0	0	1	1	11	0.611111
S3636_SEQ_13636_PYLH01002623_1_5	X	0	1	1	0	1	1	1	0	0	1	0	1	1	1	X	X	1	1	11	0.611111
S365_SEQ_30365_PYLH01006912_1_3	X	1	0	1	0	1	1	1	0	0	1	0	1	1	1	0	0	1	1	11	0.611111
S3652_SEQ_33652_PYLH01007758_1_2	X	0	1	1	0	1	1	1	0	0	1	0	1	1	1	0	0	1	1	11	0.611111
S3655_SEQ_23655_PYLH01005137_1_10	X	0	1	1	0	1	1	1	0	0	1	0	1	1	1	X	X	1	1	11	0.611111
S3656_SEQ_13656_PYLH01002631_1_1	X	1	0	1	0	1	1	1	0	0	1	0	1	1	1	X	X	1	1	11	0.611111
S3656_SEQ_23656_PYLH01005137_1_11	X	0	0	1	1	1	1	1	0	0	1	0	1	1	1	X	X	1	1	11	0.611111
S3657_SEQ_13657_PYLH01002631_1_2	X	0	1	1	0	1	1	1	0	0	1	0	1	1	1	X	X	1	1	11	0.611111
S3671_SEQ_3671_PYLH01000823_1_18	X	0	1	1	0	1	1	1	0	0	1	0	1	1	1	0	0	1	1	11	0.611111
S3676_SEQ_3676_PYLH01000823_1_23	X	0	1	1	0	1	1	1	0	0	1	0	1	1	1	0	0	1	1	11	0.611111
S3683_SEQ_13683_PYLH01002639_1_2	X	0	1	1	0	1	1	1	0	0	1	0	1	1	1	X	X	1	1	11	0.611111
S3688_SEQ_23688_PYLH01005146_1_1	X	0	1	1	0	1	1	1	0	0	1	0	1	1	1	X	X	1	1	11	0.611111
S3694_SEQ_3694_PYLH01000831_1_1	X	0	1	1	0	1	1	1	0	0	1	0	1	1	1	0	0	1	1	11	0.611111
S3697_SEQ_13697_PYLH01002640_1_12	X	0	1	1	0	1	1	1	0	0	1	0	1	1	1	X	X	1	1	11	0.611111
S3699_SEQ_3699_PYLH01000832_1_4	X	0	1	1	0	1	1	1	0	0	1	0	1	1	1	0	0	1	1	11	0.611111
S37_SEQ_20037_PYLH01003962_1_2	X	0	1	1	0	1	1	1	0	0	1	0	1	1	1	X	X	1	1	11	0.611111
S3700_SEQ_33700_PYLH01007764_1_9	X	1	0	1	0	1	1	1	0	0	1	0	1	1	1	0	0	1	1	11	0.611111
S3702_SEQ_13702_PYLH01002641_1_5	X	1	0	1	0	1	1	1	0	0	1	0	1	1	1	X	X	1	1	11	0.611111
S3704_SEQ_23704_PYLH01005150_1_1	X	1	0	1	1	1	1	1	0	0	1	0	1	1	0	X	X	1	1	11	0.611111
S3708_SEQ_13708_PYLH01002642_1_3	X	0	1	1	0	1	1	1	0	0	1	0	1	1	1	X	X	1	1	11	0.611111
S3708_SEQ_33708_PYLH01007765_1_3	X	0	1	1	0	1	1	1	0	0	1	0	1	1	1	0	0	1	1	11	0.611111
S371_SEQ_30371_PYLH01006912_1_9	X	1	1	1	0	1	1	1	0	0	1	0	1	1	0	0	0	1	1	11	0.611111
S3718_SEQ_13718_PYLH01002643_1_1	X	0	0	1	1	1	1	1	0	0	1	0	1	1	1	X	X	1	1	11	0.611111
S3718_SEQ_3718_PYLH01000838_1_1	X	0	1	1	0	1	1	1	0	0	1	0	1	1	1	0	0	1	1	11	0.611111
S3727_SEQ_3727_PYLH01000840_1_2	X	0	1	1	0	1	1	1	0	0	1	0	1	1	1	0	0	1	1	11	0.611111
S3733_SEQ_33733_PYLH01007767_1_22	X	0	1	1	0	1	1	1	0	0	1	0	1	1	1	0	0	1	1	11	0.611111
S3734_SEQ_13734_PYLH01002645_1_3	X	0	1	1	0	1	1	1	0	0	1	0	1	1	1	X	X	1	1	11	0.611111
S3735_SEQ_33735_PYLH01007768_1_1	X	1	1	1	0	1	1	1	0	0	1	0	1	1	0	0	0	1	1	11	0.611111
S3736_SEQ_33736_PYLH01007768_1_2	X	1	0	1	0	1	1	1	0	0	1	0	1	1	1	0	0	1	1	11	0.611111
S3737_SEQ_3737_PYLH01000840_1_12	X	0	1	1	0	1	1	1	0	0	1	0	1	1	1	0	0	1	1	11	0.611111
S3739_SEQ_33739_PYLH01007768_1_5	X	0	1	1	0	1	1	1	0	0	1	0	1	1	1	0	0	1	1	11	0.611111
S3744_SEQ_23744_PYLH01005168_1_2	X	1	0	1	0	1	1	1	0	0	1	0	1	1	1	X	X	1	1	11	0.611111
S3757_SEQ_33757_PYLH01007771_1_4	X	0	1	1	0	1	1	1	0	0	1	0	1	1	1	0	0	1	1	11	0.611111
S376_SEQ_30376_PYLH01006912_1_14	X	0	1	1	0	1	1	1	0	0	1	0	1	1	1	0	0	1	1	11	0.611111
S376_SEQ_376_PYLH01000072_1_6	X	0	1	1	0	1	1	1	0	0	1	0	1	1	1	0	0	1	1	11	0.611111
S3766_SEQ_23766_PYLH01005175_1_1	X	0	1	1	0	1	1	1	0	0	1	0	1	1	1	X	X	1	1	11	0.611111
S3767_SEQ_23767_PYLH01005175_1_2	X	0	1	1	0	1	1	1	0	0	1	0	1	1	1	X	X	1	1	11	0.611111
S3769_SEQ_23769_PYLH01005176_1_2	X	0	1	1	0	1	1	1	0	0	1	0	1	1	1	X	X	1	1	11	0.611111
S3772_SEQ_13772_PYLH01002652_1_1	X	0	1	1	0	1	1	1	0	0	1	0	1	1	1	X	X	1	1	11	0.611111
S3782_SEQ_33782_PYLH01007773_1_6	X	0	1	1	0	1	1	1	0	0	1	0	1	1	1	0	0	1	1	11	0.611111
S3783_SEQ_23783_PYLH01005179_1_3	X	0	1	1	0	1	1	1	0	0	1	0	1	1	1	X	X	1	1	11	0.611111
S3786_SEQ_23786_PYLH01005179_1_6	X	0	1	1	0	1	1	1	0	0	1	0	1	1	1	X	X	1	1	11	0.611111
S3789_SEQ_23789_PYLH01005179_1_9	X	0	1	1	0	1	1	1	0	0	1	0	1	1	1	X	X	1	1	11	0.611111
S379_SEQ_10379_PYLH01002068_1_12	X	0	1	1	0	1	1	1	0	0	1	0	1	1	1	X	X	1	1	11	0.611111
S379_SEQ_20379_PYLH01004064_1_2	X	1	0	1	0	1	1	1	0	0	1	0	1	1	1	X	X	1	1	11	0.611111
S3797_SEQ_23797_PYLH01005182_1_2	X	1	1	1	1	0	0.5	1	0	0	1	0	1	1	0.5	X	X	1	1	11	0.611111
S3803_SEQ_13803_PYLH01002658_1_7	X	0	1	1	0	1	1	1	0	0	1	0	1	1	1	X	X	1	1	11	0.611111
S381_SEQ_381_PYLH01000073_1_3	X	1	1	1	0	1	1	1	0	0	1	0	1	1	0	0	0	1	1	11	0.611111
S3812_SEQ_3812_PYLH01000859_1_13	X	0	1	1	0	1	1	1	0	0	1	0	1	1	1	0	0	1	1	11	0.611111
S3817_SEQ_13817_PYLH01002661_1_4	X	0	1	1	0	1	1	1	0	0	1	0	1	1	1	X	X	1	1	11	0.611111
S3817_SEQ_23817_PYLH01005185_1_10	X	0	1	1	0	1	1	1	0	0	1	0	1	1	1	X	X	1	1	11	0.611111
S3817_SEQ_3817_PYLH01000859_1_18	X	0	1	1	0	1	1	1	0	0	1	0	1	1	1	0	0	1	1	11	0.611111
S3824_SEQ_33824_PYLH01007781_1_7	X	1	0	1	0	1	1	1	0	0	1	0	1	1	1	0	0	1	1	11	0.611111
S3825_SEQ_33825_PYLH01007781_1_8	X	1	0	1	0	1	1	1	0	0	1	0	1	1	1	0	0	1	1	11	0.611111
S3835_SEQ_13835_PYLH01002663_1_7	X	0	1	1	0	1	1	1	0	0	1	0	1	1	1	X	X	1	1	11	0.611111
S3839_SEQ_23839_PYLH01005193_1_1	X	0	1	1	0	1	1	1	0	0	1	0	1	1	1	X	X	1	1	11	0.611111
S3841_SEQ_23841_PYLH01005195_1_1	X	0	1	1	0	1	1	1	0	0	1	0	1	1	1	X	X	1	1	11	0.611111
S3849_SEQ_23849_PYLH01005198_1_3	X	1	0	1	0	1	1	1	0	0	1	0	1	1	1	X	X	1	1	11	0.611111
S3850_SEQ_23850_PYLH01005199_1_1	X	0	1	1	0	1	1	1	0	0	1	0	1	1	1	X	X	1	1	11	0.611111
S3865_SEQ_13865_PYLH01002666_1_6	X	0	1	1	0	1	1	1	0	0	1	0	1	1	1	X	X	1	1	11	0.611111
S3875_SEQ_13875_PYLH01002668_1_6	X	0	1	1	0	1	1	1	0	0	1	0	1	1	1	X	X	1	1	11	0.611111
S3883_SEQ_33883_PYLH01007793_1_4	X	0	1	1	0	1	1	1	0	0	1	0	1	1	1	0	0	1	1	11	0.611111
S3894_SEQ_13894_PYLH01002670_1_8	X	0	1	1	0	1	1	1	0	0	1	0	1	1	1	X	X	1	1	11	0.611111
S3901_SEQ_3901_PYLH01000876_1_1	X	1	0	1	0	1	1	1	0	0	1	0	1	1	1	0	0	1	1	11	0.611111
S3902_SEQ_33902_PYLH01007794_1_15	X	0	1	1	0	1	1	1	0	0	1	0	1	1	1	0	0	1	1	11	0.611111
S3903_SEQ_33903_PYLH01007794_1_16	X	0	1	1	0	1	1	1	0	0	1	0	1	1	1	0	0	1	1	11	0.611111
S3906_SEQ_3906_PYLH01000878_1_1	X	0	1	1	0	1	1	1	0	0	1	0	1	1	1	0	0	1	1	11	0.611111
S3910_SEQ_13910_PYLH01002672_1_2	X	0	1	1	0	1	1	1	0	0	1	0	1	1	1	X	X	1	1	11	0.611111
S3911_SEQ_13911_PYLH01002672_1_3	X	0	1	1	0	1	1	1	0	0	1	0	1	1	1	X	X	1	1	11	0.611111
S3915_SEQ_3915_PYLH01000878_1_10	X	0	1	1	0	1	1	1	0	0	1	0	1	1	1	0	0	1	1	11	0.611111
S3916_SEQ_13916_PYLH01002674_1_3	X	1	0	1	0	1	1	1	0	0	1	0	1	1	1	X	X	1	1	11	0.611111
S3917_SEQ_3917_PYLH01000878_1_12	X	0	1	1	0	1	1	1	0	0	1	0	1	1	1	0	0	1	1	11	0.611111
S3919_SEQ_3919_PYLH01000878_1_14	X	0	1	1	0	1	1	1	0	0	1	0	1	1	1	0	0	1	1	11	0.611111
S3924_SEQ_33924_PYLH01007798_1_5	X	0	1	1	0	1	1	1	0	0	1	0	1	1	1	0	0	1	1	11	0.611111
S3929_SEQ_23929_PYLH01005219_1_4	X	0	1	1	0	1	1	1	0	0	1	0	1	1	1	X	X	1	1	11	0.611111
S393_SEQ_10393_PYLH01002069_1_8	X	0	1	1	0	1	1	1	0	0	1	0	1	1	1	X	X	1	1	11	0.611111
S393_SEQ_20393_PYLH01004067_1_2	X	0	1	1	0	1	1	1	0	0	1	0	1	1	1	X	X	1	1	11	0.611111
S3930_SEQ_23930_PYLH01005219_1_5	X	0	1	1	0	1	1	1	0	0	1	0	1	1	1	X	X	1	1	11	0.611111
S3930_SEQ_3930_PYLH01000879_1_10	X	0	1	1	0	1	1	1	0	0	1	0	1	1	1	0	0	1	1	11	0.611111
S3933_SEQ_33933_PYLH01007799_1_5	X	0	1	1	0	1	1	1	0	0	1	0	1	1	1	0	0	1	1	11	0.611111
S3933_SEQ_3933_PYLH01000879_1_13	X	0	1	1	0	1	1	1	0	0	1	0	1	1	1	0	0	1	1	11	0.611111
S3939_SEQ_23939_PYLH01005223_1_2	X	0	1	1	0	1	1	1	0	0	1	0	1	1	1	X	X	1	1	11	0.611111
S3942_SEQ_3942_PYLH01000879_1_22	X	0	1	1	0	1	1	1	0	0	1	0	1	1	1	0	0	1	1	11	0.611111
S3951_SEQ_23951_PYLH01005223_1_14	X	0	1	1	0	1	1	1	0	0	1	0	1	1	1	X	X	1	1	11	0.611111
S3953_SEQ_13953_PYLH01002682_1_11	X	0	1	1	0	1	1	1	0	0	1	0	1	1	1	X	X	1	1	11	0.611111
S3953_SEQ_23953_PYLH01005223_1_16	X	1	0	1	0	1	1	1	0	0	1	0	1	1	1	X	X	1	1	11	0.611111
S3953_SEQ_3953_PYLH01000880_1_1	X	1	0	1	0	1	1	1	0	0	1	0	1	1	1	0	0	1	1	11	0.611111
S3957_SEQ_33957_PYLH01007803_1_6	X	0	1	1	0	1	1	1	0	0	1	0	1	1	1	0	0	1	1	11	0.611111
S3960_SEQ_23960_PYLH01005223_1_23	X	0	1	1	0	1	1	1	0	0	1	0	1	1	1	X	X	1	1	11	0.611111
S3962_SEQ_13962_PYLH01002684_1_5	X	0	1	1	0	1	1	1	0	0	1	0	1	1	1	X	X	1	1	11	0.611111
S3964_SEQ_13964_PYLH01002684_1_7	X	0	1	1	0	1	1	1	0	0	1	0	1	1	1	X	X	1	1	11	0.611111
S3966_SEQ_33966_PYLH01007803_1_15	X	0	1	1	0	1	1	1	0	0	1	0	1	1	1	0	0	1	1	11	0.611111
S3968_SEQ_13968_PYLH01002684_1_11	X	0	1	1	0	1	1	1	0	0	1	0	1	1	1	X	X	1	1	11	0.611111
S397_SEQ_397_PYLH01000078_1_2	X	0	1	1	0	1	1	1	0	0	1	0	1	1	1	0	0	1	1	11	0.611111
S3972_SEQ_13972_PYLH01002685_1_4	X	0	1	1	0	1	1	1	0	0	1	0	1	1	1	X	X	1	1	11	0.611111
S3978_SEQ_13978_PYLH01002686_1_3	X	0	1	1	0	1	1	1	0	0	1	0	1	1	1	X	X	1	1	11	0.611111
S398_SEQ_10398_PYLH01002069_1_13	X	1	0	1	0	1	1	1	0	0	1	0	1	1	1	X	X	1	1	11	0.611111
S3982_SEQ_33982_PYLH01007806_1_2	X	0	1	1	0	1	1	1	0	0	1	0	1	1	1	0	0	1	1	11	0.611111
S3987_SEQ_13987_PYLH01002687_1_9	X	0	1	1	0	1	1	1	0	0	1	0	1	1	1	X	X	1	1	11	0.611111
S3987_SEQ_33987_PYLH01007807_1_4	X	1	0	1	0	1	1	1	0	0	1	0	1	1	1	0	0	1	1	11	0.611111
S3988_SEQ_3988_PYLH01000882_1_14	X	0	1	1	0	1	1	1	0	0	1	0	1	1	1	0	0	1	1	11	0.611111
S3993_SEQ_3993_PYLH01000883_1_1	X	0	1	1	0	1	1	1	0	0	1	0	1	1	1	0	0	1	1	11	0.611111
S3994_SEQ_23994_PYLH01005231_1_2	X	0	1	1	0	1	1	1	0	0	1	0	1	1	1	X	X	1	1	11	0.611111
S3999_SEQ_33999_PYLH01007807_1_16	X	0	1	1	0	1	1	1	0	0	1	0	1	1	1	0	0	1	1	11	0.611111
S4003_SEQ_4003_PYLH01000888_1_1	X	0	1	1	0	1	1	1	0	0	1	0	1	1	1	0	0	1	1	11	0.611111
S4005_SEQ_24005_PYLH01005235_1_2	X	0	1	1	0	1	1	1	0	0	1	0	1	1	1	X	X	1	1	11	0.611111
S4010_SEQ_34010_PYLH01007808_1_7	X	0	1	1	0	1	1	1	0	0	1	0	1	1	1	0	0	1	1	11	0.611111
S4010_SEQ_4010_PYLH01000890_1_5	X	1	0	1	0	1	1	1	0	0	1	0	1	1	0	0	1	1	1	11	0.611111
S4013_SEQ_34013_PYLH01007809_1_2	X	0	1	1	0	1	1	1	0	0	1	0	1	1	1	0	0	1	1	11	0.611111
S4015_SEQ_14015_PYLH01002690_1_6	X	1	0	1	0	1	1	1	0	0	1	0	1	1	1	X	X	1	1	11	0.611111
S4017_SEQ_34017_PYLH01007809_1_6	X	0	1	1	0	1	1	1	0	0	1	0	1	1	1	0	0	1	1	11	0.611111
S4019_SEQ_24019_PYLH01005239_1_2	X	0	1	1	0	1	1	1	0	0	1	0	1	1	1	X	X	1	1	11	0.611111
S4020_SEQ_34020_PYLH01007809_1_9	X	1	0	1	0	1	1	1	0	0	1	0	1	1	1	0	0	1	1	11	0.611111
S4025_SEQ_34025_PYLH01007811_1_2	X	0	1	1	0	1	1	1	0	0	1	0	1	1	1	0	0	1	1	11	0.611111
S404_SEQ_404_PYLH01000080_1_1	X	0	1	1	0	1	1	1	0	0	1	0	1	1	1	0	0	1	1	11	0.611111
S4047_SEQ_14047_PYLH01002693_1_11	X	0	1	1	0	1	1	1	0	0	1	0	1	1	1	X	X	1	1	11	0.611111
S405_SEQ_405_PYLH01000081_1_1	X	0	1	1	0	1	1	1	0	0	1	0	1	1	1	0	1	0	1	11	0.611111
S4054_SEQ_24054_PYLH01005250_1_2	X	0	1	1	0	1	1	1	0	0	1	0	1	1	1	X	X	1	1	11	0.611111
S4054_SEQ_4054_PYLH01000902_1_6	X	1	0	1	0	1	1	1	0	0	1	0	1	1	1	0	0	1	1	11	0.611111
S4055_SEQ_14055_PYLH01002694_1_5	X	1	1	1	0	1	1	1	0	0	1	0	1	1	1	X	X	1	0	11	0.611111
S406_SEQ_30406_PYLH01006922_1_10	X	0	1	1	0	1	1	1	0	0	1	0	1	1	1	0	0	1	1	11	0.611111
S4061_SEQ_34061_PYLH01007820_1_3	X	1	0	1	0	1	0.5	1	0	0	1	0	1	1	0.5	0	1	1	1	11	0.611111
S4064_SEQ_4064_PYLH01000902_1_16	X	0	1	1	0	1	1	1	0	0	1	0	1	1	1	0	0	1	1	11	0.611111
S4079_SEQ_4079_PYLH01000906_1_1	X	0	1	1	0	1	1	1	0	0	1	0	1	1	1	0	0	1	1	11	0.611111
S408_SEQ_10408_PYLH01002070_1_10	X	0	1	1	0	1	1	1	0	0	1	0	1	1	1	X	X	1	1	11	0.611111
S4082_SEQ_34082_PYLH01007824_1_2	X	0	1	1	0	1	1	1	0	0	1	0	1	1	1	0	0	1	1	11	0.611111
S4087_SEQ_14087_PYLH01002698_1_7	X	0	1	1	0	1	1	1	0	0	1	0	1	1	1	X	X	1	1	11	0.611111
S4092_SEQ_34092_PYLH01007825_1_3	X	0	1	1	0	1	1	1	0	0	1	0	1	1	1	0	0	1	1	11	0.611111
S4097_SEQ_4097_PYLH01000910_1_1	X	0	1	1	0	1	1	1	0	0	1	0	1	1	1	0	0	1	1	11	0.611111
S4099_SEQ_24099_PYLH01005265_1_2	X	1	0	1	0	1	1	1	0	0	1	0	1	1	1	X	X	1	1	11	0.611111
S41_SEQ_10041_PYLH01002000_1_10	X	1	1	1	0	1	0.5	1	0	0	1	0	1	1	0.5	X	X	1	1	11	0.611111
S4120_SEQ_24120_PYLH01005270_1_6	X	0	1	1	0	1	1	1	0	0	1	0	1	1	1	X	X	1	1	11	0.611111
S4120_SEQ_34120_PYLH01007828_1_10	X	0	1	1	0	1	1	1	0	0	1	0	1	1	1	0	0	1	1	11	0.611111
S4123_SEQ_34123_PYLH01007829_1_1	X	0	1	1	0	1	1	1	0	0	1	0	1	1	1	0	0	1	1	11	0.611111
S4128_SEQ_4128_PYLH01000915_1_12	X	0	1	1	0	1	1	1	0	0	1	0	1	1	1	0	0	1	1	11	0.611111
S4132_SEQ_24132_PYLH01005270_1_18	X	0	1	1	0	1	1	1	0	0	1	0	1	1	1	X	X	1	1	11	0.611111
S4134_SEQ_34134_PYLH01007830_1_2	X	0	1	1	0	1	1	1	0	0	1	0	1	1	1	0	0	1	1	11	0.611111
S4135_SEQ_34135_PYLH01007831_1_1	X	0	1	1	0	1	1	1	0	0	1	0	1	1	1	0	0	1	1	11	0.611111
S4136_SEQ_4136_PYLH01000915_1_20	X	1	0	1	0	1	1	1	0	0	1	0	1	1	1	0	0	1	1	11	0.611111
S4143_SEQ_34143_PYLH01007831_1_9	X	0	1	1	0	1	1	1	0	0	1	0	1	1	1	0	0	1	1	11	0.611111
S4145_SEQ_34145_PYLH01007832_1_1	X	1	0	1	0	1	1	1	0	0	1	0	1	1	1	0	0	1	1	11	0.611111
S4148_SEQ_14148_PYLH01002710_1_4	X	0	1	1	0	1	1	1	0	0	1	0	1	1	1	X	X	1	1	11	0.611111
S4149_SEQ_34149_PYLH01007833_1_1	X	1	1	1	0	1	0.5	1	0	0	1	0	1	1	0.5	0	0	1	1	11	0.611111
S415_SEQ_30415_PYLH01006926_1_1	X	0	1	1	0	1	1	1	0	0	1	0	1	1	1	0	0	1	1	11	0.611111
S4158_SEQ_24158_PYLH01005274_1_9	X	1	0	1	0	1	1	1	0	0	1	0	1	1	1	X	X	1	1	11	0.611111
S4176_SEQ_24176_PYLH01005282_1_2	X	0	1	1	0	1	1	1	0	0	1	0	1	1	1	X	X	1	1	11	0.611111
S4190_SEQ_34190_PYLH01007839_1_1	X	0	1	1	0	1	1	1	0	0	1	0	1	1	1	0	0	1	1	11	0.611111
S4196_SEQ_34196_PYLH01007839_1_7	X	0	1	1	0	1	1	1	0	0	1	0	1	1	1	0	0	1	1	11	0.611111
S42_SEQ_30042_PYLH01006831_1_22	X	0	1	1	0	1	1	1	0	0	1	0	1	1	1	0	0	1	1	11	0.611111
S4205_SEQ_14205_PYLH01002717_1_8	X	0	1	1	0	1	1	1	0	0	1	0	1	1	1	X	X	1	1	11	0.611111
S4207_SEQ_14207_PYLH01002717_1_10	X	0	1	1	0	1	1	1	0	0	1	0	1	1	1	X	X	1	1	11	0.611111
S4207_SEQ_4207_PYLH01000930_1_7	X	0	1	1	0	1	1	1	0	0	1	0	1	1	1	0	0	1	1	11	0.611111
S4212_SEQ_34212_PYLH01007842_1_6	X	0	1	1	0	1	1	1	0	0	1	0	1	1	1	0	0	1	1	11	0.611111
S4213_SEQ_4213_PYLH01000930_1_13	X	0	1	1	0	1	1	1	0	0	1	0	1	1	1	0	0	1	1	11	0.611111
S4218_SEQ_14218_PYLH01002719_1_4	X	0	1	1	0	1	1	1	0	0	1	0	1	1	1	X	X	1	1	11	0.611111
S4219_SEQ_14219_PYLH01002719_1_5	X	0	1	1	0	1	1	1	0	0	1	0	1	1	1	X	X	1	1	11	0.611111
S4220_SEQ_4220_PYLH01000930_1_20	X	0	1	1	0	1	1	1	0	0	1	0	1	1	1	0	0	1	1	11	0.611111
S4221_SEQ_14221_PYLH01002719_1_7	X	0	1	1	0	1	1	1	0	0	1	0	1	1	1	X	X	1	1	11	0.611111
S4223_SEQ_34223_PYLH01007845_1_2	X	1	0	1	0	1	1	1	0	0	1	0	1	1	1	0	0	1	1	11	0.611111
S4226_SEQ_24226_PYLH01005291_1_21	X	0	1	1	0	1	1	1	0	0	1	0	1	1	1	X	X	1	1	11	0.611111
S423_SEQ_30423_PYLH01006927_1_4	X	0	1	1	0	1	1	1	0	0	1	0	1	1	1	0	0	1	1	11	0.611111
S423_SEQ_423_PYLH01000085_1_1	X	0	1	1	0	1	1	1	0	0	1	0	1	1	1	0	0	1	1	11	0.611111
S4233_SEQ_4233_PYLH01000933_1_1	X	0	1	1	0	1	1	1	0	0	1	0	1	1	1	0	0	1	1	11	0.611111
S4240_SEQ_24240_PYLH01005293_1_8	X	0	1	1	0	1	1	1	0	0	1	0	1	1	1	X	X	1	1	11	0.611111
S4241_SEQ_24241_PYLH01005294_1_1	X	0	1	1	0	1	1	1	0	0	1	0	1	1	1	X	X	1	1	11	0.611111
S4251_SEQ_34251_PYLH01007849_1_11	X	0	1	1	0	1	1	1	0	0	1	0	1	1	1	0	0	1	1	11	0.611111
S4259_SEQ_14259_PYLH01002726_1_4	X	0	1	1	0	1	1	1	0	0	1	0	1	1	1	X	X	1	1	11	0.611111
S4263_SEQ_34263_PYLH01007852_1_3	X	0	1	1	0	1	1	1	0	0	1	0	1	1	1	0	0	1	1	11	0.611111
S4270_SEQ_34270_PYLH01007853_1_5	X	1	0	1	0	1	1	1	0	0	1	0	1	1	1	0	0	1	1	11	0.611111
S4272_SEQ_14272_PYLH01002730_1_3	X	0	1	1	0	1	1	1	0	0	1	0	1	1	1	X	X	1	1	11	0.611111
S4283_SEQ_34283_PYLH01007856_1_7	X	0	1	1	0	1	1	1	0	0	1	0	1	1	1	0	0	1	1	11	0.611111
S4294_SEQ_14294_PYLH01002733_1_2	X	0	1	1	0	1	1	1	0	0	1	0	1	1	1	X	X	1	1	11	0.611111
S4303_SEQ_34303_PYLH01007861_1_3	X	1	0	1	0	1	1	1	0	0	1	0	1	1	1	0	0	1	1	11	0.611111
S4305_SEQ_14305_PYLH01002736_1_2	X	1	0	1	0	1	1	1	0	0	1	0	1	1	1	X	X	1	1	11	0.611111
S4313_SEQ_14313_PYLH01002738_1_1	X	0	1	1	0	1	1	1	0	0	1	0	1	1	1	X	X	1	1	11	0.611111
S4314_SEQ_14314_PYLH01002738_1_2	X	0	1	1	0	1	1	1	0	0	1	0	1	1	1	X	X	1	1	11	0.611111
S4318_SEQ_34318_PYLH01007865_1_2	X	0	0	1	1	1	1	1	0	0	1	0	1	1	1	0	0	1	1	11	0.611111
S4326_SEQ_4326_PYLH01000959_1_4	X	0	1	1	0	1	1	1	0	0	1	0	1	1	1	0	0	1	1	11	0.611111
S4327_SEQ_14327_PYLH01002740_1_1	X	0	1	1	0	1	1	1	0	0	1	0	1	1	1	X	X	1	1	11	0.611111
S4339_SEQ_24339_PYLH01005331_1_2	X	1	1	1	0	1	1	1	0	0	1	0	1	1	0	X	X	1	1	11	0.611111
S4343_SEQ_14343_PYLH01002742_1_1	X	0	1	1	0	1	1	1	0	0	1	0	1	1	1	X	X	1	1	11	0.611111
S4344_SEQ_24344_PYLH01005331_1_7	X	0	1	1	0	1	1	1	0	0	1	0	1	1	1	X	X	1	1	11	0.611111
S4345_SEQ_14345_PYLH01002742_1_3	X	1	0	1	0	1	1	1	0	0	1	0	1	1	1	X	X	1	1	11	0.611111
S4355_SEQ_24355_PYLH01005334_1_5	X	1	1	1	0	1	1	1	0	0	1	0	1	1	0	X	X	1	1	11	0.611111
S436_SEQ_436_PYLH01000088_1_3	X	0	1	1	0	1	1	1	0	0	1	0	1	1	1	0	0	1	1	11	0.611111
S4360_SEQ_34360_PYLH01007873_1_4	X	1	0	1	0	1	1	1	0	0	1	0	1	1	1	0	0	1	1	11	0.611111
S4364_SEQ_24364_PYLH01005337_1_1	X	0	1	1	0	1	1	1	0	0	1	0	1	1	1	X	X	1	1	11	0.611111
S4367_SEQ_34367_PYLH01007873_1_11	X	0	0	1	1	1	1	1	0	0	1	0	1	1	1	0	0	1	1	11	0.611111
S4372_SEQ_4372_PYLH01000977_1_2	X	0	1	1	0	1	1	1	0	0	1	0	1	1	1	0	0	1	1	11	0.611111
S4375_SEQ_34375_PYLH01007875_1_2	X	0	1	1	0	1	1	1	0	0	1	0	1	1	1	0	0	1	1	11	0.611111
S4386_SEQ_34386_PYLH01007877_1_8	X	0	1	1	0	1	1	1	0	0	1	0	1	1	1	0	0	1	1	11	0.611111
S4388_SEQ_14388_PYLH01002753_1_3	X	0	1	1	0	1	1	1	0	0	1	0	1	1	1	X	X	1	1	11	0.611111
S4392_SEQ_24392_PYLH01005346_1_2	X	0	1	1	0	1	1	1	0	0	1	0	1	1	1	X	X	1	1	11	0.611111
S4394_SEQ_4394_PYLH01000983_1_1	X	1	0	1	0	1	1	1	0	0	1	0	1	1	1	0	0	1	1	11	0.611111
S4396_SEQ_14396_PYLH01002754_1_7	X	0	1	1	0	1	1	1	0	0	1	0	1	1	1	X	X	1	1	11	0.611111
S4413_SEQ_14413_PYLH01002757_1_6	X	0	1	1	0	1	1	1	0	0	1	0	1	1	1	X	X	1	1	11	0.611111
S4414_SEQ_14414_PYLH01002757_1_7	X	1	0	1	0	1	1	1	0	0	1	0	1	1	1	X	X	1	1	11	0.611111
S4414_SEQ_34414_PYLH01007882_1_5	X	0	1	1	0	1	1	1	0	0	1	0	1	1	1	0	0	1	1	11	0.611111
S4417_SEQ_14417_PYLH01002758_1_2	X	1	1	1	0	1	0.5	1	0	0	1	0	1	1	0.5	X	X	1	1	11	0.611111
S4422_SEQ_24422_PYLH01005355_1_4	X	1	1	1	0	1	1	1	0	0	1	0	1	1	0	X	X	1	1	11	0.611111
S4440_SEQ_24440_PYLH01005362_1_1	X	0	1	1	0	1	1	1	0	0	1	0	1	1	1	X	X	1	1	11	0.611111
S4441_SEQ_14441_PYLH01002761_1_2	X	0	1	1	0	1	1	1	0	0	1	0	1	1	1	X	X	1	1	11	0.611111
S4446_SEQ_4446_PYLH01000993_1_3	X	0	1	1	0	1	1	1	0	0	1	0	1	1	1	0	0	1	1	11	0.611111
S4449_SEQ_34449_PYLH01007891_1_1	X	1	1	1	0	1	0.5	1	0	0	1	0	1	1	0.5	0	0	1	1	11	0.611111
S4450_SEQ_24450_PYLH01005362_1_11	X	0	1	1	0	1	1	1	0	0	1	0	1	1	1	X	X	1	1	11	0.611111
S4451_SEQ_14451_PYLH01002762_1_3	X	0	1	1	0	1	1	1	0	0	1	0	1	1	1	X	X	1	1	11	0.611111
S4452_SEQ_14452_PYLH01002762_1_4	X	0	1	1	0	1	1	1	0	0	1	0	1	1	1	X	X	1	1	11	0.611111
S4459_SEQ_34459_PYLH01007893_1_1	X	0	1	1	0	1	1	1	0	0	1	0	1	1	1	0	0	1	1	11	0.611111
S4461_SEQ_24461_PYLH01005363_1_4	X	1	0	1	0	1	1	1	0	0	1	0	1	1	1	X	X	1	1	11	0.611111
S4461_SEQ_34461_PYLH01007893_1_3	X	0	1	1	0	1	1	1	0	0	1	0	1	1	1	0	0	1	1	11	0.611111
S4465_SEQ_4465_PYLH01000997_1_6	X	0	0	1	1	1	1	1	0	0	1	0	1	1	1	0	0	1	1	11	0.611111
S4474_SEQ_34474_PYLH01007896_1_6	X	0	1	1	1	1	0.5	1	0	0	1	0	1	1	0.5	0	0	1	1	11	0.611111
S4486_SEQ_14486_PYLH01002771_1_5	X	0	1	1	0	1	1	1	0	0	1	0	1	1	1	X	X	1	1	11	0.611111
S4486_SEQ_4486_PYLH01001003_1_3	X	1	0	1	0	1	1	1	0	0	1	0	1	1	1	0	0	1	1	11	0.611111
S449_SEQ_449_PYLH01000092_1_3	X	1	0	1	1	1	0.5	1	0	0	1	0	1	1	0.5	0	0	1	1	11	0.611111
S4490_SEQ_34490_PYLH01007900_1_1	X	0	1	1	0	1	1	1	0	0	1	0	1	1	1	0	0	1	1	11	0.611111
S4492_SEQ_34492_PYLH01007901_1_1	X	0	1	1	0	1	1	1	0	0	1	0	1	1	1	0	0	1	1	11	0.611111
S4494_SEQ_24494_PYLH01005374_1_3	X	0	1	1	0	1	1	1	0	0	1	0	1	1	1	X	X	1	1	11	0.611111
S4498_SEQ_14498_PYLH01002776_1_1	X	0	1	1	0	1	1	1	0	0	1	0	1	1	1	X	X	1	1	11	0.611111
S4499_SEQ_14499_PYLH01002777_1_2	X	0	1	1	0	1	1	1	0	0	1	0	1	1	1	X	X	1	1	11	0.611111
S4499_SEQ_34499_PYLH01007902_1_7	X	0	1	1	0	1	1	1	0	0	1	0	1	1	1	0	0	1	1	11	0.611111
S4501_SEQ_34501_PYLH01007903_1_2	X	0	1	1	0	1	1	1	0	0	1	0	1	1	1	0	0	1	1	11	0.611111
S4508_SEQ_34508_PYLH01007904_1_2	X	0	1	1	0	1	1	1	0	0	1	0	1	1	1	0	0	1	1	11	0.611111
S4508_SEQ_4508_PYLH01001005_1_4	X	0	1	1	0	1	1	1	0	0	1	0	1	1	1	0	0	1	1	11	0.611111
S4513_SEQ_34513_PYLH01007906_1_2	X	0	1	1	0	1	1	1	0	0	1	0	1	1	1	0	0	1	1	11	0.611111
S4520_SEQ_14520_PYLH01002782_1_3	X	0	1	1	1	1	0.5	1	0	0	1	0	1	1	0.5	X	X	1	1	11	0.611111
S4520_SEQ_24520_PYLH01005380_1_2	X	1	0	1	0	1	1	1	0	0	1	0	1	1	1	X	X	1	1	11	0.611111
S4522_SEQ_34522_PYLH01007907_1_3	X	0	1	1	0	1	1	1	0	0	1	0	1	1	1	0	0	1	1	11	0.611111
S4525_SEQ_34525_PYLH01007908_1_2	X	1	0	1	0	1	1	1	0	0	1	0	1	1	1	0	0	1	1	11	0.611111
S453_SEQ_453_PYLH01000093_1_4	X	1	0	1	0	1	1	1	0	0	1	0	1	1	1	0	0	1	1	11	0.611111
S4535_SEQ_14535_PYLH01002786_1_2	X	1	1	1	0	1	1	1	0	0	1	0	1	1	0	X	X	1	1	11	0.611111
S4545_SEQ_4545_PYLH01001014_1_6	X	0	1	1	0	1	1	1	0	0	1	0	1	1	1	0	0	1	1	11	0.611111
S4551_SEQ_4551_PYLH01001014_1_12	X	0	1	1	0	1	1	1	0	0	1	0	1	1	1	0	0	1	1	11	0.611111
S4554_SEQ_4554_PYLH01001014_1_15	X	0	1	1	0	1	1	1	0	0	1	0	1	1	1	0	0	1	1	11	0.611111
S456_SEQ_456_PYLH01000094_1_2	X	1	1	1	0	1	1	1	0	0	1	0	1	1	0	0	0	1	1	11	0.611111
S4560_SEQ_34560_PYLH01007916_1_1	X	0	1	1	0	1	1	1	0	0	1	0	1	1	1	0	0	1	1	11	0.611111
S4563_SEQ_34563_PYLH01007917_1_1	X	0	1	1	0	1	1	1	0	0	1	0	1	1	1	0	0	1	1	11	0.611111
S4564_SEQ_34564_PYLH01007917_1_2	X	0	1	1	0	1	1	1	0	0	1	0	1	1	1	0	0	1	1	11	0.611111
S4564_SEQ_4564_PYLH01001015_1_4	X	0	1	1	0	1	1	1	0	0	1	0	1	1	1	0	0	1	1	11	0.611111
S4566_SEQ_34566_PYLH01007917_1_4	X	1	0	1	0	1	1	1	0	0	1	0	1	1	1	0	0	1	1	11	0.611111
S4569_SEQ_4569_PYLH01001015_1_9	X	0	1	1	0	1	1	1	0	0	1	0	1	1	1	0	0	1	1	11	0.611111
S4574_SEQ_14574_PYLH01002792_1_4	X	0	1	1	0	1	1	1	0	0	1	0	1	1	1	X	X	1	1	11	0.611111
S4575_SEQ_34575_PYLH01007918_1_5	X	0	1	1	0	1	1	1	0	0	1	0	1	1	1	0	0	1	1	11	0.611111
S4578_SEQ_24578_PYLH01005402_1_3	X	0	1	1	0	1	1	1	0	0	1	0	1	1	1	X	X	1	1	11	0.611111
S4581_SEQ_4581_PYLH01001015_1_21	X	0	1	1	0	1	1	1	0	0	1	0	1	1	1	0	0	1	1	11	0.611111
S4590_SEQ_14590_PYLH01002795_1_2	X	0	1	1	0	1	1	1	0	0	1	0	1	1	1	X	X	1	1	11	0.611111
S4617_SEQ_14617_PYLH01002803_1_6	X	1	0	1	0	1	1	1	0	0	1	0	1	1	1	X	X	1	1	11	0.611111
S4618_SEQ_24618_PYLH01005414_1_1	X	1	1	1	0	1	1	1	0	0	1	0	1	1	0	X	X	1	1	11	0.611111
S4626_SEQ_4626_PYLH01001027_1_2	X	0	1	1	0	1	1	1	0	0	1	0	1	1	1	0	0	1	1	11	0.611111
S4627_SEQ_14627_PYLH01002805_1_2	X	0	1	1	0	1	1	1	0	0	1	0	1	1	1	X	X	1	1	11	0.611111
S4634_SEQ_14634_PYLH01002805_1_9	X	0	1	1	0	1	1	1	0	0	1	0	1	1	1	X	X	1	1	11	0.611111
S4635_SEQ_14635_PYLH01002806_1_1	X	0	1	1	0	1	1	1	0	0	1	0	1	1	1	X	X	1	1	11	0.611111
S4635_SEQ_24635_PYLH01005418_1_4	X	1	1	1	0	0	1	1	0	0	1	0	1	1	1	X	X	1	1	11	0.611111
S4637_SEQ_24637_PYLH01005419_1_1	X	1	1	1	0	0	1	1	0	0	1	0	1	1	1	X	X	1	1	11	0.611111
S4643_SEQ_24643_PYLH01005421_1_1	X	1	0	1	0	1	1	1	0	0	1	0	1	1	1	X	X	1	1	11	0.611111
S4644_SEQ_24644_PYLH01005421_1_2	X	0	1	1	0	1	1	1	0	0	1	0	1	1	1	X	X	1	1	11	0.611111
S4653_SEQ_14653_PYLH01002808_1_7	X	0	1	1	0	1	1	1	0	0	1	0	1	1	1	X	X	1	1	11	0.611111
S4656_SEQ_14656_PYLH01002808_1_10	X	1	0	1	0	1	1	1	0	0	1	0	1	1	1	X	X	1	1	11	0.611111
S4660_SEQ_34660_PYLH01007930_1_22	X	0	1	1	0	1	1	1	0	0	1	0	1	1	1	0	0	1	1	11	0.611111
S4661_SEQ_34661_PYLH01007930_1_23	X	0	1	1	0	1	1	1	0	0	1	0	1	1	1	0	0	1	1	11	0.611111
S4664_SEQ_4664_PYLH01001030_1_5	X	0	1	1	0	1	1	1	0	0	1	0	1	1	1	0	0	1	1	11	0.611111
S4665_SEQ_34665_PYLH01007930_1_27	X	0	1	1	0	1	1	1	0	0	1	0	1	1	1	0	0	1	1	11	0.611111
S4675_SEQ_4675_PYLH01001034_1_1	X	0	1	1	0	1	1	1	0	0	1	0	1	1	1	0	0	1	1	11	0.611111
S4681_SEQ_24681_PYLH01005427_1_3	X	0	1	1	0	1	1	1	0	0	1	0	1	1	1	X	X	1	1	11	0.611111
S4683_SEQ_4683_PYLH01001034_1_9	X	0	1	1	0	1	1	1	0	0	1	0	1	1	1	0	0	1	1	11	0.611111
S4687_SEQ_24687_PYLH01005430_1_1	X	1	1	1	0	1	1	1	0	0	1	0	1	1	0	X	X	1	1	11	0.611111
S4690_SEQ_4690_PYLH01001034_1_16	X	0	1	1	0	1	1	1	0	0	1	0	1	1	1	0	0	1	1	11	0.611111
S4691_SEQ_4691_PYLH01001034_1_17	X	1	0	1	0	1	1	1	0	0	1	0	1	1	1	0	0	1	1	11	0.611111
S4700_SEQ_4700_PYLH01001036_1_1	X	1	1	1	0	1	1	1	0	0	1	0	1	1	0	0	0	1	1	11	0.611111
S4704_SEQ_34704_PYLH01007931_1_28	X	1	0	1	0	1	1	1	0	0	1	0	1	1	1	0	0	1	1	11	0.611111
S4705_SEQ_4705_PYLH01001037_1_4	X	1	0	1	0	1	1	1	0	0	1	0	1	1	1	0	0	1	1	11	0.611111
S4708_SEQ_14708_PYLH01002820_1_12	X	0	1	1	0	1	1	1	0	0	1	0	1	1	1	X	X	1	1	11	0.611111
S4708_SEQ_34708_PYLH01007931_1_32	X	0	1	1	0	1	1	1	0	0	1	0	1	1	1	0	0	1	1	11	0.611111
S4708_SEQ_4708_PYLH01001038_1_3	X	0	1	1	0	1	1	1	0	0	1	0	1	1	1	0	0	1	1	11	0.611111
S4711_SEQ_34711_PYLH01007931_1_35	X	0	1	1	0	1	1	1	0	0	1	0	1	1	1	0	0	1	1	11	0.611111
S4718_SEQ_14718_PYLH01002821_1_4	X	0	1	1	0	1	1	1	0	0	1	0	1	1	1	X	X	1	1	11	0.611111
S4719_SEQ_34719_PYLH01007932_1_5	X	1	0	1	0	1	1	1	0	0	1	0	1	1	1	0	0	1	1	11	0.611111
S4729_SEQ_4729_PYLH01001041_1_1	X	0	1	1	0	1	1	1	0	0	1	0	1	1	1	0	0	1	1	11	0.611111
S4730_SEQ_34730_PYLH01007935_1_5	X	1	0	1	0	1	0.5	1	0	0	1	0	1	1	0.5	0	1	1	1	11	0.611111
S4732_SEQ_34732_PYLH01007935_1_7	X	0	1	1	0	1	1	1	0	0	1	0	1	1	1	0	0	1	1	11	0.611111
S4741_SEQ_14741_PYLH01002825_1_1	X	0	1	1	0	1	1	1	0	0	1	0	1	1	1	X	X	1	1	11	0.611111
S4741_SEQ_24741_PYLH01005447_1_1	X	0	1	1	0	1	1	1	0	0	1	0	1	1	1	X	X	1	1	11	0.611111
S4748_SEQ_14748_PYLH01002826_1_3	X	0	1	1	0	1	1	1	0	0	1	0	1	1	1	X	X	1	1	11	0.611111
S4748_SEQ_34748_PYLH01007938_1_3	X	0	1	1	0	1	1	1	0	0	1	0	1	1	1	0	0	1	1	11	0.611111
S4754_SEQ_14754_PYLH01002827_1_3	X	0	1	1	0	1	1	1	0	0	1	0	1	1	1	X	X	1	1	11	0.611111
S4775_SEQ_34775_PYLH01007938_1_30	X	0	1	1	0	1	1	1	0	0	1	0	1	1	1	0	0	1	1	11	0.611111
S4779_SEQ_24779_PYLH01005460_1_1	X	1	1	1	1	0	0.5	1	0	0	1	0	1	1	0.5	X	X	1	1	11	0.611111
S4783_SEQ_14783_PYLH01002830_1_5	X	1	1	1	0	1	0.5	1	0	0	1	0	1	1	0.5	X	X	1	1	11	0.611111
S4784_SEQ_14784_PYLH01002830_1_6	X	0	1	1	0	1	1	1	0	0	1	0	1	1	1	X	X	1	1	11	0.611111
S480_SEQ_30480_PYLH01006943_1_8	X	0	1	1	0	1	1	1	0	0	1	0	1	1	1	0	0	1	1	11	0.611111
S4802_SEQ_4802_PYLH01001058_1_1	X	0	1	1	0	1	1	1	0	0	1	0	1	1	1	0	0	1	1	11	0.611111
S4803_SEQ_14803_PYLH01002834_1_2	X	0	1	1	0	1	1	1	0	0	1	0	1	1	1	X	X	1	1	11	0.611111
S481_SEQ_20481_PYLH01004095_1_1	X	0	1	1	0	1	1	1	0	0	1	0	1	1	1	X	X	1	1	11	0.611111
S4826_SEQ_34826_PYLH01007944_1_4	X	1	0	1	0	1	1	1	0	0	1	0	1	1	0	0	1	1	1	11	0.611111
S4834_SEQ_34834_PYLH01007945_1_2	X	1	1	1	0	1	1	1	0	0	1	0	1	1	0	0	0	1	1	11	0.611111
S4837_SEQ_4837_PYLH01001064_1_9	X	0	1	1	0	1	1	1	0	0	1	0	1	1	1	0	0	1	1	11	0.611111
S4839_SEQ_14839_PYLH01002840_1_2	X	0	1	1	0	1	1	1	0	0	1	0	1	1	1	X	X	1	1	11	0.611111
S4842_SEQ_14842_PYLH01002841_1_1	X	1	1	1	0	1	1	1	0	0	1	0	0	1	1	X	X	1	1	11	0.611111
S4846_SEQ_34846_PYLH01007947_1_7	X	1	1	1	0	1	1	1	0	0	1	0	1	1	0	0	0	1	1	11	0.611111
S4855_SEQ_34855_PYLH01007949_1_2	X	1	0	1	0	1	1	1	0	0	1	0	1	1	1	0	0	1	1	11	0.611111
S4855_SEQ_4855_PYLH01001065_1_12	X	0	1	1	0	1	1	1	0	0	1	0	1	1	1	0	0	1	1	11	0.611111
S486_SEQ_30486_PYLH01006945_1_2	X	0	1	1	0	1	1	1	0	0	1	0	1	1	1	0	0	1	1	11	0.611111
S4865_SEQ_14865_PYLH01002844_1_1	X	0	1	1	0	1	1	1	0	0	1	0	1	1	1	X	X	1	1	11	0.611111
S4866_SEQ_14866_PYLH01002844_1_2	X	1	0	1	0	1	1	1	0	0	1	0	1	1	1	X	X	1	1	11	0.611111
S487_SEQ_487_PYLH01000100_1_7	X	0	1	1	0	1	1	1	0	0	1	0	1	1	1	0	0	1	1	11	0.611111
S4878_SEQ_14878_PYLH01002845_1_6	X	0	1	1	0	1	1	1	0	0	1	0	1	1	1	X	X	1	1	11	0.611111
S4879_SEQ_4879_PYLH01001067_1_19	X	0	0	1	1	1	1	1	0	0	1	0	1	1	1	0	0	1	1	11	0.611111
S4889_SEQ_4889_PYLH01001069_1_6	X	0	1	1	0	1	1	1	0	0	1	0	1	1	1	0	0	1	1	11	0.611111
S4896_SEQ_14896_PYLH01002850_1_8	X	0	1	1	0	1	1	1	0	0	1	0	1	1	1	X	X	1	1	11	0.611111
S4899_SEQ_14899_PYLH01002850_1_11	X	0	1	1	0	1	1	1	0	0	1	0	1	1	1	X	X	1	1	11	0.611111
S4901_SEQ_14901_PYLH01002851_1_2	X	0	1	1	0	1	1	1	0	0	1	0	1	1	1	X	X	1	1	11	0.611111
S491_SEQ_10491_PYLH01002088_1_4	X	1	0	1	0	1	1	1	0	0	1	0	1	1	1	X	X	1	1	11	0.611111
S4911_SEQ_14911_PYLH01002852_1_9	X	0	1	1	0	1	1	1	0	0	1	0	1	1	1	X	X	1	1	11	0.611111
S4912_SEQ_14912_PYLH01002852_1_10	X	0	1	1	0	1	1	1	0	0	1	0	1	1	1	X	X	1	1	11	0.611111
S4918_SEQ_4918_PYLH01001075_1_1	X	0	1	1	0	1	1	1	0	0	1	0	1	1	1	0	0	1	1	11	0.611111
S4923_SEQ_14923_PYLH01002856_1_1	X	1	1	1	0	1	1	1	0	0	1	0	1	1	0	X	X	1	1	11	0.611111
S4927_SEQ_14927_PYLH01002858_1_1	X	0	1	1	0	1	1	1	0	0	1	0	1	1	1	X	X	1	1	11	0.611111
S4927_SEQ_4927_PYLH01001078_1_5	X	0	1	1	0	1	1	1	0	0	1	0	1	1	1	0	0	1	1	11	0.611111
S4932_SEQ_14932_PYLH01002859_1_1	X	0	1	1	0	1	1	1	0	0	1	0	1	1	1	X	X	1	1	11	0.611111
S4938_SEQ_4938_PYLH01001082_1_5	X	1	0	1	0	1	1	1	0	0	1	0	1	1	1	0	0	1	1	11	0.611111
S4945_SEQ_4945_PYLH01001084_1_4	X	0	1	1	0	1	1	1	0	0	1	0	1	1	1	0	0	1	1	11	0.611111
S4948_SEQ_24948_PYLH01005497_1_1	X	0	1	1	0	1	1	1	0	0	1	0	1	1	1	X	X	1	1	11	0.611111
S4949_SEQ_34949_PYLH01007970_1_2	X	0	1	1	0	1	1	1	0	0	1	0	1	1	1	0	0	1	1	11	0.611111
S4955_SEQ_34955_PYLH01007970_1_8	X	0	1	1	0	1	1	1	0	0	1	0	1	1	1	0	0	1	1	11	0.611111
S496_SEQ_20496_PYLH01004099_1_3	X	0	1	1	0	1	1	1	0	0	1	0	1	1	1	X	X	1	1	11	0.611111
S496_SEQ_30496_PYLH01006947_1_3	X	0	1	1	0	1	1	1	0	0	1	0	1	1	1	0	0	1	1	11	0.611111
S4964_SEQ_14964_PYLH01002863_1_1	X	1	1	1	0	1	0.5	1	0	0	1	0	1	1	0.5	X	X	1	1	11	0.611111
S4969_SEQ_34969_PYLH01007972_1_2	X	1	0	1	0	1	1	1	0	0	1	0	1	1	1	0	0	1	1	11	0.611111
S497_SEQ_20497_PYLH01004099_1_4	X	0	1	1	0	1	1	1	0	0	1	0	1	1	1	X	X	1	1	11	0.611111
S4970_SEQ_34970_PYLH01007972_1_3	X	0	1	1	0	1	1	1	0	0	1	0	1	1	1	0	0	1	1	11	0.611111
S4971_SEQ_14971_PYLH01002865_1_3	X	0	1	1	0	1	1	1	0	0	1	0	1	1	1	X	X	1	1	11	0.611111
S4974_SEQ_4974_PYLH01001092_1_2	X	0	0	1	0	1	1	1	0	0	1	0	1	1	1	0	1	1	1	11	0.611111
S498_SEQ_30498_PYLH01006947_1_5	X	0	1	1	0	1	1	1	0	0	1	0	1	1	1	0	0	1	1	11	0.611111
S4986_SEQ_4986_PYLH01001095_1_2	X	1	1	1	0	1	1	1	0	0	1	0	1	1	0	0	0	1	1	11	0.611111
S4987_SEQ_14987_PYLH01002867_1_3	X	0	1	1	0	1	1	1	0	0	1	0	1	1	1	X	X	1	1	11	0.611111
S500_SEQ_20500_PYLH01004100_1_3	X	0	1	1	0	1	1	1	0	0	1	0	1	1	1	X	X	1	1	11	0.611111
S5000_SEQ_15000_PYLH01002871_1_1	X	0	1	1	0	1	1	1	0	0	1	0	1	1	1	X	X	1	1	11	0.611111
S5002_SEQ_15002_PYLH01002871_1_3	X	0	1	1	0	1	1	1	0	0	1	0	1	1	1	X	X	1	1	11	0.611111
S5009_SEQ_15009_PYLH01002874_1_1	X	0	1	1	0	1	1	1	0	0	1	0	1	1	1	X	X	1	1	11	0.611111
S5011_SEQ_35011_PYLH01007976_1_8	X	0	1	1	0	1	1	1	0	0	1	0	1	1	1	0	0	1	1	11	0.611111
S5012_SEQ_15012_PYLH01002874_1_4	X	0	1	1	0	1	1	1	0	0	1	0	1	1	1	X	X	1	1	11	0.611111
S5015_SEQ_5015_PYLH01001101_1_14	X	0	1	1	0	1	1	1	0	0	1	0	1	1	1	0	0	1	1	11	0.611111
S502_SEQ_10502_PYLH01002089_1_2	X	0	1	1	0	1	1	1	0	0	1	0	1	1	1	X	X	1	1	11	0.611111
S5028_SEQ_35028_PYLH01007978_1_5	X	0	1	1	0	1	1	1	0	0	1	0	1	1	1	0	0	1	1	11	0.611111
S5029_SEQ_5029_PYLH01001103_1_11	X	0	1	1	0	1	1	1	0	0	1	0	1	1	1	0	0	1	1	11	0.611111
S5036_SEQ_15036_PYLH01002876_1_1	X	1	1	1	0	0	1	1	0	0	1	0	1	1	1	X	X	1	1	11	0.611111
S5038_SEQ_5038_PYLH01001105_1_1	X	0	1	1	0	1	1	1	0	0	1	0	1	1	1	0	0	1	1	11	0.611111
S504_SEQ_504_PYLH01000105_1_4	X	0	1	1	0	1	1	1	0	0	1	0	1	1	1	0	0	1	1	11	0.611111
S5040_SEQ_35040_PYLH01007979_1_2	X	0	1	1	0	1	1	1	0	0	1	0	1	1	1	0	0	1	1	11	0.611111
S5044_SEQ_5044_PYLH01001106_1_4	X	0	1	1	0	1	1	1	0	0	1	0	1	1	1	0	0	1	1	11	0.611111
S5047_SEQ_5047_PYLH01001106_1_7	X	0	1	1	0	1	1	1	0	0	1	0	1	1	1	0	0	1	1	11	0.611111
S5055_SEQ_25055_PYLH01005523_1_4	X	1	1	1	0	1	1	1	0	0	1	0	1	1	0	X	X	1	1	11	0.611111
S5061_SEQ_5061_PYLH01001107_1_2	X	1	0	1	0	1	1	1	0	0	1	0	1	1	1	0	0	1	1	11	0.611111
S5063_SEQ_15063_PYLH01002879_1_3	X	0	1	1	0	1	1	1	0	0	1	0	1	1	1	X	X	1	1	11	0.611111
S5066_SEQ_15066_PYLH01002879_1_6	X	0	1	1	0	1	1	1	0	0	1	0	1	1	1	X	X	1	1	11	0.611111
S5067_SEQ_15067_PYLH01002879_1_7	X	0	0	1	1	1	1	1	0	0	1	0	1	1	1	X	X	1	1	11	0.611111
S5072_SEQ_5072_PYLH01001108_1_7	X	1	1	1	0	1	0.5	1	0	0	1	0	1	1	0.5	0	0	1	1	11	0.611111
S5073_SEQ_5073_PYLH01001108_1_8	X	0	1	1	0	1	1	1	0	0	1	0	1	1	1	0	0	1	1	11	0.611111
S5074_SEQ_15074_PYLH01002882_1_1	X	0	1	1	0	1	1	1	0	0	1	0	1	1	1	X	X	1	1	11	0.611111
S5080_SEQ_35080_PYLH01007983_1_3	X	0	1	1	0	1	1	1	0	0	1	0	1	1	1	0	0	1	1	11	0.611111
S5088_SEQ_15088_PYLH01002885_1_1	X	0	1	1	0	1	1	1	0	0	1	0	1	1	1	X	X	1	1	11	0.611111
S51_SEQ_10051_PYLH01002001_1_2	X	0	1	1	0	1	1	1	0	0	1	0	1	1	1	X	X	1	1	11	0.611111
S511_SEQ_20511_PYLH01004105_1_1	X	0	1	1	0	1	1	1	0	0	1	0	1	1	1	X	X	1	1	11	0.611111
S5114_SEQ_25114_PYLH01005539_1_1	X	1	1	1	0	1	0.5	1	0	0	1	0	1	1	0.5	X	X	1	1	11	0.611111
S5115_SEQ_5115_PYLH01001116_1_14	X	0	1	1	0	1	1	1	0	0	1	0	1	1	1	0	0	1	1	11	0.611111
S5124_SEQ_25124_PYLH01005544_1_1	X	0	1	1	0	1	1	1	0	0	1	0	1	1	1	X	X	1	1	11	0.611111
S5132_SEQ_35132_PYLH01007994_1_1	X	0	1	1	0	1	1	1	0	0	1	0	1	1	1	0	0	1	1	11	0.611111
S5135_SEQ_5135_PYLH01001120_1_10	X	0	1	1	0	1	1	1	0	0	1	0	1	1	1	0	0	1	1	11	0.611111
S5138_SEQ_35138_PYLH01007995_1_4	X	1	0	1	0	1	1	1	0	0	1	0	1	1	1	0	0	1	1	11	0.611111
S514_SEQ_514_PYLH01000107_1_8	X	0	1	1	0	1	1	1	0	0	1	0	1	1	1	0	0	1	1	11	0.611111
S5142_SEQ_5142_PYLH01001120_1_17	X	1	0	1	0	1	1	1	0	0	1	0	1	1	1	0	0	1	1	11	0.611111
S5157_SEQ_35157_PYLH01007999_1_5	X	0	1	1	0	1	1	1	0	0	1	0	1	1	1	0	0	1	1	11	0.611111
S5161_SEQ_15161_PYLH01002904_1_1	X	0	1	1	0	1	1	1	0	0	1	0	1	1	1	X	X	1	1	11	0.611111
S5165_SEQ_15165_PYLH01002904_1_5	X	0	1	1	0	1	1	1	0	0	1	0	1	1	1	X	X	1	1	11	0.611111
S5165_SEQ_35165_PYLH01008002_1_3	X	0	1	1	0	1	1	1	0	0	1	0	1	1	1	0	0	1	1	11	0.611111
S5171_SEQ_5171_PYLH01001122_1_23	X	0	1	1	0	1	1	1	0	0	1	0	1	1	1	0	0	1	1	11	0.611111
S5174_SEQ_35174_PYLH01008002_1_12	X	0	1	1	0	1	1	1	0	0	1	0	1	1	1	0	0	1	1	11	0.611111
S5177_SEQ_5177_PYLH01001123_1_3	X	1	0	1	0	1	1	1	0	0	1	0	1	1	1	0	0	1	1	11	0.611111
S5179_SEQ_15179_PYLH01002907_1_3	X	1	0	1	0	1	1	1	0	0	1	0	1	1	1	X	X	1	1	11	0.611111
S5183_SEQ_5183_PYLH01001125_1_2	X	1	0	1	0	1	1	1	0	0	1	0	1	1	1	0	0	1	1	11	0.611111
S5191_SEQ_5191_PYLH01001127_1_6	X	0	1	1	0	1	1	1	0	0	1	0	1	1	1	0	0	1	1	11	0.611111
S5193_SEQ_35193_PYLH01008002_1_31	X	0	1	1	0	1	1	1	0	0	1	0	1	1	1	0	0	1	1	11	0.611111
S52_SEQ_10052_PYLH01002001_1_3	X	1	1	1	0	1	1	1	0	0	1	0	1	1	0	X	X	1	1	11	0.611111
S5203_SEQ_25203_PYLH01005573_1_1	X	0	1	1	0	1	1	1	0	0	1	0	1	1	1	X	X	1	1	11	0.611111
S5209_SEQ_5209_PYLH01001133_1_5	X	0	1	1	0	1	1	1	0	0	1	0	1	1	1	0	0	1	1	11	0.611111
S5213_SEQ_15213_PYLH01002912_1_3	X	0	1	1	0	1	1	1	0	0	1	0	1	1	1	X	X	1	1	11	0.611111
S5213_SEQ_5213_PYLH01001133_1_9	X	1	1	1	0	1	1	1	0	0	1	0	1	1	1	0	0	1	0	11	0.611111
S5214_SEQ_25214_PYLH01005579_1_1	X	0	1	1	0	1	1	1	0	0	1	0	1	1	1	X	X	1	1	11	0.611111
S5218_SEQ_15218_PYLH01002912_1_8	X	0	1	1	0	1	1	1	0	0	1	0	1	1	1	X	X	1	1	11	0.611111
S522_SEQ_20522_PYLH01004109_1_4	X	0	1	1	0	1	1	1	0	0	1	0	1	1	1	X	X	1	1	11	0.611111
S522_SEQ_30522_PYLH01006951_1_12	X	0	1	1	0	1	1	1	0	0	1	0	1	1	1	0	0	1	1	11	0.611111
S5221_SEQ_5221_PYLH01001133_1_17	X	1	0	1	0	1	1	1	0	0	1	0	1	1	1	0	0	1	1	11	0.611111
S5227_SEQ_35227_PYLH01008011_1_2	X	0	1	1	0	1	1	1	0	0	1	0	1	1	1	0	0	1	1	11	0.611111
S5228_SEQ_35228_PYLH01008012_1_1	X	0	1	1	0	1	1	1	0	0	1	0	1	1	1	0	0	1	1	11	0.611111
S523_SEQ_20523_PYLH01004109_1_5	X	0	1	1	0	1	1	1	0	0	1	0	1	1	1	X	X	1	1	11	0.611111
S5238_SEQ_15238_PYLH01002916_1_5	X	0	1	1	0	1	1	1	0	0	1	0	1	1	1	X	X	1	1	11	0.611111
S524_SEQ_30524_PYLH01006951_1_14	X	1	0	1	0	1	1	1	0	0	1	0	1	1	1	0	0	1	1	11	0.611111
S5241_SEQ_25241_PYLH01005585_1_6	X	1	0	1	0	1	1	1	0	0	1	0	1	1	1	X	X	1	1	11	0.611111
S5242_SEQ_15242_PYLH01002916_1_9	X	0	1	1	0	1	1	1	0	0	1	0	1	1	1	X	X	1	1	11	0.611111
S5242_SEQ_35242_PYLH01008012_1_15	X	0	1	1	0	1	1	1	0	0	1	0	1	1	1	0	0	1	1	11	0.611111
S5251_SEQ_15251_PYLH01002918_1_1	X	0	1	1	0	1	1	1	0	0	1	0	1	1	1	X	X	1	1	11	0.611111
S5254_SEQ_25254_PYLH01005590_1_2	X	0	1	1	0	1	1	1	0	0	1	0	1	1	1	X	X	1	1	11	0.611111
S5260_SEQ_25260_PYLH01005592_1_4	X	0	1	1	0	1	1	1	0	0	1	0	1	1	1	X	X	1	1	11	0.611111
S527_SEQ_20527_PYLH01004111_1_2	X	0	1	1	0	1	1	1	0	0	1	0	1	1	1	X	X	1	1	11	0.611111
S5273_SEQ_35273_PYLH01008020_1_2	X	0	1	1	0	1	1	1	0	0	1	0	1	1	1	0	0	1	1	11	0.611111
S5274_SEQ_35274_PYLH01008020_1_3	X	0	1	1	0	1	1	1	0	0	1	0	1	1	1	0	0	1	1	11	0.611111
S5276_SEQ_5276_PYLH01001145_1_9	X	0	1	1	0	1	1	1	0	0	1	0	1	1	1	0	0	1	1	11	0.611111
S5281_SEQ_25281_PYLH01005598_1_2	X	1	1	1	0	1	0.5	1	0	0	1	0	1	1	0.5	X	X	1	1	11	0.611111
S5286_SEQ_5286_PYLH01001146_1_2	X	0	1	1	0	1	1	1	0	0	1	0	1	1	1	0	0	1	1	11	0.611111
S5299_SEQ_15299_PYLH01002928_1_1	X	1	1	1	0	1	0.5	1	0	0	1	0	1	1	0.5	X	X	1	1	11	0.611111
S5306_SEQ_25306_PYLH01005608_1_3	X	0	1	1	1	1	1	1	0	0	1	0	1	1	0	X	X	1	1	11	0.611111
S5308_SEQ_25308_PYLH01005608_1_5	X	0	1	1	0	1	1	1	0	0	1	0	1	1	1	X	X	1	1	11	0.611111
S5309_SEQ_25309_PYLH01005608_1_6	X	0	1	1	0	1	1	1	0	0	1	0	1	1	1	X	X	1	1	11	0.611111
S5316_SEQ_5316_PYLH01001156_1_3	X	1	1	1	0	1	1	1	0	0	0	0	1	1	1	0	0	1	1	11	0.611111
S5318_SEQ_15318_PYLH01002932_1_5	X	0	1	1	0	1	1	1	0	0	1	0	1	1	1	X	X	1	1	11	0.611111
S5325_SEQ_5325_PYLH01001157_1_4	X	0	1	1	0	1	1	1	0	0	1	0	1	1	1	0	0	1	1	11	0.611111
S533_SEQ_533_PYLH01000110_1_6	X	0	1	1	0	1	1	1	0	0	1	0	1	1	1	0	0	1	1	11	0.611111
S5335_SEQ_15335_PYLH01002934_1_4	X	0	1	1	0	1	1	1	0	0	1	0	1	1	1	X	X	1	1	11	0.611111
S5341_SEQ_15341_PYLH01002935_1_4	X	1	0	1	0	1	1	1	0	0	1	0	1	1	1	X	X	1	1	11	0.611111
S5345_SEQ_15345_PYLH01002935_1_8	X	0	1	1	0	1	1	1	0	0	1	0	1	1	1	X	X	1	1	11	0.611111
S5348_SEQ_15348_PYLH01002936_1_3	X	1	0	1	0	1	1	1	0	0	1	0	1	1	1	X	X	1	1	11	0.611111
S5353_SEQ_35353_PYLH01008034_1_19	X	0	1	1	0	1	1	1	0	0	1	0	1	1	1	0	0	1	1	11	0.611111
S5365_SEQ_5365_PYLH01001165_1_2	X	0	1	1	0	1	1	1	0	0	1	0	1	1	1	0	0	1	1	11	0.611111
S5371_SEQ_25371_PYLH01005621_1_3	X	0	1	1	0	1	1	1	0	0	1	0	1	1	1	X	X	1	1	11	0.611111
S5378_SEQ_35378_PYLH01008034_1_44	X	0	1	1	0	1	1	1	0	0	1	0	1	1	1	0	0	1	1	11	0.611111
S5382_SEQ_15382_PYLH01002942_1_8	X	0	1	1	0	1	1	1	0	0	1	0	1	1	1	X	X	1	1	11	0.611111
S5383_SEQ_15383_PYLH01002943_1_1	X	0	1	1	0	1	1	1	0	0	1	0	1	1	1	X	X	1	1	11	0.611111
S5386_SEQ_35386_PYLH01008036_1_1	X	1	1	1	0	1	0.5	1	0	0	1	0	1	1	0.5	0	0	1	1	11	0.611111
S5393_SEQ_5393_PYLH01001168_1_16	X	0	1	1	0	1	1	1	0	0	1	0	1	1	1	0	0	1	1	11	0.611111
S5404_SEQ_15404_PYLH01002946_1_3	X	0	1	1	0	1	1	1	0	0	1	0	1	1	1	X	X	1	1	11	0.611111
S5408_SEQ_35408_PYLH01008038_1_3	X	0	1	1	0	1	1	1	0	0	1	0	1	1	1	0	0	1	1	11	0.611111
S541_SEQ_10541_PYLH01002094_1_2	X	1	0	1	0	1	1	1	0	0	1	0	1	1	1	X	X	1	1	11	0.611111
S541_SEQ_541_PYLH01000114_1_1	X	0	1	1	0	1	1	1	0	0	1	0	1	1	1	0	0	1	1	11	0.611111
S5427_SEQ_35427_PYLH01008040_1_12	X	0	1	1	0	1	1	1	0	0	1	0	1	1	1	0	0	1	1	11	0.611111
S5428_SEQ_5428_PYLH01001175_1_1	X	1	1	1	0	1	1	1	0	0	1	0	1	1	0	0	0	1	1	11	0.611111
S5430_SEQ_25430_PYLH01005632_1_3	X	1	0	1	0	1	1	1	0	0	1	0	1	1	1	X	X	1	1	11	0.611111
S5434_SEQ_35434_PYLH01008041_1_3	X	0	1	1	0	1	1	1	0	0	1	0	1	1	1	0	0	1	1	11	0.611111
S5445_SEQ_25445_PYLH01005636_1_2	X	1	1	1	0	1	0.5	1	0	0	1	0	1	1	0.5	X	X	1	1	11	0.611111
S545_SEQ_20545_PYLH01004116_1_2	X	0	1	1	0	1	1	1	0	0	1	0	1	1	1	X	X	1	1	11	0.611111
S5451_SEQ_5451_PYLH01001178_1_14	X	0	1	1	0	1	1	1	0	0	1	0	1	1	1	0	0	1	1	11	0.611111
S5454_SEQ_15454_PYLH01002955_1_9	X	0	1	1	0	1	1	1	0	0	1	0	1	1	1	X	X	1	1	11	0.611111
S5457_SEQ_5457_PYLH01001179_1_2	X	0	1	1	0	1	1	1	0	0	1	0	1	1	1	0	0	1	1	11	0.611111
S5459_SEQ_35459_PYLH01008046_1_7	X	0	1	1	0	1	1	1	0	0	1	0	1	1	1	0	0	1	1	11	0.611111
S5460_SEQ_15460_PYLH01002956_1_6	X	0	1	1	0	1	1	1	0	0	1	0	1	1	1	X	X	1	1	11	0.611111
S5466_SEQ_25466_PYLH01005641_1_2	X	0	1	1	0	1	1	1	0	0	1	0	1	1	1	X	X	1	1	11	0.611111
S5490_SEQ_5490_PYLH01001188_1_1	X	0	1	1	0	1	1	1	0	0	1	0	1	1	1	0	0	1	1	11	0.611111
S5493_SEQ_15493_PYLH01002960_1_2	X	0	1	1	0	1	1	1	0	0	1	0	1	1	1	X	X	1	1	11	0.611111
S5497_SEQ_15497_PYLH01002960_1_6	X	1	1	1	0	1	0.5	1	0	0	1	0	1	1	0.5	X	X	1	1	11	0.611111
S5500_SEQ_15500_PYLH01002961_1_1	X	0	1	1	0	1	1	1	0	0	1	0	1	1	1	X	X	1	1	11	0.611111
S5506_SEQ_35506_PYLH01008055_1_3	X	0	1	1	0	1	1	1	0	0	1	0	1	1	1	0	0	1	1	11	0.611111
S5509_SEQ_15509_PYLH01002961_1_10	X	1	0	1	0	1	1	1	0	0	1	0	1	1	1	X	X	1	1	11	0.611111
S5510_SEQ_35510_PYLH01008055_1_7	X	0	1	1	0	1	1	1	0	0	1	0	1	1	1	0	0	1	1	11	0.611111
S5514_SEQ_15514_PYLH01002963_1_1	X	0	1	1	0	1	1	1	0	0	1	0	1	1	1	X	X	1	1	11	0.611111
S5519_SEQ_5519_PYLH01001195_1_2	X	0	1	1	0	1	1	1	0	0	1	0	1	1	1	0	0	1	1	11	0.611111
S5520_SEQ_15520_PYLH01002963_1_7	X	0	1	1	0	1	1	1	0	0	1	0	1	1	1	X	X	1	1	11	0.611111
S5522_SEQ_15522_PYLH01002964_1_1	X	1	0	1	0	1	1	1	0	0	1	0	1	1	1	X	X	1	1	11	0.611111
S5527_SEQ_25527_PYLH01005660_1_2	X	1	1	1	0	1	1	1	0	0	1	0	1	1	0	X	X	1	1	11	0.611111
S553_SEQ_20553_PYLH01004118_1_2	X	0	1	1	0	1	1	1	0	0	1	0	1	1	1	X	X	1	1	11	0.611111
S5531_SEQ_35531_PYLH01008058_1_2	X	0	1	1	1	1	1	1	0	0	1	0	1	1	0	0	0	1	1	11	0.611111
S5540_SEQ_35540_PYLH01008060_1_2	X	1	1	1	0	1	0.5	1	0	0	1	0	1	1	0.5	0	0	1	1	11	0.611111
S5544_SEQ_15544_PYLH01002971_1_2	X	1	1	1	0	1	1	1	0	0	1	0	1	1	0	X	X	1	1	11	0.611111
S5544_SEQ_5544_PYLH01001198_1_19	X	0	1	1	0	1	1	1	0	0	1	0	1	1	1	0	0	1	1	11	0.611111
S5546_SEQ_35546_PYLH01008062_1_2	X	0	1	1	1	1	1	1	0	0	1	0	1	1	0	0	0	1	1	11	0.611111
S5548_SEQ_15548_PYLH01002973_1_3	X	0	1	1	0	1	1	1	0	0	1	0	1	1	1	X	X	1	1	11	0.611111
S5558_SEQ_15558_PYLH01002974_1_5	X	0	1	1	0	1	1	1	0	0	1	0	1	1	1	X	X	1	1	11	0.611111
S5562_SEQ_25562_PYLH01005669_1_2	X	1	0	1	0	1	1	1	0	0	1	0	1	1	1	X	X	1	1	11	0.611111
S5564_SEQ_25564_PYLH01005669_1_4	X	0	1	1	0	1	1	1	0	0	1	0	1	1	1	X	X	1	1	11	0.611111
S557_SEQ_30557_PYLH01006957_1_20	X	1	0	1	0	1	1	1	0	0	1	0	1	1	1	0	0	1	1	11	0.611111
S5579_SEQ_15579_PYLH01002978_1_5	X	0	1	1	0	1	1	1	0	0	1	0	1	1	1	X	X	1	1	11	0.611111
S5584_SEQ_15584_PYLH01002979_1_4	X	1	0	1	0	1	1	1	0	0	1	0	1	1	1	X	X	1	1	11	0.611111
S5586_SEQ_15586_PYLH01002979_1_6	X	0	1	1	0	1	1	1	0	0	1	0	1	1	1	X	X	1	1	11	0.611111
S5586_SEQ_5586_PYLH01001208_1_2	X	1	0	1	1	1	0.5	1	0	0	1	0	1	1	0.5	0	0	1	1	11	0.611111
S5597_SEQ_15597_PYLH01002981_1_10	X	0	1	1	0	1	1	1	0	0	1	0	1	1	1	X	X	1	1	11	0.611111
S5601_SEQ_5601_PYLH01001213_1_5	X	0	1	1	0	1	1	1	0	0	1	0	1	1	1	0	0	1	1	11	0.611111
S5605_SEQ_5605_PYLH01001213_1_9	X	0	1	1	0	1	1	1	0	0	1	0	1	1	1	0	0	1	1	11	0.611111
S5606_SEQ_35606_PYLH01008073_1_2	X	1	0	1	0	1	1	1	0	0	1	0	1	1	1	0	0	1	1	11	0.611111
S5608_SEQ_15608_PYLH01002983_1_7	X	0	1	1	0	1	1	1	0	0	1	0	1	1	1	X	X	1	1	11	0.611111
S5619_SEQ_35619_PYLH01008074_1_9	X	0	1	1	0	1	1	1	0	0	1	0	1	1	1	0	0	1	1	11	0.611111
S5622_SEQ_5622_PYLH01001213_1_26	X	0	1	1	0	1	1	1	0	0	1	0	1	1	1	0	0	1	1	11	0.611111
S563_SEQ_563_PYLH01000121_1_3	X	0	1	1	0	1	1	1	0	0	1	0	1	1	1	0	0	1	1	11	0.611111
S5631_SEQ_15631_PYLH01002987_1_8	X	0	1	1	0	1	1	1	0	0	1	0	1	1	1	X	X	1	1	11	0.611111
S565_SEQ_20565_PYLH01004120_1_4	X	1	0	1	0	1	1	1	0	0	1	0	1	1	1	X	X	1	1	11	0.611111
S565_SEQ_30565_PYLH01006962_1_1	X	1	0	1	0	1	1	1	0	0	1	0	1	1	1	0	0	1	1	11	0.611111
S5661_SEQ_25661_PYLH01005692_1_24	X	0	1	1	0	1	1	1	0	0	1	0	1	1	1	X	X	1	1	11	0.611111
S5663_SEQ_35663_PYLH01008079_1_3	X	0	1	1	0	1	1	1	0	0	1	0	1	1	1	0	0	1	1	11	0.611111
S5664_SEQ_35664_PYLH01008079_1_4	X	0	1	1	0	1	1	1	0	0	1	0	1	1	1	0	0	1	1	11	0.611111
S5667_SEQ_15667_PYLH01002993_1_4	X	0	1	1	0	1	1	1	0	0	1	0	1	1	1	X	X	1	1	11	0.611111
S5671_SEQ_5671_PYLH01001227_1_11	X	0	1	1	0	1	1	1	0	0	1	0	1	1	1	0	0	1	1	11	0.611111
S5672_SEQ_15672_PYLH01002994_1_3	X	0	1	1	0	1	1	1	0	0	1	0	1	1	1	X	X	1	1	11	0.611111
S5677_SEQ_5677_PYLH01001227_1_17	X	1	1	1	0	1	1	1	0	0	1	0	1	1	1	0	0	0	1	11	0.611111
S5686_SEQ_15686_PYLH01002997_1_2	X	1	0	1	0	1	1	1	0	0	1	0	1	1	1	X	X	1	1	11	0.611111
S5694_SEQ_35694_PYLH01008086_1_1	X	0	1	1	0	1	1	1	0	0	1	0	1	1	1	0	0	1	1	11	0.611111
S5697_SEQ_5697_PYLH01001232_1_4	X	0	1	1	0	1	1	1	0	0	1	0	1	1	1	0	0	1	1	11	0.611111
S570_SEQ_570_PYLH01000123_1_4	X	0	1	1	0	1	1	1	0	0	1	0	1	1	1	0	0	1	1	11	0.611111
S5704_SEQ_5704_PYLH01001233_1_1	X	0	1	1	0	1	1	1	0	0	1	0	1	1	1	0	0	1	1	11	0.611111
S5710_SEQ_35710_PYLH01008089_1_1	X	1	1	1	0	1	1	1	0	0	1	0	1	1	1	0	0	1	0	11	0.611111
S5712_SEQ_15712_PYLH01003003_1_5	X	0	1	1	0	1	1	1	0	0	1	0	1	1	1	X	X	1	1	11	0.611111
S5717_SEQ_35717_PYLH01008090_1_4	X	0	1	1	0	1	1	1	0	0	1	0	1	1	1	0	0	1	1	11	0.611111
S5719_SEQ_25719_PYLH01005706_1_3	X	0	1	1	0	1	1	1	0	0	1	0	1	1	1	X	X	1	1	11	0.611111
S5724_SEQ_25724_PYLH01005707_1_1	X	0	1	1	0	1	1	1	0	0	1	0	1	1	1	X	X	1	1	11	0.611111
S5736_SEQ_15736_PYLH01003007_1_1	X	1	1	1	0	1	1	1	0	0	1	0	1	1	0	X	X	1	1	11	0.611111
S5748_SEQ_5748_PYLH01001239_1_3	X	0	1	1	0	1	1	1	0	0	1	0	1	1	1	0	0	1	1	11	0.611111
S575_SEQ_575_PYLH01000125_1_2	X	0	1	1	0	1	1	1	0	0	1	0	1	1	1	0	0	1	1	11	0.611111
S5750_SEQ_5750_PYLH01001239_1_5	X	0	1	1	0	1	1	1	0	0	1	0	1	1	1	0	0	1	1	11	0.611111
S5751_SEQ_15751_PYLH01003009_1_4	X	0	1	1	0	1	1	1	0	0	1	0	1	1	1	X	X	1	1	11	0.611111
S5754_SEQ_5754_PYLH01001239_1_9	X	0	1	1	0	1	1	1	0	0	1	0	1	1	1	0	0	1	1	11	0.611111
S5756_SEQ_15756_PYLH01003010_1_2	X	0	1	1	0	1	1	1	0	0	1	0	1	1	1	X	X	1	1	11	0.611111
S5768_SEQ_5768_PYLH01001240_1_2	X	1	0	1	0	1	1	1	0	0	1	0	1	1	1	0	0	1	1	11	0.611111
S5771_SEQ_15771_PYLH01003012_1_3	X	0	1	1	0	1	1	1	0	0	1	0	1	1	1	X	X	1	1	11	0.611111
S5776_SEQ_35776_PYLH01008099_1_3	X	0	1	1	0	1	1	1	0	0	1	0	1	1	1	0	0	1	1	11	0.611111
S5783_SEQ_15783_PYLH01003013_1_11	X	0	1	1	0	1	1	1	0	0	1	0	1	1	1	X	X	1	1	11	0.611111
S5784_SEQ_15784_PYLH01003013_1_12	X	0	1	1	0	1	1	1	0	0	1	0	1	1	1	X	X	1	1	11	0.611111
S5786_SEQ_5786_PYLH01001247_1_1	X	0	1	1	0	1	1	1	0	0	1	0	1	1	1	0	0	1	1	11	0.611111
S5789_SEQ_5789_PYLH01001247_1_4	X	0	1	1	0	1	1	1	0	0	1	0	1	1	1	0	0	1	1	11	0.611111
S5796_SEQ_25796_PYLH01005730_1_5	X	1	0	1	0	1	1	1	0	0	1	0	1	1	1	X	X	1	1	11	0.611111
S5805_SEQ_35805_PYLH01008105_1_4	X	0	1	1	0	1	1	1	0	0	1	0	1	1	1	0	0	1	1	11	0.611111
S5807_SEQ_5807_PYLH01001247_1_22	X	1	0	1	0	1	1	1	0	0	1	0	1	1	1	0	0	1	1	11	0.611111
S5808_SEQ_15808_PYLH01003015_1_6	X	0	1	1	0	1	1	1	0	0	1	0	1	1	1	X	X	1	1	11	0.611111
S5814_SEQ_5814_PYLH01001248_1_1	X	0	1	1	0	1	1	1	0	0	1	0	1	1	1	0	0	1	1	11	0.611111
S5819_SEQ_35819_PYLH01008106_1_6	X	0	1	1	0	1	1	1	0	0	1	0	1	1	1	0	0	1	1	11	0.611111
S5823_SEQ_5823_PYLH01001251_1_3	X	1	0	1	1	1	0.5	1	0	0	1	0	1	1	0.5	0	0	1	1	11	0.611111
S5827_SEQ_25827_PYLH01005735_1_3	X	1	0	1	1	1	0.5	1	0	0	1	0	1	1	0.5	X	X	1	1	11	0.611111
S5827_SEQ_35827_PYLH01008108_1_1	X	0	1	1	0	1	1	1	0	0	1	0	1	1	1	0	0	1	1	11	0.611111
S583_SEQ_10583_PYLH01002102_1_9	X	0	1	1	0	1	1	1	0	0	1	0	1	1	1	X	X	1	1	11	0.611111
S5832_SEQ_5832_PYLH01001254_1_1	X	0	1	1	0	1	1	1	0	0	1	0	1	1	1	0	0	1	1	11	0.611111
S5833_SEQ_35833_PYLH01008108_1_7	X	0	1	1	0	1	1	1	0	0	1	0	1	1	1	0	0	1	1	11	0.611111
S5837_SEQ_15837_PYLH01003021_1_1	X	0	1	1	0	1	1	1	0	0	1	0	1	1	1	X	X	1	1	11	0.611111
S5839_SEQ_5839_PYLH01001255_1_5	X	1	1	1	0	1	1	1	0	0	1	0	1	1	1	0	0	1	0	11	0.611111
S5846_SEQ_15846_PYLH01003024_1_1	X	0	1	1	1	1	0.5	1	0	0	1	0	1	1	0.5	X	X	1	1	11	0.611111
S5846_SEQ_5846_PYLH01001257_1_4	X	0	1	1	0	1	1	1	0	0	1	0	1	1	1	0	0	1	1	11	0.611111
S5850_SEQ_25850_PYLH01005744_1_2	X	0	1	1	0	1	1	1	0	0	1	0	1	1	1	X	X	1	1	11	0.611111
S586_SEQ_586_PYLH01000129_1_1	X	0	1	1	0	1	1	1	0	0	1	0	1	1	1	0	0	1	1	11	0.611111
S5862_SEQ_25862_PYLH01005752_1_1	X	0	1	1	0	1	1	1	0	0	1	0	1	1	1	X	X	1	1	11	0.611111
S5865_SEQ_15865_PYLH01003027_1_3	X	0	1	1	0	1	1	1	0	0	1	0	1	1	1	X	X	1	1	11	0.611111
S587_SEQ_20587_PYLH01004127_1_4	X	0	1	1	0	1	1	1	0	0	1	0	1	1	1	X	X	1	1	11	0.611111
S5874_SEQ_5874_PYLH01001262_1_18	X	0	1	1	0	1	1	1	0	0	1	0	1	1	1	0	0	1	1	11	0.611111
S5875_SEQ_25875_PYLH01005757_1_3	X	1	1	1	0	1	1	1	0	0	1	0	1	1	0	X	X	1	1	11	0.611111
S5876_SEQ_15876_PYLH01003029_1_2	X	1	1	1	0	1	1	1	0	0	1	0	0	1	1	X	X	1	1	11	0.611111
S5883_SEQ_15883_PYLH01003030_1_2	X	0	1	1	0	1	1	1	0	0	1	0	1	1	1	X	X	1	1	11	0.611111
S5884_SEQ_15884_PYLH01003030_1_3	X	0	1	1	0	1	1	1	0	0	1	0	1	1	1	X	X	1	1	11	0.611111
S5889_SEQ_5889_PYLH01001263_1_6	X	0	1	1	0	1	1	1	0	0	1	0	1	1	1	0	0	1	1	11	0.611111
S5897_SEQ_15897_PYLH01003032_1_2	X	0	1	1	0	1	1	1	0	0	1	0	1	1	1	X	X	1	1	11	0.611111
S59_SEQ_59_PYLH01000005_1_4	X	1	0	1	0	1	1	1	0	0	1	0	1	1	1	0	0	1	1	11	0.611111
S590_SEQ_20590_PYLH01004128_1_3	X	0	1	1	0	1	1	1	0	0	1	0	1	1	1	X	X	1	1	11	0.611111
S5901_SEQ_5901_PYLH01001264_1_6	X	0	1	1	0	1	1	1	0	0	1	0	1	1	1	0	0	1	1	11	0.611111
S5905_SEQ_35905_PYLH01008127_1_6	X	1	0	1	1	1	1	1	0	0	1	0	1	1	0	0	0	1	1	11	0.611111
S5908_SEQ_35908_PYLH01008128_1_1	X	1	0	1	0	1	1	1	0	0	1	0	1	1	1	0	0	1	1	11	0.611111
S5913_SEQ_25913_PYLH01005769_1_2	X	0	1	1	0	1	1	1	0	0	1	0	1	1	1	X	X	1	1	11	0.611111
S592_SEQ_10592_PYLH01002105_1_2	X	1	1	1	0	1	1	1	0	0	1	0	1	1	0	X	X	1	1	11	0.611111
S5921_SEQ_15921_PYLH01003036_1_4	X	0	1	1	0	1	1	1	0	0	1	0	1	1	1	X	X	1	1	11	0.611111
S5921_SEQ_5921_PYLH01001270_1_1	X	1	0	1	0	1	1	1	0	0	1	0	1	1	1	0	0	1	1	11	0.611111
S5924_SEQ_25924_PYLH01005775_1_3	X	1	1	1	0	0	1	1	0	0	1	0	1	1	1	X	X	1	1	11	0.611111
S5942_SEQ_5942_PYLH01001276_1_5	X	1	0	1	0	1	1	1	0	0	1	0	1	1	1	0	0	1	1	11	0.611111
S5951_SEQ_35951_PYLH01008139_1_3	X	1	0	1	0	1	1	1	0	0	1	0	1	1	1	0	0	1	1	11	0.611111
S5951_SEQ_5951_PYLH01001276_1_14	X	0	1	1	0	1	1	1	0	0	1	0	1	1	1	0	0	1	1	11	0.611111
S5961_SEQ_15961_PYLH01003046_1_2	X	0	1	1	0	1	1	1	0	0	1	0	1	1	1	X	X	1	1	11	0.611111
S5964_SEQ_35964_PYLH01008142_1_1	X	0	1	1	0	1	1	1	0	0	1	0	1	1	1	0	0	1	1	11	0.611111
S5965_SEQ_5965_PYLH01001277_1_5	X	0	1	1	0	1	1	1	0	0	1	0	1	1	1	0	0	1	1	11	0.611111
S5968_SEQ_15968_PYLH01003047_1_7	X	0	1	1	0	1	1	1	0	0	1	0	1	1	1	X	X	1	1	11	0.611111
S5976_SEQ_35976_PYLH01008145_1_1	X	0	1	1	0	1	1	1	0	0	1	0	1	1	1	0	0	1	1	11	0.611111
S5977_SEQ_25977_PYLH01005790_1_7	X	1	0	1	0	1	1	1	0	0	1	0	1	1	1	X	X	1	1	11	0.611111
S5988_SEQ_15988_PYLH01003050_1_4	X	0	1	1	0	1	1	1	0	0	1	0	1	1	1	X	X	1	1	11	0.611111
S5991_SEQ_25991_PYLH01005792_1_3	X	0	1	1	0	1	1	1	0	0	1	0	1	1	1	X	X	1	1	11	0.611111
S5992_SEQ_35992_PYLH01008147_1_4	X	0	1	1	0	1	1	1	0	0	1	0	1	1	1	0	0	1	1	11	0.611111
S5993_SEQ_5993_PYLH01001280_1_7	X	1	0	1	0	1	1	1	0	0	1	0	1	1	1	0	0	1	1	11	0.611111
S5994_SEQ_35994_PYLH01008147_1_6	X	0	1	1	0	1	1	1	0	0	1	0	1	1	1	0	0	1	1	11	0.611111
S5995_SEQ_5995_PYLH01001280_1_9	X	0	1	1	0	1	1	1	0	0	1	0	1	1	1	0	0	1	1	11	0.611111
S5997_SEQ_25997_PYLH01005796_1_2	X	0	1	1	0	1	1	1	0	0	1	0	1	1	1	X	X	1	1	11	0.611111
S5997_SEQ_35997_PYLH01008147_1_9	X	0	1	1	0	1	1	1	0	0	1	0	1	1	1	0	0	1	1	11	0.611111
S5998_SEQ_15998_PYLH01003051_1_4	X	0	1	1	0	1	1	1	0	0	1	0	1	1	1	X	X	1	1	11	0.611111
[truncated: 1,046,576+ more rows]

## Sheet: Top 10
S.No.	RANK	Sequence_id	REF_SEQ ID	PROTEIN NAME	PERCENTAGE IDENTITY
1	1	S1895_SEQ_31895_PYLH01007328_1_3	KAF8295228.1	putative mucin TcMUCII [Trypanosoma cruzi]	61.04
2	2	S2530_SEQ_32530_PYLH01007482_1_1	XP_806454.1	trans-sialidase [Trypanosoma cruzi strain CL Brener]	96.88
3	7	S8033_SEQ_8033_PYLH01001645_1_2	KAF5219581.1	Mucin-associated surface protein (MASP) subgroup S022 [Trypanosoma cruzi]	98.59
4	19	S2223_SEQ_2223_PYLH01000503_1_1	KAF5215389.1	hypothetical protein ECC02_011937 [Trypanosoma cruzi]	99.17
5	32	S371_SEQ_371_PYLH01000072_1_1	XP_821074.1	90 kDa surface protein [Trypanosoma cruzi strain CL Brener]	100
6	42	S62_SEQ_62_PYLH01000006_1_1	XP_821444.1	surface protease GP63 [Trypanosoma cruzi strain CL Brener]	98.43
7	59	S1218_SEQ_11218_PYLH01002217_1_19	KAF8280120.1	putative dispersed gene family protein 1 (DGF-1) [Trypanosoma cruzi]	99.14
8	67	S1432_SEQ_31432_PYLH01007203_1_4	RNC61523.1	surface protein-1 [Trypanosoma cruzi]	99.32
9	127	S3902_SEQ_23902_PYLH01005213_1_1	ESS54964.1	ATPase [Trypanosoma cruzi Dm28c]	86.79
10	149	S4705_SEQ_34705_PYLH01007931_1_29	KAF8298469.1	putative phosphatidylserine decarboxylase [Trypanosoma cruzi]	100
