# Supplementary material for: Identification of vaccine targets in pathogens and design of a vaccine using computational approaches
Source: Sci Rep. 2021 Sep 2;11:17626. doi: 10.1038/s41598-021-96863-x (PMC8413327; doi:10.1038/s41598-021-96863-x)
Supplement: Supplementary file 2 — Supplementary Information 2. [file 41598_2021_96863_MOESM2_ESM.zip › Supplementary Files/Supplementary File 5/Supplmentary File Y_D.xlsx]

## Sheet: Sorted top 500 ids
Supplementary File Y_D: Top 500 sequence ids
Sequence_id	Si	Pi
S1895_SEQ_31895_PYLH01007328_1_3	13.5	0.75
S2530_SEQ_32530_PYLH01007482_1_1	13.5	0.75
S4867_SEQ_4867_PYLH01001067_1_7	13.5	0.75
S5700_SEQ_35700_PYLH01008087_1_4	13.5	0.75
S729_SEQ_729_PYLH01000165_1_12	13.5	0.75
S7827_SEQ_7827_PYLH01001607_1_3	13.5	0.75
S8033_SEQ_8033_PYLH01001645_1_2	13.5	0.75
S840_SEQ_30840_PYLH01007031_1_1	13.5	0.75
S1099_SEQ_1099_PYLH01000249_1_1	13	0.722222
S206_SEQ_206_PYLH01000032_1_2	13	0.722222
S2495_SEQ_32495_PYLH01007470_1_4	13	0.722222
S2672_SEQ_2672_PYLH01000608_1_2	13	0.722222
S2911_SEQ_32911_PYLH01007597_1_4	13	0.722222
S6609_SEQ_36609_PYLH01008301_1_1	13	0.722222
S1398_SEQ_11398_PYLH01002239_1_1	12.5	0.694444
S1481_SEQ_11481_PYLH01002255_1_3	12.5	0.694444
S176_SEQ_176_PYLH01000028_1_13	12.5	0.694444
S1975_SEQ_31975_PYLH01007344_1_7	12.5	0.694444
S2223_SEQ_2223_PYLH01000503_1_1	12.5	0.694444
S250_SEQ_250_PYLH01000036_1_13	12.5	0.694444
S2529_SEQ_32529_PYLH01007481_1_1	12.5	0.694444
S2665_SEQ_2665_PYLH01000604_1_5	12.5	0.694444
S2791_SEQ_22791_PYLH01004875_1_2	12.5	0.694444
S2815_SEQ_22815_PYLH01004885_1_1	12.5	0.694444
S2818_SEQ_22818_PYLH01004886_1_2	12.5	0.694444
S296_SEQ_10296_PYLH01002057_1_5	12.5	0.694444
S310_SEQ_310_PYLH01000052_1_4	12.5	0.694444
S3246_SEQ_13246_PYLH01002558_1_7	12.5	0.694444
S3251_SEQ_33251_PYLH01007710_1_2	12.5	0.694444
S3402_SEQ_3402_PYLH01000775_1_6	12.5	0.694444
S3448_SEQ_23448_PYLH01005089_1_2	12.5	0.694444
S371_SEQ_371_PYLH01000072_1_1	12.5	0.694444
S3883_SEQ_3883_PYLH01000871_1_4	12.5	0.694444
S4158_SEQ_4158_PYLH01000919_1_1	12.5	0.694444
S443_SEQ_30443_PYLH01006932_1_3	12.5	0.694444
S4515_SEQ_4515_PYLH01001005_1_11	12.5	0.694444
S4926_SEQ_4926_PYLH01001078_1_4	12.5	0.694444
S5412_SEQ_5412_PYLH01001171_1_1	12.5	0.694444
S5689_SEQ_5689_PYLH01001229_1_2	12.5	0.694444
S5837_SEQ_25837_PYLH01005739_1_2	12.5	0.694444
S610_SEQ_610_PYLH01000137_1_2	12.5	0.694444
S62_SEQ_62_PYLH01000006_1_1	12.5	0.694444
S6412_SEQ_16412_PYLH01003127_1_6	12.5	0.694444
S6429_SEQ_6429_PYLH01001354_1_2	12.5	0.694444
S6442_SEQ_26442_PYLH01005918_1_3	12.5	0.694444
S6699_SEQ_6699_PYLH01001394_1_2	12.5	0.694444
S698_SEQ_698_PYLH01000162_1_1	12.5	0.694444
S7593_SEQ_37593_PYLH01008648_1_1	12.5	0.694444
S786_SEQ_30786_PYLH01007020_1_2	12.5	0.694444
S8928_SEQ_18928_PYLH01003666_1_3	12.5	0.694444
S913_SEQ_30913_PYLH01007052_1_1	12.5	0.694444
S9435_SEQ_19435_PYLH01003793_1_2	12.5	0.694444
S9536_SEQ_9536_PYLH01001914_1_5	12.5	0.694444
S1008_SEQ_11008_PYLH01002180_1_7	12	0.666667
S1061_SEQ_1061_PYLH01000241_1_11	12	0.666667
S1117_SEQ_11117_PYLH01002199_1_4	12	0.666667
S1126_SEQ_31126_PYLH01007117_1_2	12	0.666667
S1142_SEQ_1142_PYLH01000263_1_4	12	0.666667
S1218_SEQ_11218_PYLH01002217_1_19	12	0.666667
S123_SEQ_10123_PYLH01002018_1_12	12	0.666667
S1234_SEQ_11234_PYLH01002219_1_3	12	0.666667
S1245_SEQ_31245_PYLH01007150_1_2	12	0.666667
S1290_SEQ_31290_PYLH01007161_1_4	12	0.666667
S1304_SEQ_31304_PYLH01007166_1_3	12	0.666667
S1428_SEQ_1428_PYLH01000335_1_1	12	0.666667
S1430_SEQ_11430_PYLH01002247_1_2	12	0.666667
S1432_SEQ_31432_PYLH01007203_1_4	12	0.666667
S1477_SEQ_21477_PYLH01004436_1_2	12	0.666667
S1491_SEQ_21491_PYLH01004441_1_3	12	0.666667
S1500_SEQ_11500_PYLH01002260_1_8	12	0.666667
S1606_SEQ_31606_PYLH01007249_1_4	12	0.666667
S166_SEQ_166_PYLH01000028_1_3	12	0.666667
S176_SEQ_20176_PYLH01004004_1_4	12	0.666667
S1780_SEQ_21780_PYLH01004558_1_1	12	0.666667
S1802_SEQ_21802_PYLH01004568_1_3	12	0.666667
S1820_SEQ_11820_PYLH01002316_1_7	12	0.666667
S1862_SEQ_21862_PYLH01004597_1_2	12	0.666667
S1954_SEQ_31954_PYLH01007341_1_2	12	0.666667
S1955_SEQ_31955_PYLH01007341_1_3	12	0.666667
S1980_SEQ_1980_PYLH01000453_1_5	12	0.666667
S20_SEQ_30020_PYLH01006830_1_2	12	0.666667
S2016_SEQ_12016_PYLH01002349_1_4	12	0.666667
S2050_SEQ_22050_PYLH01004674_1_2	12	0.666667
S210_SEQ_210_PYLH01000032_1_6	12	0.666667
S2154_SEQ_32154_PYLH01007387_1_2	12	0.666667
S2254_SEQ_32254_PYLH01007410_1_2	12	0.666667
S2259_SEQ_2259_PYLH01000513_1_1	12	0.666667
S2285_SEQ_2285_PYLH01000518_1_14	12	0.666667
S2302_SEQ_22302_PYLH01004758_1_1	12	0.666667
S232_SEQ_30232_PYLH01006887_1_1	12	0.666667
S233_SEQ_30233_PYLH01006887_1_2	12	0.666667
S2367_SEQ_12367_PYLH01002410_1_2	12	0.666667
S24_SEQ_24_PYLH01000001_1_25	12	0.666667
S2442_SEQ_2442_PYLH01000565_1_3	12	0.666667
S249_SEQ_30249_PYLH01006892_1_3	12	0.666667
S2587_SEQ_32587_PYLH01007496_1_2	12	0.666667
S2654_SEQ_2654_PYLH01000601_1_23	12	0.666667
S2657_SEQ_32657_PYLH01007519_1_3	12	0.666667
S2673_SEQ_2673_PYLH01000608_1_3	12	0.666667
S2704_SEQ_12704_PYLH01002466_1_1	12	0.666667
S2726_SEQ_12726_PYLH01002471_1_9	12	0.666667
S2782_SEQ_32782_PYLH01007555_1_3	12	0.666667
S2878_SEQ_2878_PYLH01000668_1_6	12	0.666667
S2922_SEQ_12922_PYLH01002507_1_4	12	0.666667
S2926_SEQ_32926_PYLH01007602_1_2	12	0.666667
S2944_SEQ_32944_PYLH01007608_1_2	12	0.666667
S2958_SEQ_32958_PYLH01007610_1_5	12	0.666667
S3091_SEQ_13091_PYLH01002534_1_1	12	0.666667
S311_SEQ_10311_PYLH01002062_1_1	12	0.666667
S3159_SEQ_33159_PYLH01007681_1_2	12	0.666667
S3278_SEQ_13278_PYLH01002566_1_2	12	0.666667
S3382_SEQ_13382_PYLH01002586_1_1	12	0.666667
S3400_SEQ_13400_PYLH01002589_1_4	12	0.666667
S3405_SEQ_13405_PYLH01002589_1_9	12	0.666667
S3413_SEQ_13413_PYLH01002590_1_4	12	0.666667
S3428_SEQ_13428_PYLH01002591_1_8	12	0.666667
S3445_SEQ_3445_PYLH01000785_1_1	12	0.666667
S3450_SEQ_23450_PYLH01005090_1_2	12	0.666667
S3507_SEQ_13507_PYLH01002601_1_7	12	0.666667
S3528_SEQ_3528_PYLH01000796_1_40	12	0.666667
S3537_SEQ_3537_PYLH01000800_1_1	12	0.666667
S3546_SEQ_33546_PYLH01007742_1_11	12	0.666667
S3659_SEQ_23659_PYLH01005137_1_14	12	0.666667
S3687_SEQ_13687_PYLH01002640_1_2	12	0.666667
S3766_SEQ_3766_PYLH01000850_1_5	12	0.666667
S3770_SEQ_3770_PYLH01000852_1_1	12	0.666667
S3902_SEQ_23902_PYLH01005213_1_1	12	0.666667
S3934_SEQ_13934_PYLH01002678_1_2	12	0.666667
S396_SEQ_10396_PYLH01002069_1_11	12	0.666667
S3973_SEQ_33973_PYLH01007804_1_7	12	0.666667
S4035_SEQ_14035_PYLH01002692_1_8	12	0.666667
S4153_SEQ_34153_PYLH01007833_1_5	12	0.666667
S4263_SEQ_14263_PYLH01002727_1_2	12	0.666667
S4338_SEQ_34338_PYLH01007868_1_6	12	0.666667
S4356_SEQ_14356_PYLH01002743_1_6	12	0.666667
S4357_SEQ_14357_PYLH01002744_1_1	12	0.666667
S4358_SEQ_4358_PYLH01000973_1_2	12	0.666667
S4362_SEQ_14362_PYLH01002745_1_3	12	0.666667
S4364_SEQ_4364_PYLH01000974_1_2	12	0.666667
S4388_SEQ_4388_PYLH01000981_1_7	12	0.666667
S4424_SEQ_14424_PYLH01002758_1_9	12	0.666667
S4443_SEQ_34443_PYLH01007890_1_1	12	0.666667
S4517_SEQ_34517_PYLH01007906_1_6	12	0.666667
S4551_SEQ_34551_PYLH01007914_1_4	12	0.666667
S4554_SEQ_14554_PYLH01002788_1_2	12	0.666667
S4576_SEQ_4576_PYLH01001015_1_16	12	0.666667
S4632_SEQ_14632_PYLH01002805_1_7	12	0.666667
S4657_SEQ_24657_PYLH01005423_1_6	12	0.666667
S4705_SEQ_34705_PYLH01007931_1_29	12	0.666667
S4714_SEQ_34714_PYLH01007931_1_38	12	0.666667
S4785_SEQ_14785_PYLH01002830_1_7	12	0.666667
S4791_SEQ_24791_PYLH01005464_1_2	12	0.666667
S4803_SEQ_4803_PYLH01001058_1_2	12	0.666667
S4806_SEQ_34806_PYLH01007940_1_1	12	0.666667
S4847_SEQ_24847_PYLH01005476_1_2	12	0.666667
S4903_SEQ_24903_PYLH01005490_1_2	12	0.666667
S4915_SEQ_34915_PYLH01007964_1_1	12	0.666667
S494_SEQ_10494_PYLH01002088_1_7	12	0.666667
S4968_SEQ_34968_PYLH01007972_1_1	12	0.666667
S4985_SEQ_4985_PYLH01001095_1_1	12	0.666667
S4988_SEQ_24988_PYLH01005506_1_1	12	0.666667
S5050_SEQ_25050_PYLH01005522_1_2	12	0.666667
S5113_SEQ_25113_PYLH01005538_1_2	12	0.666667
S5132_SEQ_25132_PYLH01005548_1_3	12	0.666667
S5132_SEQ_5132_PYLH01001120_1_7	12	0.666667
S5176_SEQ_5176_PYLH01001123_1_2	12	0.666667
S5205_SEQ_25205_PYLH01005574_1_1	12	0.666667
S5211_SEQ_25211_PYLH01005576_1_2	12	0.666667
S5231_SEQ_5231_PYLH01001136_1_2	12	0.666667
S526_SEQ_30526_PYLH01006952_1_1	12	0.666667
S540_SEQ_30540_PYLH01006957_1_3	12	0.666667
S5419_SEQ_15419_PYLH01002951_1_3	12	0.666667
S5426_SEQ_5426_PYLH01001174_1_2	12	0.666667
S5473_SEQ_5473_PYLH01001182_1_5	12	0.666667
S5475_SEQ_35475_PYLH01008049_1_1	12	0.666667
S5477_SEQ_15477_PYLH01002957_1_13	12	0.666667
S5485_SEQ_35485_PYLH01008049_1_11	12	0.666667
S5498_SEQ_35498_PYLH01008053_1_3	12	0.666667
S5532_SEQ_5532_PYLH01001198_1_7	12	0.666667
S5540_SEQ_5540_PYLH01001198_1_15	12	0.666667
S555_SEQ_555_PYLH01000118_1_7	12	0.666667
S5560_SEQ_35560_PYLH01008063_1_7	12	0.666667
S5633_SEQ_25633_PYLH01005691_1_1	12	0.666667
S5634_SEQ_5634_PYLH01001217_1_2	12	0.666667
S5637_SEQ_25637_PYLH01005691_1_5	12	0.666667
S5640_SEQ_35640_PYLH01008076_1_1	12	0.666667
S5668_SEQ_25668_PYLH01005694_1_2	12	0.666667
S5794_SEQ_35794_PYLH01008102_1_2	12	0.666667
S5974_SEQ_35974_PYLH01008144_1_3	12	0.666667
S5982_SEQ_15982_PYLH01003049_1_7	12	0.666667
S6012_SEQ_16012_PYLH01003054_1_3	12	0.666667
S6044_SEQ_36044_PYLH01008157_1_4	12	0.666667
S6110_SEQ_6110_PYLH01001304_1_1	12	0.666667
S6127_SEQ_6127_PYLH01001309_1_3	12	0.666667
S6171_SEQ_26171_PYLH01005842_1_1	12	0.666667
S6203_SEQ_36203_PYLH01008191_1_2	12	0.666667
S6216_SEQ_6216_PYLH01001323_1_2	12	0.666667
S6241_SEQ_6241_PYLH01001325_1_2	12	0.666667
S6253_SEQ_26253_PYLH01005865_1_2	12	0.666667
S6287_SEQ_6287_PYLH01001331_1_14	12	0.666667
S6295_SEQ_26295_PYLH01005876_1_5	12	0.666667
S6322_SEQ_36322_PYLH01008221_1_4	12	0.666667
S6331_SEQ_36331_PYLH01008223_1_6	12	0.666667
S6336_SEQ_36336_PYLH01008224_1_4	12	0.666667
S643_SEQ_643_PYLH01000147_1_5	12	0.666667
S6430_SEQ_36430_PYLH01008249_1_1	12	0.666667
S6443_SEQ_26443_PYLH01005918_1_4	12	0.666667
S6444_SEQ_26444_PYLH01005918_1_5	12	0.666667
S6461_SEQ_16461_PYLH01003135_1_3	12	0.666667
S6542_SEQ_6542_PYLH01001371_1_17	12	0.666667
S6607_SEQ_36607_PYLH01008300_1_2	12	0.666667
S6705_SEQ_26705_PYLH01006001_1_2	12	0.666667
S6740_SEQ_6740_PYLH01001405_1_10	12	0.666667
S675_SEQ_20675_PYLH01004157_1_2	12	0.666667
S6795_SEQ_36795_PYLH01008329_1_3	12	0.666667
S6878_SEQ_36878_PYLH01008336_1_2	12	0.666667
S6902_SEQ_36902_PYLH01008341_1_1	12	0.666667
S6913_SEQ_6913_PYLH01001440_1_16	12	0.666667
S6983_SEQ_36983_PYLH01008368_1_2	12	0.666667
S70_SEQ_30070_PYLH01006839_1_5	12	0.666667
S7032_SEQ_7032_PYLH01001461_1_8	12	0.666667
S7059_SEQ_7059_PYLH01001463_1_7	12	0.666667
S707_SEQ_20707_PYLH01004170_1_2	12	0.666667
S7109_SEQ_27109_PYLH01006068_1_11	12	0.666667
S7155_SEQ_7155_PYLH01001486_1_2	12	0.666667
S7167_SEQ_17167_PYLH01003280_1_3	12	0.666667
S7206_SEQ_7206_PYLH01001493_1_1	12	0.666667
S7207_SEQ_27207_PYLH01006097_1_3	12	0.666667
S7219_SEQ_27219_PYLH01006100_1_4	12	0.666667
S7224_SEQ_37224_PYLH01008480_1_2	12	0.666667
S7235_SEQ_7235_PYLH01001494_1_10	12	0.666667
S7250_SEQ_7250_PYLH01001499_1_1	12	0.666667
S7326_SEQ_17326_PYLH01003316_1_2	12	0.666667
S7335_SEQ_27335_PYLH01006135_1_2	12	0.666667
S7376_SEQ_27376_PYLH01006147_1_6	12	0.666667
S74_SEQ_20074_PYLH01003976_1_1	12	0.666667
S7453_SEQ_27453_PYLH01006162_1_2	12	0.666667
S7503_SEQ_27503_PYLH01006175_1_2	12	0.666667
S7543_SEQ_37543_PYLH01008621_1_1	12	0.666667
S757_SEQ_757_PYLH01000166_1_11	12	0.666667
S7593_SEQ_27593_PYLH01006198_1_7	12	0.666667
S765_SEQ_20765_PYLH01004191_1_3	12	0.666667
S7717_SEQ_7717_PYLH01001591_1_3	12	0.666667
S7780_SEQ_7780_PYLH01001602_1_16	12	0.666667
S7833_SEQ_37833_PYLH01008759_1_2	12	0.666667
S7834_SEQ_17834_PYLH01003418_1_3	12	0.666667
S788_SEQ_30788_PYLH01007021_1_1	12	0.666667
S7914_SEQ_37914_PYLH01008797_1_1	12	0.666667
S7928_SEQ_7928_PYLH01001624_1_12	12	0.666667
S7994_SEQ_7994_PYLH01001635_1_1	12	0.666667
S800_SEQ_30800_PYLH01007022_1_10	12	0.666667
S8104_SEQ_28104_PYLH01006337_1_4	12	0.666667
S8121_SEQ_28121_PYLH01006338_1_3	12	0.666667
S8161_SEQ_28161_PYLH01006354_1_1	12	0.666667
S8166_SEQ_38166_PYLH01008921_1_2	12	0.666667
S8259_SEQ_8259_PYLH01001685_1_1	12	0.666667
S8488_SEQ_8488_PYLH01001732_1_16	12	0.666667
S8499_SEQ_18499_PYLH01003560_1_2	12	0.666667
S856_SEQ_856_PYLH01000192_1_12	12	0.666667
S8574_SEQ_18574_PYLH01003578_1_2	12	0.666667
S8665_SEQ_18665_PYLH01003599_1_2	12	0.666667
S8668_SEQ_28668_PYLH01006489_1_3	12	0.666667
S8703_SEQ_18703_PYLH01003608_1_1	12	0.666667
S8705_SEQ_28705_PYLH01006498_1_18	12	0.666667
S8714_SEQ_8714_PYLH01001767_1_1	12	0.666667
S8779_SEQ_28779_PYLH01006532_1_1	12	0.666667
S8844_SEQ_18844_PYLH01003642_1_2	12	0.666667
S9001_SEQ_29001_PYLH01006580_1_6	12	0.666667
S9073_SEQ_29073_PYLH01006599_1_2	12	0.666667
S9142_SEQ_19142_PYLH01003718_1_2	12	0.666667
S9242_SEQ_19242_PYLH01003741_1_8	12	0.666667
S9256_SEQ_29256_PYLH01006647_1_2	12	0.666667
S9405_SEQ_19405_PYLH01003784_1_3	12	0.666667
S9406_SEQ_29406_PYLH01006676_1_1	12	0.666667
S9468_SEQ_29468_PYLH01006687_1_4	12	0.666667
S9501_SEQ_19501_PYLH01003809_1_1	12	0.666667
S9502_SEQ_9502_PYLH01001911_1_3	12	0.666667
S9636_SEQ_29636_PYLH01006731_1_1	12	0.666667
S9656_SEQ_19656_PYLH01003854_1_4	12	0.666667
S9746_SEQ_19746_PYLH01003880_1_8	12	0.666667
S9759_SEQ_9759_PYLH01001956_1_3	12	0.666667
S9767_SEQ_19767_PYLH01003882_1_1	12	0.666667
S9845_SEQ_19845_PYLH01003905_1_2	12	0.666667
S986_SEQ_30986_PYLH01007072_1_13	12	0.666667
S1004_SEQ_1004_PYLH01000224_1_11	11.5	0.638889
S1029_SEQ_1029_PYLH01000232_1_2	11.5	0.638889
S1059_SEQ_31059_PYLH01007093_1_9	11.5	0.638889
S1077_SEQ_11077_PYLH01002192_1_7	11.5	0.638889
S1094_SEQ_1094_PYLH01000247_1_1	11.5	0.638889
S11_SEQ_30011_PYLH01006829_1_1	11.5	0.638889
S1102_SEQ_11102_PYLH01002195_1_4	11.5	0.638889
S1106_SEQ_1106_PYLH01000252_1_2	11.5	0.638889
S1110_SEQ_1110_PYLH01000253_1_1	11.5	0.638889
S1126_SEQ_1126_PYLH01000258_1_4	11.5	0.638889
S1128_SEQ_1128_PYLH01000258_1_6	11.5	0.638889
S1129_SEQ_11129_PYLH01002202_1_1	11.5	0.638889
S1129_SEQ_31129_PYLH01007120_1_1	11.5	0.638889
S1136_SEQ_31136_PYLH01007123_1_2	11.5	0.638889
S114_SEQ_30114_PYLH01006848_1_15	11.5	0.638889
S115_SEQ_115_PYLH01000016_1_3	11.5	0.638889
S118_SEQ_118_PYLH01000016_1_6	11.5	0.638889
S118_SEQ_30118_PYLH01006848_1_19	11.5	0.638889
S1205_SEQ_31205_PYLH01007140_1_2	11.5	0.638889
S1206_SEQ_31206_PYLH01007141_1_1	11.5	0.638889
S1251_SEQ_1251_PYLH01000285_1_3	11.5	0.638889
S1260_SEQ_21260_PYLH01004355_1_1	11.5	0.638889
S1269_SEQ_11269_PYLH01002222_1_14	11.5	0.638889
S1301_SEQ_31301_PYLH01007165_1_1	11.5	0.638889
S1311_SEQ_1311_PYLH01000308_1_1	11.5	0.638889
S1315_SEQ_1315_PYLH01000309_1_1	11.5	0.638889
S1333_SEQ_21333_PYLH01004384_1_2	11.5	0.638889
S136_SEQ_136_PYLH01000022_1_7	11.5	0.638889
S1382_SEQ_21382_PYLH01004399_1_8	11.5	0.638889
S1382_SEQ_31382_PYLH01007188_1_4	11.5	0.638889
S1396_SEQ_21396_PYLH01004403_1_2	11.5	0.638889
S1437_SEQ_11437_PYLH01002248_1_5	11.5	0.638889
S1437_SEQ_1437_PYLH01000338_1_3	11.5	0.638889
S1437_SEQ_21437_PYLH01004421_1_3	11.5	0.638889
S1479_SEQ_31479_PYLH01007220_1_5	11.5	0.638889
S1518_SEQ_21518_PYLH01004449_1_2	11.5	0.638889
S1557_SEQ_21557_PYLH01004466_1_4	11.5	0.638889
S1576_SEQ_1576_PYLH01000365_1_1	11.5	0.638889
S1577_SEQ_11577_PYLH01002274_1_2	11.5	0.638889
S1582_SEQ_31582_PYLH01007244_1_1	11.5	0.638889
S16_SEQ_30016_PYLH01006829_1_6	11.5	0.638889
S1624_SEQ_31624_PYLH01007257_1_2	11.5	0.638889
S1671_SEQ_11671_PYLH01002291_1_3	11.5	0.638889
S1682_SEQ_31682_PYLH01007278_1_2	11.5	0.638889
S1699_SEQ_31699_PYLH01007282_1_3	11.5	0.638889
S171_SEQ_10171_PYLH01002031_1_1	11.5	0.638889
S1716_SEQ_31716_PYLH01007285_1_4	11.5	0.638889
S1724_SEQ_1724_PYLH01000399_1_5	11.5	0.638889
S1735_SEQ_31735_PYLH01007291_1_2	11.5	0.638889
S1736_SEQ_1736_PYLH01000401_1_2	11.5	0.638889
S1743_SEQ_31743_PYLH01007293_1_1	11.5	0.638889
S1747_SEQ_1747_PYLH01000405_1_1	11.5	0.638889
S1774_SEQ_1774_PYLH01000406_1_1	11.5	0.638889
S1790_SEQ_21790_PYLH01004563_1_1	11.5	0.638889
S1807_SEQ_1807_PYLH01000416_1_4	11.5	0.638889
S1808_SEQ_31808_PYLH01007307_1_3	11.5	0.638889
S1850_SEQ_31850_PYLH01007317_1_2	11.5	0.638889
S1853_SEQ_31853_PYLH01007317_1_5	11.5	0.638889
S1896_SEQ_31896_PYLH01007328_1_4	11.5	0.638889
S1908_SEQ_21908_PYLH01004606_1_2	11.5	0.638889
S1918_SEQ_21918_PYLH01004610_1_2	11.5	0.638889
S1932_SEQ_11932_PYLH01002336_1_5	11.5	0.638889
S194_SEQ_10194_PYLH01002039_1_2	11.5	0.638889
S1943_SEQ_11943_PYLH01002336_1_16	11.5	0.638889
S1947_SEQ_31947_PYLH01007339_1_1	11.5	0.638889
S1959_SEQ_31959_PYLH01007343_1_1	11.5	0.638889
S1974_SEQ_31974_PYLH01007344_1_6	11.5	0.638889
S1976_SEQ_31976_PYLH01007344_1_8	11.5	0.638889
S1992_SEQ_11992_PYLH01002345_1_2	11.5	0.638889
S1995_SEQ_31995_PYLH01007348_1_2	11.5	0.638889
S1999_SEQ_31999_PYLH01007349_1_1	11.5	0.638889
S204_SEQ_30204_PYLH01006874_1_2	11.5	0.638889
S2088_SEQ_12088_PYLH01002359_1_3	11.5	0.638889
S2092_SEQ_32092_PYLH01007377_1_5	11.5	0.638889
S2113_SEQ_32113_PYLH01007380_1_2	11.5	0.638889
S2123_SEQ_2123_PYLH01000485_1_3	11.5	0.638889
S2124_SEQ_22124_PYLH01004709_1_3	11.5	0.638889
S2127_SEQ_2127_PYLH01000486_1_2	11.5	0.638889
S2130_SEQ_2130_PYLH01000486_1_5	11.5	0.638889
S2146_SEQ_32146_PYLH01007385_1_8	11.5	0.638889
S2165_SEQ_12165_PYLH01002376_1_1	11.5	0.638889
S2173_SEQ_22173_PYLH01004722_1_4	11.5	0.638889
S2175_SEQ_32175_PYLH01007391_1_12	11.5	0.638889
S2197_SEQ_22197_PYLH01004725_1_18	11.5	0.638889
S2215_SEQ_2215_PYLH01000499_1_1	11.5	0.638889
S2242_SEQ_12242_PYLH01002390_1_3	11.5	0.638889
S2242_SEQ_2242_PYLH01000508_1_5	11.5	0.638889
S2247_SEQ_32247_PYLH01007409_1_2	11.5	0.638889
S2257_SEQ_22257_PYLH01004740_1_1	11.5	0.638889
S2270_SEQ_12270_PYLH01002396_1_1	11.5	0.638889
S2271_SEQ_22271_PYLH01004746_1_1	11.5	0.638889
S2299_SEQ_12299_PYLH01002400_1_10	11.5	0.638889
S2303_SEQ_32303_PYLH01007426_1_2	11.5	0.638889
S233_SEQ_233_PYLH01000034_1_4	11.5	0.638889
S2332_SEQ_12332_PYLH01002405_1_6	11.5	0.638889
S2344_SEQ_22344_PYLH01004765_1_1	11.5	0.638889
S2354_SEQ_22354_PYLH01004768_1_3	11.5	0.638889
S2390_SEQ_32390_PYLH01007447_1_1	11.5	0.638889
S2391_SEQ_32391_PYLH01007448_1_1	11.5	0.638889
S2401_SEQ_22401_PYLH01004785_1_2	11.5	0.638889
S2417_SEQ_12417_PYLH01002422_1_2	11.5	0.638889
S2464_SEQ_32464_PYLH01007463_1_1	11.5	0.638889
S2477_SEQ_2477_PYLH01000573_1_3	11.5	0.638889
S2492_SEQ_32492_PYLH01007470_1_1	11.5	0.638889
S2494_SEQ_32494_PYLH01007470_1_3	11.5	0.638889
S2500_SEQ_22500_PYLH01004816_1_1	11.5	0.638889
S2503_SEQ_32503_PYLH01007473_1_3	11.5	0.638889
S251_SEQ_251_PYLH01000036_1_14	11.5	0.638889
S2543_SEQ_12543_PYLH01002440_1_2	11.5	0.638889
S2556_SEQ_32556_PYLH01007489_1_7	11.5	0.638889
S258_SEQ_30258_PYLH01006896_1_3	11.5	0.638889
S2584_SEQ_32584_PYLH01007495_1_1	11.5	0.638889
S2588_SEQ_32588_PYLH01007496_1_3	11.5	0.638889
S2603_SEQ_32603_PYLH01007502_1_1	11.5	0.638889
S2617_SEQ_32617_PYLH01007506_1_6	11.5	0.638889
S264_SEQ_10264_PYLH01002053_1_5	11.5	0.638889
S2646_SEQ_22646_PYLH01004843_1_1	11.5	0.638889
S2689_SEQ_2689_PYLH01000615_1_1	11.5	0.638889
S2696_SEQ_2696_PYLH01000616_1_6	11.5	0.638889
S2698_SEQ_2698_PYLH01000616_1_8	11.5	0.638889
S2702_SEQ_12702_PYLH01002465_1_5	11.5	0.638889
S2719_SEQ_22719_PYLH01004860_1_19	11.5	0.638889
S2733_SEQ_22733_PYLH01004861_1_12	11.5	0.638889
S2733_SEQ_2733_PYLH01000630_1_2	11.5	0.638889
S2735_SEQ_22735_PYLH01004862_1_2	11.5	0.638889
S2738_SEQ_12738_PYLH01002473_1_3	11.5	0.638889
S2761_SEQ_2761_PYLH01000639_1_4	11.5	0.638889
S2782_SEQ_12782_PYLH01002482_1_4	11.5	0.638889
S2785_SEQ_22785_PYLH01004873_1_1	11.5	0.638889
S2793_SEQ_22793_PYLH01004876_1_1	11.5	0.638889
S2796_SEQ_12796_PYLH01002484_1_1	11.5	0.638889
S2809_SEQ_12809_PYLH01002487_1_2	11.5	0.638889
S286_SEQ_10286_PYLH01002054_1_9	11.5	0.638889
S2909_SEQ_12909_PYLH01002504_1_5	11.5	0.638889
S2909_SEQ_2909_PYLH01000674_1_3	11.5	0.638889
S2910_SEQ_2910_PYLH01000674_1_4	11.5	0.638889
S2912_SEQ_32912_PYLH01007597_1_5	11.5	0.638889
S2924_SEQ_22924_PYLH01004919_1_8	11.5	0.638889
S2924_SEQ_2924_PYLH01000680_1_1	11.5	0.638889
S2925_SEQ_22925_PYLH01004919_1_9	11.5	0.638889
S2955_SEQ_22955_PYLH01004926_1_14	11.5	0.638889
S2977_SEQ_12977_PYLH01002515_1_19	11.5	0.638889
S2983_SEQ_32983_PYLH01007618_1_2	11.5	0.638889
S3020_SEQ_23020_PYLH01004953_1_1	11.5	0.638889
S3027_SEQ_23027_PYLH01004955_1_2	11.5	0.638889
S3028_SEQ_23028_PYLH01004956_1_1	11.5	0.638889
S3040_SEQ_33040_PYLH01007638_1_1	11.5	0.638889
S3042_SEQ_23042_PYLH01004961_1_1	11.5	0.638889
S3056_SEQ_23056_PYLH01004970_1_1	11.5	0.638889
S3077_SEQ_13077_PYLH01002532_1_1	11.5	0.638889
S3086_SEQ_23086_PYLH01004981_1_1	11.5	0.638889
S3089_SEQ_13089_PYLH01002533_1_11	11.5	0.638889
S3113_SEQ_23113_PYLH01004990_1_2	11.5	0.638889
S3170_SEQ_13170_PYLH01002547_1_4	11.5	0.638889
S3170_SEQ_23170_PYLH01005010_1_2	11.5	0.638889
S3223_SEQ_23223_PYLH01005029_1_3	11.5	0.638889
S3232_SEQ_23232_PYLH01005034_1_1	11.5	0.638889
S3232_SEQ_33232_PYLH01007707_1_1	11.5	0.638889
S3250_SEQ_23250_PYLH01005039_1_3	11.5	0.638889
S3252_SEQ_33252_PYLH01007710_1_3	11.5	0.638889
S3267_SEQ_33267_PYLH01007712_1_1	11.5	0.638889
S3280_SEQ_3280_PYLH01000761_1_3	11.5	0.638889
S3282_SEQ_3282_PYLH01000762_1_1	11.5	0.638889
S3287_SEQ_3287_PYLH01000764_1_2	11.5	0.638889
S3289_SEQ_13289_PYLH01002567_1_2	11.5	0.638889
S3317_SEQ_33317_PYLH01007718_1_4	11.5	0.638889
S3322_SEQ_33322_PYLH01007718_1_9	11.5	0.638889
S3324_SEQ_13324_PYLH01002572_1_2	11.5	0.638889
S333_SEQ_333_PYLH01000061_1_1	11.5	0.638889
S3333_SEQ_3333_PYLH01000769_1_3	11.5	0.638889
S3345_SEQ_23345_PYLH01005063_1_2	11.5	0.638889
S3391_SEQ_23391_PYLH01005073_1_6	11.5	0.638889
S3405_SEQ_23405_PYLH01005076_1_7	11.5	0.638889
S3435_SEQ_13435_PYLH01002592_1_4	11.5	0.638889
S348_SEQ_348_PYLH01000065_1_1	11.5	0.638889
S3487_SEQ_3487_PYLH01000795_1_4	11.5	0.638889
S3497_SEQ_3497_PYLH01000796_1_9	11.5	0.638889
S3501_SEQ_13501_PYLH01002601_1_1	11.5	0.638889
S3529_SEQ_3529_PYLH01000797_1_1	11.5	0.638889
S3530_SEQ_3530_PYLH01000797_1_2	11.5	0.638889
S3552_SEQ_33552_PYLH01007745_1_2	11.5	0.638889
S358_SEQ_358_PYLH01000067_1_2	11.5	0.638889
S3591_SEQ_23591_PYLH01005123_1_3	11.5	0.638889
S3591_SEQ_33591_PYLH01007752_1_1	11.5	0.638889
S3593_SEQ_33593_PYLH01007752_1_3	11.5	0.638889
S3628_SEQ_3628_PYLH01000822_1_13	11.5	0.638889
S3664_SEQ_3664_PYLH01000823_1_11	11.5	0.638889
S3687_SEQ_3687_PYLH01000827_1_1	11.5	0.638889
S3781_SEQ_3781_PYLH01000853_1_4	11.5	0.638889
S3797_SEQ_3797_PYLH01000858_1_5	11.5	0.638889
S3805_SEQ_13805_PYLH01002659_1_2	11.5	0.638889
S3830_SEQ_23830_PYLH01005189_1_2	11.5	0.638889
S3832_SEQ_23832_PYLH01005189_1_4	11.5	0.638889
S3849_SEQ_33849_PYLH01007787_1_2	11.5	0.638889
S3856_SEQ_23856_PYLH01005203_1_1	11.5	0.638889
S3882_SEQ_3882_PYLH01000871_1_3	11.5	0.638889
S3907_SEQ_33907_PYLH01007794_1_20	11.5	0.638889
S393_SEQ_393_PYLH01000077_1_3	11.5	0.638889
S3992_SEQ_13992_PYLH01002688_1_2	11.5	0.638889
S3995_SEQ_3995_PYLH01000883_1_3	11.5	0.638889
S4000_SEQ_4000_PYLH01000885_1_1	11.5	0.638889
S4016_SEQ_24016_PYLH01005238_1_1	11.5	0.638889
S4063_SEQ_24063_PYLH01005252_1_4	11.5	0.638889
S4091_SEQ_24091_PYLH01005263_1_3	11.5	0.638889
S4104_SEQ_14104_PYLH01002702_1_3	11.5	0.638889
S416_SEQ_30416_PYLH01006926_1_2	11.5	0.638889
S4180_SEQ_24180_PYLH01005282_1_6	11.5	0.638889
S420_SEQ_20420_PYLH01004074_1_4	11.5	0.638889
S4205_SEQ_24205_PYLH01005290_1_3	11.5	0.638889
S4232_SEQ_4232_PYLH01000932_1_6	11.5	0.638889
S4233_SEQ_34233_PYLH01007847_1_3	11.5	0.638889
S4256_SEQ_4256_PYLH01000939_1_4	11.5	0.638889
S4297_SEQ_24297_PYLH01005318_1_3	11.5	0.638889
S4303_SEQ_24303_PYLH01005320_1_1	11.5	0.638889
S432_SEQ_432_PYLH01000087_1_5	11.5	0.638889
S4320_SEQ_24320_PYLH01005325_1_2	11.5	0.638889
