# Supplementary material for: Identification of vaccine targets in pathogens and design of a vaccine using computational approaches
Source: Sci Rep. 2021 Sep 2;11:17626. doi: 10.1038/s41598-021-96863-x (PMC8413327; doi:10.1038/s41598-021-96863-x)
Supplement: Supplementary file 2 — Supplementary Information 2. [file 41598_2021_96863_MOESM2_ESM.zip › Supplementary Files/Supplementary File 5/Supplmentary File Y_E.xlsx]

## Sheet: Y_STRATEGY 1B
Supplementary File Y_E: The top 10 protein of Y strain using strategy 1B
S.No.	RANK	PRODIGAL ID	REF_SEQ_ID	PROTEIN	Evidences	Link
1	2	S1000_SEQ_31000_PYLH01007077_1_2	gb|RNC36349.1|	hypothetical protein TcCL_Unassigned00690 [Trypanosoma cruzi]	NA	NA
2	3	S1004_SEQ_1004_PYLH01000224_1_11	gb|AHI17184.1|	trans-sialidase [Trypanosoma cruzi marinkellei]	As an alternative to testing individual T. cruzi genes as vaccines, pools of genes from the trans-sialidase (TS) and mucin families were assessed in vaccination studies. Immunization with pools of TS but not mucin genes provided protection against a normally lethal challenge of T. cruzi. This study demonstrates that the ability of T. cruzi proteins to elicit immune responses in infected hosts doe…	Genetic immunization with LYT1 or a pool of trans-sialidase genes protects mice from lethal Trypanosoma cruzi infection - ScienceDirect
3	10	S1021_SEQ_1021_PYLH01000230_1_1	gb|KAF8303059.1|	putative dispersed gene family protein 1 (DGF-1) [Trypanosoma cruzi]	NA	NA
4	16	S1030_SEQ_1030_PYLH01000233_1_1	gb|ESS54964.1|	ATPase [Trypanosoma cruzi Dm28c]	These findings suggested that a recombinant protein expressed in Escherichia coli, comprising a covalently fused fragment of tumor rejection antigen to ATPase domain of HSP70, could be used as a tumor vaccine.	https://doi.org/10.1016/j.imlet.2006.02.004
5	27	S1050_SEQ_21050_PYLH01004281_1_2	gb|PWU89472.1|	Mucin-associated surface protein (MASP) [Trypanosoma cruzi]	To place the current findings into perspective, we will briefly discuss previous attempts to tackle MASP antigenicity. Firstly, and with the aim of characterizing MASP expression, the group of Dr Bartholomeu raised an antiserum against a MASP-derived peptide (namely peptide7), selected according to an in silico MEME-based prioritization analysis. Interestingly, however, peptide7 location is highl…	https://journals.plos.org/plosntds/article?id=10.1371/journal.pntd.0005986
6	35	S1061_SEQ_1061_PYLH01000241_1_11	gb|KAF8295170.1|	putative Serine/threonine-protein kinase NEK10 [Trypanosoma cruzi]	Two lead vaccine candidates, protein required for cell wall separation of group B streptococcus (PcsB) and serine/threonine protein kinase (StkP), were found to be exceptionally conserved among clinical isolates (>99.5% identity) and cross-protective against four different serotypes in lethal sepsis and pneumonia models, and have important nonredundant functions in bacterial multiplication based …	10.1084/jem.20071168
7	40	S1069_SEQ_31069_PYLH01007096_1_1	gb|RNC52767.1|	surface protease GP63 [Trypanosoma cruzi]	We found 14 proteins that are likely to be presented as antigens, from which 6 are mucin-associated surface proteins (MASPs), 6 are hypothetical proteins from different parasite strains, 1 is GP63 surface protease, and the latter was identified as putative retrotransposon hot spot protein (Table 3).	10.1155/2020/9130719
8	50	S1094_SEQ_1094_PYLH01000247_1_1	ref|XP_810837.1|	mucin-like glycoprotein [Trypanosoma cruzi strain CL Brener]	NA	NA
9	52	S1099_SEQ_1099_PYLH01000249_1_1	ref|XP_811120.1|	mucin TcMUCII [Trypanosoma cruzi strain CL Brener]	Moreover, by means of a genetic vaccination approach, one of the members of TcTASV (formerly TcYASP) has been found as part of a protective pool of antigens [3], which suggests that they are possible good vaccine candidates.	https://d1wqtxts1xzle7.cloudfront.net/48920876/0fcfd50f06f709b426000000.pdf?1474165718=&response-content-disposition=inline%3B+filename%3DTcTASV_A_Novel_Protein_Family_in_Trypano.pdf&Expires=1625834900&Signature=Tw4pSvVEZZW5GiPWSTB7L-eWBgPhJZebXec-8AleoO2NHgBu0lp0SdvEbknO-agXSd0UpaQ6HDPTNAQA6NH0Ff6-f6lflFO-ofOMkwO1dHLkYBJMrnDVJjv5fOY7VaHG~8D-7652RA3C1sx7uRPKliVSbIVf-39w2LS5HavGPM7JZsTtcQCnQyeUMoa…
10	58	S1108_SEQ_31108_PYLH01007110_1_2	gb|RNC55361.1|	beta galactofuranosyl glycosyltransferase [Trypanosoma cruzi]	NA	NA

## Sheet: Y_STRATEGY 4
Supplementary File Y_E: The top 10 protein of Y strain using strategy 4														Supplementary File Y_E: The top 10 protein of Y strain using strategy 1B								Supplementary File Y_E: The top 10 protein of Y strain using strategy 1B								Supplementary File Y_E: The top 10 protein of Y strain using strategy 1B								Supplementary File Y_E: The top 10 protein of Y strain using strategy 1B								Supplementary File Y_E: The top 10 protein of Y strain using strategy 1B
S.No.	RANK	Prodigal Id	REF_SEQ ID	PROTEIN NAME	Evidences	Link
1	1	S1895_SEQ_31895_PYLH01007328_1_3	KAF8295228.1	putative mucin TcMUCII [Trypanosoma cruzi]	Moreover, by means of a genetic vaccination approach, one of the members of TcTASV (formerly TcYASP) has been found as part of a protective pool of antigens [3], which suggests that they are possible good vaccine candidates.	https://d1wqtxts1xzle7.cloudfront.net/48920876/0fcfd50f06f709b426000000.pdf?1474165718=&response-content-disposition=inline%3B+filename%3DTcTASV_A_Novel_Protein_Family_in_Trypano.pdf&Expires=1625834900&Signature=Tw4pSvVEZZW5GiPWSTB7L-eWBgPhJZebXec-8AleoO2NHgBu0lp0SdvEbknO-agXSd0UpaQ6HDPTNAQA6NH0Ff6-f6lflFO-ofOMkwO1dHLkYBJMrnDVJjv5fOY7VaHG~8D-7652RA3C1sx7uRPKliVSbIVf-39w2LS5HavGPM7JZsTtcQCnQyeUMoa…
2	2	S2530_SEQ_32530_PYLH01007482_1_1	XP_806454.1	trans-sialidase [Trypanosoma cruzi strain CL Brener]	As an alternative to testing individual T. cruzi genes as vaccines, pools of genes from the trans-sialidase (TS) and mucin families were assessed in vaccination studies. Immunization with pools of TS but not mucin genes provided protection against a normally lethal challenge of T. cruzi. This study demonstrates that the ability of T. cruzi proteins to elicit immune responses in infected hosts doe…	Genetic immunization with LYT1 or a pool of trans-sialidase genes protects mice from lethal Trypanosoma cruzi infection - ScienceDirect
3	7	S8033_SEQ_8033_PYLH01001645_1_2	KAF5219581.1	Mucin-associated surface protein (MASP) subgroup S022 [Trypanosoma cruzi]	To place the current findings into perspective, we will briefly discuss previous attempts to tackle MASP antigenicity. Firstly, and with the aim of characterizing MASP expression, the group of Dr Bartholomeu raised an antiserum against a MASP-derived peptide (namely peptide7), selected according to an in silico MEME-based prioritization analysis. Interestingly, however, peptide7 location is highl…	https://journals.plos.org/plosntds/article?id=10.1371/journal.pntd.0005986
4	19	S2223_SEQ_2223_PYLH01000503_1_1	KAF5215389.1	hypothetical protein ECC02_011937 [Trypanosoma cruzi]	NA	NA
5	32	S371_SEQ_371_PYLH01000072_1_1	XP_821074.1	90 kDa surface protein [Trypanosoma cruzi strain CL Brener]	Among the antigens that have been studied as potential candidates for vaccine development, the surface amastigote protein 2 (ASP2) has been found as one of the most promising [15], [16]. In addition, different strategies have already been tested to deliver this antigen in mice, including the use of recombinant protein, plasmid DNA and recombinant viruses	https://journals.plos.org/plosone/article?id=10.1371/journal.pone.0061795
6	42	S62_SEQ_62_PYLH01000006_1_1	XP_821444.1	surface protease GP63 [Trypanosoma cruzi strain CL Brener]	We found 14 proteins that are likely to be presented as antigens, from which 6 are mucin-associated surface proteins (MASPs), 6 are hypothetical proteins from different parasite strains, 1 is GP63 surface protease, and the latter was identified as putative retrotransposon hot spot protein (Table 3).	10.1155/2020/9130719
7	59	S1218_SEQ_11218_PYLH01002217_1_19	KAF8280120.1	putative dispersed gene family protein 1 (DGF-1) [Trypanosoma cruzi]	NA	NA
8	67	S1432_SEQ_31432_PYLH01007203_1_4	RNC61523.1	surface protein-1 [Trypanosoma cruzi]	Among the antigens that have been studied as potential candidates for vaccine development, the surface amastigote protein 2 (ASP2) has been found as one of the most promising [15], [16]. In addition, different strategies have already been tested to deliver this antigen in mice, including the use of recombinant protein, plasmid DNA and recombinant viruses	https://journals.plos.org/plosone/article?id=10.1371/journal.pone.0061795
9	127	S3902_SEQ_23902_PYLH01005213_1_1	ESS54964.1	ATPase [Trypanosoma cruzi Dm28c]	These findings suggested that a recombinant protein expressed in Escherichia coli, comprising a covalently fused fragment of tumor rejection antigen to ATPase domain of HSP70, could be used as a tumor vaccine.	https://doi.org/10.1016/j.imlet.2006.02.004
10	149	S4705_SEQ_34705_PYLH01007931_1_29	KAF8298469.1	putative phosphatidylserine decarboxylase [Trypanosoma cruzi]	NA	NA

## Sheet: CL Brener strategy 1B
Supplementary File Y_E: The top 8 protein of CL brener using strategy 1B
	RANK	PROTEIN ID	PROTEIN NAME	EVIDENCES	LINK
1	1	XP_815214.1	hypothetical protein, partial [Trypanosoma cruzi strain CL Brener]	NA
2	3	XP_811751.1	mucin TcMUCI [Trypanosoma cruzi strain CL Brener]	Moreover, by means of a genetic vaccination approach, one of the members of TcTASV (formerly TcYASP) has been found as part of a protective pool of antigens [3], which suggests that they are possible good vaccine candidates.	https://d1wqtxts1xzle7.cloudfront.net/48920876/0fcfd50f06f709b426000000.pdf?1474165718=&response-content-disposition=inline%3B+filename%3DTcTASV_A_Novel_Protein_Family_in_Trypano.pdf&Expires=1625834900&Signature=Tw4pSvVEZZW5GiPWSTB7L-eWBgPhJZebXec-8AleoO2NHgBu0lp0SdvEbknO-agXSd0UpaQ6HDPTNAQA6NH0Ff6-f6lflFO-ofOMkwO1dHLkYBJMrnDVJjv5fOY7VaHG~8D-7652RA3C1sx7uRPKliVSbIVf-39w2LS5HavGPM7JZsTtcQCnQyeUMoa…
3	106	XP_810666.1	mucin-associated surface protein (MASP) [Trypanosoma cruzi strain CL Brener]	To place the current findings into perspective, we will briefly discuss previous attempts to tackle MASP antigenicity. Firstly, and with the aim of characterizing MASP expression, the group of Dr Bartholomeu raised an antiserum against a MASP-derived peptide (namely peptide7), selected according to an in silico MEME-based prioritization analysis. Interestingly, however, peptide7 location is highl…	https://journals.plos.org/plosntds/article?id=10.1371/journal.pntd.0005986
4	109	XP_818396.1	trans-sialidase [Trypanosoma cruzi strain CL Brener]	As an alternative to testing individual T. cruzi genes as vaccines, pools of genes from the trans-sialidase (TS) and mucin families were assessed in vaccination studies. Immunization with pools of TS but not mucin genes provided protection against a normally lethal challenge of T. cruzi. This study demonstrates that the ability of T. cruzi proteins to elicit immune responses in infected hosts doe…	Genetic immunization with LYT1 or a pool of trans-sialidase genes protects mice from lethal Trypanosoma cruzi infection - ScienceDirect
5	265	XP_809001.1	DnaJ chaperone protein [Trypanosoma cruzi strain CL Brener]	DNAJ (TCSYLVIO_005847) (Table 1, Supplementary Table 1, blue lines, Supplementary Table 4), was found to be a PSP only in T. cruzi and was selected to build a hypothetical hybrid interactome, as it has homology with human proteins. T. cruzi DNAJ (or Hsp40) protein, acts as a Hsp70 chaperone forming a protein folding pathway that integrates with Hsp90. Several environmental stimuli acting upon the…	https://www.frontiersin.org/articles/10.3389/fimmu.2020.01774/full?report=reader
6	1377	XP_816111.1	subtilisin-like serine peptidase [Trypanosoma cruzi strain CL Brener]	NA
7	10	XP_802172.1	surface protease GP63, partial [Trypanosoma cruzi strain CL Brener]	We found 14 proteins that are likely to be presented as antigens, from which 6 are mucin-associated surface proteins (MASPs), 6 are hypothetical proteins from different parasite strains, 1 is GP63 surface protease, and the latter was identified as putative retrotransposon hot spot protein (Table 3).	10.1155/2020/9130719
8	219	XP_808566.1	dispersed gene family protein 1 (DGF-1), partial [Trypanosoma cruzi strain CL Brener]	NA

## Sheet: CL Brener strategy 4
Supplementary File Y_E: The top 8 protein of CL brener using strategy 4
	Rank	Protein	Protein Name	Evidences	Link
1	1	XP_811357.1	mucin TcMUCII [Trypanosoma cruzi strain CL Brener]	Moreover, by means of a genetic vaccination approach, one of the members of TcTASV (formerly TcYASP) has been found as part of a protective pool of antigens [3], which suggests that they are possible good vaccine candidates.	https://d1wqtxts1xzle7.cloudfront.net/48920876/0fcfd50f06f709b426000000.pdf?1474165718=&response-content-disposition=inline%3B+filename%3DTcTASV_A_Novel_Protein_Family_in_Trypano.pdf&Expires=1625834900&Signature=Tw4pSvVEZZW5GiPWSTB7L-eWBgPhJZebXec-8AleoO2NHgBu0lp0SdvEbknO-agXSd0UpaQ6HDPTNAQA6NH0Ff6-f6lflFO-ofOMkwO1dHLkYBJMrnDVJjv5fOY7VaHG~8D-7652RA3C1sx7uRPKliVSbIVf-39w2LS5HavGPM7JZsTtcQCnQyeUMoa…
2	2	XP_807431.1	trans-sialidase [Trypanosoma cruzi strain CL Brener]	As an alternative to testing individual T. cruzi genes as vaccines, pools of genes from the trans-sialidase (TS) and mucin families were assessed in vaccination studies. Immunization with pools of TS but not mucin genes provided protection against a normally lethal challenge of T. cruzi. This study demonstrates that the ability of T. cruzi proteins to elicit immune responses in infected hosts doe…	Genetic immunization with LYT1 or a pool of trans-sialidase genes protects mice from lethal Trypanosoma cruzi infection - ScienceDirect
3	9	XP_815920.1	mucin-associated surface protein (MASP) [Trypanosoma cruzi strain CL Brener]	To place the current findings into perspective, we will briefly discuss previous attempts to tackle MASP antigenicity. Firstly, and with the aim of characterizing MASP expression, the group of Dr Bartholomeu raised an antiserum against a MASP-derived peptide (namely peptide7), selected according to an in silico MEME-based prioritization analysis. Interestingly, however, peptide7 location is highl…	https://journals.plos.org/plosntds/article?id=10.1371/journal.pntd.0005986
4	33	XP_808929.1	hypothetical protein [Trypanosoma cruzi strain CL Brener]	NA	NA
5	193	XP_815016.1	90 kDa surface protein [Trypanosoma cruzi strain CL Brener]	We found 14 proteins that are likely to be presented as antigens, from which 6 are mucin-associated surface proteins (MASPs), 6 are hypothetical proteins from different parasite strains, 1 is GP63 surface protease, and the latter was identified as putative retrotransposon hot spot protein (Table 3).	10.1155/2020/9130719
6	255	XP_816111.1	subtilisin-like serine peptidase [Trypanosoma cruzi strain CL Brener]	NA	NA
7	238	XP_802663.1	dispersed gene family protein 1 (DGF-1), partial [Trypanosoma cruzi strain CL Brener]	NA	NA
8	733	XP_809001.1	DnaJ chaperone protein [Trypanosoma cruzi strain CL Brener]	DNAJ (TCSYLVIO_005847) (Table 1, Supplementary Table 1, blue lines, Supplementary Table 4), was found to be a PSP only in T. cruzi and was selected to build a hypothetical hybrid interactome, as it has homology with human proteins. T. cruzi DNAJ (or Hsp40) protein, acts as a Hsp70 chaperone forming a protein folding pathway that integrates with Hsp90. Several environmental stimuli acting upon the…	https://www.frontiersin.org/articles/10.3389/fimmu.2020.01774/full?report=reader

## Sheet: S1B Comparison
TC-Y strain	TC-CLB
hypothetical protein TcCL_Unassigned00690 [Trypanosoma cruzi]	hypothetical protein, partial [Trypanosoma cruzi strain CL Brener]
trans-sialidase [Trypanosoma cruzi marinkellei]	mucin TcMUCI [Trypanosoma cruzi strain CL Brener]
putative dispersed gene family protein 1 (DGF-1) [Trypanosoma cruzi]	mucin-associated surface protein (MASP) [Trypanosoma cruzi strain CL Brener]
ATPase [Trypanosoma cruzi Dm28c]	trans-sialidase [Trypanosoma cruzi strain CL Brener]
Mucin-associated surface protein (MASP) [Trypanosoma cruzi]	DnaJ chaperone protein [Trypanosoma cruzi strain CL Brener]
putative Serine/threonine-protein kinase NEK10 [Trypanosoma cruzi]	subtilisin-like serine peptidase [Trypanosoma cruzi strain CL Brener]
surface protease GP63 [Trypanosoma cruzi]	surface protease GP63, partial [Trypanosoma cruzi strain CL Brener]
mucin-like glycoprotein [Trypanosoma cruzi strain CL Brener]	dispersed gene family protein 1 (DGF-1), partial [Trypanosoma cruzi strain CL Brener]
mucin TcMUCII [Trypanosoma cruzi strain CL Brener]
beta galactofuranosyl glycosyltransferase [Trypanosoma cruzi]

## Sheet: S4 Comparison
TC-Y strain	TC-CLB
putative mucin TcMUCII [Trypanosoma cruzi]	mucin TcMUCII [Trypanosoma cruzi strain CL Brener]
trans-sialidase [Trypanosoma cruzi strain CL Brener]	trans-sialidase [Trypanosoma cruzi strain CL Brener]
Mucin-associated surface protein (MASP) subgroup S022 [Trypanosoma cruzi]	mucin-associated surface protein (MASP) [Trypanosoma cruzi strain CL Brener]
hypothetical protein ECC02_011937 [Trypanosoma cruzi]	hypothetical protein [Trypanosoma cruzi strain CL Brener]
90 kDa surface protein [Trypanosoma cruzi strain CL Brener]	90 kDa surface protein [Trypanosoma cruzi strain CL Brener]
surface protease GP63 [Trypanosoma cruzi strain CL Brener]	subtilisin-like serine peptidase [Trypanosoma cruzi strain CL Brener]
putative dispersed gene family protein 1 (DGF-1) [Trypanosoma cruzi]	dispersed gene family protein 1 (DGF-1), partial [Trypanosoma cruzi strain CL Brener]
surface protein-1 [Trypanosoma cruzi]	DnaJ chaperone protein [Trypanosoma cruzi strain CL Brener]
ATPase [Trypanosoma cruzi Dm28c]
putative phosphatidylserine decarboxylase [Trypanosoma cruzi]
