# Supplementary material for: Identification of vaccine targets in pathogens and design of a vaccine using computational approaches
Source: Sci Rep. 2021 Sep 2;11:17626. doi: 10.1038/s41598-021-96863-x (PMC8413327; doi:10.1038/s41598-021-96863-x)
Supplement: Supplementary file 2 — Supplementary Information 2. [file 41598_2021_96863_MOESM2_ESM.zip › Supplementary Files/Supplementary File 5/Supplmentary File Y_G.xlsx]

## Sheet: CLB
Supplementary File Y_G : The conservancy analysis of trans-sialidase protein in different strains of trypanosoma cruzi using IEDB conservancy tool
Trans-sialidase BCL EPITOPE - SLWSVRL				Trans-sialidase CTL EPITOPE - SSDADPTVV				Trans-sialidase HTL EPITOPE - MLVGKYSRNAAAGAR
Identity Range	Number of Trans-sialidase copies			Identity Range	Number of Trans-sialidase copies			Identity Range	Number of Trans-sialidase copies
100	17			100	4			100	1
80-99	32			80-99	8			80-99	8
60-79	12			60-79	37			60-79	78
40-59	638			40-59	575			40-59	219
20-39	31			20-39	106			20-39	424
0-19	0			0-19	0			0-19	0
	Out of 730 copies
Identity Range	BCL	CTL	HTL
100	17	4	1
80-99	32	8	8
60-79	12	37	78
40-59	638	575	219
20-39	31	106	424
0-19	0	0	0

## Sheet: Y
Trans-sialidase BCL EPITOPE - SLWSVRL				Trans-sialidase CTL EPITOPE - SSDADPTVV				Trans-sialidase HTL EPITOPE - MLVGKYSRNAAAGAR
Identity Range	Number of Trans-sialidase copies			Identity Range	Number of Trans-sialidase copies			Identity Range	Number of Trans-sialidase copies
100	0			100	0			100	0
80-99	0			80-99	0			80-99	0
60-79	0			60-79	0			60-79	0
40-59	4			40-59	3			40-59	0
20-39	0			20-39	1			20-39	4
0-19	0			0-19	0			0-19	0
	Out of 4 copies
Identity Range	BCL	CTL	HTL
100	0	0	0
80-99	0	0	0
60-79	0	0	0
40-59	4	3	0
20-39	0	1	4
0-19	0	0	0

## Sheet: Y CLONE C6
Trans-sialidase BCL EPITOPE - SLWSVRL				Trans-sialidase CTL EPITOPE - SSDADPTVV				Trans-sialidase HTL EPITOPE - MLVGKYSRNAAAGAR
Identity Range	Number of Trans-sialidase copies			Identity Range	Number of Trans-sialidase copies			Identity Range	Number of Trans-sialidase copies
100	16			100	2			100	1
80-99	20			80-99	1			80-99	10
60-79	16			60-79	14			60-79	38
40-59	482			40-59	436			40-59	114
20-39	86			20-39	167			20-39	457
0-19	0			0-19	0			0-19	0
	Out of 620 copies
Identity Range	BCL	CTL	HTL
100	16	2	1
80-99	20	1	10
60-79	16	14	38
40-59	482	436	114
20-39	86	167	457
0-19	0	0	0

## Sheet: BERENICE
Trans-sialidase BCL EPITOPE - SLWSVRL				Trans-sialidase CTL EPITOPE - SSDADPTVV				Trans-sialidase HTL EPITOPE - MLVGKYSRNAAAGAR
Identity Range	Number of Trans-sialidase copies			Identity Range	Number of Trans-sialidase copies			Identity Range	Number of Trans-sialidase copies
100	1			100	0			100	0
80-99	0			80-99	0			80-99	0
60-79	0			60-79	0			60-79	1
40-59	34			40-59	26			40-59	1
20-39	1			20-39	10			20-39	34
0-19	0			0-19	0			0-19	0
	Out of 36 copies
Identity Range	BCL	CTL	HTL
100	1	0	0
80-99	0	0	0
60-79	0	0	1
40-59	34	26	1
20-39	1	10	34
0-19	0	0	0

## Sheet: SYLVIO
Trans-sialidase BCL EPITOPE - SLWSVRL				Trans-sialidase CTL EPITOPE - SSDADPTVV				Trans-sialidase HTL EPITOPE - MLVGKYSRNAAAGAR
Identity Range	Number of Trans-sialidase copies			Identity Range	Number of Trans-sialidase copies			Identity Range	Number of Trans-sialidase copies
100	19			100	4			100	0
80-99	34			80-99	9			80-99	3
60-79	7			60-79	24			60-79	50
40-59	874			40-59	604			40-59	208
20-39	171			20-39	461			20-39	847
0-19	6			0-19	9			0-19	0
									Orignally there were 1112 sequences. Deleted >EKF99402.1 as it was shorter than BCL, CTL AND HTL. Then deleted >EKG08257.1 >EKG08102.1 & >EKG02216.1 as they were shorter than HTL
	Out of 1111 copies
Identity Range	BCL	CTL	HTL
100	19	4	0
80-99	34	9	3
60-79	7	24	50
40-59	874	604	208
20-39	171	461	847
0-19	6	9	0

## Sheet: BRAZIL A4 CLONE
Trans-sialidase BCL EPITOPE - SLWSVRL				Trans-sialidase CTL EPITOPE - SSDADPTVV				Trans-sialidase HTL EPITOPE - MLVGKYSRNAAAGAR
Identity Range	Number of Trans-sialidase copies			Identity Range	Number of Trans-sialidase copies			Identity Range	Number of Trans-sialidase copies
100	17			100	4			100	0
80-99	43			80-99	17			80-99	5
60-79	6			60-79	30			60-79	66
40-59	347			40-59	306			40-59	187
20-39	47			20-39	103			20-39	202
0-19	0			0-19	0			0-19	0
	Out of 460 copies
Identity Range	BCL	CTL	HTL
100	17	4	0
80-99	43	17	5
60-79	6	30	66
40-59	347	306	187
20-39	47	103	202
0-19	0	0	0

## Sheet: DM28C
Trans-sialidase BCL EPITOPE - SLWSVRL				Trans-sialidase CTL EPITOPE - SSDADPTVV				Trans-sialidase HTL EPITOPE - MLVGKYSRNAAAGAR
Identity Range	Number of Trans-sialidase copies			Identity Range	Number of Trans-sialidase copies			Identity Range	Number of Trans-sialidase copies
100	18			100	12			100	0
80-99	44			80-99	20			80-99	1
60-79	10			60-79	49			60-79	88
40-59	515			40-59	407			40-59	179
20-39	27			20-39	126			20-39	346
0-19	0			0-19	0			0-19	0
	Out of 614 copies
Identity Range	BCL	CTL	HTL
100	18	12	0
80-99	44	20	1
60-79	10	49	88
40-59	515	407	179
20-39	27	126	346
0-19	0	0	0

## Sheet: TCC
Trans-sialidase BCL EPITOPE - SLWSVRL				Trans-sialidase CTL EPITOPE - SSDADPTVV				Trans-sialidase HTL EPITOPE - MLVGKYSRNAAAGAR
Identity Range	Number of Trans-sialidase copies			Identity Range	Number of Trans-sialidase copies			Identity Range	Number of Trans-sialidase copies
100	28			100	4			100	1
80-99	31			80-99	10			80-99	11
60-79	12			60-79	45			60-79	83
40-59	617			40-59	607			40-59	242
20-39	0			20-39	22			20-39	351
0-19	0			0-19	0			0-19	0
	Out of 688 copies
Identity Range	BCL	CTL	HTL
100	28	4	1
80-99	31	10	11
60-79	12	45	83
40-59	617	607	242
20-39	0	22	351
0-19	0	0	0

## Sheet: B7
Trans-sialidase BCL EPITOPE - SLWSVRL				Trans-sialidase CTL EPITOPE - SSDADPTVV				Trans-sialidase HTL EPITOPE - MLVGKYSRNAAAGAR
Identity Range	Number of Trans-sialidase copies			Identity Range	Number of Trans-sialidase copies			Identity Range	Number of Trans-sialidase copies
100	2			100	0			100	0
80-99	12			80-99	0			80-99	0
60-79	17			60-79	6			60-79	29
40-59	674			40-59	462			40-59	168
20-39	109			20-39	347			20-39	619
0-19	3			0-19	2			0-19	0
									Deleted one sequence(>tr|K2LUF0|K2LUF0_TRYCR) for conservancy analysis of HTL epitope as the length of that sequence was shorter than the epitope length
	Out of 817 copies
Identity Range	BCL	CTL	HTL
100	2	0	0
80-99	12	0	0
60-79	17	6	29
40-59	674	462	168
20-39	109	347	619
0-19	3	2	0

## Sheet: G
Trans-sialidase BCL EPITOPE - SLWSVRL				Trans-sialidase CTL EPITOPE - SSDADPTVV				Trans-sialidase HTL EPITOPE - MLVGKYSRNAAAGAR
Identity Range	Number of Trans-sialidase copies			Identity Range	Number of Trans-sialidase copies			Identity Range	Number of Trans-sialidase copies
100	8			100	2			100	0
80-99	13			80-99	3			80-99	2
60-79	5			60-79	17			60-79	28
40-59	559			40-59	337			40-59	103
20-39	85			20-39	311			20-39	537
0-19	0			0-19	0			0-19	0
	Out of 670 copies
Identity Range	BCL	CTL	HTL
100	8	2	0
80-99	13	3	2
60-79	5	17	28
40-59	559	337	103
20-39	85	311	537
0-19	0	0	0
