# Supplementary material for: Identification of vaccine targets in pathogens and design of a vaccine using computational approaches
Source: Sci Rep. 2021 Sep 2;11:17626. doi: 10.1038/s41598-021-96863-x (PMC8413327; doi:10.1038/s41598-021-96863-x)
Supplement: Supplementary file 2 — Supplementary Information 2. [file 41598_2021_96863_MOESM2_ESM.zip › Supplementary Files/Supplementary File 5/Supplmentary File Y_H.xlsx]

## Sheet: B7
Supplementary File Y_H: The conservancy analysis of trans-sialidase protein in diffrenet strains of trypasnosoma cruzi using Smith waterman Algorithm
Trans-sialidase BCL EPITOPE - SLWSVRL				Trans-sialidase CTL EPITOPE - SSDADPTVV				Trans-sialidase HTL EPITOPE - MLVGKYSRNAAAGAR
Identity Range	Number of Trans-sialidase copies			Identity Range	Number of Trans-sialidase copies			Identity Range	Number of Trans-sialidase copies
100	186			100	100			100	100
80-99	34			80-99	137			80-99	137
60-79	409			60-79	400			60-79	400
40-59	188			40-59	180			40-59	180
20-39	0			20-39	0			20-39	0
0-19	0			0-19	0			0-19	0
	Out of 817 copies
Identity Range	BCL	CTL	HTL
100	186	100	100
80-99	34	137	137
60-79	409	400	400
40-59	188	180	180
20-39	0	0	0
0-19	0	0	0

## Sheet: BERENICE
Trans-sialidase BCL EPITOPE - SLWSVRL				Trans-sialidase CTL EPITOPE - SSDADPTVV				Trans-sialidase HTL EPITOPE - MLVGKYSRNAAAGAR
Identity Range	Number of Trans-sialidase copies			Identity Range	Number of Trans-sialidase copies			Identity Range	Number of Trans-sialidase copies
100	4			100	7			100	0
80-99	7			80-99	3			80-99	3
60-79	13			60-79	14			60-79	27
40-59	12			40-59	12			40-59	6
20-39	0			20-39	0			20-39	0
0-19	0			0-19	0			0-19	0
	Out of 36 copies
Identity Range	BCL	CTL	HTL
100	4	7	0
80-99	7	3	3
60-79	13	14	27
40-59	12	12	6
20-39	0	0	0
0-19	0	0	0

## Sheet: Brazil_A4_clone
QTS_BCL_Epitope.tsv				QTS_CTL_Epitope.tsv				QTS_HTL_Epitope.tsv
Identity Range	Number of Trans-sialidase copies			Identity Range	Number of Trans-sialidase copies			Identity Range	Number of Trans-sialidase copies
100	85			100	69			100	13
80-99	76			80-99	95			80-99	59
60-79	233			60-79	252			60-79	294
40-59	66			40-59	44			40-59	94
20-39	0			20-39	0			20-39	0
0-19	0			0-19	0			0-19	0
	Out of 460 copies
Identity Range	BCL	CTL	HTL
100	85	69	13
80-99	76	95	59
60-79	233	252	294
40-59	66	44	94
20-39	0	0	0
0-19	0	0	0

## Sheet: Y
Trans-sialidase BCL EPITOPE - SLWSVRL				Trans-sialidase CTL EPITOPE - SSDADPTVV				Trans-sialidase HTL EPITOPE - MLVGKYSRNAAAGAR
Identity Range	Number of Trans-sialidase copies			Identity Range	Number of Trans-sialidase copies			Identity Range	Number of Trans-sialidase copies
100	0			100	0			100	1
80-99	1			80-99	2			80-99	0
60-79	1			60-79	1			60-79	3
40-59	2			40-59	1			40-59	0
20-39	0			20-39	0			20-39	0
0-19	0			0-19	0			0-19	0
	Out of 4 copies
Identity Range	BCL	CTL	HTL
100	0	0	1
80-99	1	2	0
60-79	1	1	3
40-59	2	1	0
20-39	0	0	0
0-19	0	0	0

## Sheet: Y_clone_C6
Trans-sialidase BCL EPITOPE - SLWSVRL				Trans-sialidase CTL EPITOPE - SSDADPTVV				Trans-sialidase HTL EPITOPE - MLVGKYSRNAAAGAR
Identity Range	Number of Trans-sialidase copies			Identity Range	Number of Trans-sialidase copies			Identity Range	Number of Trans-sialidase copies
100	101			100	101			100	40
80-99	51			80-99	58			80-99	72
60-79	327			60-79	305			60-79	343
40-59	141			40-59	156			40-59	165
20-39	0			20-39	0			20-39	0
0-19	0			0-19	0			0-19	0
	out of 620 copies
Identity Range	BCL	CTL	HTL
100	101	101	40
80-99	51	58	72
60-79	327	305	343
40-59	141	156	165
20-39	0	0	0
0-19	0	0	0

## Sheet: DM28C
Trans-sialidase BCL EPITOPE - SLWSVRL				Trans-sialidase CTL EPITOPE - SSDADPTVV			Trans-sialidase HTL EPITOPE - MLVGKYSRNAAAGAR
Identity Range	Number of Trans-sialidase copies			Identity Range	Number of Trans-sialidase copies		Identity Range	Number of Trans-sialidase copies
100	125			100	52		100	38
80-99	69			80-99	116		80-99	83
60-79	283			60-79	359		60-79	335
40-59	137			40-59	87		40-59	158
20-39	0			20-39	0		20-39	0
0-19	0			0-19	0		0-19	0
	Out of 614 copies
Identity Range	BCL	CTL	HTL
100	125	52	38
80-99	69	116	83
60-79	283	359	335
40-59	137	87	158
20-39	0	0	0
0-19	0	0	0

## Sheet: G
Trans-sialidase BCL EPITOPE - SLWSVRL				Trans-sialidase CTL EPITOPE - SSDADPTVV				Trans-sialidase HTL EPITOPE - MLVGKYSRNAAAGAR
Identity Range	Number of Trans-sialidase copies			Identity Range	Number of Trans-sialidase copies			Identity Range	Number of Trans-sialidase copies
100	112	670	670	100	105		670	100	75
80-99	55			80-99	83			80-99	66
60-79	316			60-79	334			60-79	338
40-59	187			40-59	148			40-59	191
20-39	0			20-39	0			20-39	0
0-19	0			0-19	0			0-19	0
	Out of 670 copies
Identity Range	BCL	CTL	HTL
100	112	105	75
80-99	55	83	66
60-79	316	334	338
40-59	187	148	191
20-39	0	0	0
0-19	0	0	0

## Sheet: CL BRENER
Trans-sialidase BCL EPITOPE - SLWSVRL				Trans-sialidase CTL EPITOPE - SSDADPTVV				Trans-sialidase HTL EPITOPE - MLVGKYSRNAAAGAR
Identity Range	Number of Trans-sialidase copies			Identity Range	Number of Trans-sialidase copies			Identity Range	Number of Trans-sialidase copies
100	146			100	56			100	54
80-99	67			80-99	130			80-99	101
60-79	375			60-79	415			60-79	414
40-59	142			40-59	129			40-59	161
20-39	0			20-39	0			20-39	0
0-19	0			0-19	0			0-19	0
	Out of 730 copies
Identity Range	BCL	CTL	HTL
100	146	56	54
80-99	67	130	101
60-79	375	415	414
40-59	142	129	161
20-39	0	0	0
0-19	0	0	0

## Sheet: SYLVIO
Trans-sialidase BCL EPITOPE - SLWSVRL				Trans-sialidase CTL EPITOPE - SSDADPTVV				Trans-sialidase HTL EPITOPE - MLVGKYSRNAAAGAR
Identity Range	Number of Trans-sialidase copies			Identity Range	Number of Trans-sialidase copies			Identity Range	Number of Trans-sialidase copies
100	269			100	99			100	134
80-99	66			80-99	207			80-99	103
60-79	544			60-79	579			60-79	551
40-59	233			40-59	227			40-59	324
20-39	0			20-39	0			20-39	0
0-19	0			0-19	0			0-19	0
	Out of 1112 copies
Identity Range	BCL	CTL	HTL
100	269	99	134
80-99	66	207	103
60-79	544	579	551
40-59	233	227	324
20-39	0	0	0
0-19	0	0	0

## Sheet: TCC
QTS_BCL_Epitope.tsv				QTS_CTL_Epitope.tsv				QTS_HTL_Epitope.tsv
Identity Range	Number of Trans-sialidase copies			Identity Range	Number of Trans-sialidase copies			Identity Range	Number of Trans-sialidase copies
100	146			100	45			100	37
80-99	71			80-99	116			80-99	100
60-79	356			60-79	408			60-79	423
40-59	115			40-59	119			40-59	128
20-39	0			20-39	0			20-39	0
0-19	0			0-19	0			0-19	0
	Out of 688 copies
Identity Range	BCL	CTL	HTL
100	146	45	37
80-99	71	116	100
60-79	356	408	423
40-59	115	119	128
20-39	0	0	0
0-19	0	0	0
