# Supplementary material for: Identification of vaccine targets in pathogens and design of a vaccine using computational approaches
Source: Sci Rep. 2021 Sep 2;11:17626. doi: 10.1038/s41598-021-96863-x (PMC8413327; doi:10.1038/s41598-021-96863-x)
Supplement: Supplementary file 2 — Supplementary Information 2. [file 41598_2021_96863_MOESM2_ESM.zip › Supplementary Files/Supplementary File 5/Supplmentary File Y_I.xlsx]

## Sheet: TS-PROTEIN_DATABASE
STRAIN	SOURCE	TOTALSEQUENCES	P-distance(TS)
			MEAN	STANDARD DEVIATION	MINIMA	MAXIMA	MEDIAN
Trypanosoma cruzi strain B7	UNIPROT	817	0.869009	0.154677	0	1	0.921
Trypanosoma cruzi strain Berenice	UNIPROT	36	0.700698	0.23729	0.003	0.968	0.737
Trypanosoma cruzi strain Dm28c	UNIPROT	614	0.631899	0.203896	0	1	0.641
Trypanosoma cruzi strain G	NCBI	670	0.881605	0.145134	0	1	0.927
Trypanosoma cruzi strain Sylvio X10/1	NCBI	1112	0.884934	0.143137	0	1	0.927
Trypanosoma cruzi strain TCC	NCBI	688	0.576757	0.136777	0	0.871	0.576757
Trypanosoma cruzi strain CL Brener	UNIPROT	730	0.615804	0.1531	0	1	0.659
Trypanosoma cruzi strain Y	NCBI	4	0.8785	0.043885	0.834	0.938	0.8605
Trypanosomacruzi strain Brazil clone A4	NCBI	460	0.509004	0.205655	0	1	0.448
Trypanosoma cruzi strain Y clone C6	NCBI	620	0.608918	0.26348	0	1	0.66
