# Supplementary material for: Identification of vaccine targets in pathogens and design of a vaccine using computational approaches
Source: Sci Rep. 2021 Sep 2;11:17626. doi: 10.1038/s41598-021-96863-x (PMC8413327; doi:10.1038/s41598-021-96863-x)
Supplement: Supplementary file 4 — Supplementary Information 4. [file 41598_2021_96863_MOESM4_ESM.xlsx]

## Sheet: cut-off values 
Supplementary Table 2: VaxElan Standalone (Docker)
VaxElan
Parameters (Tool)	Values	Literature	Optimized
Cellular localization (TargetP)	0	location M or C	location M or C
	1	location S	location S
	0.5	location _	location _
Secretory / Non-Secretory Protein (SignalP)	0	Dvalue <0.5	Dvalue <0.1828
	1	Dvalue >0.5	Dvalue >0.1829
Stability (Protparam)	0	Value >40	Value >37.69
	1	Value <40	Value <37.69
Cleavage sites (NetChop)	0	cleavage sites <0	cleavage sites <116.8
	1	cleavage sites >0	cleavage sites >116.8
Adhesion property (FungalRV)	0	Score <0	Score <-1.47795
	1	Score >0	Score >-1.47795
CTL epitope prediction (NetCTL)	0	mhc ligand <0	mhc ligand <6.3
	1	mhc ligand >0	mhc ligand >6.3
MHC Class-I Binding (NetMHC)	0	Otherwise
	1	high binder >0	high binder >5
	0.5	high binder =0	high binder =5
		weak binder >0	weak binder >5.8
TM Helices (TMPred)	0	Otherwise
	1	number of helices (strong model) >0	number of helices (strong model) >1.9
		number of helices (alternative model) >0	number of helices (alternative model) >1.9
	0.5	number of helices (strong model) =0	number of helices (strong model) =1.9
		number of helices (alternative model) >0	number of helices (alternative model) >1.9
Essential Genes (DEG Blast)	0	Otherwise
	1	Evalue >0.00001	Evalue >0.00001
		Identity >30	Identity >30
		Query Coverage >=70	Query Coverage >=70
Virluence Factor (VF Blast)	0	Otherwise
	1	Evalue >0.00001	Evalue >0.00001
		Identity >30	Identity >30
		Query Coverage >=70	Query Coverage >=70
Non-bacterial Pathogen (Gutflora Blast)	0	Otherwise
	1	Evalue >0.00001	Evalue >0.00001
		Identity <30	Identity <30
		Query Coverage >=70	Query Coverage >=70
Molecular Weight (Protparam)	0	Weight > 110.0 kDa	Weight > 44.73 kDa
	1	Weight < 110.0 kDa	Weight < 44.73 kDa
Non Homology (Human Blast)	0	Otherwise
	1	Evalue >0.00001	Evalue >0.00001
		Identity <30	Identity <30
		Query Coverage >=70	Query Coverage >=70
Non Allergen (Allergen Blast)	0	Otherwise
	1	Evalue >0.0001	Evalue >0.0001
		Identity <30	Identity <30
IEDB MHC-I Binding Predictions (IEDB MHC 1)	0	Otherwise
	0.5	Ic50 <500	NA
	1	Ic50 >50	Ic50 >71.252
Cellular localization (PsortB +)	0	Otherwise
	0.25	Final Prediction is Unknown But Localization Score (Final prediction) contains Extracellular or Cellwall or CytoplasmicMembrane or Cytoplasmic with score > 0	Final Prediction is Unknown But Localization Score (Final prediction) contains Extracellular or Cellwall or CytoplasmicMembrane or Cytoplasmic with score > 0
	0.35	Final Prediction is Unknown But Localization Score (Final prediction) contains Extracellular or Cellwall or CytoplasmicMembrane or Cytoplasmic with score > 0 but cytoplasmic score is 0	Final Prediction is Unknown But Localization Score (Final prediction) contains Extracellular or Cellwall or CytoplasmicMembrane or Cytoplasmic with score > 0 but cytoplasmic score is 0
	0.5	Final Prediction is Extracellular or Cellwall or CytoplasmicMembrane But score < 9.5	Final Prediction is Extracellular or Cellwall or CytoplasmicMembrane But score < 9.5
	1	Final Prediction is Extracellular or Cellwall or CytoplasmicMembrane But score > 9.5	Final Prediction is Extracellular or Cellwall or CytoplasmicMembrane But score > 9.5
Cellular localization (PsortB -)	0	Otherwise
	0.25	Final Prediction is Unknown But Localization Score (Final prediction) contains Extracellular or Outermembrane or Periplasmic or CytoplasmicMembrane or Cytoplasmic with score > 0	Final Prediction is Unknown But Localization Score (Final prediction) contains Extracellular or Outermembrane or Periplasmic or CytoplasmicMembrane or Cytoplasmic with score > 0
	0.35	Final Prediction is Unknown But Localization Score (Final prediction) contains Extracellular or Outermembrane or Periplasmic or CytoplasmicMembrane or Cytoplasmic with score > 0 but cytoplasmic score is 0	Final Prediction is Unknown But Localization Score (Final prediction) contains Extracellular or Outermembrane or Periplasmic or CytoplasmicMembrane or Cytoplasmic with score > 0 but cytoplasmic score is 0
	0.5	Final Prediction is Extracellular or Outermembrane or Periplasmic or CytoplasmicMembrane or Cytoplasmic But score < 9.5	Final Prediction is Extracellular or Outermembrane or Periplasmic or CytoplasmicMembrane or Cytoplasmic But score < 9.5
	1	Final Prediction is Extracellular or Outermembrane or Periplasmic or CytoplasmicMembrane or Cytoplasmic But score > 9.5	Final Prediction is Extracellular or Outermembrane or Periplasmic or CytoplasmicMembrane or Cytoplasmic But score > 9.5
Cellular localization (Wolf Psort)	0	Otherwise
	0.5	Result contain dual localization but one them is either extr or plas	Result contain dual localization but one them is either extr or plas
	1	Result contain either extr or plas | Dual localization contains both extr and plas	Result contain either extr or plas | Dual localization contains both extr and plas
