# Supplementary material for: Identification of vaccine targets in pathogens and design of a vaccine using computational approaches
Source: Sci Rep. 2021 Sep 2;11:17626. doi: 10.1038/s41598-021-96863-x (PMC8413327; doi:10.1038/s41598-021-96863-x)
Supplement: Supplementary file 6 — Supplementary Information 6. [file 41598_2021_96863_MOESM6_ESM.xlsx]

## Sheet: Sorted
Supplementary Table 4: Row wise sum file
Sequence	Si	Pi
XP_811357.1 mucin TcMUCII [Trypanosoma cruzi strain CL Brener]	15	0.833333
XP_807431.1 trans-sialidase [Trypanosoma cruzi strain CL Brener]	15	0.833333
XP_807162.1 mucin TcMUCII [Trypanosoma cruzi strain CL Brener]	14.5	0.805556
XP_804354.1 mucin TcMUCII [Trypanosoma cruzi strain CL Brener]	14.5	0.805556
XP_817622.1 mucin TcMUCII [Trypanosoma cruzi strain CL Brener]	14.5	0.805556
XP_810960.1 mucin TcMUCII [Trypanosoma cruzi strain CL Brener]	14.5	0.805556
XP_818138.1 mucin TcMUCII [Trypanosoma cruzi strain CL Brener]	14.5	0.805556
XP_811122.1 mucin TcMUCII [Trypanosoma cruzi strain CL Brener]	14.5	0.805556
XP_815920.1 mucin-associated surface protein (MASP) [Trypanosoma cruzi strain CL Brener]	14.5	0.805556
XP_802955.1 mucin TcMUCII [Trypanosoma cruzi strain CL Brener]	14	0.777778
XP_805486.1 mucin TcMUCII [Trypanosoma cruzi strain CL Brener]	14	0.777778
XP_820386.1 mucin TcMUCII [Trypanosoma cruzi strain CL Brener]	14	0.777778
XP_814494.1 mucin TcMUCII [Trypanosoma cruzi strain CL Brener]	14	0.777778
XP_820400.1 mucin TcMUCII [Trypanosoma cruzi strain CL Brener]	14	0.777778
XP_810605.1 mucin TcMUCII [Trypanosoma cruzi strain CL Brener]	14	0.777778
XP_821314.1 mucin TcMUCII [Trypanosoma cruzi strain CL Brener]	14	0.777778
XP_817008.1 mucin TcMUCII [Trypanosoma cruzi strain CL Brener]	14	0.777778
XP_806253.1 mucin TcMUCII [Trypanosoma cruzi strain CL Brener]	14	0.777778
XP_819002.1 mucin TcMUCII [Trypanosoma cruzi strain CL Brener]	14	0.777778
XP_807432.1 mucin TcMUCII [Trypanosoma cruzi strain CL Brener]	14	0.777778
XP_815913.1 mucin TcMUCII [Trypanosoma cruzi strain CL Brener]	14	0.777778
XP_815493.1 trans-sialidase [Trypanosoma cruzi strain CL Brener]	14	0.777778
XP_808550.1 trans-sialidase [Trypanosoma cruzi strain CL Brener]	14	0.777778
XP_805943.1 trans-sialidase [Trypanosoma cruzi strain CL Brener]	14	0.777778
XP_818396.1 trans-sialidase [Trypanosoma cruzi strain CL Brener]	14	0.777778
XP_805410.1 mucin TcMUCIII [Trypanosoma cruzi strain CL Brener]	13.5	0.75
XP_808932.1 mucin TcMUCII [Trypanosoma cruzi strain CL Brener]	13.5	0.75
XP_808931.1 mucin TcMUCIII [Trypanosoma cruzi strain CL Brener]	13.5	0.75
XP_804810.1 mucin TcMUCII, partial [Trypanosoma cruzi strain CL Brener]	13.5	0.75
XP_811751.1 mucin TcMUCI [Trypanosoma cruzi strain CL Brener]	13.5	0.75
XP_811901.1 mucin TcMUCI [Trypanosoma cruzi strain CL Brener]	13.5	0.75
XP_808929.1 hypothetical protein [Trypanosoma cruzi strain CL Brener]	13.5	0.75
XP_814533.1 mucin TcMUCII [Trypanosoma cruzi strain CL Brener]	13.5	0.75
XP_816524.1 mucin TcMUCII [Trypanosoma cruzi strain CL Brener]	13.5	0.75
XP_817533.1 mucin TcMUCII [Trypanosoma cruzi strain CL Brener]	13.5	0.75
XP_819248.1 mucin TcMUCII [Trypanosoma cruzi strain CL Brener]	13.5	0.75
XP_821766.1 mucin TcMUCII [Trypanosoma cruzi strain CL Brener]	13.5	0.75
XP_805360.1 mucin TcMUCII [Trypanosoma cruzi strain CL Brener]	13.5	0.75
XP_817849.1 mucin TcMUCII [Trypanosoma cruzi strain CL Brener]	13.5	0.75
XP_809169.1 mucin TcMUCII [Trypanosoma cruzi strain CL Brener]	13.5	0.75
XP_803191.1 mucin TcMUCII [Trypanosoma cruzi strain CL Brener]	13.5	0.75
XP_816003.1 mucin TcMUCII [Trypanosoma cruzi strain CL Brener]	13.5	0.75
XP_818529.1 mucin TcMUCII [Trypanosoma cruzi strain CL Brener]	13.5	0.75
XP_816509.1 mucin TcMUCII [Trypanosoma cruzi strain CL Brener]	13.5	0.75
XP_808594.1 mucin TcMUCII [Trypanosoma cruzi strain CL Brener]	13.5	0.75
XP_816184.1 mucin TcMUCII [Trypanosoma cruzi strain CL Brener]	13.5	0.75
XP_806903.1 mucin TcMUCII [Trypanosoma cruzi strain CL Brener]	13.5	0.75
XP_820647.1 mucin TcMUCII [Trypanosoma cruzi strain CL Brener]	13.5	0.75
XP_815871.1 mucin TcMUCII [Trypanosoma cruzi strain CL Brener]	13.5	0.75
XP_821156.1 mucin TcMUCII [Trypanosoma cruzi strain CL Brener]	13.5	0.75
XP_809605.1 mucin TcMUCII [Trypanosoma cruzi strain CL Brener]	13.5	0.75
XP_818299.1 mucin TcMUCII [Trypanosoma cruzi strain CL Brener]	13.5	0.75
XP_808842.1 mucin TcMUCII [Trypanosoma cruzi strain CL Brener]	13.5	0.75
XP_819584.1 mucin TcMUCII [Trypanosoma cruzi strain CL Brener]	13.5	0.75
XP_818522.1 mucin TcMUCII [Trypanosoma cruzi strain CL Brener]	13.5	0.75
XP_808823.1 mucin TcMUCII [Trypanosoma cruzi strain CL Brener]	13.5	0.75
XP_808984.1 mucin TcMUCII [Trypanosoma cruzi strain CL Brener]	13.5	0.75
XP_820772.1 mucin TcMUCII [Trypanosoma cruzi strain CL Brener]	13.5	0.75
XP_813881.1 mucin TcMUCII [Trypanosoma cruzi strain CL Brener]	13.5	0.75
XP_818711.1 mucin TcMUCII [Trypanosoma cruzi strain CL Brener]	13.5	0.75
XP_820635.1 mucin TcMUCII [Trypanosoma cruzi strain CL Brener]	13.5	0.75
XP_814490.1 mucin TcMUCII [Trypanosoma cruzi strain CL Brener]	13.5	0.75
XP_805337.1 mucin TcMUCII [Trypanosoma cruzi strain CL Brener]	13.5	0.75
XP_818298.1 mucin TcMUCII [Trypanosoma cruzi strain CL Brener]	13.5	0.75
XP_810695.1 mucin TcMUCII [Trypanosoma cruzi strain CL Brener]	13.5	0.75
XP_815810.1 mucin TcMUCII [Trypanosoma cruzi strain CL Brener]	13.5	0.75
XP_818380.1 mucin TcMUCII [Trypanosoma cruzi strain CL Brener]	13.5	0.75
XP_812240.1 mucin TcMUCII [Trypanosoma cruzi strain CL Brener]	13.5	0.75
XP_812241.1 mucin TcMUCII [Trypanosoma cruzi strain CL Brener]	13.5	0.75
XP_819718.1 mucin TcMUCII [Trypanosoma cruzi strain CL Brener]	13.5	0.75
XP_822012.1 mucin TcMUCII [Trypanosoma cruzi strain CL Brener]	13.5	0.75
XP_808728.1 mucin TcMUCII [Trypanosoma cruzi strain CL Brener]	13.5	0.75
XP_819246.1 mucin TcMUCII [Trypanosoma cruzi strain CL Brener]	13.5	0.75
XP_807894.1 mucin TcMUCII [Trypanosoma cruzi strain CL Brener]	13.5	0.75
XP_819572.1 mucin TcMUCII [Trypanosoma cruzi strain CL Brener]	13.5	0.75
XP_812523.1 mucin TcMUCII [Trypanosoma cruzi strain CL Brener]	13.5	0.75
XP_804568.1 mucin TcMUCII [Trypanosoma cruzi strain CL Brener]	13.5	0.75
XP_815812.1 mucin TcMUCII [Trypanosoma cruzi strain CL Brener]	13.5	0.75
XP_813477.1 mucin TcMUCII [Trypanosoma cruzi strain CL Brener]	13.5	0.75
XP_804916.1 mucin TcMUCII [Trypanosoma cruzi strain CL Brener]	13.5	0.75
XP_811690.1 mucin TcMUCII [Trypanosoma cruzi strain CL Brener]	13.5	0.75
XP_821306.1 mucin TcMUCII [Trypanosoma cruzi strain CL Brener]	13.5	0.75
XP_821987.1 mucin TcMUCII [Trypanosoma cruzi strain CL Brener]	13.5	0.75
XP_811608.1 mucin TcMUCII [Trypanosoma cruzi strain CL Brener]	13.5	0.75
XP_821685.1 mucin TcMUCII [Trypanosoma cruzi strain CL Brener]	13.5	0.75
XP_807841.1 mucin TcMUCII [Trypanosoma cruzi strain CL Brener]	13.5	0.75
XP_809642.1 mucin TcMUCII [Trypanosoma cruzi strain CL Brener]	13.5	0.75
XP_811655.1 mucin TcMUCII [Trypanosoma cruzi strain CL Brener]	13.5	0.75
XP_814624.1 mucin TcMUCII [Trypanosoma cruzi strain CL Brener]	13.5	0.75
XP_812521.1 mucin TcMUCII [Trypanosoma cruzi strain CL Brener]	13.5	0.75
XP_819987.1 mucin TcMUCII [Trypanosoma cruzi strain CL Brener]	13.5	0.75
XP_817392.1 mucin TcMUCII [Trypanosoma cruzi strain CL Brener]	13.5	0.75
XP_805886.1 mucin TcMUCII [Trypanosoma cruzi strain CL Brener]	13.5	0.75
XP_819544.1 mucin TcMUCII [Trypanosoma cruzi strain CL Brener]	13.5	0.75
XP_817394.1 mucin TcMUCII [Trypanosoma cruzi strain CL Brener]	13.5	0.75
XP_810507.1 mucin TcMUCII [Trypanosoma cruzi strain CL Brener]	13.5	0.75
XP_806184.1 mucin TcMUCII [Trypanosoma cruzi strain CL Brener]	13.5	0.75
XP_815509.1 mucin TcMUCII [Trypanosoma cruzi strain CL Brener]	13.5	0.75
XP_817387.1 mucin TcMUCII [Trypanosoma cruzi strain CL Brener]	13.5	0.75
XP_813019.1 mucin TcMUCII [Trypanosoma cruzi strain CL Brener]	13.5	0.75
XP_815995.1 mucin TcMUCII [Trypanosoma cruzi strain CL Brener]	13.5	0.75
XP_808576.1 mucin TcMUCII [Trypanosoma cruzi strain CL Brener]	13.5	0.75
XP_805257.1 mucin TcMUCII [Trypanosoma cruzi strain CL Brener]	13.5	0.75
XP_815843.1 mucin TcMUCII [Trypanosoma cruzi strain CL Brener]	13.5	0.75
XP_807853.1 mucin-like glycoprotein [Trypanosoma cruzi strain CL Brener]	13.5	0.75
XP_821316.1 mucin-associated surface protein (MASP) [Trypanosoma cruzi strain CL Brener]	13.5	0.75
XP_808130.1 mucin-associated surface protein (MASP) [Trypanosoma cruzi strain CL Brener]	13.5	0.75
XP_810666.1 mucin-associated surface protein (MASP) [Trypanosoma cruzi strain CL Brener]	13.5	0.75
XP_818699.1 mucin-associated surface protein (MASP) [Trypanosoma cruzi strain CL Brener]	13.5	0.75
XP_817710.1 mucin-associated surface protein (MASP) [Trypanosoma cruzi strain CL Brener]	13.5	0.75
XP_805631.1 mucin-associated surface protein (MASP) [Trypanosoma cruzi strain CL Brener]	13.5	0.75
XP_811070.1 heat shock protein [Trypanosoma cruzi strain CL Brener]	13.5	0.75
XP_812082.1 trans-sialidase, partial [Trypanosoma cruzi strain CL Brener]	13.5	0.75
XP_807308.1 trans-sialidase [Trypanosoma cruzi strain CL Brener]	13.5	0.75
XP_815267.1 trans-sialidase [Trypanosoma cruzi strain CL Brener]	13.5	0.75
XP_807593.1 trans-sialidase [Trypanosoma cruzi strain CL Brener]	13.5	0.75
XP_805751.1 trans-sialidase [Trypanosoma cruzi strain CL Brener]	13.5	0.75
XP_814919.1 trans-sialidase [Trypanosoma cruzi strain CL Brener]	13.5	0.75
XP_817816.1 trans-sialidase [Trypanosoma cruzi strain CL Brener]	13.5	0.75
XP_820662.1 trans-sialidase [Trypanosoma cruzi strain CL Brener]	13.5	0.75
XP_808667.1 hypothetical protein [Trypanosoma cruzi strain CL Brener]	13	0.722222
XP_803014.1 mucin TcMUCI [Trypanosoma cruzi strain CL Brener]	13	0.722222
XP_802652.1 mucin TcMUCI [Trypanosoma cruzi strain CL Brener]	13	0.722222
XP_802992.1 mucin TcMUCII, partial [Trypanosoma cruzi strain CL Brener]	13	0.722222
XP_805498.1 mucin TcMUCI [Trypanosoma cruzi strain CL Brener]	13	0.722222
XP_806527.1 hypothetical protein, partial [Trypanosoma cruzi strain CL Brener]	13	0.722222
XP_811355.1 mucin TcMUCII [Trypanosoma cruzi strain CL Brener]	13	0.722222
XP_807607.1 hypothetical protein [Trypanosoma cruzi strain CL Brener]	13	0.722222
XP_809219.1 hypothetical protein, partial [Trypanosoma cruzi strain CL Brener]	13	0.722222
XP_819998.1 mucin TcMUCII [Trypanosoma cruzi strain CL Brener]	13	0.722222
XP_819129.1 mucin TcMUCII [Trypanosoma cruzi strain CL Brener]	13	0.722222
XP_810611.1 mucin TcMUCII [Trypanosoma cruzi strain CL Brener]	13	0.722222
XP_806770.1 U6 snRNA-associated Sm-like protein LSm3p [Trypanosoma cruzi strain CL Brener]	13	0.722222
XP_811689.1 mucin TcMUCII [Trypanosoma cruzi strain CL Brener]	13	0.722222
XP_809906.1 mucin TcMUCII [Trypanosoma cruzi strain CL Brener]	13	0.722222
XP_807511.1 mucin TcMUCII [Trypanosoma cruzi strain CL Brener]	13	0.722222
XP_819252.1 mucin TcMUCII [Trypanosoma cruzi strain CL Brener]	13	0.722222
XP_819988.1 mucin TcMUCII [Trypanosoma cruzi strain CL Brener]	13	0.722222
XP_820827.1 mucin TcMUCII [Trypanosoma cruzi strain CL Brener]	13	0.722222
XP_807258.1 mucin TcMUCII [Trypanosoma cruzi strain CL Brener]	13	0.722222
XP_803978.1 hypothetical protein [Trypanosoma cruzi strain CL Brener]	13	0.722222
XP_817711.1 mucin TcMUCII [Trypanosoma cruzi strain CL Brener]	13	0.722222
XP_820817.1 mucin TcMUCII [Trypanosoma cruzi strain CL Brener]	13	0.722222
XP_820810.1 mucin TcMUCII [Trypanosoma cruzi strain CL Brener]	13	0.722222
XP_818304.1 mucin TcMUCII [Trypanosoma cruzi strain CL Brener]	13	0.722222
XP_820811.1 mucin TcMUCII [Trypanosoma cruzi strain CL Brener]	13	0.722222
XP_818704.1 mucin TcMUCII [Trypanosoma cruzi strain CL Brener]	13	0.722222
XP_816857.1 mucin TcMUCII [Trypanosoma cruzi strain CL Brener]	13	0.722222
XP_820687.1 mucin TcMUCII [Trypanosoma cruzi strain CL Brener]	13	0.722222
XP_806662.1 hypothetical protein [Trypanosoma cruzi strain CL Brener]	13	0.722222
XP_807552.1 mucin TcMUCII [Trypanosoma cruzi strain CL Brener]	13	0.722222
XP_808642.1 mucin TcMUCII [Trypanosoma cruzi strain CL Brener]	13	0.722222
XP_819136.1 mucin TcMUCII [Trypanosoma cruzi strain CL Brener]	13	0.722222
XP_808640.1 mucin TcMUCII [Trypanosoma cruzi strain CL Brener]	13	0.722222
XP_805623.1 mucin TcMUCII [Trypanosoma cruzi strain CL Brener]	13	0.722222
XP_820814.1 mucin TcMUCII [Trypanosoma cruzi strain CL Brener]	13	0.722222
XP_805721.1 mucin TcMUCII [Trypanosoma cruzi strain CL Brener]	13	0.722222
XP_812605.1 mucin TcMUCII [Trypanosoma cruzi strain CL Brener]	13	0.722222
XP_806673.1 mucin TcMUCII [Trypanosoma cruzi strain CL Brener]	13	0.722222
XP_812506.1 hypothetical protein [Trypanosoma cruzi strain CL Brener]	13	0.722222
XP_810772.1 mucin TcMUCII [Trypanosoma cruzi strain CL Brener]	13	0.722222
XP_820658.1 mucin TcMUCII [Trypanosoma cruzi strain CL Brener]	13	0.722222
XP_813614.1 hypothetical protein [Trypanosoma cruzi strain CL Brener]	13	0.722222
XP_818524.1 mucin-associated surface protein (MASP) [Trypanosoma cruzi strain CL Brener]	13	0.722222
XP_821147.1 mucin TcMUCII [Trypanosoma cruzi strain CL Brener]	13	0.722222
XP_805598.1 mucin TcMUCII [Trypanosoma cruzi strain CL Brener]	13	0.722222
XP_812985.1 mucin TcMUCII [Trypanosoma cruzi strain CL Brener]	13	0.722222
XP_803940.1 mucin TcMUCII [Trypanosoma cruzi strain CL Brener]	13	0.722222
XP_816707.1 hypothetical protein [Trypanosoma cruzi strain CL Brener]	13	0.722222
XP_817999.1 mucin TcMUCII [Trypanosoma cruzi strain CL Brener]	13	0.722222
XP_805835.1 mucin TcMUCII [Trypanosoma cruzi strain CL Brener]	13	0.722222
XP_804804.1 mucin TcMUCII [Trypanosoma cruzi strain CL Brener]	13	0.722222
XP_819395.1 mucin TcMUCII [Trypanosoma cruzi strain CL Brener]	13	0.722222
XP_810523.1 hypothetical protein [Trypanosoma cruzi strain CL Brener]	13	0.722222
XP_820759.1 mucin TcMUCII [Trypanosoma cruzi strain CL Brener]	13	0.722222
XP_802355.1 hypothetical protein, partial [Trypanosoma cruzi strain CL Brener]	13	0.722222
XP_820762.1 mucin TcMUCII [Trypanosoma cruzi strain CL Brener]	13	0.722222
XP_818302.1 mucin-associated surface protein (MASP) [Trypanosoma cruzi strain CL Brener]	13	0.722222
XP_816522.1 mucin TcMUCII [Trypanosoma cruzi strain CL Brener]	13	0.722222
XP_812035.1 mucin-associated surface protein (MASP) [Trypanosoma cruzi strain CL Brener]	13	0.722222
XP_815744.1 hypothetical protein [Trypanosoma cruzi strain CL Brener]	13	0.722222
XP_818698.1 mucin TcMUCII [Trypanosoma cruzi strain CL Brener]	13	0.722222
XP_802916.1 mucin-associated surface protein (MASP) [Trypanosoma cruzi strain CL Brener]	13	0.722222
XP_802838.1 mucin TcMUCII [Trypanosoma cruzi strain CL Brener]	13	0.722222
XP_803349.1 hypothetical protein [Trypanosoma cruzi strain CL Brener]	13	0.722222
XP_815838.1 mucin TcMUCII [Trypanosoma cruzi strain CL Brener]	13	0.722222
XP_805278.1 hypothetical protein [Trypanosoma cruzi strain CL Brener]	13	0.722222
XP_821510.1 hypothetical protein [Trypanosoma cruzi strain CL Brener]	13	0.722222
XP_805594.1 surface protease GP63, partial [Trypanosoma cruzi strain CL Brener]	13	0.722222
XP_815368.1 hypothetical protein [Trypanosoma cruzi strain CL Brener]	13	0.722222
XP_819063.1 hypothetical protein [Trypanosoma cruzi strain CL Brener]	13	0.722222
XP_806098.1 extracellular receptor, partial [Trypanosoma cruzi strain CL Brener]	13	0.722222
XP_815016.1 90 kDa surface protein [Trypanosoma cruzi strain CL Brener]	13	0.722222
XP_803090.1 hypothetical protein [Trypanosoma cruzi strain CL Brener]	13	0.722222
XP_818706.1 mucin-associated surface protein (MASP) [Trypanosoma cruzi strain CL Brener]	13	0.722222
XP_817870.1 90 kDa surface protein [Trypanosoma cruzi strain CL Brener]	13	0.722222
XP_820644.1 mucin-associated surface protein (MASP) [Trypanosoma cruzi strain CL Brener]	13	0.722222
XP_820082.1 hypothetical protein [Trypanosoma cruzi strain CL Brener]	13	0.722222
XP_805270.1 UDP-Gal or UDP-GlcNAc-dependent glycosyltransferase [Trypanosoma cruzi strain CL Brener]	13	0.722222
XP_802968.1 pumilio/PUF RNA binding protein 1, partial [Trypanosoma cruzi strain CL Brener]	13	0.722222
XP_819558.1 mucin-associated surface protein (MASP) [Trypanosoma cruzi strain CL Brener]	13	0.722222
XP_821797.1 hypothetical protein [Trypanosoma cruzi strain CL Brener]	13	0.722222
XP_805701.1 hypothetical protein [Trypanosoma cruzi strain CL Brener]	13	0.722222
XP_817740.1 hypothetical protein [Trypanosoma cruzi strain CL Brener]	13	0.722222
XP_821313.1 mucin-associated surface protein (MASP) [Trypanosoma cruzi strain CL Brener]	13	0.722222
XP_821187.1 leucine-rich repeat protein [Trypanosoma cruzi strain CL Brener]	13	0.722222
XP_811672.1 hypothetical protein [Trypanosoma cruzi strain CL Brener]	13	0.722222
XP_803353.1 hypothetical protein [Trypanosoma cruzi strain CL Brener]	13	0.722222
XP_803112.1 hypothetical protein [Trypanosoma cruzi strain CL Brener]	13	0.722222
XP_803352.1 hypothetical protein [Trypanosoma cruzi strain CL Brener]	13	0.722222
XP_819502.1 hypothetical protein [Trypanosoma cruzi strain CL Brener]	13	0.722222
XP_820099.1 surface protease GP63 [Trypanosoma cruzi strain CL Brener]	13	0.722222
XP_813343.1 surface protease GP63 [Trypanosoma cruzi strain CL Brener]	13	0.722222
XP_804418.1 surface protease GP63 [Trypanosoma cruzi strain CL Brener]	13	0.722222
XP_820625.1 surface protease GP63 [Trypanosoma cruzi strain CL Brener]	13	0.722222
XP_817187.1 surface protease GP63 [Trypanosoma cruzi strain CL Brener]	13	0.722222
XP_803489.1 surface protease GP63 [Trypanosoma cruzi strain CL Brener]	13	0.722222
XP_809672.1 surface protease GP63 [Trypanosoma cruzi strain CL Brener]	13	0.722222
XP_821289.1 surface protease GP63 [Trypanosoma cruzi strain CL Brener]	13	0.722222
XP_819399.1 surface protease GP63 [Trypanosoma cruzi strain CL Brener]	13	0.722222
XP_813508.1 surface protease GP63 [Trypanosoma cruzi strain CL Brener]	13	0.722222
XP_803140.1 surface protease GP63 [Trypanosoma cruzi strain CL Brener]	13	0.722222
XP_804096.1 trans-sialidase, partial [Trypanosoma cruzi strain CL Brener]	13	0.722222
XP_810778.1 surface protease GP63 [Trypanosoma cruzi strain CL Brener]	13	0.722222
XP_813009.1 surface protease GP63 [Trypanosoma cruzi strain CL Brener]	13	0.722222
XP_810184.1 surface protease GP63 [Trypanosoma cruzi strain CL Brener]	13	0.722222
XP_817730.1 surface protease GP63 [Trypanosoma cruzi strain CL Brener]	13	0.722222
XP_809546.1 surface protease GP63 [Trypanosoma cruzi strain CL Brener]	13	0.722222
XP_813912.1 phosphate transporter [Trypanosoma cruzi strain CL Brener]	13	0.722222
XP_818641.1 phosphate transporter [Trypanosoma cruzi strain CL Brener]	13	0.722222
XP_820311.1 hypothetical protein [Trypanosoma cruzi strain CL Brener]	13	0.722222
XP_812399.1 hypothetical protein [Trypanosoma cruzi strain CL Brener]	13	0.722222
XP_808322.1 hypothetical protein [Trypanosoma cruzi strain CL Brener]	13	0.722222
XP_806917.1 hypothetical protein [Trypanosoma cruzi strain CL Brener]	13	0.722222
XP_820181.1 trans-sialidase [Trypanosoma cruzi strain CL Brener]	13	0.722222
XP_811916.1 trans-sialidase [Trypanosoma cruzi strain CL Brener]	13	0.722222
XP_804567.1 trans-sialidase [Trypanosoma cruzi strain CL Brener]	13	0.722222
XP_802663.1 dispersed gene family protein 1 (DGF-1), partial [Trypanosoma cruzi strain CL Brener]	13	0.722222
XP_803096.1 trans-sialidase [Trypanosoma cruzi strain CL Brener]	13	0.722222
XP_818220.1 trans-sialidase [Trypanosoma cruzi strain CL Brener]	13	0.722222
XP_805467.1 hypothetical protein [Trypanosoma cruzi strain CL Brener]	13	0.722222
XP_805084.1 trans-sialidase [Trypanosoma cruzi strain CL Brener]	13	0.722222
XP_816523.1 trans-sialidase [Trypanosoma cruzi strain CL Brener]	13	0.722222
XP_816942.1 extracellular receptor [Trypanosoma cruzi strain CL Brener]	13	0.722222
XP_812697.1 trans-sialidase [Trypanosoma cruzi strain CL Brener]	13	0.722222
XP_821397.1 trans-sialidase [Trypanosoma cruzi strain CL Brener]	13	0.722222
XP_821381.1 trans-sialidase [Trypanosoma cruzi strain CL Brener]	13	0.722222
XP_815938.1 hypothetical protein [Trypanosoma cruzi strain CL Brener]	13	0.722222
XP_812794.1 trans-sialidase [Trypanosoma cruzi strain CL Brener]	13	0.722222
XP_819343.1 trans-sialidase [Trypanosoma cruzi strain CL Brener]	13	0.722222
XP_806989.1 trans-sialidase [Trypanosoma cruzi strain CL Brener]	13	0.722222
XP_805061.1 trans-sialidase [Trypanosoma cruzi strain CL Brener]	13	0.722222
XP_804106.1 trans-sialidase [Trypanosoma cruzi strain CL Brener]	13	0.722222
XP_806228.1 trans-sialidase [Trypanosoma cruzi strain CL Brener]	13	0.722222
XP_816111.1 subtilisin-like serine peptidase [Trypanosoma cruzi strain CL Brener]	13	0.722222
XP_802172.1 surface protease GP63, partial [Trypanosoma cruzi strain CL Brener]	12.5	0.694444
XP_813666.1 mucin-associated surface protein (MASP), partial [Trypanosoma cruzi strain CL Brener]	12.5	0.694444
XP_803200.1 mucin TcMUC, partial [Trypanosoma cruzi strain CL Brener]	12.5	0.694444
XP_806562.1 mucin TcMUCI, partial [Trypanosoma cruzi strain CL Brener]	12.5	0.694444
XP_821098.1 receptor-type adenylate cyclase, partial [Trypanosoma cruzi strain CL Brener]	12.5	0.694444
XP_807371.1 mucin TcSMUGS [Trypanosoma cruzi strain CL Brener]	12.5	0.694444
XP_818115.1 hypothetical protein [Trypanosoma cruzi strain CL Brener]	12.5	0.694444
XP_807266.1 hypothetical protein [Trypanosoma cruzi strain CL Brener]	12.5	0.694444
XP_802412.1 mannosyl-oligosaccharide 1,2-alpha-mannosidase IB, partial [Trypanosoma cruzi strain CL Brener]	12.5	0.694444
XP_821719.1 hypothetical protein [Trypanosoma cruzi strain CL Brener]	12.5	0.694444
XP_806435.1 hypothetical protein [Trypanosoma cruzi strain CL Brener]	12.5	0.694444
XP_821042.1 mucin TcSMUGS [Trypanosoma cruzi strain CL Brener]	12.5	0.694444
XP_813581.1 mucin TcMUCI [Trypanosoma cruzi strain CL Brener]	12.5	0.694444
XP_821041.1 mucin TcSMUGS [Trypanosoma cruzi strain CL Brener]	12.5	0.694444
XP_816863.1 mucin TcMUCI [Trypanosoma cruzi strain CL Brener]	12.5	0.694444
XP_816861.1 mucin TcMUCI [Trypanosoma cruzi strain CL Brener]	12.5	0.694444
XP_814751.1 mucin TcMUCI [Trypanosoma cruzi strain CL Brener]	12.5	0.694444
XP_810278.1 40S ribosomal protein S33 [Trypanosoma cruzi strain CL Brener]	12.5	0.694444
XP_807372.1 mucin TcSMUGS [Trypanosoma cruzi strain CL Brener]	12.5	0.694444
XP_804663.1 mucin TcSMUGS [Trypanosoma cruzi strain CL Brener]	12.5	0.694444
XP_805907.1 mucin TcMUCI [Trypanosoma cruzi strain CL Brener]	12.5	0.694444
XP_807370.1 mucin TcSMUGS [Trypanosoma cruzi strain CL Brener]	12.5	0.694444
XP_817714.1 mucin TcMUCI [Trypanosoma cruzi strain CL Brener]	12.5	0.694444
XP_811634.1 mucin TcMUCI [Trypanosoma cruzi strain CL Brener]	12.5	0.694444
XP_808695.1 hypothetical protein [Trypanosoma cruzi strain CL Brener]	12.5	0.694444
XP_802272.1 mucin-associated surface protein (MASP), partial [Trypanosoma cruzi strain CL Brener]	12.5	0.694444
XP_815775.1 mucin TcMUCI [Trypanosoma cruzi strain CL Brener]	12.5	0.694444
XP_821040.1 mucin TcSMUGS [Trypanosoma cruzi strain CL Brener]	12.5	0.694444
XP_819721.1 hypothetical protein [Trypanosoma cruzi strain CL Brener]	12.5	0.694444
XP_813582.1 mucin TcMUCI [Trypanosoma cruzi strain CL Brener]	12.5	0.694444
XP_818534.1 hypothetical protein [Trypanosoma cruzi strain CL Brener]	12.5	0.694444
XP_820391.1 hypothetical protein [Trypanosoma cruzi strain CL Brener]	12.5	0.694444
XP_818194.1 hypothetical protein [Trypanosoma cruzi strain CL Brener]	12.5	0.694444
XP_820408.1 hypothetical protein [Trypanosoma cruzi strain CL Brener]	12.5	0.694444
XP_807888.1 hypothetical protein Tc00.1047053507389.20 [Trypanosoma cruzi strain CL Brener]	12.5	0.694444
XP_818521.1 hypothetical protein [Trypanosoma cruzi strain CL Brener]	12.5	0.694444
XP_816824.1 hypothetical protein [Trypanosoma cruzi strain CL Brener]	12.5	0.694444
XP_821789.1 hypothetical protein [Trypanosoma cruzi strain CL Brener]	12.5	0.694444
XP_805409.1 mucin TcMUCI [Trypanosoma cruzi strain CL Brener]	12.5	0.694444
XP_804722.1 trans-sialidase [Trypanosoma cruzi strain CL Brener]	12.5	0.694444
XP_804700.1 mucin TcMUCII, partial [Trypanosoma cruzi strain CL Brener]	12.5	0.694444
XP_803738.1 mucin-associated surface protein (MASP), partial [Trypanosoma cruzi strain CL Brener]	12.5	0.694444
XP_805906.1 mucin TcMUCI [Trypanosoma cruzi strain CL Brener]	12.5	0.694444
XP_808613.1 mucin TcMUCII [Trypanosoma cruzi strain CL Brener]	12.5	0.694444
XP_811216.1 hypothetical protein [Trypanosoma cruzi strain CL Brener]	12.5	0.694444
XP_812247.1 hypothetical protein Tc00.1047053507357.135 [Trypanosoma cruzi strain CL Brener]	12.5	0.694444
XP_815965.1 hypothetical protein [Trypanosoma cruzi strain CL Brener]	12.5	0.694444
XP_807831.1 surface protein TolT, partial [Trypanosoma cruzi strain CL Brener]	12.5	0.694444
XP_815654.1 mucin TcMUCII [Trypanosoma cruzi strain CL Brener]	12.5	0.694444
XP_804837.1 mucin TcMUCII [Trypanosoma cruzi strain CL Brener]	12.5	0.694444
XP_809594.1 hypothetical protein [Trypanosoma cruzi strain CL Brener]	12.5	0.694444
XP_807206.1 hypothetical protein [Trypanosoma cruzi strain CL Brener]	12.5	0.694444
XP_815150.1 mucin TcMUCII [Trypanosoma cruzi strain CL Brener]	12.5	0.694444
XP_819996.1 mucin TcMUCII [Trypanosoma cruzi strain CL Brener]	12.5	0.694444
XP_820676.1 mucin TcMUCII [Trypanosoma cruzi strain CL Brener]	12.5	0.694444
XP_809512.1 mucin TcMUCII [Trypanosoma cruzi strain CL Brener]	12.5	0.694444
XP_816528.1 mucin TcMUCII [Trypanosoma cruzi strain CL Brener]	12.5	0.694444
XP_804232.1 surface protease GP63, partial [Trypanosoma cruzi strain CL Brener]	12.5	0.694444
XP_821423.1 mucin TcMUCII [Trypanosoma cruzi strain CL Brener]	12.5	0.694444
XP_820746.1 mucin TcMUCII [Trypanosoma cruzi strain CL Brener]	12.5	0.694444
XP_808720.1 mucin TcMUCII [Trypanosoma cruzi strain CL Brener]	12.5	0.694444
XP_818532.1 mucin TcMUCII [Trypanosoma cruzi strain CL Brener]	12.5	0.694444
XP_816002.1 mucin TcMUCII [Trypanosoma cruzi strain CL Brener]	12.5	0.694444
XP_820828.1 mucin TcMUCII [Trypanosoma cruzi strain CL Brener]	12.5	0.694444
XP_807353.1 hypothetical protein [Trypanosoma cruzi strain CL Brener]	12.5	0.694444
XP_807832.1 mucin TcMUCII [Trypanosoma cruzi strain CL Brener]	12.5	0.694444
XP_810744.1 mucin TcMUCII [Trypanosoma cruzi strain CL Brener]	12.5	0.694444
XP_816767.1 mucin TcMUCII [Trypanosoma cruzi strain CL Brener]	12.5	0.694444
XP_819648.1 hypothetical protein [Trypanosoma cruzi strain CL Brener]	12.5	0.694444
XP_813475.1 mucin TcMUCII [Trypanosoma cruzi strain CL Brener]	12.5	0.694444
XP_812987.1 mucin TcMUCII [Trypanosoma cruzi strain CL Brener]	12.5	0.694444
XP_815504.1 mucin TcMUCII [Trypanosoma cruzi strain CL Brener]	12.5	0.694444
XP_811523.1 mucin TcMUCII [Trypanosoma cruzi strain CL Brener]	12.5	0.694444
XP_815656.1 mucin TcMUCII [Trypanosoma cruzi strain CL Brener]	12.5	0.694444
XP_817872.1 mucin TcMUCII [Trypanosoma cruzi strain CL Brener]	12.5	0.694444
XP_815869.1 mucin TcMUCII [Trypanosoma cruzi strain CL Brener]	12.5	0.694444
XP_815771.1 mucin TcMUCII [Trypanosoma cruzi strain CL Brener]	12.5	0.694444
XP_821695.1 mucin TcMUCII [Trypanosoma cruzi strain CL Brener]	12.5	0.694444
XP_811123.1 mucin TcMUCII [Trypanosoma cruzi strain CL Brener]	12.5	0.694444
XP_808248.1 mucin TcMUCII [Trypanosoma cruzi strain CL Brener]	12.5	0.694444
XP_817393.1 mucin TcMUCII [Trypanosoma cruzi strain CL Brener]	12.5	0.694444
XP_815537.1 DNA-direcetd RNA polymerase II, subunit 9 [Trypanosoma cruzi strain CL Brener]	12.5	0.694444
XP_816530.1 mucin TcMUCII [Trypanosoma cruzi strain CL Brener]	12.5	0.694444
XP_820766.1 mucin TcMUCII [Trypanosoma cruzi strain CL Brener]	12.5	0.694444
XP_808983.1 mucin TcMUCII [Trypanosoma cruzi strain CL Brener]	12.5	0.694444
XP_808982.1 mucin TcMUCII [Trypanosoma cruzi strain CL Brener]	12.5	0.694444
XP_808215.1 mucin TcMUCII [Trypanosoma cruzi strain CL Brener]	12.5	0.694444
XP_808214.1 mucin TcMUCII [Trypanosoma cruzi strain CL Brener]	12.5	0.694444
XP_804978.1 mucin TcMUCII [Trypanosoma cruzi strain CL Brener]	12.5	0.694444
XP_816766.1 mucin TcMUCII [Trypanosoma cruzi strain CL Brener]	12.5	0.694444
XP_821300.1 mucin TcMUCII [Trypanosoma cruzi strain CL Brener]	12.5	0.694444
XP_820694.1 mucin TcMUCII [Trypanosoma cruzi strain CL Brener]	12.5	0.694444
XP_813472.1 mucin TcMUCII [Trypanosoma cruzi strain CL Brener]	12.5	0.694444
XP_804412.1 mucin TcMUCII [Trypanosoma cruzi strain CL Brener]	12.5	0.694444
XP_815017.1 mucin TcMUCII [Trypanosoma cruzi strain CL Brener]	12.5	0.694444
XP_805411.1 mucin TcMUCII [Trypanosoma cruzi strain CL Brener]	12.5	0.694444
XP_820642.1 mucin TcMUCII [Trypanosoma cruzi strain CL Brener]	12.5	0.694444
XP_819250.1 mucin TcMUCII [Trypanosoma cruzi strain CL Brener]	12.5	0.694444
XP_818195.1 mucin TcMUCII [Trypanosoma cruzi strain CL Brener]	12.5	0.694444
XP_805289.1 surface protease GP63, partial [Trypanosoma cruzi strain CL Brener]	12.5	0.694444
XP_812834.1 mucin TcMUCII [Trypanosoma cruzi strain CL Brener]	12.5	0.694444
XP_804242.1 hypothetical protein [Trypanosoma cruzi strain CL Brener]	12.5	0.694444
XP_815806.1 mucin TcMUCII [Trypanosoma cruzi strain CL Brener]	12.5	0.694444
XP_804073.1 mucin TcMUCII [Trypanosoma cruzi strain CL Brener]	12.5	0.694444
XP_810832.1 mucin TcMUCII [Trypanosoma cruzi strain CL Brener]	12.5	0.694444
XP_806172.1 mucin TcMUCII [Trypanosoma cruzi strain CL Brener]	12.5	0.694444
XP_815770.1 mucin TcMUCII [Trypanosoma cruzi strain CL Brener]	12.5	0.694444
XP_810285.1 trans-sialidase, partial [Trypanosoma cruzi strain CL Brener]	12.5	0.694444
XP_815914.1 mucin TcMUCII [Trypanosoma cruzi strain CL Brener]	12.5	0.694444
XP_819545.1 mucin TcMUCII [Trypanosoma cruzi strain CL Brener]	12.5	0.694444
XP_809214.1 mucin TcMUCII [Trypanosoma cruzi strain CL Brener]	12.5	0.694444
XP_821136.1 mucin TcMUCII [Trypanosoma cruzi strain CL Brener]	12.5	0.694444
XP_820477.1 mucin TcMUCII [Trypanosoma cruzi strain CL Brener]	12.5	0.694444
XP_805788.1 mucin TcMUCII [Trypanosoma cruzi strain CL Brener]	12.5	0.694444
XP_820490.1 mucin TcMUCII [Trypanosoma cruzi strain CL Brener]	12.5	0.694444
XP_812610.1 mucin TcMUCII [Trypanosoma cruzi strain CL Brener]	12.5	0.694444
XP_820024.1 mucin TcMUCII [Trypanosoma cruzi strain CL Brener]	12.5	0.694444
XP_819592.1 mucin TcMUCII [Trypanosoma cruzi strain CL Brener]	12.5	0.694444
XP_810742.1 mucin TcMUCII [Trypanosoma cruzi strain CL Brener]	12.5	0.694444
XP_817388.1 mucin TcMUCII [Trypanosoma cruzi strain CL Brener]	12.5	0.694444
XP_821419.1 mucin TcMUCII [Trypanosoma cruzi strain CL Brener]	12.5	0.694444
XP_810715.1 mucin TcMUCII [Trypanosoma cruzi strain CL Brener]	12.5	0.694444
XP_808832.1 mucin TcMUCII [Trypanosoma cruzi strain CL Brener]	12.5	0.694444
XP_816309.1 mucin TcMUCII [Trypanosoma cruzi strain CL Brener]	12.5	0.694444
XP_809924.1 mucin TcMUCII [Trypanosoma cruzi strain CL Brener]	12.5	0.694444
XP_811300.1 mucin TcMUCII [Trypanosoma cruzi strain CL Brener]	12.5	0.694444
XP_817314.1 mucin TcMUCII [Trypanosoma cruzi strain CL Brener]	12.5	0.694444
XP_816721.1 mucin TcMUCII [Trypanosoma cruzi strain CL Brener]	12.5	0.694444
XP_820488.1 mucin TcMUCII [Trypanosoma cruzi strain CL Brener]	12.5	0.694444
XP_819258.1 mucin TcMUCII [Trypanosoma cruzi strain CL Brener]	12.5	0.694444
XP_820653.1 mucin TcMUCII [Trypanosoma cruzi strain CL Brener]	12.5	0.694444
XP_807463.1 mucin TcMUCII [Trypanosoma cruzi strain CL Brener]	12.5	0.694444
XP_820392.1 mucin TcMUCII [Trypanosoma cruzi strain CL Brener]	12.5	0.694444
XP_812702.1 mucin TcMUCII [Trypanosoma cruzi strain CL Brener]	12.5	0.694444
XP_820685.1 mucin TcMUCII [Trypanosoma cruzi strain CL Brener]	12.5	0.694444
XP_809029.1 mucin TcMUCII [Trypanosoma cruzi strain CL Brener]	12.5	0.694444
XP_821442.1 mucin TcMUCII [Trypanosoma cruzi strain CL Brener]	12.5	0.694444
XP_805562.1 mucin TcMUCII [Trypanosoma cruzi strain CL Brener]	12.5	0.694444
XP_818617.1 hypothetical protein [Trypanosoma cruzi strain CL Brener]	12.5	0.694444
XP_809511.1 mucin TcMUCII [Trypanosoma cruzi strain CL Brener]	12.5	0.694444
XP_807755.1 mucin TcMUCII [Trypanosoma cruzi strain CL Brener]	12.5	0.694444
XP_806649.1 mucin TcMUCII [Trypanosoma cruzi strain CL Brener]	12.5	0.694444
XP_818139.1 mucin TcMUCII [Trypanosoma cruzi strain CL Brener]	12.5	0.694444
XP_820415.1 mucin TcMUCII [Trypanosoma cruzi strain CL Brener]	12.5	0.694444
XP_817620.1 mucin TcMUCII [Trypanosoma cruzi strain CL Brener]	12.5	0.694444
XP_810498.1 mucin TcMUCII [Trypanosoma cruzi strain CL Brener]	12.5	0.694444
XP_818297.1 mucin TcMUCII [Trypanosoma cruzi strain CL Brener]	12.5	0.694444
XP_817876.1 mucin TcMUCII [Trypanosoma cruzi strain CL Brener]	12.5	0.694444
XP_818183.1 mucin TcMUCII [Trypanosoma cruzi strain CL Brener]	12.5	0.694444
XP_817843.1 mucin TcMUCII [Trypanosoma cruzi strain CL Brener]	12.5	0.694444
XP_821913.1 mucin TcMUCII [Trypanosoma cruzi strain CL Brener]	12.5	0.694444
XP_818300.1 mucin TcMUCII [Trypanosoma cruzi strain CL Brener]	12.5	0.694444
XP_819144.1 mucin TcMUCII [Trypanosoma cruzi strain CL Brener]	12.5	0.694444
XP_820777.1 mucin TcMUCII [Trypanosoma cruzi strain CL Brener]	12.5	0.694444
XP_805760.1 mucin TcMUCII [Trypanosoma cruzi strain CL Brener]	12.5	0.694444
XP_821900.1 mucin TcMUCII [Trypanosoma cruzi strain CL Brener]	12.5	0.694444
XP_811306.1 mucin TcMUCII [Trypanosoma cruzi strain CL Brener]	12.5	0.694444
XP_813255.1 mucin TcMUCII [Trypanosoma cruzi strain CL Brener]	12.5	0.694444
XP_820416.1 mucin TcMUCII [Trypanosoma cruzi strain CL Brener]	12.5	0.694444
XP_814568.1 mucin TcMUCII [Trypanosoma cruzi strain CL Brener]	12.5	0.694444
XP_818185.1 mucin TcMUCII [Trypanosoma cruzi strain CL Brener]	12.5	0.694444
XP_817899.1 mucin TcMUCII [Trypanosoma cruzi strain CL Brener]	12.5	0.694444
XP_815999.1 mucin TcMUCII [Trypanosoma cruzi strain CL Brener]	12.5	0.694444
XP_818310.1 mucin TcMUCII [Trypanosoma cruzi strain CL Brener]	12.5	0.694444
XP_806680.1 mucin TcMUCII [Trypanosoma cruzi strain CL Brener]	12.5	0.694444
XP_817618.1 mucin TcMUCII [Trypanosoma cruzi strain CL Brener]	12.5	0.694444
XP_806574.1 mucin TcMUCII [Trypanosoma cruzi strain CL Brener]	12.5	0.694444
XP_816179.1 mucin TcMUCII [Trypanosoma cruzi strain CL Brener]	12.5	0.694444
XP_819730.1 mucin TcMUCII [Trypanosoma cruzi strain CL Brener]	12.5	0.694444
XP_821321.1 mucin TcMUCII [Trypanosoma cruzi strain CL Brener]	12.5	0.694444
XP_822028.1 mucin TcMUCII [Trypanosoma cruzi strain CL Brener]	12.5	0.694444
XP_806180.1 mucin TcMUCII [Trypanosoma cruzi strain CL Brener]	12.5	0.694444
XP_821309.1 mucin TcMUCII [Trypanosoma cruzi strain CL Brener]	12.5	0.694444
XP_807355.1 mucin TcMUCII [Trypanosoma cruzi strain CL Brener]	12.5	0.694444
XP_812553.1 mucin TcMUCII [Trypanosoma cruzi strain CL Brener]	12.5	0.694444
XP_819134.1 mucin TcMUCII [Trypanosoma cruzi strain CL Brener]	12.5	0.694444
XP_803882.1 trans-sialidase [Trypanosoma cruzi strain CL Brener]	12.5	0.694444
XP_820770.1 mucin TcMUCII [Trypanosoma cruzi strain CL Brener]	12.5	0.694444
XP_805787.1 mucin TcMUCII [Trypanosoma cruzi strain CL Brener]	12.5	0.694444
XP_814566.1 mucin-associated surface protein (MASP) [Trypanosoma cruzi strain CL Brener]	12.5	0.694444
XP_812731.1 mucin TcMUCII [Trypanosoma cruzi strain CL Brener]	12.5	0.694444
XP_821411.1 mucin TcMUCII [Trypanosoma cruzi strain CL Brener]	12.5	0.694444
XP_811699.1 mucin-associated surface protein (MASP) [Trypanosoma cruzi strain CL Brener]	12.5	0.694444
XP_810774.1 mucin TcMUCII [Trypanosoma cruzi strain CL Brener]	12.5	0.694444
XP_814100.1 mucin TcMUCII [Trypanosoma cruzi strain CL Brener]	12.5	0.694444
XP_805785.1 mucin TcMUCII [Trypanosoma cruzi strain CL Brener]	12.5	0.694444
XP_821380.1 mucin TcMUCII [Trypanosoma cruzi strain CL Brener]	12.5	0.694444
XP_813433.1 mucin TcMUCII [Trypanosoma cruzi strain CL Brener]	12.5	0.694444
XP_811120.1 mucin TcMUCII [Trypanosoma cruzi strain CL Brener]	12.5	0.694444
XP_820007.1 mucin TcMUCII [Trypanosoma cruzi strain CL Brener]	12.5	0.694444
XP_821764.1 mucin-associated surface protein (MASP) [Trypanosoma cruzi strain CL Brener]	12.5	0.694444
XP_805910.1 mucin TcMUCII [Trypanosoma cruzi strain CL Brener]	12.5	0.694444
XP_809164.1 mucin TcMUCII [Trypanosoma cruzi strain CL Brener]	12.5	0.694444
XP_816511.1 mucin TcMUCII [Trypanosoma cruzi strain CL Brener]	12.5	0.694444
XP_812551.1 mucin TcMUCII [Trypanosoma cruzi strain CL Brener]	12.5	0.694444
XP_820678.1 mucin TcMUCII [Trypanosoma cruzi strain CL Brener]	12.5	0.694444
XP_808838.1 mucin TcMUCII [Trypanosoma cruzi strain CL Brener]	12.5	0.694444
XP_809641.1 mucin TcMUCII [Trypanosoma cruzi strain CL Brener]	12.5	0.694444
XP_820010.1 mucin TcMUCII [Trypanosoma cruzi strain CL Brener]	12.5	0.694444
XP_804954.1 mucin TcMUCII [Trypanosoma cruzi strain CL Brener]	12.5	0.694444
XP_819004.1 mucin TcMUCII [Trypanosoma cruzi strain CL Brener]	12.5	0.694444
XP_815840.1 mucin TcMUCII [Trypanosoma cruzi strain CL Brener]	12.5	0.694444
XP_804839.1 mucin TcMUCII [Trypanosoma cruzi strain CL Brener]	12.5	0.694444
XP_821697.1 mucin TcMUCII [Trypanosoma cruzi strain CL Brener]	12.5	0.694444
XP_812244.1 mucin TcMUCII [Trypanosoma cruzi strain CL Brener]	12.5	0.694444
XP_820461.1 mucin TcMUCII [Trypanosoma cruzi strain CL Brener]	12.5	0.694444
XP_809952.1 mucin TcMUCII [Trypanosoma cruzi strain CL Brener]	12.5	0.694444
XP_816726.1 mucin TcMUCII [Trypanosoma cruzi strain CL Brener]	12.5	0.694444
XP_805711.1 hypothetical protein [Trypanosoma cruzi strain CL Brener]	12.5	0.694444
XP_817002.1 mucin TcMUCII [Trypanosoma cruzi strain CL Brener]	12.5	0.694444
XP_815655.1 mucin TcMUCII [Trypanosoma cruzi strain CL Brener]	12.5	0.694444
XP_812640.1 hypothetical protein [Trypanosoma cruzi strain CL Brener]	12.5	0.694444
XP_806191.1 mucin TcMUCII [Trypanosoma cruzi strain CL Brener]	12.5	0.694444
XP_811146.1 mucin TcMUCII [Trypanosoma cruzi strain CL Brener]	12.5	0.694444
XP_821539.1 hypothetical protein [Trypanosoma cruzi strain CL Brener]	12.5	0.694444
XP_821707.1 mucin-associated surface protein (MASP) [Trypanosoma cruzi strain CL Brener]	12.5	0.694444
XP_813867.1 hypothetical protein [Trypanosoma cruzi strain CL Brener]	12.5	0.694444
XP_808574.1 mucin TcMUCII [Trypanosoma cruzi strain CL Brener]	12.5	0.694444
XP_809167.1 mucin-associated surface protein (MASP) [Trypanosoma cruzi strain CL Brener]	12.5	0.694444
XP_805214.1 mucin-associated surface protein (MASP) [Trypanosoma cruzi strain CL Brener]	12.5	0.694444
XP_812518.1 mucin TcMUCII [Trypanosoma cruzi strain CL Brener]	12.5	0.694444
XP_805795.1 mucin TcMUCII [Trypanosoma cruzi strain CL Brener]	12.5	0.694444
XP_818143.1 mucin TcMUCII [Trypanosoma cruzi strain CL Brener]	12.5	0.694444
XP_821222.1 hypothetical protein [Trypanosoma cruzi strain CL Brener]	12.5	0.694444
XP_820206.1 hypothetical protein [Trypanosoma cruzi strain CL Brener]	12.5	0.694444
XP_821903.1 mucin TcMUCII [Trypanosoma cruzi strain CL Brener]	12.5	0.694444
XP_821489.1 COP-coated vesicle membrane protein erv25 precursor [Trypanosoma cruzi strain CL Brener]	12.5	0.694444
XP_808839.1 mucin-associated surface protein (MASP) [Trypanosoma cruzi strain CL Brener]	12.5	0.694444
XP_805487.1 mucin-associated surface protein (MASP) [Trypanosoma cruzi strain CL Brener]	12.5	0.694444
XP_813017.1 mucin TcMUCII [Trypanosoma cruzi strain CL Brener]	12.5	0.694444
XP_815189.1 mucin-associated surface protein (MASP) [Trypanosoma cruzi strain CL Brener]	12.5	0.694444
XP_805166.1 surface protease GP63, partial [Trypanosoma cruzi strain CL Brener]	12.5	0.694444
XP_816860.1 mucin-associated surface protein (MASP) [Trypanosoma cruzi strain CL Brener]	12.5	0.694444
XP_805722.1 mucin-associated surface protein (MASP) [Trypanosoma cruzi strain CL Brener]	12.5	0.694444
XP_812604.1 mucin-associated surface protein (MASP) [Trypanosoma cruzi strain CL Brener]	12.5	0.694444
XP_815508.1 mucin-associated surface protein (MASP) [Trypanosoma cruzi strain CL Brener]	12.5	0.694444
XP_814189.1 mucin-associated surface protein (MASP) [Trypanosoma cruzi strain CL Brener]	12.5	0.694444
XP_808664.1 hypothetical protein [Trypanosoma cruzi strain CL Brener]	12.5	0.694444
XP_810354.1 hypothetical protein [Trypanosoma cruzi strain CL Brener]	12.5	0.694444
XP_811950.1 mucin TcMUCII [Trypanosoma cruzi strain CL Brener]	12.5	0.694444
XP_821989.1 mucin-associated surface protein (MASP) [Trypanosoma cruzi strain CL Brener]	12.5	0.694444
XP_809954.1 mucin TcMUCII [Trypanosoma cruzi strain CL Brener]	12.5	0.694444
XP_822085.1 hypothetical protein [Trypanosoma cruzi strain CL Brener]	12.5	0.694444
XP_811693.1 mucin-associated surface protein (MASP) [Trypanosoma cruzi strain CL Brener]	12.5	0.694444
XP_807128.1 lipase [Trypanosoma cruzi strain CL Brener]	12.5	0.694444
XP_812908.1 hypothetical protein, partial [Trypanosoma cruzi strain CL Brener]	12.5	0.694444
XP_804082.1 surface protein TolT [Trypanosoma cruzi strain CL Brener]	12.5	0.694444
XP_810550.1 mucin-associated surface protein (MASP) [Trypanosoma cruzi strain CL Brener]	12.5	0.694444
XP_810548.1 mucin-associated surface protein (MASP) [Trypanosoma cruzi strain CL Brener]	12.5	0.694444
XP_810544.1 mucin-associated surface protein (MASP) [Trypanosoma cruzi strain CL Brener]	12.5	0.694444
XP_803097.1 mucin-associated surface protein (MASP) [Trypanosoma cruzi strain CL Brener]	12.5	0.694444
XP_807825.1 dispersed gene family protein 1 (DGF-1), partial [Trypanosoma cruzi strain CL Brener]	12.5	0.694444
XP_810546.1 mucin-associated surface protein (MASP) [Trypanosoma cruzi strain CL Brener]	12.5	0.694444
XP_821905.1 mucin-associated surface protein (MASP) [Trypanosoma cruzi strain CL Brener]	12.5	0.694444
XP_802787.1 surface protein TolT [Trypanosoma cruzi strain CL Brener]	12.5	0.694444
XP_807828.1 surface protein TolT [Trypanosoma cruzi strain CL Brener]	12.5	0.694444
XP_807827.1 surface protein TolT [Trypanosoma cruzi strain CL Brener]	12.5	0.694444
XP_805002.1 serine-alanine-and proline-rich protein [Trypanosoma cruzi strain CL Brener]	12.5	0.694444
XP_813541.1 surface protein TolT [Trypanosoma cruzi strain CL Brener]	12.5	0.694444
XP_820755.1 mucin TcMUCII [Trypanosoma cruzi strain CL Brener]	12.5	0.694444
XP_820650.1 mucin-associated surface protein (MASP) [Trypanosoma cruzi strain CL Brener]	12.5	0.694444
XP_808329.1 membrane-bound acid phosphatase, partial [Trypanosoma cruzi strain CL Brener]	12.5	0.694444
XP_819476.1 hypothetical protein [Trypanosoma cruzi strain CL Brener]	12.5	0.694444
XP_817150.1 serine-alanine-and proline-rich protein [Trypanosoma cruzi strain CL Brener]	12.5	0.694444
XP_814562.1 90 kDa surface protein [Trypanosoma cruzi strain CL Brener]	12.5	0.694444
XP_821770.1 mucin-associated surface protein (MASP) [Trypanosoma cruzi strain CL Brener]	12.5	0.694444
XP_806402.1 mucin-associated surface protein (MASP) [Trypanosoma cruzi strain CL Brener]	12.5	0.694444
XP_820657.1 mucin-associated surface protein (MASP) [Trypanosoma cruzi strain CL Brener]	12.5	0.694444
XP_819574.1 mucin-associated surface protein (MASP) [Trypanosoma cruzi strain CL Brener]	12.5	0.694444
XP_814150.1 mucin-associated surface protein (MASP) [Trypanosoma cruzi strain CL Brener]	12.5	0.694444
XP_816778.1 hypothetical protein [Trypanosoma cruzi strain CL Brener]	12.5	0.694444
XP_806895.1 mucin TcMUCII [Trypanosoma cruzi strain CL Brener]	12.5	0.694444
XP_821056.1 hypothetical protein [Trypanosoma cruzi strain CL Brener]	12.5	0.694444
XP_805859.1 hypothetical protein [Trypanosoma cruzi strain CL Brener]	12.5	0.694444
XP_803190.1 mucin-associated surface protein (MASP) [Trypanosoma cruzi strain CL Brener]	12.5	0.694444
XP_815829.1 mucin TcMUCII [Trypanosoma cruzi strain CL Brener]	12.5	0.694444
XP_804893.1 hypothetical protein [Trypanosoma cruzi strain CL Brener]	12.5	0.694444
XP_820252.1 dTDP-glucose 4,6-dehydratase [Trypanosoma cruzi strain CL Brener]	12.5	0.694444
XP_813420.1 mucin-associated surface protein (MASP) [Trypanosoma cruzi strain CL Brener]	12.5	0.694444
XP_810745.1 mucin-associated surface protein (MASP) [Trypanosoma cruzi strain CL Brener]	12.5	0.694444
XP_819995.1 mucin-associated surface protein (MASP) [Trypanosoma cruzi strain CL Brener]	12.5	0.694444
XP_812730.1 mucin TcMUCII [Trypanosoma cruzi strain CL Brener]	12.5	0.694444
XP_817848.1 mucin-associated surface protein (MASP) [Trypanosoma cruzi strain CL Brener]	12.5	0.694444
XP_813559.1 mucin-like glycoprotein [Trypanosoma cruzi strain CL Brener]	12.5	0.694444
XP_807821.1 mucin-like glycoprotein [Trypanosoma cruzi strain CL Brener]	12.5	0.694444
XP_820634.1 mucin-associated surface protein (MASP) [Trypanosoma cruzi strain CL Brener]	12.5	0.694444
XP_821701.1 mucin-associated surface protein (MASP) [Trypanosoma cruzi strain CL Brener]	12.5	0.694444
XP_813560.1 mucin-like glycoprotein [Trypanosoma cruzi strain CL Brener]	12.5	0.694444
XP_819319.1 mucin-like glycoprotein [Trypanosoma cruzi strain CL Brener]	12.5	0.694444
XP_820816.1 mucin-associated surface protein (MASP) [Trypanosoma cruzi strain CL Brener]	12.5	0.694444
XP_802528.1 mevalonate kinase, partial [Trypanosoma cruzi strain CL Brener]	12.5	0.694444
XP_819251.1 mucin-associated surface protein (MASP) [Trypanosoma cruzi strain CL Brener]	12.5	0.694444
XP_807188.1 mucin-associated surface protein (MASP) [Trypanosoma cruzi strain CL Brener]	12.5	0.694444
XP_813736.1 mucin-associated surface protein (MASP) [Trypanosoma cruzi strain CL Brener]	12.5	0.694444
XP_814220.1 mucin-associated surface protein (MASP) [Trypanosoma cruzi strain CL Brener]	12.5	0.694444
XP_804955.1 mucin-associated surface protein (MASP) [Trypanosoma cruzi strain CL Brener]	12.5	0.694444
XP_820027.1 trans-sialidase, partial [Trypanosoma cruzi strain CL Brener]	12.5	0.694444
XP_812050.1 mucin-associated surface protein (MASP) [Trypanosoma cruzi strain CL Brener]	12.5	0.694444
XP_815161.1 hypothetical protein [Trypanosoma cruzi strain CL Brener]	12.5	0.694444
XP_802390.1 hypothetical protein [Trypanosoma cruzi strain CL Brener]	12.5	0.694444
XP_804887.1 hypothetical protein [Trypanosoma cruzi strain CL Brener]	12.5	0.694444
XP_812566.1 hypothetical protein, partial [Trypanosoma cruzi strain CL Brener]	12.5	0.694444
XP_815499.1 mucin-associated surface protein (MASP) [Trypanosoma cruzi strain CL Brener]	12.5	0.694444
XP_814014.1 hypothetical protein [Trypanosoma cruzi strain CL Brener]	12.5	0.694444
XP_804394.1 hypothetical protein Tc00.1047053506011.10 [Trypanosoma cruzi strain CL Brener]	12.5	0.694444
XP_804284.1 hypothetical protein [Trypanosoma cruzi strain CL Brener]	12.5	0.694444
XP_812153.1 mucin-associated surface protein (MASP) [Trypanosoma cruzi strain CL Brener]	12.5	0.694444
XP_809951.1 mucin-associated surface protein (MASP) [Trypanosoma cruzi strain CL Brener]	12.5	0.694444
XP_812822.1 hypothetical protein Tc00.1047053507941.110 [Trypanosoma cruzi strain CL Brener]	12.5	0.694444
XP_820022.1 mucin-associated surface protein (MASP) [Trypanosoma cruzi strain CL Brener]	12.5	0.694444
XP_806576.1 mucin-associated surface protein (MASP) [Trypanosoma cruzi strain CL Brener]	12.5	0.694444
XP_821403.1 mucin-associated surface protein (MASP) [Trypanosoma cruzi strain CL Brener]	12.5	0.694444
XP_808988.1 mucin-associated surface protein (MASP) [Trypanosoma cruzi strain CL Brener]	12.5	0.694444
XP_818311.1 mucin-associated surface protein (MASP) [Trypanosoma cruzi strain CL Brener]	12.5	0.694444
XP_821416.1 mucin-associated surface protein (MASP) [Trypanosoma cruzi strain CL Brener]	12.5	0.694444
XP_816862.1 mucin-associated surface protein (MASP) [Trypanosoma cruzi strain CL Brener]	12.5	0.694444
XP_818709.1 mucin-associated surface protein (MASP) [Trypanosoma cruzi strain CL Brener]	12.5	0.694444
XP_820815.1 mucin-associated surface protein (MASP) [Trypanosoma cruzi strain CL Brener]	12.5	0.694444
XP_815497.1 mucin-associated surface protein (MASP) [Trypanosoma cruzi strain CL Brener]	12.5	0.694444
XP_813725.1 mucin-associated surface protein (MASP) [Trypanosoma cruzi strain CL Brener]	12.5	0.694444
XP_813683.1 mucin-like glycoprotein [Trypanosoma cruzi strain CL Brener]	12.5	0.694444
XP_817141.1 hypothetical protein [Trypanosoma cruzi strain CL Brener]	12.5	0.694444
XP_806672.1 mucin-associated surface protein (MASP) [Trypanosoma cruzi strain CL Brener]	12.5	0.694444
XP_809213.1 mucin-associated surface protein (MASP) [Trypanosoma cruzi strain CL Brener]	12.5	0.694444
XP_813510.1 hypothetical protein [Trypanosoma cruzi strain CL Brener]	12.5	0.694444
XP_818471.1 mucin-associated surface protein (MASP) [Trypanosoma cruzi strain CL Brener]	12.5	0.694444
XP_821083.1 mucin-associated surface protein (MASP) [Trypanosoma cruzi strain CL Brener]	12.5	0.694444
XP_813797.1 hypothetical protein [Trypanosoma cruzi strain CL Brener]	12.5	0.694444
XP_812139.1 hypothetical protein [Trypanosoma cruzi strain CL Brener]	12.5	0.694444
XP_802208.1 trans-sialidase, partial [Trypanosoma cruzi strain CL Brener]	12.5	0.694444
XP_817902.1 mucin-associated surface protein (MASP) [Trypanosoma cruzi strain CL Brener]	12.5	0.694444
XP_808841.1 mucin-associated surface protein (MASP) [Trypanosoma cruzi strain CL Brener]	12.5	0.694444
XP_810697.1 hypothetical protein [Trypanosoma cruzi strain CL Brener]	12.5	0.694444
XP_810209.1 glycosyltransferase family 28 protein [Trypanosoma cruzi strain CL Brener]	12.5	0.694444
XP_815012.1 mucin-associated surface protein (MASP) [Trypanosoma cruzi strain CL Brener]	12.5	0.694444
XP_819543.1 mucin-associated surface protein (MASP) [Trypanosoma cruzi strain CL Brener]	12.5	0.694444
XP_821319.1 mucin-associated surface protein (MASP) [Trypanosoma cruzi strain CL Brener]	12.5	0.694444
XP_815512.1 mucin-associated surface protein (MASP) [Trypanosoma cruzi strain CL Brener]	12.5	0.694444
XP_805796.1 mucin-associated surface protein (MASP) [Trypanosoma cruzi strain CL Brener]	12.5	0.694444
XP_808883.1 trans-sialidase, partial [Trypanosoma cruzi strain CL Brener]	12.5	0.694444
XP_815020.1 mucin-associated surface protein (MASP) [Trypanosoma cruzi strain CL Brener]	12.5	0.694444
XP_821087.1 mucin-associated surface protein (MASP) [Trypanosoma cruzi strain CL Brener]	12.5	0.694444
XP_814243.1 hypothetical protein [Trypanosoma cruzi strain CL Brener]	12.5	0.694444
XP_817997.1 mucin-associated surface protein (MASP) [Trypanosoma cruzi strain CL Brener]	12.5	0.694444
XP_806731.1 trans-sialidase, partial [Trypanosoma cruzi strain CL Brener]	12.5	0.694444
XP_817769.1 serine carboxypeptidase (CBP1) [Trypanosoma cruzi strain CL Brener]	12.5	0.694444
XP_817768.1 serine carboxypeptidase (CBP1) [Trypanosoma cruzi strain CL Brener]	12.5	0.694444
XP_819548.1 mucin-associated surface protein (MASP) [Trypanosoma cruzi strain CL Brener]	12.5	0.694444
XP_819216.1 trans-sialidase [Trypanosoma cruzi strain CL Brener]	12.5	0.694444
XP_820144.1 mucin-associated surface protein (MASP) [Trypanosoma cruzi strain CL Brener]	12.5	0.694444
XP_814565.1 mucin-associated surface protein (MASP) [Trypanosoma cruzi strain CL Brener]	12.5	0.694444
XP_818592.1 serine carboxypeptidase S28 [Trypanosoma cruzi strain CL Brener]	12.5	0.694444
XP_806681.1 mucin-associated surface protein (MASP) [Trypanosoma cruzi strain CL Brener]	12.5	0.694444
XP_802378.1 dispersed gene family protein 1 (DGF-1), partial [Trypanosoma cruzi strain CL Brener]	12.5	0.694444
XP_811243.1 mucin-associated surface protein (MASP) [Trypanosoma cruzi strain CL Brener]	12.5	0.694444
XP_819982.1 mucin-associated surface protein (MASP) [Trypanosoma cruzi strain CL Brener]	12.5	0.694444
XP_803103.1 trans-sialidase, partial [Trypanosoma cruzi strain CL Brener]	12.5	0.694444
XP_811201.1 surface protease GP63 [Trypanosoma cruzi strain CL Brener]	12.5	0.694444
XP_805199.1 surface protease GP63, partial [Trypanosoma cruzi strain CL Brener]	12.5	0.694444
XP_804786.1 hypothetical protein [Trypanosoma cruzi strain CL Brener]	12.5	0.694444
XP_814894.1 hypothetical protein [Trypanosoma cruzi strain CL Brener]	12.5	0.694444
XP_816264.1 surface protease GP63 [Trypanosoma cruzi strain CL Brener]	12.5	0.694444
XP_822115.1 hypothetical protein [Trypanosoma cruzi strain CL Brener]	12.5	0.694444
XP_818136.1 hypothetical protein, partial [Trypanosoma cruzi strain CL Brener]	12.5	0.694444
XP_803998.1 surface protease GP63 [Trypanosoma cruzi strain CL Brener]	12.5	0.694444
XP_809119.1 2,3-bisphosphoglycerate-independent phosphoglycerate mutase [Trypanosoma cruzi strain CL Brener]	12.5	0.694444
XP_804548.1 trans-sialidase [Trypanosoma cruzi strain CL Brener]	12.5	0.694444
XP_811683.1 trans-sialidase [Trypanosoma cruzi strain CL Brener]	12.5	0.694444
XP_820067.1 trans-sialidase [Trypanosoma cruzi strain CL Brener]	12.5	0.694444
XP_806541.1 trans-sialidase [Trypanosoma cruzi strain CL Brener]	12.5	0.694444
XP_820455.1 trans-sialidase [Trypanosoma cruzi strain CL Brener]	12.5	0.694444
XP_817996.1 trans-sialidase [Trypanosoma cruzi strain CL Brener]	12.5	0.694444
XP_805179.1 trans-sialidase [Trypanosoma cruzi strain CL Brener]	12.5	0.694444
XP_821162.1 trans-sialidase [Trypanosoma cruzi strain CL Brener]	12.5	0.694444
XP_814038.1 trans-sialidase [Trypanosoma cruzi strain CL Brener]	12.5	0.694444
XP_805359.1 trans-sialidase [Trypanosoma cruzi strain CL Brener]	12.5	0.694444
XP_805577.1 trans-sialidase [Trypanosoma cruzi strain CL Brener]	12.5	0.694444
XP_811031.1 trans-sialidase [Trypanosoma cruzi strain CL Brener]	12.5	0.694444
XP_821762.1 trans-sialidase [Trypanosoma cruzi strain CL Brener]	12.5	0.694444
XP_813429.1 trans-sialidase [Trypanosoma cruzi strain CL Brener]	12.5	0.694444
XP_819146.1 trans-sialidase [Trypanosoma cruzi strain CL Brener]	12.5	0.694444
XP_807074.1 trans-sialidase [Trypanosoma cruzi strain CL Brener]	12.5	0.694444
XP_804553.1 trans-sialidase [Trypanosoma cruzi strain CL Brener]	12.5	0.694444
XP_814899.1 trans-sialidase [Trypanosoma cruzi strain CL Brener]	12.5	0.694444
XP_805733.1 trans-sialidase, partial [Trypanosoma cruzi strain CL Brener]	12.5	0.694444
XP_821898.1 trans-sialidase [Trypanosoma cruzi strain CL Brener]	12.5	0.694444
XP_807772.1 trans-sialidase [Trypanosoma cruzi strain CL Brener]	12.5	0.694444
XP_806401.1 trans-sialidase [Trypanosoma cruzi strain CL Brener]	12.5	0.694444
XP_820147.1 trans-sialidase [Trypanosoma cruzi strain CL Brener]	12.5	0.694444
XP_811934.1 trans-sialidase [Trypanosoma cruzi strain CL Brener]	12.5	0.694444
XP_814753.1 trans-sialidase [Trypanosoma cruzi strain CL Brener]	12.5	0.694444
XP_818382.1 trans-sialidase [Trypanosoma cruzi strain CL Brener]	12.5	0.694444
XP_819341.1 trans-sialidase [Trypanosoma cruzi strain CL Brener]	12.5	0.694444
XP_817007.1 trans-sialidase [Trypanosoma cruzi strain CL Brener]	12.5	0.694444
XP_821133.1 trans-sialidase [Trypanosoma cruzi strain CL Brener]	12.5	0.694444
XP_820458.1 trans-sialidase [Trypanosoma cruzi strain CL Brener]	12.5	0.694444
XP_813726.1 trans-sialidase [Trypanosoma cruzi strain CL Brener]	12.5	0.694444
XP_809062.1 trans-sialidase [Trypanosoma cruzi strain CL Brener]	12.5	0.694444
XP_813606.1 trans-sialidase [Trypanosoma cruzi strain CL Brener]	12.5	0.694444
XP_807743.1 trans-sialidase [Trypanosoma cruzi strain CL Brener]	12.5	0.694444
XP_818708.1 trans-sialidase [Trypanosoma cruzi strain CL Brener]	12.5	0.694444
XP_810696.1 trans-sialidase [Trypanosoma cruzi strain CL Brener]	12.5	0.694444
XP_804836.1 trans-sialidase [Trypanosoma cruzi strain CL Brener]	12.5	0.694444
XP_821102.1 trans-sialidase [Trypanosoma cruzi strain CL Brener]	12.5	0.694444
XP_822014.1 trans-sialidase [Trypanosoma cruzi strain CL Brener]	12.5	0.694444
XP_805204.1 trans-sialidase [Trypanosoma cruzi strain CL Brener]	12.5	0.694444
XP_817637.1 trans-sialidase [Trypanosoma cruzi strain CL Brener]	12.5	0.694444
XP_812956.1 trans-sialidase [Trypanosoma cruzi strain CL Brener]	12.5	0.694444
XP_810356.1 hypothetical protein [Trypanosoma cruzi strain CL Brener]	12	0.666667
XP_803105.1 mucin-associated surface protein (MASP), partial [Trypanosoma cruzi strain CL Brener]	12	0.666667
XP_805413.1 mucin TcMUCII, partial [Trypanosoma cruzi strain CL Brener]	12	0.666667
XP_806097.1 hypothetical protein [Trypanosoma cruzi strain CL Brener]	12	0.666667
XP_804825.1 mannosyl-oligosaccharide 1,2-alpha-mannosidase IB, partial [Trypanosoma cruzi strain CL Brener]	12	0.666667
XP_806575.1 hypothetical protein Tc00.1047053507295.40 [Trypanosoma cruzi strain CL Brener]	12	0.666667
XP_803174.1 mucin TcMUCI [Trypanosoma cruzi strain CL Brener]	12	0.666667
XP_818710.1 mucin TcMUCI [Trypanosoma cruzi strain CL Brener]	12	0.666667
XP_806955.1 40S ribosomal protein S33 [Trypanosoma cruzi strain CL Brener]	12	0.666667
XP_821974.1 hypothetical protein [Trypanosoma cruzi strain CL Brener]	12	0.666667
XP_808294.1 hypothetical protein [Trypanosoma cruzi strain CL Brener]	12	0.666667
XP_810906.1 mucin TcMUCI [Trypanosoma cruzi strain CL Brener]	12	0.666667
XP_811951.1 mucin TcMUCI [Trypanosoma cruzi strain CL Brener]	12	0.666667
XP_808857.1 mucin-associated surface protein (MASP) [Trypanosoma cruzi strain CL Brener]	12	0.666667
XP_802265.1 hypothetical protein [Trypanosoma cruzi strain CL Brener]	12	0.666667
XP_805363.1 mucin TcMUCI [Trypanosoma cruzi strain CL Brener]	12	0.666667
XP_809150.1 hypothetical protein, partial [Trypanosoma cruzi strain CL Brener]	12	0.666667
XP_811635.1 mucin TcMUCII [Trypanosoma cruzi strain CL Brener]	12	0.666667
XP_806301.1 mucin TcMUCI [Trypanosoma cruzi strain CL Brener]	12	0.666667
XP_815769.1 mucin TcMUCI [Trypanosoma cruzi strain CL Brener]	12	0.666667
XP_817941.1 hypothetical protein [Trypanosoma cruzi strain CL Brener]	12	0.666667
XP_809305.1 hypothetical protein [Trypanosoma cruzi strain CL Brener]	12	0.666667
XP_811138.1 hypothetical protein [Trypanosoma cruzi strain CL Brener]	12	0.666667
XP_802567.1 mucin TcMUCI [Trypanosoma cruzi strain CL Brener]	12	0.666667
XP_812555.1 mucin-associated surface protein (MASP), partial [Trypanosoma cruzi strain CL Brener]	12	0.666667
XP_811399.1 mucin TcMUCI [Trypanosoma cruzi strain CL Brener]	12	0.666667
XP_810817.1 mucin TcMUCI [Trypanosoma cruzi strain CL Brener]	12	0.666667
XP_815980.1 mucin TcMUCI [Trypanosoma cruzi strain CL Brener]	12	0.666667
XP_805037.1 amino acid permease [Trypanosoma cruzi strain CL Brener]	12	0.666667
XP_811657.1 mucin TcMUCII, partial [Trypanosoma cruzi strain CL Brener]	12	0.666667
XP_815185.1 hypothetical protein [Trypanosoma cruzi strain CL Brener]	12	0.666667
XP_812770.1 surface protease GP63 [Trypanosoma cruzi strain CL Brener]	12	0.666667
XP_811400.1 mucin TcMUCI [Trypanosoma cruzi strain CL Brener]	12	0.666667
XP_805611.1 hypothetical protein [Trypanosoma cruzi strain CL Brener]	12	0.666667
XP_813364.1 hypothetical protein [Trypanosoma cruzi strain CL Brener]	12	0.666667
XP_813428.1 hypothetical protein [Trypanosoma cruzi strain CL Brener]	12	0.666667
XP_818203.1 hypothetical protein [Trypanosoma cruzi strain CL Brener]	12	0.666667
XP_805987.1 hypothetical protein [Trypanosoma cruzi strain CL Brener]	12	0.666667
XP_805753.1 hypothetical protein [Trypanosoma cruzi strain CL Brener]	12	0.666667
XP_802301.1 mucin TcMUCII, partial [Trypanosoma cruzi strain CL Brener]	12	0.666667
XP_816444.1 hypothetical protein [Trypanosoma cruzi strain CL Brener]	12	0.666667
XP_817598.1 hypothetical protein [Trypanosoma cruzi strain CL Brener]	12	0.666667
XP_805412.1 mucin-associated surface protein (MASP), partial [Trypanosoma cruzi strain CL Brener]	12	0.666667
XP_804811.1 mucin TcMUCII [Trypanosoma cruzi strain CL Brener]	12	0.666667
XP_806755.1 mucin TcMUCII [Trypanosoma cruzi strain CL Brener]	12	0.666667
XP_814570.1 hypothetical protein Tc00.1047053505025.141 [Trypanosoma cruzi strain CL Brener]	12	0.666667
XP_821788.1 hypothetical protein [Trypanosoma cruzi strain CL Brener]	12	0.666667
XP_803478.1 hypothetical protein [Trypanosoma cruzi strain CL Brener]	12	0.666667
XP_810357.1 mucin TcMUCII [Trypanosoma cruzi strain CL Brener]	12	0.666667
XP_812238.1 hypothetical protein Tc00.1047053507357.20 [Trypanosoma cruzi strain CL Brener]	12	0.666667
XP_809534.1 hypothetical protein [Trypanosoma cruzi strain CL Brener]	12	0.666667
XP_809979.1 hypothetical protein [Trypanosoma cruzi strain CL Brener]	12	0.666667
XP_803331.1 hypothetical protein [Trypanosoma cruzi strain CL Brener]	12	0.666667
XP_809177.1 FG-GAP repeat protein, partial [Trypanosoma cruzi strain CL Brener]	12	0.666667
XP_807189.1 mucin TcMUCII [Trypanosoma cruzi strain CL Brener]	12	0.666667
XP_811738.1 mucin TcMUCII [Trypanosoma cruzi strain CL Brener]	12	0.666667
XP_805021.1 mucin TcMUCI [Trypanosoma cruzi strain CL Brener]	12	0.666667
XP_804278.1 mucin-associated surface protein (MASP) [Trypanosoma cruzi strain CL Brener]	12	0.666667
XP_807473.1 mucin TcMUCII [Trypanosoma cruzi strain CL Brener]	12	0.666667
XP_804604.1 hypothetical protein [Trypanosoma cruzi strain CL Brener]	12	0.666667
XP_806722.1 mucin TcSMUGS [Trypanosoma cruzi strain CL Brener]	12	0.666667
XP_820092.1 mucin TcMUCII [Trypanosoma cruzi strain CL Brener]	12	0.666667
XP_818046.1 hypothetical protein [Trypanosoma cruzi strain CL Brener]	12	0.666667
XP_813387.1 hypothetical protein [Trypanosoma cruzi strain CL Brener]	12	0.666667
XP_803336.1 hypothetical protein [Trypanosoma cruzi strain CL Brener]	12	0.666667
XP_802346.1 U6 snRNA-associated Sm-like protein LSm4 [Trypanosoma cruzi strain CL Brener]	12	0.666667
XP_802135.1 cation transporter, partial [Trypanosoma cruzi strain CL Brener]	12	0.666667
XP_819591.1 mucin TcMUCII [Trypanosoma cruzi strain CL Brener]	12	0.666667
XP_821429.1 mucin TcMUCII [Trypanosoma cruzi strain CL Brener]	12	0.666667
XP_809001.1 DnaJ chaperone protein [Trypanosoma cruzi strain CL Brener]	12	0.666667
XP_807808.1 mucin TcMUCII [Trypanosoma cruzi strain CL Brener]	12	0.666667
XP_821689.1 mucin TcMUCII [Trypanosoma cruzi strain CL Brener]	12	0.666667
XP_807054.1 mucin TcMUCII [Trypanosoma cruzi strain CL Brener]	12	0.666667
XP_811502.1 amastin [Trypanosoma cruzi strain CL Brener]	12	0.666667
XP_804217.1 amastin [Trypanosoma cruzi strain CL Brener]	12	0.666667
XP_818303.1 hypothetical protein [Trypanosoma cruzi strain CL Brener]	12	0.666667
XP_806194.1 amastin [Trypanosoma cruzi strain CL Brener]	12	0.666667
XP_818225.1 mucin TcMUCII [Trypanosoma cruzi strain CL Brener]	12	0.666667
XP_818314.1 hypothetical protein [Trypanosoma cruzi strain CL Brener]	12	0.666667
XP_807492.1 receptor-type adenylate cyclase [Trypanosoma cruzi strain CL Brener]	12	0.666667
XP_811653.1 mucin TcMUCII [Trypanosoma cruzi strain CL Brener]	12	0.666667
XP_811607.1 mucin TcMUCII [Trypanosoma cruzi strain CL Brener]	12	0.666667
XP_820829.1 mucin TcMUCII [Trypanosoma cruzi strain CL Brener]	12	0.666667
XP_821696.1 mucin TcMUCII [Trypanosoma cruzi strain CL Brener]	12	0.666667
XP_820825.1 mucin TcMUCII [Trypanosoma cruzi strain CL Brener]	12	0.666667
XP_817004.1 mucin TcMUCII [Trypanosoma cruzi strain CL Brener]	12	0.666667
XP_819254.1 mucin TcMUCII [Trypanosoma cruzi strain CL Brener]	12	0.666667
XP_815480.1 oxidoreductase-like protein, partial [Trypanosoma cruzi strain CL Brener]	12	0.666667
XP_805500.1 mucin TcMUCI [Trypanosoma cruzi strain CL Brener]	12	0.666667
XP_820021.1 mucin TcMUCII [Trypanosoma cruzi strain CL Brener]	12	0.666667
XP_821295.1 mucin TcMUCII [Trypanosoma cruzi strain CL Brener]	12	0.666667
XP_812391.1 amastin [Trypanosoma cruzi strain CL Brener]	12	0.666667
XP_812389.1 amastin [Trypanosoma cruzi strain CL Brener]	12	0.666667
XP_812548.1 mucin TcMUCII [Trypanosoma cruzi strain CL Brener]	12	0.666667
XP_811308.1 ATPase [Trypanosoma cruzi strain CL Brener]	12	0.666667
XP_816352.1 hypothetical protein [Trypanosoma cruzi strain CL Brener]	12	0.666667
XP_812948.1 mucin TcMUCII [Trypanosoma cruzi strain CL Brener]	12	0.666667
XP_815182.1 mucin TcMUCII [Trypanosoma cruzi strain CL Brener]	12	0.666667
XP_818482.1 mucin TcMUCII [Trypanosoma cruzi strain CL Brener]	12	0.666667
XP_821705.1 mucin TcMUCII [Trypanosoma cruzi strain CL Brener]	12	0.666667
XP_815659.1 mucin TcMUCII [Trypanosoma cruzi strain CL Brener]	12	0.666667
XP_817535.1 mucin TcMUCII [Trypanosoma cruzi strain CL Brener]	12	0.666667
XP_810359.1 mucin TcMUCII [Trypanosoma cruzi strain CL Brener]	12	0.666667
XP_812591.1 vacuolar transporter chaperone [Trypanosoma cruzi strain CL Brener]	12	0.666667
XP_808046.1 hypothetical protein [Trypanosoma cruzi strain CL Brener]	12	0.666667
XP_817713.1 mucin TcMUCII [Trypanosoma cruzi strain CL Brener]	12	0.666667
XP_819724.1 mucin TcMUCII [Trypanosoma cruzi strain CL Brener]	12	0.666667
XP_821297.1 hypothetical protein [Trypanosoma cruzi strain CL Brener]	12	0.666667
XP_819579.1 mucin TcMUCII [Trypanosoma cruzi strain CL Brener]	12	0.666667
XP_819586.1 mucin TcMUCII [Trypanosoma cruzi strain CL Brener]	12	0.666667
XP_810910.1 mucin TcMUCII [Trypanosoma cruzi strain CL Brener]	12	0.666667
XP_812393.1 hypothetical protein [Trypanosoma cruzi strain CL Brener]	12	0.666667
XP_802569.1 mucin TcMUCII [Trypanosoma cruzi strain CL Brener]	12	0.666667
XP_818301.1 mucin TcMUCII [Trypanosoma cruzi strain CL Brener]	12	0.666667
XP_807352.1 hypothetical protein Tc00.1047053507689.5, partial [Trypanosoma cruzi strain CL Brener]	12	0.666667
XP_812656.1 cation transporter, partial [Trypanosoma cruzi strain CL Brener]	12	0.666667
XP_813215.1 mucin TcMUCII [Trypanosoma cruzi strain CL Brener]	12	0.666667
XP_810638.1 mucin TcMUCII [Trypanosoma cruzi strain CL Brener]	12	0.666667
XP_821996.1 mucin TcMUCII [Trypanosoma cruzi strain CL Brener]	12	0.666667
XP_818233.1 mucin TcMUCII [Trypanosoma cruzi strain CL Brener]	12	0.666667
XP_815014.1 mucin TcMUCII [Trypanosoma cruzi strain CL Brener]	12	0.666667
XP_810381.1 mucin TcMUCII [Trypanosoma cruzi strain CL Brener]	12	0.666667
XP_813020.1 mucin TcMUCII [Trypanosoma cruzi strain CL Brener]	12	0.666667
XP_806115.1 mucin TcMUCII [Trypanosoma cruzi strain CL Brener]	12	0.666667
XP_815917.1 mucin TcMUCII [Trypanosoma cruzi strain CL Brener]	12	0.666667
XP_803921.1 folate/pteridine transporter, partial [Trypanosoma cruzi strain CL Brener]	12	0.666667
XP_813878.1 mucin TcMUCII [Trypanosoma cruzi strain CL Brener]	12	0.666667
XP_818400.1 mucin TcMUCII [Trypanosoma cruzi strain CL Brener]	12	0.666667
XP_803288.1 surface protease GP63, partial [Trypanosoma cruzi strain CL Brener]	12	0.666667
XP_815019.1 mucin TcMUCII [Trypanosoma cruzi strain CL Brener]	12	0.666667
XP_814917.1 retrotransposon hot spot (RHS) protein [Trypanosoma cruzi strain CL Brener]	12	0.666667
XP_821090.1 mucin TcMUCII [Trypanosoma cruzi strain CL Brener]	12	0.666667
XP_804195.1 amino acid permease, partial [Trypanosoma cruzi strain CL Brener]	12	0.666667
XP_815703.1 reticulon domain protein [Trypanosoma cruzi strain CL Brener]	12	0.666667
XP_821410.1 mucin TcMUCII [Trypanosoma cruzi strain CL Brener]	12	0.666667
XP_810247.1 hypothetical protein [Trypanosoma cruzi strain CL Brener]	12	0.666667
XP_813498.1 mucin TcMUCII [Trypanosoma cruzi strain CL Brener]	12	0.666667
XP_817614.1 mucin TcMUCII [Trypanosoma cruzi strain CL Brener]	12	0.666667
XP_813431.1 mucin TcMUCII [Trypanosoma cruzi strain CL Brener]	12	0.666667
XP_818379.1 mucin TcMUCII [Trypanosoma cruzi strain CL Brener]	12	0.666667
XP_817717.1 mucin TcMUCII [Trypanosoma cruzi strain CL Brener]	12	0.666667
XP_815722.1 hypothetical protein [Trypanosoma cruzi strain CL Brener]	12	0.666667
XP_803215.1 surface protease GP63, partial [Trypanosoma cruzi strain CL Brener]	12	0.666667
XP_813212.1 mucin TcMUCII [Trypanosoma cruzi strain CL Brener]	12	0.666667
XP_821440.1 mucin TcMUCII [Trypanosoma cruzi strain CL Brener]	12	0.666667
XP_820105.1 mucin TcMUCII [Trypanosoma cruzi strain CL Brener]	12	0.666667
XP_814149.1 mucin TcMUCII [Trypanosoma cruzi strain CL Brener]	12	0.666667
XP_821421.1 mucin TcMUCII [Trypanosoma cruzi strain CL Brener]	12	0.666667
XP_821915.1 mucin TcMUCII [Trypanosoma cruzi strain CL Brener]	12	0.666667
XP_815919.1 mucin TcMUCII [Trypanosoma cruzi strain CL Brener]	12	0.666667
XP_814158.1 mucin TcMUCII [Trypanosoma cruzi strain CL Brener]	12	0.666667
XP_816859.1 mucin TcMUCII [Trypanosoma cruzi strain CL Brener]	12	0.666667
XP_820807.1 mucin TcMUCII [Trypanosoma cruzi strain CL Brener]	12	0.666667
XP_809215.1 mucin TcMUCII [Trypanosoma cruzi strain CL Brener]	12	0.666667
XP_818700.1 mucin TcMUCII [Trypanosoma cruzi strain CL Brener]	12	0.666667
XP_820819.1 mucin TcMUCII [Trypanosoma cruzi strain CL Brener]	12	0.666667
XP_806671.1 mucin TcMUCII [Trypanosoma cruzi strain CL Brener]	12	0.666667
XP_809578.1 mucin TcMUCII [Trypanosoma cruzi strain CL Brener]	12	0.666667
XP_809851.1 mucin TcMUCII [Trypanosoma cruzi strain CL Brener]	12	0.666667
XP_802175.1 mucin TcMUC, partial [Trypanosoma cruzi strain CL Brener]	12	0.666667
XP_802242.1 mucin TcMUCII, partial [Trypanosoma cruzi strain CL Brener]	12	0.666667
XP_818669.1 hypothetical protein [Trypanosoma cruzi strain CL Brener]	12	0.666667
XP_806676.1 mucin TcMUCII [Trypanosoma cruzi strain CL Brener]	12	0.666667
XP_820751.1 mucin TcMUCII [Trypanosoma cruzi strain CL Brener]	12	0.666667
XP_814901.1 mucin TcMUCII [Trypanosoma cruzi strain CL Brener]	12	0.666667
XP_820805.1 mucin TcMUCII [Trypanosoma cruzi strain CL Brener]	12	0.666667
XP_817624.1 mucin TcMUCII [Trypanosoma cruzi strain CL Brener]	12	0.666667
XP_821708.1 mucin TcMUCII [Trypanosoma cruzi strain CL Brener]	12	0.666667
XP_818378.1 mucin TcMUCII [Trypanosoma cruzi strain CL Brener]	12	0.666667
XP_820821.1 mucin TcMUCII [Trypanosoma cruzi strain CL Brener]	12	0.666667
XP_819397.1 mucin TcMUCII [Trypanosoma cruzi strain CL Brener]	12	0.666667
XP_817709.1 mucin TcMUCII [Trypanosoma cruzi strain CL Brener]	12	0.666667
XP_805067.1 mucin TcMUCII [Trypanosoma cruzi strain CL Brener]	12	0.666667
XP_803701.1 mucin TcMUCII [Trypanosoma cruzi strain CL Brener]	12	0.666667
XP_820463.1 mucin TcMUCII [Trypanosoma cruzi strain CL Brener]	12	0.666667
XP_817312.1 mucin TcMUCII [Trypanosoma cruzi strain CL Brener]	12	0.666667
XP_808101.1 surface protease GP63, partial [Trypanosoma cruzi strain CL Brener]	12	0.666667
XP_809423.1 hypothetical protein [Trypanosoma cruzi strain CL Brener]	12	0.666667
XP_810740.1 mucin TcMUCII [Trypanosoma cruzi strain CL Brener]	12	0.666667
XP_810961.1 mucin TcMUCII [Trypanosoma cruzi strain CL Brener]	12	0.666667
XP_812947.1 mucin TcMUCII [Trypanosoma cruzi strain CL Brener]	12	0.666667
XP_802524.1 mucin-associated surface protein (MASP), partial [Trypanosoma cruzi strain CL Brener]	12	0.666667
XP_811376.1 hypothetical protein [Trypanosoma cruzi strain CL Brener]	12	0.666667
XP_805524.1 mucin TcMUCII [Trypanosoma cruzi strain CL Brener]	12	0.666667
XP_819994.1 mucin TcMUCII [Trypanosoma cruzi strain CL Brener]	12	0.666667
XP_811879.1 hypothetical protein, partial [Trypanosoma cruzi strain CL Brener]	12	0.666667
XP_812048.1 mucin TcMUCII [Trypanosoma cruzi strain CL Brener]	12	0.666667
XP_817852.1 mucin TcMUCII [Trypanosoma cruzi strain CL Brener]	12	0.666667
XP_819552.1 mucin TcMUCI [Trypanosoma cruzi strain CL Brener]	12	0.666667
XP_808987.1 mucin TcMUCII [Trypanosoma cruzi strain CL Brener]	12	0.666667
XP_816723.1 mucin-associated surface protein (MASP) [Trypanosoma cruzi strain CL Brener]	12	0.666667
XP_813027.1 mucin-associated surface protein (MASP) [Trypanosoma cruzi strain CL Brener]	12	0.666667
XP_813258.1 mucin TcMUCII [Trypanosoma cruzi strain CL Brener]	12	0.666667
XP_808466.1 mucin TcMUCII [Trypanosoma cruzi strain CL Brener]	12	0.666667
XP_817857.1 mucin TcMUCII [Trypanosoma cruzi strain CL Brener]	12	0.666667
XP_804802.1 mucin TcMUCII [Trypanosoma cruzi strain CL Brener]	12	0.666667
XP_810464.1 hypothetical protein [Trypanosoma cruzi strain CL Brener]	12	0.666667
XP_802266.1 hypothetical protein [Trypanosoma cruzi strain CL Brener]	12	0.666667
XP_811220.1 mucin TcMUCII [Trypanosoma cruzi strain CL Brener]	12	0.666667
XP_802209.1 hypothetical protein [Trypanosoma cruzi strain CL Brener]	12	0.666667
XP_809919.1 hypothetical protein [Trypanosoma cruzi strain CL Brener]	12	0.666667
XP_816979.1 hypothetical protein [Trypanosoma cruzi strain CL Brener]	12	0.666667
XP_811002.1 mucin TcMUCII [Trypanosoma cruzi strain CL Brener]	12	0.666667
XP_818306.1 mucin TcMUCII [Trypanosoma cruzi strain CL Brener]	12	0.666667
XP_802799.1 mucin-associated surface protein (MASP) [Trypanosoma cruzi strain CL Brener]	12	0.666667
XP_812943.1 hypothetical protein [Trypanosoma cruzi strain CL Brener]	12	0.666667
XP_815830.1 mucin TcMUCII [Trypanosoma cruzi strain CL Brener]	12	0.666667
XP_817708.1 mucin TcMUCII [Trypanosoma cruzi strain CL Brener]	12	0.666667
XP_802668.1 glycerol uptake protein, partial [Trypanosoma cruzi strain CL Brener]	12	0.666667
XP_810607.1 mucin TcMUCII [Trypanosoma cruzi strain CL Brener]	12	0.666667
XP_807591.1 mucin TcMUCII [Trypanosoma cruzi strain CL Brener]	12	0.666667
XP_810746.1 mucin TcMUCII [Trypanosoma cruzi strain CL Brener]	12	0.666667
XP_803979.1 hypothetical protein [Trypanosoma cruzi strain CL Brener]	12	0.666667
XP_803876.1 surface protease GP63, partial [Trypanosoma cruzi strain CL Brener]	12	0.666667
XP_815353.1 hypothetical protein [Trypanosoma cruzi strain CL Brener]	12	0.666667
XP_819817.1 hypothetical protein, partial [Trypanosoma cruzi strain CL Brener]	12	0.666667
XP_807739.1 mucin-associated surface protein (MASP) [Trypanosoma cruzi strain CL Brener]	12	0.666667
XP_817006.1 mucin TcMUCII [Trypanosoma cruzi strain CL Brener]	12	0.666667
XP_810698.1 mucin TcMUCII [Trypanosoma cruzi strain CL Brener]	12	0.666667
XP_807588.1 mucin TcMUCII [Trypanosoma cruzi strain CL Brener]	12	0.666667
XP_818487.1 mucin TcMUCII [Trypanosoma cruzi strain CL Brener]	12	0.666667
XP_810819.1 hypothetical protein, partial [Trypanosoma cruzi strain CL Brener]	12	0.666667
XP_807754.1 hypothetical protein [Trypanosoma cruzi strain CL Brener]	12	0.666667
XP_803848.1 hypothetical protein [Trypanosoma cruzi strain CL Brener]	12	0.666667
XP_820824.1 mucin TcMUCII [Trypanosoma cruzi strain CL Brener]	12	0.666667
XP_818697.1 mucin TcMUCII [Trypanosoma cruzi strain CL Brener]	12	0.666667
XP_803734.1 mucin TcMUCII [Trypanosoma cruzi strain CL Brener]	12	0.666667
XP_806728.1 hypothetical protein [Trypanosoma cruzi strain CL Brener]	12	0.666667
XP_809583.1 hypothetical protein [Trypanosoma cruzi strain CL Brener]	12	0.666667
XP_818397.1 mucin-associated surface protein (MASP) [Trypanosoma cruzi strain CL Brener]	12	0.666667
XP_814194.1 hypothetical protein [Trypanosoma cruzi strain CL Brener]	12	0.666667
XP_804439.1 mucin-associated surface protein (MASP) [Trypanosoma cruzi strain CL Brener]	12	0.666667
XP_819010.1 mucin TcMUCII [Trypanosoma cruzi strain CL Brener]	12	0.666667
XP_818251.1 hypothetical protein [Trypanosoma cruzi strain CL Brener]	12	0.666667
XP_803304.1 mucin-associated surface protein (MASP) [Trypanosoma cruzi strain CL Brener]	12	0.666667
XP_807108.1 hypothetical protein [Trypanosoma cruzi strain CL Brener]	12	0.666667
XP_821995.1 hypothetical protein [Trypanosoma cruzi strain CL Brener]	12	0.666667
XP_802487.1 hypothetical protein, partial [Trypanosoma cruzi strain CL Brener]	12	0.666667
XP_804889.1 chaperone DnaJ protein [Trypanosoma cruzi strain CL Brener]	12	0.666667
XP_817489.1 mucin-associated surface protein (MASP) [Trypanosoma cruzi strain CL Brener]	12	0.666667
XP_814969.1 trans-sialidase, partial [Trypanosoma cruzi strain CL Brener]	12	0.666667
XP_817879.1 mucin-associated surface protein (MASP) [Trypanosoma cruzi strain CL Brener]	12	0.666667
XP_814146.1 mucin TcMUCII [Trypanosoma cruzi strain CL Brener]	12	0.666667
XP_809182.1 hypothetical protein [Trypanosoma cruzi strain CL Brener]	12	0.666667
XP_814644.1 hypothetical protein [Trypanosoma cruzi strain CL Brener]	12	0.666667
XP_802921.1 hypothetical protein [Trypanosoma cruzi strain CL Brener]	12	0.666667
XP_819805.1 cytochrome b5-like [Trypanosoma cruzi strain CL Brener]	12	0.666667
XP_820338.1 hypothetical protein [Trypanosoma cruzi strain CL Brener]	12	0.666667
XP_802308.1 hypothetical protein, partial [Trypanosoma cruzi strain CL Brener]	12	0.666667
XP_813068.1 hypothetical protein [Trypanosoma cruzi strain CL Brener]	12	0.666667
XP_817858.1 mucin-associated surface protein (MASP) [Trypanosoma cruzi strain CL Brener]	12	0.666667
XP_813474.1 mucin TcMUCII [Trypanosoma cruzi strain CL Brener]	12	0.666667
XP_820407.1 mucin-associated surface protein (MASP) [Trypanosoma cruzi strain CL Brener]	12	0.666667
XP_820387.1 mucin-associated surface protein (MASP) [Trypanosoma cruzi strain CL Brener]	12	0.666667
XP_820752.1 mucin-associated surface protein (MASP) [Trypanosoma cruzi strain CL Brener]	12	0.666667
XP_812547.1 mucin-associated surface protein (MASP) [Trypanosoma cruzi strain CL Brener]	12	0.666667
XP_809847.1 hypothetical protein [Trypanosoma cruzi strain CL Brener]	12	0.666667
XP_815510.1 mucin-associated surface protein (MASP) [Trypanosoma cruzi strain CL Brener]	12	0.666667
XP_811643.1 hypothetical protein [Trypanosoma cruzi strain CL Brener]	12	0.666667
XP_811186.1 hypothetical protein [Trypanosoma cruzi strain CL Brener]	12	0.666667
XP_819717.1 mucin-associated surface protein (MASP) [Trypanosoma cruzi strain CL Brener]	12	0.666667
XP_809944.1 hypothetical protein [Trypanosoma cruzi strain CL Brener]	12	0.666667
XP_805734.1 mucin-associated surface protein (MASP) [Trypanosoma cruzi strain CL Brener]	12	0.666667
XP_818798.1 hypothetical protein [Trypanosoma cruzi strain CL Brener]	12	0.666667
XP_818229.1 mucin TcMUCII [Trypanosoma cruzi strain CL Brener]	12	0.666667
XP_815850.1 mucin-associated surface protein (MASP) [Trypanosoma cruzi strain CL Brener]	12	0.666667
XP_806690.1 hypothetical protein [Trypanosoma cruzi strain CL Brener]	12	0.666667
XP_819074.1 hypothetical protein [Trypanosoma cruzi strain CL Brener]	12	0.666667
XP_817572.1 hypothetical protein [Trypanosoma cruzi strain CL Brener]	12	0.666667
XP_814955.1 hypothetical protein [Trypanosoma cruzi strain CL Brener]	12	0.666667
XP_821155.1 mucin-associated surface protein (MASP) [Trypanosoma cruzi strain CL Brener]	12	0.666667
XP_809949.1 mucin TcMUCII [Trypanosoma cruzi strain CL Brener]	12	0.666667
XP_818348.1 mucin-associated surface protein (MASP) [Trypanosoma cruzi strain CL Brener]	12	0.666667
XP_809051.1 folate/pteridine transporter, partial [Trypanosoma cruzi strain CL Brener]	12	0.666667
XP_812403.1 hypothetical protein [Trypanosoma cruzi strain CL Brener]	12	0.666667
XP_807391.1 zinc-finger multi-pass transmembrane protein [Trypanosoma cruzi strain CL Brener]	12	0.666667
XP_803050.1 zinc-finger multi-pass transmembrane protein [Trypanosoma cruzi strain CL Brener]	12	0.666667
XP_817484.1 hypothetical protein [Trypanosoma cruzi strain CL Brener]	12	0.666667
XP_820774.1 90 kDa surface protein [Trypanosoma cruzi strain CL Brener]	12	0.666667
XP_815125.1 ADP-ribosylation factor [Trypanosoma cruzi strain CL Brener]	12	0.666667
XP_808785.1 surface protease GP63 [Trypanosoma cruzi strain CL Brener]	12	0.666667
XP_810775.1 hypothetical protein [Trypanosoma cruzi strain CL Brener]	12	0.666667
XP_809092.1 hypothetical protein [Trypanosoma cruzi strain CL Brener]	12	0.666667
XP_814897.1 90 kDa surface protein [Trypanosoma cruzi strain CL Brener]	12	0.666667
XP_809898.1 hypothetical protein [Trypanosoma cruzi strain CL Brener]	12	0.666667
XP_805082.1 hypothetical protein [Trypanosoma cruzi strain CL Brener]	12	0.666667
XP_807321.1 hypothetical protein [Trypanosoma cruzi strain CL Brener]	12	0.666667
XP_816387.1 mucin-associated surface protein (MASP) [Trypanosoma cruzi strain CL Brener]	12	0.666667
XP_818912.1 microtubule-associated protein 1A/1B, light chain 3 [Trypanosoma cruzi strain CL Brener]	12	0.666667
XP_819130.1 mucin-associated surface protein (MASP) [Trypanosoma cruzi strain CL Brener]	12	0.666667
XP_814997.1 mitochondrial carrier protein [Trypanosoma cruzi strain CL Brener]	12	0.666667
XP_817231.1 hypothetical protein [Trypanosoma cruzi strain CL Brener]	12	0.666667
XP_815167.1 mucin-associated surface protein (MASP) [Trypanosoma cruzi strain CL Brener]	12	0.666667
XP_819649.1 mucin-associated surface protein (MASP) [Trypanosoma cruzi strain CL Brener]	12	0.666667
XP_818549.1 hypothetical protein [Trypanosoma cruzi strain CL Brener]	12	0.666667
XP_818551.1 hypothetical protein [Trypanosoma cruzi strain CL Brener]	12	0.666667
XP_818544.1 hypothetical protein [Trypanosoma cruzi strain CL Brener]	12	0.666667
XP_818895.1 mucin TcMUCII [Trypanosoma cruzi strain CL Brener]	12	0.666667
XP_809178.1 mucin-associated surface protein (MASP) [Trypanosoma cruzi strain CL Brener]	12	0.666667
XP_815008.1 hypothetical protein [Trypanosoma cruzi strain CL Brener]	12	0.666667
XP_806708.1 hypothetical protein [Trypanosoma cruzi strain CL Brener]	12	0.666667
XP_808689.1 hypothetical protein [Trypanosoma cruzi strain CL Brener]	12	0.666667
XP_819135.1 mucin-associated surface protein (MASP) [Trypanosoma cruzi strain CL Brener]	12	0.666667
XP_818554.1 mucin-like glycoprotein [Trypanosoma cruzi strain CL Brener]	12	0.666667
XP_820566.1 hypothetical protein [Trypanosoma cruzi strain CL Brener]	12	0.666667
XP_821869.1 phosphatidic acid phosphatase [Trypanosoma cruzi strain CL Brener]	12	0.666667
XP_810364.1 hypothetical protein [Trypanosoma cruzi strain CL Brener]	12	0.666667
XP_811301.1 mucin-associated surface protein (MASP) [Trypanosoma cruzi strain CL Brener]	12	0.666667
XP_805933.1 hypothetical protein [Trypanosoma cruzi strain CL Brener]	12	0.666667
XP_805665.1 COP-coated vesicle membrane protein gp25L precursor [Trypanosoma cruzi strain CL Brener]	12	0.666667
XP_805628.1 mucin-like glycoprotein [Trypanosoma cruzi strain CL Brener]	12	0.666667
XP_806295.1 mucin-like glycoprotein [Trypanosoma cruzi strain CL Brener]	12	0.666667
XP_804744.1 mucin-like glycoprotein [Trypanosoma cruzi strain CL Brener]	12	0.666667
XP_805715.1 hypothetical protein [Trypanosoma cruzi strain CL Brener]	12	0.666667
XP_802772.1 mucin-associated surface protein (MASP) [Trypanosoma cruzi strain CL Brener]	12	0.666667
XP_818316.1 hypothetical protein [Trypanosoma cruzi strain CL Brener]	12	0.666667
XP_805971.1 rhomboid-like protein [Trypanosoma cruzi strain CL Brener]	12	0.666667
XP_815501.1 mucin TcMUCII [Trypanosoma cruzi strain CL Brener]	12	0.666667
XP_820281.1 hypothetical protein [Trypanosoma cruzi strain CL Brener]	12	0.666667
XP_821144.1 mucin TcMUCII [Trypanosoma cruzi strain CL Brener]	12	0.666667
XP_816722.1 mucin-associated surface protein (MASP) [Trypanosoma cruzi strain CL Brener]	12	0.666667
XP_806896.1 dispersed gene family protein 1 (DGF-1), partial [Trypanosoma cruzi strain CL Brener]	12	0.666667
XP_808360.1 hypothetical protein [Trypanosoma cruzi strain CL Brener]	12	0.666667
XP_820665.1 mucin-associated surface protein (MASP) [Trypanosoma cruzi strain CL Brener]	12	0.666667
XP_818866.1 hypothetical protein [Trypanosoma cruzi strain CL Brener]	12	0.666667
XP_804750.1 hypothetical protein, partial [Trypanosoma cruzi strain CL Brener]	12	0.666667
XP_821717.1 mucin-associated surface protein (MASP) [Trypanosoma cruzi strain CL Brener]	12	0.666667
XP_815287.1 hypothetical protein [Trypanosoma cruzi strain CL Brener]	12	0.666667
XP_817752.1 hypothetical protein [Trypanosoma cruzi strain CL Brener]	12	0.666667
XP_811600.1 p1/s1 nuclease [Trypanosoma cruzi strain CL Brener]	12	0.666667
XP_812894.1 class I nuclease-like protein [Trypanosoma cruzi strain CL Brener]	12	0.666667
XP_806254.1 mucin TcMUCII [Trypanosoma cruzi strain CL Brener]	12	0.666667
XP_814006.1 hypothetical protein [Trypanosoma cruzi strain CL Brener]	12	0.666667
XP_805860.1 superoxide dismutase [Trypanosoma cruzi strain CL Brener]	12	0.666667
XP_818527.1 90 kDa surface protein [Trypanosoma cruzi strain CL Brener]	12	0.666667
XP_820019.1 90 kDa surface protein [Trypanosoma cruzi strain CL Brener]	12	0.666667
XP_816474.1 serine/threonine protein kinase [Trypanosoma cruzi strain CL Brener]	12	0.666667
XP_817531.1 mucin-associated surface protein (MASP) [Trypanosoma cruzi strain CL Brener]	12	0.666667
XP_807416.1 cation transporter [Trypanosoma cruzi strain CL Brener]	12	0.666667
XP_821688.1 mucin-associated surface protein (MASP) [Trypanosoma cruzi strain CL Brener]	12	0.666667
XP_803131.1 cation transporter [Trypanosoma cruzi strain CL Brener]	12	0.666667
XP_806106.1 cation transporter [Trypanosoma cruzi strain CL Brener]	12	0.666667
XP_803816.1 mucin-associated surface protein (MASP) [Trypanosoma cruzi strain CL Brener]	12	0.666667
XP_804381.1 hypothetical protein, partial [Trypanosoma cruzi strain CL Brener]	12	0.666667
XP_805558.1 hypothetical protein [Trypanosoma cruzi strain CL Brener]	12	0.666667
XP_811361.1 mucin-associated surface protein (MASP) [Trypanosoma cruzi strain CL Brener]	12	0.666667
XP_802357.1 UDP-Gal or UDP-GlcNAc-dependent glycosyltransferase, partial [Trypanosoma cruzi strain CL Brener]	12	0.666667
XP_815909.1 90 kDa surface protein [Trypanosoma cruzi strain CL Brener]	12	0.666667
XP_820733.1 mucin-associated surface protein (MASP) [Trypanosoma cruzi strain CL Brener]	12	0.666667
XP_817539.1 mucin-associated surface protein (MASP) [Trypanosoma cruzi strain CL Brener]	12	0.666667
XP_810310.1 serine/threonine protein phosphatase [Trypanosoma cruzi strain CL Brener]	12	0.666667
XP_810677.1 hypothetical protein [Trypanosoma cruzi strain CL Brener]	12	0.666667
XP_817151.1 mucin-associated surface protein (MASP) [Trypanosoma cruzi strain CL Brener]	12	0.666667
XP_816224.1 hypothetical protein [Trypanosoma cruzi strain CL Brener]	12	0.666667
XP_805456.1 amino acid transporter, partial [Trypanosoma cruzi strain CL Brener]	12	0.666667
XP_821678.1 mucin-associated surface protein (MASP) [Trypanosoma cruzi strain CL Brener]	12	0.666667
XP_812177.1 phosphatidate cytidylyltransferase-like protein [Trypanosoma cruzi strain CL Brener]	12	0.666667
XP_804917.1 mucin-associated surface protein (MASP) [Trypanosoma cruzi strain CL Brener]	12	0.666667
XP_814556.1 mucin-associated surface protein (MASP) [Trypanosoma cruzi strain CL Brener]	12	0.666667
XP_812368.1 hypothetical protein [Trypanosoma cruzi strain CL Brener]	12	0.666667
XP_806812.1 hypothetical protein [Trypanosoma cruzi strain CL Brener]	12	0.666667
XP_816368.1 hypothetical protein [Trypanosoma cruzi strain CL Brener]	12	0.666667
XP_820350.1 hypothetical protein [Trypanosoma cruzi strain CL Brener]	12	0.666667
XP_820399.1 mucin-associated surface protein (MASP) [Trypanosoma cruzi strain CL Brener]	12	0.666667
XP_817119.1 hypothetical protein [Trypanosoma cruzi strain CL Brener]	12	0.666667
XP_817998.1 mucin-associated surface protein (MASP) [Trypanosoma cruzi strain CL Brener]	12	0.666667
XP_802973.1 UDP-Gal or UDP-GlcNAc-dependent glycosyltransferase [Trypanosoma cruzi strain CL Brener]	12	0.666667
XP_814634.1 UDP-Gal or UDP-GlcNAc-dependent glycosyltransferase [Trypanosoma cruzi strain CL Brener]	12	0.666667
XP_819855.1 procyclic form surface glycoprotein [Trypanosoma cruzi strain CL Brener]	12	0.666667
XP_809425.1 hypothetical protein [Trypanosoma cruzi strain CL Brener]	12	0.666667
XP_818411.1 hypothetical protein [Trypanosoma cruzi strain CL Brener]	12	0.666667
XP_820482.1 mucin-associated surface protein (MASP) [Trypanosoma cruzi strain CL Brener]	12	0.666667
XP_817859.1 90 kDa surface protein [Trypanosoma cruzi strain CL Brener]	12	0.666667
XP_813528.1 mucin-associated surface protein (MASP) [Trypanosoma cruzi strain CL Brener]	12	0.666667
XP_807224.1 UDP-Gal or UDP-GlcNAc-dependent glycosyltransferase [Trypanosoma cruzi strain CL Brener]	12	0.666667
XP_802845.1 dispersed gene family protein 1 (DGF-1), partial [Trypanosoma cruzi strain CL Brener]	12	0.666667
XP_807155.1 hypothetical protein [Trypanosoma cruzi strain CL Brener]	12	0.666667
XP_813992.1 zinc transporter [Trypanosoma cruzi strain CL Brener]	12	0.666667
XP_810881.1 expression site-associated gene (ESAG-like) protein [Trypanosoma cruzi strain CL Brener]	12	0.666667
XP_810236.1 mucin-associated surface protein (MASP) [Trypanosoma cruzi strain CL Brener]	12	0.666667
XP_813251.1 hypothetical protein [Trypanosoma cruzi strain CL Brener]	12	0.666667
XP_810633.1 hypothetical protein [Trypanosoma cruzi strain CL Brener]	12	0.666667
XP_818832.1 hypothetical protein [Trypanosoma cruzi strain CL Brener]	12	0.666667
XP_821377.1 mucin-associated surface protein (MASP) [Trypanosoma cruzi strain CL Brener]	12	0.666667
XP_812976.1 transporter [Trypanosoma cruzi strain CL Brener]	12	0.666667
XP_816565.1 CCR4 associated factor [Trypanosoma cruzi strain CL Brener]	12	0.666667
XP_809468.1 hypothetical protein [Trypanosoma cruzi strain CL Brener]	12	0.666667
XP_819270.1 hypothetical protein [Trypanosoma cruzi strain CL Brener]	12	0.666667
XP_802539.1 amino acid permease, partial [Trypanosoma cruzi strain CL Brener]	12	0.666667
XP_812176.1 hypothetical protein [Trypanosoma cruzi strain CL Brener]	12	0.666667
XP_817672.1 fatty acid desaturase [Trypanosoma cruzi strain CL Brener]	12	0.666667
XP_818293.1 hypothetical protein [Trypanosoma cruzi strain CL Brener]	12	0.666667
XP_805105.1 expression site-associated gene (ESAG-like) protein [Trypanosoma cruzi strain CL Brener]	12	0.666667
XP_808766.1 expression site-associated gene (ESAG-like) protein [Trypanosoma cruzi strain CL Brener]	12	0.666667
XP_812643.1 expression site-associated gene (ESAG-like) protein [Trypanosoma cruzi strain CL Brener]	12	0.666667
XP_820453.1 expression site-associated gene (ESAG-like) protein, putative [Trypanosoma cruzi strain CL Brener]	12	0.666667
XP_807460.1 mucin-associated surface protein (MASP) [Trypanosoma cruzi strain CL Brener]	12	0.666667
XP_813820.1 nucleobase transporter [Trypanosoma cruzi strain CL Brener]	12	0.666667
XP_812001.1 amino acid permease-like protein [Trypanosoma cruzi strain CL Brener]	12	0.666667
XP_813381.1 hypothetical protein [Trypanosoma cruzi strain CL Brener]	12	0.666667
XP_804880.1 hypothetical protein, partial [Trypanosoma cruzi strain CL Brener]	12	0.666667
XP_805817.1 amino acid transporter [Trypanosoma cruzi strain CL Brener]	12	0.666667
XP_805455.1 amino acid transporter [Trypanosoma cruzi strain CL Brener]	12	0.666667
XP_810138.1 amino acid transporter [Trypanosoma cruzi strain CL Brener]	12	0.666667
XP_819224.1 amino acid permease [Trypanosoma cruzi strain CL Brener]	12	0.666667
XP_815058.1 amino acid permease [Trypanosoma cruzi strain CL Brener]	12	0.666667
XP_812492.1 amino acid permease [Trypanosoma cruzi strain CL Brener]	12	0.666667
XP_816601.1 nucleoside transporter-like [Trypanosoma cruzi strain CL Brener]	12	0.666667
XP_819804.1 nucleoside transporter-like [Trypanosoma cruzi strain CL Brener]	12	0.666667
XP_817681.1 hypothetical protein [Trypanosoma cruzi strain CL Brener]	12	0.666667
XP_818918.1 hypothetical protein [Trypanosoma cruzi strain CL Brener]	12	0.666667
XP_808311.1 hypothetical protein [Trypanosoma cruzi strain CL Brener]	12	0.666667
XP_821457.1 amino acid transporter [Trypanosoma cruzi strain CL Brener]	12	0.666667
XP_820015.1 mucin-associated surface protein (MASP) [Trypanosoma cruzi strain CL Brener]	12	0.666667
XP_807845.1 hypothetical protein [Trypanosoma cruzi strain CL Brener]	12	0.666667
XP_815343.1 nucleobase transporter [Trypanosoma cruzi strain CL Brener]	12	0.666667
XP_815670.1 amino acid transporter [Trypanosoma cruzi strain CL Brener]	12	0.666667
XP_813954.1 hypothetical protein [Trypanosoma cruzi strain CL Brener]	12	0.666667
XP_807884.1 cation transporter [Trypanosoma cruzi strain CL Brener]	12	0.666667
XP_814717.1 cation transporter [Trypanosoma cruzi strain CL Brener]	12	0.666667
XP_815172.1 dispersed gene family protein 1 (DGF-1), partial [Trypanosoma cruzi strain CL Brener]	12	0.666667
XP_807665.1 nucleoside transporter 1 [Trypanosoma cruzi strain CL Brener]	12	0.666667
XP_802365.1 dispersed gene family protein 1 (DGF-1), partial [Trypanosoma cruzi strain CL Brener]	12	0.666667
XP_818023.1 hypothetical protein [Trypanosoma cruzi strain CL Brener]	12	0.666667
XP_812031.1 RNA-binding protein [Trypanosoma cruzi strain CL Brener]	12	0.666667
XP_811510.1 GPI transamidase component GAA1 [Trypanosoma cruzi strain CL Brener]	12	0.666667
XP_818648.1 hypothetical protein [Trypanosoma cruzi strain CL Brener]	12	0.666667
XP_816531.1 dispersed gene family protein 1 (DGF-1) [Trypanosoma cruzi strain CL Brener]	12	0.666667
XP_810971.1 hypothetical protein [Trypanosoma cruzi strain CL Brener]	12	0.666667
XP_819345.1 mucin-associated surface protein (MASP) [Trypanosoma cruzi strain CL Brener]	12	0.666667
XP_803567.1 amino acid permease [Trypanosoma cruzi strain CL Brener]	12	0.666667
XP_820696.1 amino acid transporter [Trypanosoma cruzi strain CL Brener]	12	0.666667
XP_807098.1 amino acid transporter [Trypanosoma cruzi strain CL Brener]	12	0.666667
XP_814208.1 hypothetical protein [Trypanosoma cruzi strain CL Brener]	12	0.666667
XP_806057.1 dispersed gene family protein 1 (DGF-1), partial [Trypanosoma cruzi strain CL Brener]	12	0.666667
XP_815277.1 hypothetical protein [Trypanosoma cruzi strain CL Brener]	12	0.666667
XP_812909.1 hypothetical protein [Trypanosoma cruzi strain CL Brener]	12	0.666667
XP_811850.1 hypothetical protein [Trypanosoma cruzi strain CL Brener]	12	0.666667
XP_811516.1 amino acid transporter [Trypanosoma cruzi strain CL Brener]	12	0.666667
XP_816418.1 hypothetical protein [Trypanosoma cruzi strain CL Brener]	12	0.666667
XP_821347.1 integral membrane transport protein [Trypanosoma cruzi strain CL Brener]	12	0.666667
XP_820859.1 hypothetical protein [Trypanosoma cruzi strain CL Brener]	12	0.666667
XP_817042.1 integral membrane transport protein [Trypanosoma cruzi strain CL Brener]	12	0.666667
XP_804762.1 hypothetical protein [Trypanosoma cruzi strain CL Brener]	12	0.666667
XP_811705.1 hypothetical protein [Trypanosoma cruzi strain CL Brener]	12	0.666667
XP_818838.1 hypothetical protein [Trypanosoma cruzi strain CL Brener]	12	0.666667
XP_816961.1 hypothetical protein [Trypanosoma cruzi strain CL Brener]	12	0.666667
XP_806521.1 hypothetical protein [Trypanosoma cruzi strain CL Brener]	12	0.666667
XP_802366.1 dispersed gene family protein 1 (DGF-1), partial [Trypanosoma cruzi strain CL Brener]	12	0.666667
XP_806105.1 cation transporter [Trypanosoma cruzi strain CL Brener]	12	0.666667
XP_812810.1 dispersed gene family protein 1 (DGF-1), partial [Trypanosoma cruzi strain CL Brener]	12	0.666667
XP_804122.1 FG-GAP repeat protein, partial [Trypanosoma cruzi strain CL Brener]	12	0.666667
XP_818954.1 expression site-associated gene (ESAG-like) protein [Trypanosoma cruzi strain CL Brener]	12	0.666667
XP_816052.1 phosphate-repressible phosphate permease [Trypanosoma cruzi strain CL Brener]	12	0.666667
XP_808232.1 GPI transamidase component GAA1 [Trypanosoma cruzi strain CL Brener]	12	0.666667
XP_816053.1 phosphate-repressible phosphate permease [Trypanosoma cruzi strain CL Brener]	12	0.666667
XP_804397.1 hypothetical protein [Trypanosoma cruzi strain CL Brener]	12	0.666667
XP_817833.1 hypothetical protein [Trypanosoma cruzi strain CL Brener]	12	0.666667
XP_808460.1 hypothetical protein [Trypanosoma cruzi strain CL Brener]	12	0.666667
XP_809577.1 dispersed gene family protein 1 (DGF-1), partial [Trypanosoma cruzi strain CL Brener]	12	0.666667
XP_819031.1 hypothetical protein [Trypanosoma cruzi strain CL Brener]	12	0.666667
XP_804977.1 protein kinase C substrate protein, heavy chain [Trypanosoma cruzi strain CL Brener]	12	0.666667
XP_819801.1 amino acid permease/transporter [Trypanosoma cruzi strain CL Brener]	12	0.666667
XP_808872.1 hypothetical protein [Trypanosoma cruzi strain CL Brener]	12	0.666667
XP_816604.1 amino acid permease/transporter [Trypanosoma cruzi strain CL Brener]	12	0.666667
XP_812773.1 mucin-associated surface protein (MASP) [Trypanosoma cruzi strain CL Brener]	12	0.666667
XP_815460.1 receptor-type adenylate cyclase, partial [Trypanosoma cruzi strain CL Brener]	12	0.666667
XP_814539.1 amino acid permease [Trypanosoma cruzi strain CL Brener]	12	0.666667
XP_817247.1 hypothetical protein, partial [Trypanosoma cruzi strain CL Brener]	12	0.666667
XP_820621.1 transporter [Trypanosoma cruzi strain CL Brener]	12	0.666667
XP_804399.1 hypothetical protein Tc00.1047053507251.10 [Trypanosoma cruzi strain CL Brener]	12	0.666667
XP_811530.1 hypothetical protein [Trypanosoma cruzi strain CL Brener]	12	0.666667
XP_817657.1 hypothetical protein [Trypanosoma cruzi strain CL Brener]	12	0.666667
XP_804326.1 amino acid permease [Trypanosoma cruzi strain CL Brener]	12	0.666667
XP_818468.1 hypothetical protein [Trypanosoma cruzi strain CL Brener]	12	0.666667
XP_817808.1 surface protease GP63 [Trypanosoma cruzi strain CL Brener]	12	0.666667
XP_815199.1 surface protease GP63 [Trypanosoma cruzi strain CL Brener]	12	0.666667
XP_804310.1 surface protease GP63 [Trypanosoma cruzi strain CL Brener]	12	0.666667
XP_805059.1 surface protease GP63 [Trypanosoma cruzi strain CL Brener]	12	0.666667
XP_812466.1 hypothetical protein [Trypanosoma cruzi strain CL Brener]	12	0.666667
XP_803899.1 surface protease GP63 [Trypanosoma cruzi strain CL Brener]	12	0.666667
XP_818810.1 hypothetical protein [Trypanosoma cruzi strain CL Brener]	12	0.666667
XP_804170.1 surface protease GP63 [Trypanosoma cruzi strain CL Brener]	12	0.666667
XP_805767.1 hypothetical protein [Trypanosoma cruzi strain CL Brener]	12	0.666667
XP_819411.1 hypothetical protein [Trypanosoma cruzi strain CL Brener]	12	0.666667
XP_820218.1 hypothetical protein [Trypanosoma cruzi strain CL Brener]	12	0.666667
XP_806973.1 hypothetical protein [Trypanosoma cruzi strain CL Brener]	12	0.666667
XP_817867.1 90 kDa surface protein [Trypanosoma cruzi strain CL Brener]	12	0.666667
XP_817233.1 hypothetical protein [Trypanosoma cruzi strain CL Brener]	12	0.666667
XP_806772.1 dispersed gene family protein 1 (DGF-1), partial [Trypanosoma cruzi strain CL Brener]	12	0.666667
XP_816137.1 hypothetical protein [Trypanosoma cruzi strain CL Brener]	12	0.666667
XP_804222.1 dispersed gene family protein 1 (DGF-1), partial [Trypanosoma cruzi strain CL Brener]	12	0.666667
XP_812218.1 amino acid transporter [Trypanosoma cruzi strain CL Brener]	12	0.666667
XP_808198.1 surface protease GP63 [Trypanosoma cruzi strain CL Brener]	12	0.666667
XP_817239.1 hypothetical protein [Trypanosoma cruzi strain CL Brener]	12	0.666667
XP_807227.1 surface protease GP63 [Trypanosoma cruzi strain CL Brener]	12	0.666667
XP_805592.1 surface protease GP63 [Trypanosoma cruzi strain CL Brener]	12	0.666667
XP_805593.1 surface protease GP63 [Trypanosoma cruzi strain CL Brener]	12	0.666667
XP_802994.1 surface protease GP63 [Trypanosoma cruzi strain CL Brener]	12	0.666667
XP_810828.1 surface protease GP63 [Trypanosoma cruzi strain CL Brener]	12	0.666667
XP_804531.1 surface protease GP63 [Trypanosoma cruzi strain CL Brener]	12	0.666667
XP_804047.1 surface protease GP63 [Trypanosoma cruzi strain CL Brener]	12	0.666667
XP_810185.1 surface protease GP63 [Trypanosoma cruzi strain CL Brener]	12	0.666667
XP_810305.1 surface protease GP63 [Trypanosoma cruzi strain CL Brener]	12	0.666667
XP_806213.1 surface protease GP63 [Trypanosoma cruzi strain CL Brener]	12	0.666667
XP_807322.1 hypothetical protein [Trypanosoma cruzi strain CL Brener]	12	0.666667
XP_813948.1 hypothetical protein [Trypanosoma cruzi strain CL Brener]	12	0.666667
XP_806453.1 surface protease GP63 [Trypanosoma cruzi strain CL Brener]	12	0.666667
XP_818442.1 hypothetical protein [Trypanosoma cruzi strain CL Brener]	12	0.666667
XP_809569.1 hypothetical protein [Trypanosoma cruzi strain CL Brener]	12	0.666667
XP_803877.1 surface protease GP63 [Trypanosoma cruzi strain CL Brener]	12	0.666667
XP_807732.1 lectin [Trypanosoma cruzi strain CL Brener]	12	0.666667
XP_807116.1 surface protease GP63 [Trypanosoma cruzi strain CL Brener]	12	0.666667
XP_816123.1 hypothetical protein [Trypanosoma cruzi strain CL Brener]	12	0.666667
XP_808146.1 phosphoglycerate kinase [Trypanosoma cruzi strain CL Brener]	12	0.666667
XP_819813.1 hypothetical protein [Trypanosoma cruzi strain CL Brener]	12	0.666667
XP_818677.1 amino acid tansporter [Trypanosoma cruzi strain CL Brener]	12	0.666667
XP_821023.1 surface protease GP63 [Trypanosoma cruzi strain CL Brener]	12	0.666667
XP_802551.1 dispersed gene family protein 1 (DGF-1), partial [Trypanosoma cruzi strain CL Brener]	12	0.666667
XP_804067.1 surface protease GP63 [Trypanosoma cruzi strain CL Brener]	12	0.666667
XP_812575.1 surface protease GP63 [Trypanosoma cruzi strain CL Brener]	12	0.666667
XP_814214.1 amino acid permease [Trypanosoma cruzi strain CL Brener]	12	0.666667
XP_812890.1 hypothetical protein [Trypanosoma cruzi strain CL Brener]	12	0.666667
XP_813932.1 lectin [Trypanosoma cruzi strain CL Brener]	12	0.666667
XP_803269.1 hypothetical protein [Trypanosoma cruzi strain CL Brener]	12	0.666667
XP_808934.1 hypothetical protein [Trypanosoma cruzi strain CL Brener]	12	0.666667
XP_814888.1 hypothetical protein [Trypanosoma cruzi strain CL Brener]	12	0.666667
XP_816124.1 hypothetical protein [Trypanosoma cruzi strain CL Brener]	12	0.666667
XP_816667.1 hypothetical protein [Trypanosoma cruzi strain CL Brener]	12	0.666667
XP_809608.1 hypothetical protein [Trypanosoma cruzi strain CL Brener]	12	0.666667
XP_809328.1 hypothetical protein [Trypanosoma cruzi strain CL Brener]	12	0.666667
XP_803354.1 hypothetical protein [Trypanosoma cruzi strain CL Brener]	12	0.666667
XP_808253.1 hypothetical protein [Trypanosoma cruzi strain CL Brener]	12	0.666667
XP_811224.1 hypothetical protein [Trypanosoma cruzi strain CL Brener]	12	0.666667
XP_808097.1 amino acid permease [Trypanosoma cruzi strain CL Brener]	12	0.666667
XP_806174.1 endomembrane protein [Trypanosoma cruzi strain CL Brener]	12	0.666667
XP_817331.1 endomembrane protein [Trypanosoma cruzi strain CL Brener]	12	0.666667
XP_819284.1 hypothetical protein [Trypanosoma cruzi strain CL Brener]	12	0.666667
XP_811173.1 dispersed gene family protein 1 (DGF-1), partial [Trypanosoma cruzi strain CL Brener]	12	0.666667
XP_809246.1 chromatin assembly factor 1 subunit B [Trypanosoma cruzi strain CL Brener]	12	0.666667
XP_813860.1 hypothetical protein [Trypanosoma cruzi strain CL Brener]	12	0.666667
XP_816033.1 hypothetical protein [Trypanosoma cruzi strain CL Brener]	12	0.666667
XP_803178.1 dispersed gene family protein 1 (DGF-1), partial [Trypanosoma cruzi strain CL Brener]	12	0.666667
XP_814308.1 hypothetical protein [Trypanosoma cruzi strain CL Brener]	12	0.666667
XP_819594.1 surface protease GP63 [Trypanosoma cruzi strain CL Brener]	12	0.666667
XP_804309.1 hypothetical protein [Trypanosoma cruzi strain CL Brener]	12	0.666667
XP_818413.1 hypothetical protein [Trypanosoma cruzi strain CL Brener]	12	0.666667
XP_808545.1 protein kinase [Trypanosoma cruzi strain CL Brener]	12	0.666667
XP_816900.1 aminoalcohol phosphotransferase [Trypanosoma cruzi strain CL Brener]	12	0.666667
XP_805242.1 hypothetical protein [Trypanosoma cruzi strain CL Brener]	12	0.666667
XP_812652.1 surface protease GP63 [Trypanosoma cruzi strain CL Brener]	12	0.666667
XP_822137.1 hypothetical protein [Trypanosoma cruzi strain CL Brener]	12	0.666667
XP_805816.1 dispersed gene family protein 1 (DGF-1), partial [Trypanosoma cruzi strain CL Brener]	12	0.666667
XP_805763.1 hypothetical protein [Trypanosoma cruzi strain CL Brener]	12	0.666667
XP_802591.1 dispersed gene family protein 1 (DGF-1), partial [Trypanosoma cruzi strain CL Brener]	12	0.666667
XP_808265.1 hypothetical protein [Trypanosoma cruzi strain CL Brener]	12	0.666667
XP_813829.1 hypothetical protein [Trypanosoma cruzi strain CL Brener]	12	0.666667
XP_812747.1 hypothetical protein [Trypanosoma cruzi strain CL Brener]	12	0.666667
XP_812018.1 dual specificity protein phosphatase [Trypanosoma cruzi strain CL Brener]	12	0.666667
XP_811374.1 surface protease GP63 [Trypanosoma cruzi strain CL Brener]	12	0.666667
XP_805017.1 hypothetical protein [Trypanosoma cruzi strain CL Brener]	12	0.666667
XP_804941.1 hypothetical protein [Trypanosoma cruzi strain CL Brener]	12	0.666667
XP_816928.1 ABC transporter [Trypanosoma cruzi strain CL Brener]	12	0.666667
XP_803464.1 lysosomal/endosomal membrane protein p67 [Trypanosoma cruzi strain CL Brener]	12	0.666667
XP_816116.1 hypothetical protein [Trypanosoma cruzi strain CL Brener]	12	0.666667
XP_812881.1 hypothetical protein [Trypanosoma cruzi strain CL Brener]	12	0.666667
XP_808464.1 dispersed gene family protein 1 (DGF-1), partial [Trypanosoma cruzi strain CL Brener]	12	0.666667
XP_818631.1 dispersed gene family protein 1 (DGF-1), partial [Trypanosoma cruzi strain CL Brener]	12	0.666667
XP_807545.1 hypothetical protein [Trypanosoma cruzi strain CL Brener]	12	0.666667
XP_813327.1 surface protease GP63 [Trypanosoma cruzi strain CL Brener]	12	0.666667
XP_807979.1 hypothetical protein [Trypanosoma cruzi strain CL Brener]	12	0.666667
XP_803347.1 trans-sialidase, partial [Trypanosoma cruzi strain CL Brener]	12	0.666667
XP_820613.1 hypothetical protein [Trypanosoma cruzi strain CL Brener]	12	0.666667
XP_807479.1 dispersed gene family protein 1 (DGF-1), partial [Trypanosoma cruzi strain CL Brener]	12	0.666667
XP_804688.1 trans-sialidase [Trypanosoma cruzi strain CL Brener]	12	0.666667
XP_806454.1 trans-sialidase [Trypanosoma cruzi strain CL Brener]	12	0.666667
XP_804075.1 dispersed gene family protein 1 (DGF-1), partial [Trypanosoma cruzi strain CL Brener]	12	0.666667
XP_807567.1 hypothetical protein [Trypanosoma cruzi strain CL Brener]	12	0.666667
XP_810918.1 hypothetical protein [Trypanosoma cruzi strain CL Brener]	12	0.666667
XP_816608.1 pumilio-repeat, RNA-binding protein [Trypanosoma cruzi strain CL Brener]	12	0.666667
XP_820164.1 hypothetical protein [Trypanosoma cruzi strain CL Brener]	12	0.666667
XP_821003.1 hypothetical protein [Trypanosoma cruzi strain CL Brener]	12	0.666667
XP_820074.1 trans-sialidase [Trypanosoma cruzi strain CL Brener]	12	0.666667
XP_815192.1 trans-sialidase [Trypanosoma cruzi strain CL Brener]	12	0.666667
XP_811687.1 trans-sialidase [Trypanosoma cruzi strain CL Brener]	12	0.666667
XP_821024.1 mitochondrial ATP-dependent zinc metallopeptidase [Trypanosoma cruzi strain CL Brener]	12	0.666667
XP_807685.1 hypothetical protein [Trypanosoma cruzi strain CL Brener]	12	0.666667
XP_806226.1 trans-sialidase [Trypanosoma cruzi strain CL Brener]	12	0.666667
XP_802680.1 dispersed gene family protein 1 (DGF-1), partial [Trypanosoma cruzi strain CL Brener]	12	0.666667
XP_807633.1 hypothetical protein [Trypanosoma cruzi strain CL Brener]	12	0.666667
XP_812814.1 hypothetical protein Tc00.1047053507941.20 [Trypanosoma cruzi strain CL Brener]	12	0.666667
XP_804110.1 hypothetical protein, partial [Trypanosoma cruzi strain CL Brener]	12	0.666667
XP_805196.1 trans-sialidase [Trypanosoma cruzi strain CL Brener]	12	0.666667
XP_810808.1 trans-sialidase [Trypanosoma cruzi strain CL Brener]	12	0.666667
XP_804550.1 surface protease GP63 [Trypanosoma cruzi strain CL Brener]	12	0.666667
XP_820511.1 hypothetical protein [Trypanosoma cruzi strain CL Brener]	12	0.666667
XP_806929.1 trans-sialidase [Trypanosoma cruzi strain CL Brener]	12	0.666667
XP_819603.1 surface protease GP63 [Trypanosoma cruzi strain CL Brener]	12	0.666667
XP_816069.1 hypothetical protein [Trypanosoma cruzi strain CL Brener]	12	0.666667
XP_806132.1 trans-sialidase [Trypanosoma cruzi strain CL Brener]	12	0.666667
XP_806620.1 surface protease GP63 [Trypanosoma cruzi strain CL Brener]	12	0.666667
XP_805881.1 trans-sialidase [Trypanosoma cruzi strain CL Brener]	12	0.666667
XP_805710.1 trans-sialidase [Trypanosoma cruzi strain CL Brener]	12	0.666667
XP_804487.1 trans-sialidase [Trypanosoma cruzi strain CL Brener]	12	0.666667
XP_817882.1 trans-sialidase [Trypanosoma cruzi strain CL Brener]	12	0.666667
XP_813760.1 surface protease GP63 [Trypanosoma cruzi strain CL Brener]	12	0.666667
XP_820612.1 hypothetical protein [Trypanosoma cruzi strain CL Brener]	12	0.666667
XP_810389.1 trans-sialidase [Trypanosoma cruzi strain CL Brener]	12	0.666667
XP_820389.1 trans-sialidase [Trypanosoma cruzi strain CL Brener]	12	0.666667
XP_814504.1 hypothetical protein [Trypanosoma cruzi strain CL Brener]	12	0.666667
XP_809190.1 dolichyl-P-Man:Man7GlcNAc2-PP-dolichyl alpha6-mannosyltransferase [Trypanosoma cruzi strain CL	12	0.666667
XP_818703.1 surface protease GP63 [Trypanosoma cruzi strain CL Brener]	12	0.666667
XP_816821.1 trans-sialidase [Trypanosoma cruzi strain CL Brener]	12	0.666667
XP_818999.1 damage-specific DNA binding protein, partial [Trypanosoma cruzi strain CL Brener]	12	0.666667
XP_812319.1 hypothetical protein [Trypanosoma cruzi strain CL Brener]	12	0.666667
XP_810529.1 trans-sialidase [Trypanosoma cruzi strain CL Brener]	12	0.666667
XP_814868.1 vacuolar-type proton translocating pyrophosphatase 1 [Trypanosoma cruzi strain CL Brener]	12	0.666667
XP_813460.1 vacuolar-type proton translocating pyrophosphatase 1 [Trypanosoma cruzi strain CL Brener]	12	0.666667
XP_808582.1 trans-sialidase [Trypanosoma cruzi strain CL Brener]	12	0.666667
XP_810232.1 NADH-dependent fumarate reductase [Trypanosoma cruzi strain CL Brener]	12	0.666667
XP_803226.1 dispersed gene family protein 1 (DGF-1), partial [Trypanosoma cruzi strain CL Brener]	12	0.666667
XP_818190.1 trans-sialidase [Trypanosoma cruzi strain CL Brener]	12	0.666667
XP_821303.1 trans-sialidase [Trypanosoma cruzi strain CL Brener]	12	0.666667
XP_816703.1 amino acid permease [Trypanosoma cruzi strain CL Brener]	12	0.666667
XP_812043.1 trans-sialidase [Trypanosoma cruzi strain CL Brener]	12	0.666667
XP_817241.1 hypothetical protein [Trypanosoma cruzi strain CL Brener]	12	0.666667
XP_810991.1 hypothetical protein [Trypanosoma cruzi strain CL Brener]	12	0.666667
XP_818545.1 surface protease GP63 [Trypanosoma cruzi strain CL Brener]	12	0.666667
XP_802762.1 dispersed gene family protein 1 (DGF-1), partial [Trypanosoma cruzi strain CL Brener]	12	0.666667
XP_810929.1 hypothetical protein [Trypanosoma cruzi strain CL Brener]	12	0.666667
XP_806774.1 trans-sialidase [Trypanosoma cruzi strain CL Brener]	12	0.666667
XP_811601.1 hypothetical protein [Trypanosoma cruzi strain CL Brener]	12	0.666667
XP_807935.1 protein kinase [Trypanosoma cruzi strain CL Brener]	12	0.666667
XP_806308.1 hypothetical protein [Trypanosoma cruzi strain CL Brener]	12	0.666667
XP_816452.1 hypothetical protein [Trypanosoma cruzi strain CL Brener]	12	0.666667
XP_812792.1 trans-sialidase [Trypanosoma cruzi strain CL Brener]	12	0.666667
XP_808217.1 trans-sialidase [Trypanosoma cruzi strain CL Brener]	12	0.666667
XP_807850.1 trans-sialidase [Trypanosoma cruzi strain CL Brener]	12	0.666667
XP_807358.1 trans-sialidase [Trypanosoma cruzi strain CL Brener]	12	0.666667
XP_820741.1 trans-sialidase [Trypanosoma cruzi strain CL Brener]	12	0.666667
XP_816472.1 hypothetical protein [Trypanosoma cruzi strain CL Brener]	12	0.666667
XP_814555.1 trans-sialidase [Trypanosoma cruzi strain CL Brener]	12	0.666667
XP_814532.1 dispersed gene family protein 1 (DGF-1) [Trypanosoma cruzi strain CL Brener]	12	0.666667
XP_804142.1 trans-sialidase [Trypanosoma cruzi strain CL Brener]	12	0.666667
XP_804407.1 trans-sialidase [Trypanosoma cruzi strain CL Brener]	12	0.666667
XP_811799.1 ATP-dependent zinc metallopeptidase [Trypanosoma cruzi strain CL Brener]	12	0.666667
XP_808761.1 dispersed gene family protein 1 (DGF-1), partial [Trypanosoma cruzi strain CL Brener]	12	0.666667
XP_806519.1 trans-sialidase [Trypanosoma cruzi strain CL Brener]	12	0.666667
XP_817001.1 trans-sialidase [Trypanosoma cruzi strain CL Brener]	12	0.666667
XP_804915.1 dispersed gene family protein 1 (DGF-1), partial [Trypanosoma cruzi strain CL Brener]	12	0.666667
XP_811677.1 trans-sialidase [Trypanosoma cruzi strain CL Brener]	12	0.666667
XP_812528.1 hypothetical protein [Trypanosoma cruzi strain CL Brener]	12	0.666667
XP_813753.1 hypothetical protein [Trypanosoma cruzi strain CL Brener]	12	0.666667
XP_813148.1 hypothetical protein [Trypanosoma cruzi strain CL Brener]	12	0.666667
XP_821390.1 trans-sialidase [Trypanosoma cruzi strain CL Brener]	12	0.666667
XP_808129.1 hypothetical protein [Trypanosoma cruzi strain CL Brener]	12	0.666667
XP_817875.1 trans-sialidase [Trypanosoma cruzi strain CL Brener]	12	0.666667
XP_804800.1 trans-sialidase [Trypanosoma cruzi strain CL Brener]	12	0.666667
XP_815897.1 hypothetical protein [Trypanosoma cruzi strain CL Brener]	12	0.666667
XP_813677.1 trans-sialidase [Trypanosoma cruzi strain CL Brener]	12	0.666667
XP_821078.1 trans-sialidase [Trypanosoma cruzi strain CL Brener]	12	0.666667
XP_814078.1 dispersed gene family protein 1 (DGF-1), partial [Trypanosoma cruzi strain CL Brener]	12	0.666667
XP_804128.1 hypothetical protein [Trypanosoma cruzi strain CL Brener]	12	0.666667
XP_812339.1 trans-sialidase [Trypanosoma cruzi strain CL Brener]	12	0.666667
XP_804629.1 dispersed gene family protein 1 (DGF-1), partial [Trypanosoma cruzi strain CL Brener]	12	0.666667
XP_803017.1 dispersed gene family protein 1 (DGF-1), partial [Trypanosoma cruzi strain CL Brener]	12	0.666667
XP_812607.1 trans-sialidase [Trypanosoma cruzi strain CL Brener]	12	0.666667
XP_816303.1 trans-sialidase [Trypanosoma cruzi strain CL Brener]	12	0.666667
XP_821438.1 trans-sialidase [Trypanosoma cruzi strain CL Brener]	12	0.666667
XP_807493.1 hypothetical protein [Trypanosoma cruzi strain CL Brener]	12	0.666667
XP_814344.1 copper-transporting ATPase-like protein [Trypanosoma cruzi strain CL Brener]	12	0.666667
XP_810753.1 trans-sialidase [Trypanosoma cruzi strain CL Brener]	12	0.666667
XP_804011.1 trans-sialidase [Trypanosoma cruzi strain CL Brener]	12	0.666667
XP_819947.1 hypothetical protein [Trypanosoma cruzi strain CL Brener]	12	0.666667
XP_821084.1 trans-sialidase [Trypanosoma cruzi strain CL Brener]	12	0.666667
XP_815259.1 hypothetical protein [Trypanosoma cruzi strain CL Brener]	12	0.666667
XP_811392.1 AMP deaminase, partial [Trypanosoma cruzi strain CL Brener]	12	0.666667
XP_811227.1 peroxisome assembly protein [Trypanosoma cruzi strain CL Brener]	12	0.666667
XP_802877.1 dispersed gene family protein 1 (DGF-1), partial [Trypanosoma cruzi strain CL Brener]	12	0.666667
XP_817673.1 mannosyltransferase-like protein [Trypanosoma cruzi strain CL Brener]	12	0.666667
XP_819033.1 protein kinase [Trypanosoma cruzi strain CL Brener]	12	0.666667
XP_802908.1 dispersed gene family protein 1 (DGF-1), partial [Trypanosoma cruzi strain CL Brener]	12	0.666667
XP_804087.1 dispersed gene family protein 1 (DGF-1), partial [Trypanosoma cruzi strain CL Brener]	12	0.666667
XP_804252.1 dispersed gene family protein 1 (DGF-1), partial [Trypanosoma cruzi strain CL Brener]	12	0.666667
XP_813188.1 trans-sialidase [Trypanosoma cruzi strain CL Brener]	12	0.666667
XP_808385.1 retrotransposon hot spot (RHS) protein [Trypanosoma cruzi strain CL Brener]	12	0.666667
XP_806088.1 hypothetical protein [Trypanosoma cruzi strain CL Brener]	12	0.666667
XP_802909.1 dispersed gene family protein 1 (DGF-1), partial [Trypanosoma cruzi strain CL Brener]	12	0.666667
XP_820549.1 hypothetical protein [Trypanosoma cruzi strain CL Brener]	12	0.666667
XP_816853.1 trans-sialidase [Trypanosoma cruzi strain CL Brener]	12	0.666667
XP_816218.1 hypothetical protein, partial [Trypanosoma cruzi strain CL Brener]	12	0.666667
XP_809835.1 subtilisin-like serine peptidase [Trypanosoma cruzi strain CL Brener]	12	0.666667
XP_815303.1 subtilisin-like serine peptidase [Trypanosoma cruzi strain CL Brener]	12	0.666667
XP_812262.1 hypothetical protein [Trypanosoma cruzi strain CL Brener]	12	0.666667
XP_819461.1 hypothetical protein [Trypanosoma cruzi strain CL Brener]	12	0.666667
XP_819866.1 hypothetical protein [Trypanosoma cruzi strain CL Brener]	12	0.666667
XP_813470.1 dispersed gene family protein 1 (DGF-1), partial [Trypanosoma cruzi strain CL Brener]	12	0.666667
XP_804140.1 dispersed gene family protein 1 (DGF-1), partial [Trypanosoma cruzi strain CL Brener]	12	0.666667
XP_805492.1 dispersed gene family protein 1 (DGF-1), partial [Trypanosoma cruzi strain CL Brener]	12	0.666667
XP_813731.1 dispersed gene family protein 1 (DGF-1), partial [Trypanosoma cruzi strain CL Brener]	12	0.666667
XP_815050.1 hypothetical protein, partial [Trypanosoma cruzi strain CL Brener]	12	0.666667
XP_821175.1 dispersed gene family protein 1 (DGF-1) [Trypanosoma cruzi strain CL Brener]	12	0.666667
XP_814879.1 dispersed gene family protein 1 (DGF-1) [Trypanosoma cruzi strain CL Brener]	12	0.666667
XP_811466.1 dispersed gene family protein 1 (DGF-1) [Trypanosoma cruzi strain CL Brener]	12	0.666667
XP_802342.1 surface protease GP63, partial [Trypanosoma cruzi strain CL Brener]	11.5	0.638889
XP_817385.1 mucin-associated surface protein (MASP), partial [Trypanosoma cruzi strain CL Brener]	11.5	0.638889
XP_803175.1 mucin-associated surface protein (MASP) [Trypanosoma cruzi strain CL Brener]	11.5	0.638889
XP_804182.1 surface protease GP63, partial [Trypanosoma cruzi strain CL Brener]	11.5	0.638889
XP_802606.1 amino acid transporter, partial [Trypanosoma cruzi strain CL Brener]	11.5	0.638889
XP_814145.1 hypothetical protein [Trypanosoma cruzi strain CL Brener]	11.5	0.638889
XP_810709.1 hypothetical protein [Trypanosoma cruzi strain CL Brener]	11.5	0.638889
XP_816415.1 trans-sialidase, partial [Trypanosoma cruzi strain CL Brener]	11.5	0.638889
XP_804334.1 mucin-associated surface protein (MASP), partial [Trypanosoma cruzi strain CL Brener]	11.5	0.638889
XP_803072.1 hypothetical protein, partial [Trypanosoma cruzi strain CL Brener]	11.5	0.638889
XP_802637.1 hypothetical protein, partial [Trypanosoma cruzi strain CL Brener]	11.5	0.638889
XP_802579.1 trans-sialidase, partial [Trypanosoma cruzi strain CL Brener]	11.5	0.638889
XP_816949.1 hypothetical protein [Trypanosoma cruzi strain CL Brener]	11.5	0.638889
XP_808961.1 hypothetical protein [Trypanosoma cruzi strain CL Brener]	11.5	0.638889
XP_817639.1 hypothetical protein [Trypanosoma cruzi strain CL Brener]	11.5	0.638889
XP_808661.1 mucin TcSMUGL [Trypanosoma cruzi strain CL Brener]	11.5	0.638889
XP_806296.1 mucin TcSMUGL [Trypanosoma cruzi strain CL Brener]	11.5	0.638889
XP_803100.1 mucin TcSMUGL [Trypanosoma cruzi strain CL Brener]	11.5	0.638889
XP_802896.1 mucin TcSMUGL [Trypanosoma cruzi strain CL Brener]	11.5	0.638889
XP_803099.1 mucin TcSMUGL [Trypanosoma cruzi strain CL Brener]	11.5	0.638889
XP_820175.1 hypothetical protein [Trypanosoma cruzi strain CL Brener]	11.5	0.638889
XP_818045.1 hypothetical protein [Trypanosoma cruzi strain CL Brener]	11.5	0.638889
XP_817904.1 hypothetical protein [Trypanosoma cruzi strain CL Brener]	11.5	0.638889
XP_802563.1 hypothetical protein [Trypanosoma cruzi strain CL Brener]	11.5	0.638889
XP_814597.1 hypothetical protein [Trypanosoma cruzi strain CL Brener]	11.5	0.638889
XP_819387.1 hypothetical protein [Trypanosoma cruzi strain CL Brener]	11.5	0.638889
XP_808250.1 mucin-associated surface protein (MASP), partial [Trypanosoma cruzi strain CL Brener]	11.5	0.638889
XP_819554.1 hypothetical protein [Trypanosoma cruzi strain CL Brener]	11.5	0.638889
XP_804964.1 mucin TcMUCI [Trypanosoma cruzi strain CL Brener]	11.5	0.638889
XP_804963.1 mucin TcMUCI [Trypanosoma cruzi strain CL Brener]	11.5	0.638889
XP_805905.1 mucin TcMUCI [Trypanosoma cruzi strain CL Brener]	11.5	0.638889
XP_807592.1 trans-sialidase, partial [Trypanosoma cruzi strain CL Brener]	11.5	0.638889
XP_811949.1 mucin TcMUCI [Trypanosoma cruzi strain CL Brener]	11.5	0.638889
XP_814752.1 mucin TcMUCI [Trypanosoma cruzi strain CL Brener]	11.5	0.638889
XP_805768.1 glycosylphosphatidylinositol (GPI) anchor, partial [Trypanosoma cruzi strain CL Brener]	11.5	0.638889
XP_818405.1 hypothetical protein [Trypanosoma cruzi strain CL Brener]	11.5	0.638889
XP_804693.1 MFS transporter, partial [Trypanosoma cruzi strain CL Brener]	11.5	0.638889
XP_802729.1 mucin TcMUCI [Trypanosoma cruzi strain CL Brener]	11.5	0.638889
XP_808372.1 small nuclear ribonucleoprotein Sm-E [Trypanosoma cruzi strain CL Brener]	11.5	0.638889
XP_802858.1 mucin TcMUCI [Trypanosoma cruzi strain CL Brener]	11.5	0.638889
XP_802684.1 mucin TcMUCI [Trypanosoma cruzi strain CL Brener]	11.5	0.638889
XP_803173.1 mucin TcMUCI [Trypanosoma cruzi strain CL Brener]	11.5	0.638889
XP_806104.1 mucin TcMUCI [Trypanosoma cruzi strain CL Brener]	11.5	0.638889
XP_811900.1 mucin TcMUCI [Trypanosoma cruzi strain CL Brener]	11.5	0.638889
XP_805908.1 mucin TcMUCI [Trypanosoma cruzi strain CL Brener]	11.5	0.638889
XP_806650.1 mucin-associated surface protein (MASP), partial [Trypanosoma cruzi strain CL Brener]	11.5	0.638889
XP_808537.1 hypothetical protein [Trypanosoma cruzi strain CL Brener]	11.5	0.638889
XP_806954.1 40S ribosomal protein S33 [Trypanosoma cruzi strain CL Brener]	11.5	0.638889
XP_810277.1 40S ribosomal protein S33 [Trypanosoma cruzi strain CL Brener]	11.5	0.638889
XP_822099.1 hypothetical protein [Trypanosoma cruzi strain CL Brener]	11.5	0.638889
XP_806134.1 hypothetical protein [Trypanosoma cruzi strain CL Brener]	11.5	0.638889
XP_816021.1 hypothetical protein [Trypanosoma cruzi strain CL Brener]	11.5	0.638889
XP_809161.1 hypothetical protein [Trypanosoma cruzi strain CL Brener]	11.5	0.638889
XP_808662.1 mucin TcSMUGL [Trypanosoma cruzi strain CL Brener]	11.5	0.638889
XP_808745.1 hypothetical protein [Trypanosoma cruzi strain CL Brener]	11.5	0.638889
XP_808211.1 hypothetical protein [Trypanosoma cruzi strain CL Brener]	11.5	0.638889
XP_816430.1 hypothetical protein [Trypanosoma cruzi strain CL Brener]	11.5	0.638889
XP_815162.1 hypothetical protein [Trypanosoma cruzi strain CL Brener]	11.5	0.638889
XP_803101.1 mucin TcSMUGL [Trypanosoma cruzi strain CL Brener]	11.5	0.638889
XP_813748.1 hypothetical protein [Trypanosoma cruzi strain CL Brener]	11.5	0.638889
XP_812061.1 hypothetical protein [Trypanosoma cruzi strain CL Brener]	11.5	0.638889
XP_809172.1 hypothetical protein [Trypanosoma cruzi strain CL Brener]	11.5	0.638889
XP_822009.1 hypothetical protein [Trypanosoma cruzi strain CL Brener]	11.5	0.638889
XP_821700.1 hypothetical protein [Trypanosoma cruzi strain CL Brener]	11.5	0.638889
XP_816724.1 hypothetical protein [Trypanosoma cruzi strain CL Brener]	11.5	0.638889
XP_821413.1 hypothetical protein [Trypanosoma cruzi strain CL Brener]	11.5	0.638889
XP_815908.1 hypothetical protein [Trypanosoma cruzi strain CL Brener]	11.5	0.638889
XP_815910.1 hypothetical protein [Trypanosoma cruzi strain CL Brener]	11.5	0.638889
XP_820643.1 hypothetical protein [Trypanosoma cruzi strain CL Brener]	11.5	0.638889
XP_818261.1 hypothetical protein [Trypanosoma cruzi strain CL Brener]	11.5	0.638889
XP_820388.1 hypothetical protein [Trypanosoma cruzi strain CL Brener]	11.5	0.638889
XP_816383.1 hypothetical protein [Trypanosoma cruzi strain CL Brener]	11.5	0.638889
XP_804388.1 trans-sialidase, partial [Trypanosoma cruzi strain CL Brener]	11.5	0.638889
XP_816533.1 hypothetical protein [Trypanosoma cruzi strain CL Brener]	11.5	0.638889
XP_821711.1 hypothetical protein [Trypanosoma cruzi strain CL Brener]	11.5	0.638889
XP_810500.1 hypothetical protein [Trypanosoma cruzi strain CL Brener]	11.5	0.638889
XP_821670.1 hypothetical protein [Trypanosoma cruzi strain CL Brener]	11.5	0.638889
XP_805918.1 hypothetical protein, partial [Trypanosoma cruzi strain CL Brener]	11.5	0.638889
XP_802388.1 mucin-associated surface protein (MASP), partial [Trypanosoma cruzi strain CL Brener]	11.5	0.638889
XP_809945.1 hypothetical protein, partial [Trypanosoma cruzi strain CL Brener]	11.5	0.638889
XP_820003.1 hypothetical protein [Trypanosoma cruzi strain CL Brener]	11.5	0.638889
XP_820417.1 hypothetical protein [Trypanosoma cruzi strain CL Brener]	11.5	0.638889
XP_810779.1 hypothetical protein [Trypanosoma cruzi strain CL Brener]	11.5	0.638889
XP_803955.1 surface protease GP63, partial [Trypanosoma cruzi strain CL Brener]	11.5	0.638889
XP_821152.1 hypothetical protein [Trypanosoma cruzi strain CL Brener]	11.5	0.638889
XP_806137.1 hypothetical protein [Trypanosoma cruzi strain CL Brener]	11.5	0.638889
XP_806679.1 hypothetical protein [Trypanosoma cruzi strain CL Brener]	11.5	0.638889
XP_805379.1 hypothetical protein, partial [Trypanosoma cruzi strain CL Brener]	11.5	0.638889
XP_814789.1 mannosyl-oligosaccharide 1,2-alpha-mannosidase IB, partial [Trypanosoma cruzi strain CL Brener]	11.5	0.638889
XP_811684.1 hypothetical protein [Trypanosoma cruzi strain CL Brener]	11.5	0.638889
XP_805090.1 hypothetical protein [Trypanosoma cruzi strain CL Brener]	11.5	0.638889
XP_821808.1 hypothetical protein [Trypanosoma cruzi strain CL Brener]	11.5	0.638889
XP_810290.1 hypothetical protein [Trypanosoma cruzi strain CL Brener]	11.5	0.638889
XP_814249.1 hypothetical protein [Trypanosoma cruzi strain CL Brener]	11.5	0.638889
XP_814702.1 hypothetical protein [Trypanosoma cruzi strain CL Brener]	11.5	0.638889
XP_815231.1 DNA-directed RNA polymerase [Trypanosoma cruzi strain CL Brener]	11.5	0.638889
XP_805664.1 hypothetical protein [Trypanosoma cruzi strain CL Brener]	11.5	0.638889
XP_808566.1 dispersed gene family protein 1 (DGF-1), partial [Trypanosoma cruzi strain CL Brener]	11.5	0.638889
XP_808357.1 trans-sialidase, partial [Trypanosoma cruzi strain CL Brener]	11.5	0.638889
XP_808330.1 hypothetical protein [Trypanosoma cruzi strain CL Brener]	11.5	0.638889
XP_810445.1 acylphosphatase [Trypanosoma cruzi strain CL Brener]	11.5	0.638889
XP_813701.1 amino acid transporter, partial [Trypanosoma cruzi strain CL Brener]	11.5	0.638889
XP_807758.1 dispersed gene family protein 1 (DGF-1), partial [Trypanosoma cruzi strain CL Brener]	11.5	0.638889
XP_817275.1 hypothetical protein [Trypanosoma cruzi strain CL Brener]	11.5	0.638889
XP_802871.1 hypothetical protein [Trypanosoma cruzi strain CL Brener]	11.5	0.638889
XP_818142.1 mucin TcMUCII [Trypanosoma cruzi strain CL Brener]	11.5	0.638889
XP_803476.1 procyclic form surface glycoprotein, partial [Trypanosoma cruzi strain CL Brener]	11.5	0.638889
XP_807862.1 mucin TcMUCII [Trypanosoma cruzi strain CL Brener]	11.5	0.638889
XP_803192.1 dispersed gene family protein 1 (DGF-1), partial [Trypanosoma cruzi strain CL Brener]	11.5	0.638889
XP_806789.1 mucin-associated surface protein (MASP) [Trypanosoma cruzi strain CL Brener]	11.5	0.638889
XP_819347.1 hypothetical protein, partial [Trypanosoma cruzi strain CL Brener]	11.5	0.638889
XP_818484.1 hypothetical protein [Trypanosoma cruzi strain CL Brener]	11.5	0.638889
XP_807205.1 pterin-4-alpha-carbinolamine dehydratase [Trypanosoma cruzi strain CL Brener]	11.5	0.638889
XP_811701.1 mucin-associated surface protein (MASP) [Trypanosoma cruzi strain CL Brener]	11.5	0.638889
XP_803883.1 GP85-like protein, partial [Trypanosoma cruzi strain CL Brener]	11.5	0.638889
XP_803166.1 zinc carboxypeptidase [Trypanosoma cruzi strain CL Brener]	11.5	0.638889
XP_813678.1 hypothetical protein [Trypanosoma cruzi strain CL Brener]	11.5	0.638889
XP_820548.1 hypothetical protein [Trypanosoma cruzi strain CL Brener]	11.5	0.638889
XP_802389.1 mucin TcMUCII, partial [Trypanosoma cruzi strain CL Brener]	11.5	0.638889
XP_808729.1 mucin TcMUCII [Trypanosoma cruzi strain CL Brener]	11.5	0.638889
XP_820026.1 mucin TcMUCII [Trypanosoma cruzi strain CL Brener]	11.5	0.638889
XP_808249.1 mucin TcMUCII [Trypanosoma cruzi strain CL Brener]	11.5	0.638889
XP_818315.1 mucin TcMUCII [Trypanosoma cruzi strain CL Brener]	11.5	0.638889
XP_820306.1 mucin TcMUCII [Trypanosoma cruzi strain CL Brener]	11.5	0.638889
XP_804283.1 hypothetical protein [Trypanosoma cruzi strain CL Brener]	11.5	0.638889
XP_814012.1 hypothetical protein [Trypanosoma cruzi strain CL Brener]	11.5	0.638889
XP_805318.1 mucin-associated surface protein (MASP), partial [Trypanosoma cruzi strain CL Brener]	11.5	0.638889
XP_812380.1 hypothetical protein [Trypanosoma cruzi strain CL Brener]	11.5	0.638889
XP_806272.1 hypothetical protein [Trypanosoma cruzi strain CL Brener]	11.5	0.638889
XP_812378.1 hypothetical protein Tc00.1047053507485.20 [Trypanosoma cruzi strain CL Brener]	11.5	0.638889
XP_806998.1 trans-sialidase, partial [Trypanosoma cruzi strain CL Brener]	11.5	0.638889
XP_818693.1 mucin TcMUCII [Trypanosoma cruzi strain CL Brener]	11.5	0.638889
XP_805845.1 hypothetical protein [Trypanosoma cruzi strain CL Brener]	11.5	0.638889
XP_808843.1 mucin TcMUCII, partial [Trypanosoma cruzi strain CL Brener]	11.5	0.638889
XP_817339.1 hypothetical protein [Trypanosoma cruzi strain CL Brener]	11.5	0.638889
XP_820652.1 mucin TcMUCII [Trypanosoma cruzi strain CL Brener]	11.5	0.638889
XP_809116.1 mucin-associated surface protein (MASP) [Trypanosoma cruzi strain CL Brener]	11.5	0.638889
XP_802869.1 calcium-translocating P-type ATPase, partial [Trypanosoma cruzi strain CL Brener]	11.5	0.638889
XP_814754.1 hypothetical protein [Trypanosoma cruzi strain CL Brener]	11.5	0.638889
XP_809286.1 mucin TcMUCII [Trypanosoma cruzi strain CL Brener]	11.5	0.638889
XP_809658.1 dispersed gene family protein 1 (DGF-1), partial [Trypanosoma cruzi strain CL Brener]	11.5	0.638889
XP_821772.1 mucin-associated surface protein (MASP), partial [Trypanosoma cruzi strain CL Brener]	11.5	0.638889
XP_810016.1 hypothetical protein [Trypanosoma cruzi strain CL Brener]	11.5	0.638889
XP_821999.1 mucin TcMUCII [Trypanosoma cruzi strain CL Brener]	11.5	0.638889
XP_802282.1 mucin TcMUCII [Trypanosoma cruzi strain CL Brener]	11.5	0.638889
XP_821318.1 hypothetical protein [Trypanosoma cruzi strain CL Brener]	11.5	0.638889
XP_808316.1 mucin TcMUCII [Trypanosoma cruzi strain CL Brener]	11.5	0.638889
XP_810426.1 mucin TcMUCII [Trypanosoma cruzi strain CL Brener]	11.5	0.638889
XP_820259.1 amastin [Trypanosoma cruzi strain CL Brener]	11.5	0.638889
XP_820732.1 mucin TcMUCII [Trypanosoma cruzi strain CL Brener]	11.5	0.638889
XP_807164.1 mucin TcMUCII [Trypanosoma cruzi strain CL Brener]	11.5	0.638889
XP_804475.1 hypothetical protein [Trypanosoma cruzi strain CL Brener]	11.5	0.638889
XP_808162.1 hypothetical protein [Trypanosoma cruzi strain CL Brener]	11.5	0.638889
XP_815912.1 hypothetical protein [Trypanosoma cruzi strain CL Brener]	11.5	0.638889
XP_813735.1 mucin TcMUCII [Trypanosoma cruzi strain CL Brener]	11.5	0.638889
XP_804413.1 mucin-associated surface protein (MASP), partial [Trypanosoma cruzi strain CL Brener]	11.5	0.638889
XP_819525.1 endochitinase [Trypanosoma cruzi strain CL Brener]	11.5	0.638889
XP_821080.1 mucin TcMUCII [Trypanosoma cruzi strain CL Brener]	11.5	0.638889
XP_805200.1 mucin TcMUCII [Trypanosoma cruzi strain CL Brener]	11.5	0.638889
XP_812836.1 surface protease GP63 [Trypanosoma cruzi strain CL Brener]	11.5	0.638889
XP_813531.1 hypothetical protein [Trypanosoma cruzi strain CL Brener]	11.5	0.638889
XP_808560.1 hypothetical protein [Trypanosoma cruzi strain CL Brener]	11.5	0.638889
XP_805104.1 hypothetical protein [Trypanosoma cruzi strain CL Brener]	11.5	0.638889
XP_814784.1 hypothetical protein [Trypanosoma cruzi strain CL Brener]	11.5	0.638889
XP_819385.1 mucin TcMUCII [Trypanosoma cruzi strain CL Brener]	11.5	0.638889
XP_821916.1 hypothetical protein [Trypanosoma cruzi strain CL Brener]	11.5	0.638889
XP_819242.1 hypothetical protein [Trypanosoma cruzi strain CL Brener]	11.5	0.638889
XP_806398.1 mucin TcMUCII, partial [Trypanosoma cruzi strain CL Brener]	11.5	0.638889
XP_802508.1 mucin-associated surface protein (MASP), partial [Trypanosoma cruzi strain CL Brener]	11.5	0.638889
XP_821679.1 mucin TcMUCII [Trypanosoma cruzi strain CL Brener]	11.5	0.638889
XP_816229.1 cyclophilin [Trypanosoma cruzi strain CL Brener]	11.5	0.638889
XP_815879.1 cyclophilin [Trypanosoma cruzi strain CL Brener]	11.5	0.638889
XP_821299.1 mucin TcMUCII [Trypanosoma cruzi strain CL Brener]	11.5	0.638889
XP_805208.1 hypothetical protein [Trypanosoma cruzi strain CL Brener]	11.5	0.638889
XP_814002.1 amastin [Trypanosoma cruzi strain CL Brener]	11.5	0.638889
XP_802862.1 mucin TcMUC [Trypanosoma cruzi strain CL Brener]	11.5	0.638889
XP_808963.1 hypothetical protein [Trypanosoma cruzi strain CL Brener]	11.5	0.638889
XP_804944.1 mucin TcMUCII [Trypanosoma cruzi strain CL Brener]	11.5	0.638889
XP_815915.1 mucin TcMUCII [Trypanosoma cruzi strain CL Brener]	11.5	0.638889
XP_819993.1 mucin TcMUCII [Trypanosoma cruzi strain CL Brener]	11.5	0.638889
XP_817924.1 amastin [Trypanosoma cruzi strain CL Brener]	11.5	0.638889
XP_820802.1 zinc carboxypeptidase [Trypanosoma cruzi strain CL Brener]	11.5	0.638889
XP_815657.1 mucin TcMUCII [Trypanosoma cruzi strain CL Brener]	11.5	0.638889
XP_803310.1 surface protein TolT [Trypanosoma cruzi strain CL Brener]	11.5	0.638889
XP_817260.1 hypothetical protein [Trypanosoma cruzi strain CL Brener]	11.5	0.638889
XP_809788.1 hypothetical protein [Trypanosoma cruzi strain CL Brener]	11.5	0.638889
XP_803281.1 receptor-type adenylate cyclase, partial [Trypanosoma cruzi strain CL Brener]	11.5	0.638889
XP_817502.1 mucin TcMUCII [Trypanosoma cruzi strain CL Brener]	11.5	0.638889
XP_821771.1 mucin TcMUCII [Trypanosoma cruzi strain CL Brener]	11.5	0.638889
XP_819588.1 mucin TcMUCII [Trypanosoma cruzi strain CL Brener]	11.5	0.638889
XP_821308.1 mucin TcMUCII [Trypanosoma cruzi strain CL Brener]	11.5	0.638889
XP_815222.1 hypothetical protein [Trypanosoma cruzi strain CL Brener]	11.5	0.638889
XP_808468.1 mucin TcMUCII [Trypanosoma cruzi strain CL Brener]	11.5	0.638889
XP_820792.1 mucin-associated surface protein (MASP) [Trypanosoma cruzi strain CL Brener]	11.5	0.638889
XP_820799.1 mucin-associated surface protein (MASP) [Trypanosoma cruzi strain CL Brener]	11.5	0.638889
XP_814496.1 mucin TcMUCII [Trypanosoma cruzi strain CL Brener]	11.5	0.638889
XP_805898.1 mucin TcMUCII [Trypanosoma cruzi strain CL Brener]	11.5	0.638889
XP_809643.1 mucin TcMUCII [Trypanosoma cruzi strain CL Brener]	11.5	0.638889
XP_817541.1 mucin TcMUCII [Trypanosoma cruzi strain CL Brener]	11.5	0.638889
XP_803164.1 phosphoglycerate kinase, partial [Trypanosoma cruzi strain CL Brener]	11.5	0.638889
XP_820002.1 mucin-associated surface protein (MASP) [Trypanosoma cruzi strain CL Brener]	11.5	0.638889
XP_820794.1 mucin-associated surface protein (MASP) [Trypanosoma cruzi strain CL Brener]	11.5	0.638889
XP_815907.1 mucin-associated surface protein (MASP) [Trypanosoma cruzi strain CL Brener]	11.5	0.638889
XP_813985.1 hypothetical protein [Trypanosoma cruzi strain CL Brener]	11.5	0.638889
XP_819215.1 hypothetical protein [Trypanosoma cruzi strain CL Brener]	11.5	0.638889
XP_810384.1 mucin TcMUCII [Trypanosoma cruzi strain CL Brener]	11.5	0.638889
XP_815416.1 mucin TcMUCII [Trypanosoma cruzi strain CL Brener]	11.5	0.638889
XP_820063.1 mucin TcMUCII [Trypanosoma cruzi strain CL Brener]	11.5	0.638889
XP_805205.1 hypothetical protein, partial [Trypanosoma cruzi strain CL Brener]	11.5	0.638889
XP_807106.1 hypothetical protein [Trypanosoma cruzi strain CL Brener]	11.5	0.638889
XP_806046.1 hypothetical protein [Trypanosoma cruzi strain CL Brener]	11.5	0.638889
XP_819992.1 mucin TcMUCII [Trypanosoma cruzi strain CL Brener]	11.5	0.638889
XP_821768.1 mucin-associated surface protein (MASP) [Trypanosoma cruzi strain CL Brener]	11.5	0.638889
XP_821393.1 mucin TcMUCII [Trypanosoma cruzi strain CL Brener]	11.5	0.638889
XP_813757.1 hypothetical protein [Trypanosoma cruzi strain CL Brener]	11.5	0.638889
XP_810767.1 mucin TcMUCII [Trypanosoma cruzi strain CL Brener]	11.5	0.638889
XP_816555.1 mucin-associated surface protein (MASP) [Trypanosoma cruzi strain CL Brener]	11.5	0.638889
XP_820689.1 mucin-associated surface protein (MASP) [Trypanosoma cruzi strain CL Brener]	11.5	0.638889
XP_811522.1 mucin-associated surface protein (MASP) [Trypanosoma cruzi strain CL Brener]	11.5	0.638889
XP_808041.1 hypothetical protein [Trypanosoma cruzi strain CL Brener]	11.5	0.638889
XP_809260.1 hypothetical protein, partial [Trypanosoma cruzi strain CL Brener]	11.5	0.638889
XP_821761.1 mucin-associated surface protein (MASP) [Trypanosoma cruzi strain CL Brener]	11.5	0.638889
XP_821760.1 mucin-associated surface protein (MASP) [Trypanosoma cruzi strain CL Brener]	11.5	0.638889
XP_821757.1 mucin-associated surface protein (MASP) [Trypanosoma cruzi strain CL Brener]	11.5	0.638889
XP_815500.1 mucin TcMUCII [Trypanosoma cruzi strain CL Brener]	11.5	0.638889
XP_807442.1 mucin TcMUCII [Trypanosoma cruzi strain CL Brener]	11.5	0.638889
XP_812554.1 mucin TcMUCII [Trypanosoma cruzi strain CL Brener]	11.5	0.638889
XP_822000.1 hypothetical protein [Trypanosoma cruzi strain CL Brener]	11.5	0.638889
XP_804050.1 hypothetical protein [Trypanosoma cruzi strain CL Brener]	11.5	0.638889
XP_815730.1 hypothetical protein [Trypanosoma cruzi strain CL Brener]	11.5	0.638889
XP_806520.1 mucin-associated surface protein (MASP) [Trypanosoma cruzi strain CL Brener]	11.5	0.638889
XP_819559.1 mucin TcMUCII [Trypanosoma cruzi strain CL Brener]	11.5	0.638889
XP_820728.1 hypothetical protein [Trypanosoma cruzi strain CL Brener]	11.5	0.638889
XP_815849.1 mucin TcMUCII [Trypanosoma cruzi strain CL Brener]	11.5	0.638889
XP_805342.1 hypothetical protein [Trypanosoma cruzi strain CL Brener]	11.5	0.638889
XP_820677.1 mucin TcMUCII [Trypanosoma cruzi strain CL Brener]	11.5	0.638889
XP_809284.1 mucin TcMUCII [Trypanosoma cruzi strain CL Brener]	11.5	0.638889
XP_817906.1 mucin TcMUCII [Trypanosoma cruzi strain CL Brener]	11.5	0.638889
XP_818588.1 hypothetical protein [Trypanosoma cruzi strain CL Brener]	11.5	0.638889
XP_818231.1 mucin TcMUCII [Trypanosoma cruzi strain CL Brener]	11.5	0.638889
XP_809710.1 hypothetical protein, partial [Trypanosoma cruzi strain CL Brener]	11.5	0.638889
XP_806274.1 hypothetical protein [Trypanosoma cruzi strain CL Brener]	11.5	0.638889
XP_804507.1 mannosyl-oligosaccharide glucosidase, partial [Trypanosoma cruzi strain CL Brener]	11.5	0.638889
XP_802250.1 hypothetical protein, partial [Trypanosoma cruzi strain CL Brener]	11.5	0.638889
XP_815030.1 hypothetical protein [Trypanosoma cruzi strain CL Brener]	11.5	0.638889
XP_814368.1 hypothetical protein [Trypanosoma cruzi strain CL Brener]	11.5	0.638889
XP_810283.1 cyclophilin [Trypanosoma cruzi strain CL Brener]	11.5	0.638889
XP_821186.1 C-8 sterol isomerase [Trypanosoma cruzi strain CL Brener]	11.5	0.638889
XP_807342.1 glycosomal membrane protein [Trypanosoma cruzi strain CL Brener]	11.5	0.638889
XP_817111.1 glycosomal membrane protein [Trypanosoma cruzi strain CL Brener]	11.5	0.638889
XP_815029.1 hypothetical protein [Trypanosoma cruzi strain CL Brener]	11.5	0.638889
XP_805401.1 hypothetical protein [Trypanosoma cruzi strain CL Brener]	11.5	0.638889
XP_813499.1 hypothetical protein [Trypanosoma cruzi strain CL Brener]	11.5	0.638889
XP_803997.1 mucin-associated surface protein (MASP), partial [Trypanosoma cruzi strain CL Brener]	11.5	0.638889
XP_808320.1 mucin TcMUCII [Trypanosoma cruzi strain CL Brener]	11.5	0.638889
XP_803966.1 protein kinase, partial [Trypanosoma cruzi strain CL Brener]	11.5	0.638889
XP_821033.1 hypothetical protein [Trypanosoma cruzi strain CL Brener]	11.5	0.638889
XP_817527.1 hypothetical protein [Trypanosoma cruzi strain CL Brener]	11.5	0.638889
XP_810234.1 dispersed gene family protein 1 (DGF-1), partial [Trypanosoma cruzi strain CL Brener]	11.5	0.638889
XP_805184.1 mucin-associated surface protein (MASP) [Trypanosoma cruzi strain CL Brener]	11.5	0.638889
XP_820480.1 mucin TcMUCII [Trypanosoma cruzi strain CL Brener]	11.5	0.638889
XP_802354.1 receptor-type adenylate cyclase, partial [Trypanosoma cruzi strain CL Brener]	11.5	0.638889
XP_808083.1 mucin-associated surface protein (MASP) [Trypanosoma cruzi strain CL Brener]	11.5	0.638889
XP_812163.1 hypothetical protein [Trypanosoma cruzi strain CL Brener]	11.5	0.638889
XP_811144.1 mucin TcMUCII [Trypanosoma cruzi strain CL Brener]	11.5	0.638889
XP_806965.1 mucin-associated surface protein (MASP) [Trypanosoma cruzi strain CL Brener]	11.5	0.638889
XP_808400.1 hypothetical protein [Trypanosoma cruzi strain CL Brener]	11.5	0.638889
XP_815808.1 hypothetical protein [Trypanosoma cruzi strain CL Brener]	11.5	0.638889
XP_819977.1 hypothetical protein [Trypanosoma cruzi strain CL Brener]	11.5	0.638889
XP_815847.1 mucin-associated surface protein (MASP) [Trypanosoma cruzi strain CL Brener]	11.5	0.638889
XP_822007.1 hypothetical protein [Trypanosoma cruzi strain CL Brener]	11.5	0.638889
XP_815916.1 mucin-associated surface protein (MASP) [Trypanosoma cruzi strain CL Brener]	11.5	0.638889
XP_810861.1 hypothetical protein [Trypanosoma cruzi strain CL Brener]	11.5	0.638889
XP_818865.1 hypothetical protein [Trypanosoma cruzi strain CL Brener]	11.5	0.638889
XP_809973.1 hypothetical protein [Trypanosoma cruzi strain CL Brener]	11.5	0.638889
XP_803873.1 hypothetical protein [Trypanosoma cruzi strain CL Brener]	11.5	0.638889
XP_814237.1 hypothetical protein [Trypanosoma cruzi strain CL Brener]	11.5	0.638889
XP_805046.1 hypothetical protein [Trypanosoma cruzi strain CL Brener]	11.5	0.638889
XP_811966.1 mannosyl-oligosaccharide 1,2-alpha-mannosidase IB, partial [Trypanosoma cruzi strain CL Brener]	11.5	0.638889
XP_821706.1 mucin-associated surface protein (MASP) [Trypanosoma cruzi strain CL Brener]	11.5	0.638889
XP_817196.1 hypothetical protein [Trypanosoma cruzi strain CL Brener]	11.5	0.638889
XP_815506.1 hypothetical protein [Trypanosoma cruzi strain CL Brener]	11.5	0.638889
XP_819991.1 mucin-associated surface protein (MASP) [Trypanosoma cruzi strain CL Brener]	11.5	0.638889
XP_815660.1 mucin-associated surface protein (MASP) [Trypanosoma cruzi strain CL Brener]	11.5	0.638889
XP_814622.1 mucin-associated surface protein (MASP) [Trypanosoma cruzi strain CL Brener]	11.5	0.638889
XP_811525.1 mucin-associated surface protein (MASP) [Trypanosoma cruzi strain CL Brener]	11.5	0.638889
XP_815520.1 hypothetical protein [Trypanosoma cruzi strain CL Brener]	11.5	0.638889
XP_819013.1 mucin-associated surface protein (MASP) [Trypanosoma cruzi strain CL Brener]	11.5	0.638889
XP_809115.1 hypothetical protein [Trypanosoma cruzi strain CL Brener]	11.5	0.638889
XP_810508.1 hypothetical protein [Trypanosoma cruzi strain CL Brener]	11.5	0.638889
XP_821307.1 mucin-associated surface protein (MASP) [Trypanosoma cruzi strain CL Brener]	11.5	0.638889
XP_807522.1 ribonucleoprotein p18, mitochondrial precursor [Trypanosoma cruzi strain CL Brener]	11.5	0.638889
XP_817315.1 mucin-associated surface protein (MASP) [Trypanosoma cruzi strain CL Brener]	11.5	0.638889
XP_820679.1 mucin-associated surface protein (MASP) [Trypanosoma cruzi strain CL Brener]	11.5	0.638889
XP_804333.1 mucin-associated surface protein (MASP) [Trypanosoma cruzi strain CL Brener]	11.5	0.638889
XP_820314.1 hypothetical protein [Trypanosoma cruzi strain CL Brener]	11.5	0.638889
XP_819997.1 mucin-associated surface protein (MASP) [Trypanosoma cruzi strain CL Brener]	11.5	0.638889
XP_819538.1 mucin-associated surface protein (MASP) [Trypanosoma cruzi strain CL Brener]	11.5	0.638889
XP_808790.1 mucin-associated surface protein (MASP), partial [Trypanosoma cruzi strain CL Brener]	11.5	0.638889
XP_804937.1 mucin-associated surface protein (MASP) [Trypanosoma cruzi strain CL Brener]	11.5	0.638889
XP_803159.1 mannosyl-oligosaccharide 1,2-alpha-mannosidase IB, partial [Trypanosoma cruzi strain CL Brener]	11.5	0.638889
XP_821447.1 hypothetical protein [Trypanosoma cruzi strain CL Brener]	11.5	0.638889
XP_819480.1 hypothetical protein [Trypanosoma cruzi strain CL Brener]	11.5	0.638889
XP_809114.1 mucin-associated surface protein (MASP) [Trypanosoma cruzi strain CL Brener]	11.5	0.638889
XP_808969.1 hypothetical protein [Trypanosoma cruzi strain CL Brener]	11.5	0.638889
XP_819557.1 mucin-associated surface protein (MASP) [Trypanosoma cruzi strain CL Brener]	11.5	0.638889
XP_804938.1 mucin TcMUCII [Trypanosoma cruzi strain CL Brener]	11.5	0.638889
XP_805057.1 mucin TcMUCII [Trypanosoma cruzi strain CL Brener]	11.5	0.638889
XP_817878.1 mucin-associated surface protein (MASP) [Trypanosoma cruzi strain CL Brener]	11.5	0.638889
XP_815997.1 mucin TcMUCII [Trypanosoma cruzi strain CL Brener]	11.5	0.638889
XP_805749.1 hypothetical protein [Trypanosoma cruzi strain CL Brener]	11.5	0.638889
XP_809950.1 mucin-associated surface protein (MASP) [Trypanosoma cruzi strain CL Brener]	11.5	0.638889
XP_813121.1 hypothetical protein [Trypanosoma cruzi strain CL Brener]	11.5	0.638889
XP_809212.1 mucin-associated surface protein (MASP) [Trypanosoma cruzi strain CL Brener]	11.5	0.638889
XP_805274.1 retrotransposon hot spot (RHS) protein, partial [Trypanosoma cruzi strain CL Brener]	11.5	0.638889
XP_807496.1 C-5 sterol desaturase, partial [Trypanosoma cruzi strain CL Brener]	11.5	0.638889
XP_809044.1 hypothetical protein [Trypanosoma cruzi strain CL Brener]	11.5	0.638889
XP_813167.1 aquaporin [Trypanosoma cruzi strain CL Brener]	11.5	0.638889
XP_821412.1 mucin-associated surface protein (MASP) [Trypanosoma cruzi strain CL Brener]	11.5	0.638889
XP_817901.1 mucin-associated surface protein (MASP) [Trypanosoma cruzi strain CL Brener]	11.5	0.638889
XP_812234.1 hypothetical protein [Trypanosoma cruzi strain CL Brener]	11.5	0.638889
XP_812588.1 hypothetical protein [Trypanosoma cruzi strain CL Brener]	11.5	0.638889
XP_821686.1 mucin-associated surface protein (MASP) [Trypanosoma cruzi strain CL Brener]	11.5	0.638889
XP_821149.1 mucin-associated surface protein (MASP) [Trypanosoma cruzi strain CL Brener]	11.5	0.638889
XP_821324.1 mucin-associated surface protein (MASP) [Trypanosoma cruzi strain CL Brener]	11.5	0.638889
XP_810952.1 mucin-associated surface protein (MASP) [Trypanosoma cruzi strain CL Brener]	11.5	0.638889
XP_804933.1 hypothetical protein Tc00.1047053505971.20 [Trypanosoma cruzi strain CL Brener]	11.5	0.638889
XP_821584.1 hypothetical protein [Trypanosoma cruzi strain CL Brener]	11.5	0.638889
XP_814129.1 hypothetical protein [Trypanosoma cruzi strain CL Brener]	11.5	0.638889
XP_820756.1 mucin-associated surface protein (MASP) [Trypanosoma cruzi strain CL Brener]	11.5	0.638889
XP_808175.1 mucin-associated surface protein (MASP) [Trypanosoma cruzi strain CL Brener]	11.5	0.638889
XP_812051.1 mucin-associated surface protein (MASP) [Trypanosoma cruzi strain CL Brener]	11.5	0.638889
XP_821407.1 mucin-associated surface protein (MASP) [Trypanosoma cruzi strain CL Brener]	11.5	0.638889
XP_807895.1 mucin-associated surface protein (MASP) [Trypanosoma cruzi strain CL Brener]	11.5	0.638889
XP_821448.1 trans-sialidase [Trypanosoma cruzi strain CL Brener]	11.5	0.638889
XP_806400.1 mucin-associated surface protein (MASP) [Trypanosoma cruzi strain CL Brener]	11.5	0.638889
XP_813661.1 mucin-associated surface protein (MASP) [Trypanosoma cruzi strain CL Brener]	11.5	0.638889
XP_807427.1 dispersed gene family protein 1 (DGF-1), partial [Trypanosoma cruzi strain CL Brener]	11.5	0.638889
XP_821151.1 mucin-associated surface protein (MASP) [Trypanosoma cruzi strain CL Brener]	11.5	0.638889
XP_806830.1 hypothetical protein [Trypanosoma cruzi strain CL Brener]	11.5	0.638889
XP_819547.1 mucin-associated surface protein (MASP) [Trypanosoma cruzi strain CL Brener]	11.5	0.638889
XP_809948.1 mucin-associated surface protein (MASP) [Trypanosoma cruzi strain CL Brener]	11.5	0.638889
XP_817625.1 mucin-associated surface protein (MASP) [Trypanosoma cruzi strain CL Brener]	11.5	0.638889
XP_813884.1 90 kDa surface protein [Trypanosoma cruzi strain CL Brener]	11.5	0.638889
XP_803410.1 hypothetical protein [Trypanosoma cruzi strain CL Brener]	11.5	0.638889
XP_804979.1 mucin-associated surface protein (MASP) [Trypanosoma cruzi strain CL Brener]	11.5	0.638889
XP_809397.1 hypothetical protein [Trypanosoma cruzi strain CL Brener]	11.5	0.638889
XP_821301.1 mucin-associated surface protein (MASP) [Trypanosoma cruzi strain CL Brener]	11.5	0.638889
XP_819651.1 mucin-associated surface protein (MASP) [Trypanosoma cruzi strain CL Brener]	11.5	0.638889
XP_820464.1 hypothetical protein [Trypanosoma cruzi strain CL Brener]	11.5	0.638889
XP_804124.1 trans-sialidase, partial [Trypanosoma cruzi strain CL Brener]	11.5	0.638889
XP_811741.1 hypothetical protein [Trypanosoma cruzi strain CL Brener]	11.5	0.638889
XP_809849.1 mucin-associated surface protein (MASP) [Trypanosoma cruzi strain CL Brener]	11.5	0.638889
XP_812340.1 mucin-associated surface protein (MASP) [Trypanosoma cruzi strain CL Brener]	11.5	0.638889
XP_802171.1 trans-sialidase, partial [Trypanosoma cruzi strain CL Brener]	11.5	0.638889
XP_820443.1 DNA repair protein [Trypanosoma cruzi strain CL Brener]	11.5	0.638889
XP_820466.1 mucin-associated surface protein (MASP) [Trypanosoma cruzi strain CL Brener]	11.5	0.638889
XP_818843.1 hypothetical protein [Trypanosoma cruzi strain CL Brener]	11.5	0.638889
XP_806952.1 transporter, partial [Trypanosoma cruzi strain CL Brener]	11.5	0.638889
XP_815407.1 mucin-associated surface protein (MASP) [Trypanosoma cruzi strain CL Brener]	11.5	0.638889
XP_818627.1 mucin-associated surface protein (MASP) [Trypanosoma cruzi strain CL Brener]	11.5	0.638889
XP_819541.1 mucin-associated surface protein (MASP) [Trypanosoma cruzi strain CL Brener]	11.5	0.638889
XP_803016.1 mannosyl-oligosaccharide 1,2-alpha-mannosidase IB, partial [Trypanosoma cruzi strain CL Brener]	11.5	0.638889
XP_812183.1 mucin-associated surface protein (MASP) [Trypanosoma cruzi strain CL Brener]	11.5	0.638889
XP_808514.1 hypothetical protein [Trypanosoma cruzi strain CL Brener]	11.5	0.638889
XP_821720.1 mucin-associated surface protein (MASP) [Trypanosoma cruzi strain CL Brener]	11.5	0.638889
XP_805854.1 dispersed gene family protein 1 (DGF-1), partial [Trypanosoma cruzi strain CL Brener]	11.5	0.638889
XP_819539.1 mucin-associated surface protein (MASP) [Trypanosoma cruzi strain CL Brener]	11.5	0.638889
XP_802860.1 hypothetical protein [Trypanosoma cruzi strain CL Brener]	11.5	0.638889
XP_821055.1 hypothetical protein [Trypanosoma cruzi strain CL Brener]	11.5	0.638889
XP_811312.1 mucin TcMUCII [Trypanosoma cruzi strain CL Brener]	11.5	0.638889
XP_821317.1 mucin-associated surface protein (MASP) [Trypanosoma cruzi strain CL Brener]	11.5	0.638889
XP_818184.1 mucin-associated surface protein (MASP) [Trypanosoma cruzi strain CL Brener]	11.5	0.638889
XP_812095.1 hypothetical protein [Trypanosoma cruzi strain CL Brener]	11.5	0.638889
XP_803008.1 hypothetical protein [Trypanosoma cruzi strain CL Brener]	11.5	0.638889
XP_808433.1 hypothetical protein [Trypanosoma cruzi strain CL Brener]	11.5	0.638889
XP_818625.1 mucin-associated surface protein (MASP) [Trypanosoma cruzi strain CL Brener]	11.5	0.638889
XP_802268.1 receptor-type adenylate cyclase, partial [Trypanosoma cruzi strain CL Brener]	11.5	0.638889
XP_820308.1 mucin-associated surface protein (MASP) [Trypanosoma cruzi strain CL Brener]	11.5	0.638889
XP_809038.1 hypothetical protein [Trypanosoma cruzi strain CL Brener]	11.5	0.638889
XP_813664.1 mucin-associated surface protein (MASP) [Trypanosoma cruzi strain CL Brener]	11.5	0.638889
XP_815772.1 hypothetical protein [Trypanosoma cruzi strain CL Brener]	11.5	0.638889
XP_821983.1 mucin-associated surface protein (MASP) [Trypanosoma cruzi strain CL Brener]	11.5	0.638889
XP_815996.1 mucin TcMUCII [Trypanosoma cruzi strain CL Brener]	11.5	0.638889
XP_802306.1 chaperone DnaJ protein, partial [Trypanosoma cruzi strain CL Brener]	11.5	0.638889
XP_813724.1 mucin TcMUCII [Trypanosoma cruzi strain CL Brener]	11.5	0.638889
XP_806390.1 prolyl carboxypeptidase [Trypanosoma cruzi strain CL Brener]	11.5	0.638889
XP_815164.1 mucin-associated surface protein (MASP) [Trypanosoma cruzi strain CL Brener]	11.5	0.638889
XP_816793.1 mucin-associated surface protein (MASP) [Trypanosoma cruzi strain CL Brener]	11.5	0.638889
XP_807491.1 hypothetical protein [Trypanosoma cruzi strain CL Brener]	11.5	0.638889
XP_810659.1 hypothetical protein [Trypanosoma cruzi strain CL Brener]	11.5	0.638889
XP_819388.1 mucin TcMUCII [Trypanosoma cruzi strain CL Brener]	11.5	0.638889
XP_811692.1 mucin-associated surface protein (MASP) [Trypanosoma cruzi strain CL Brener]	11.5	0.638889
XP_804009.1 C-5 sterol desaturase [Trypanosoma cruzi strain CL Brener]	11.5	0.638889
XP_811927.1 hypothetical protein [Trypanosoma cruzi strain CL Brener]	11.5	0.638889
XP_802722.1 C-5 sterol desaturase [Trypanosoma cruzi strain CL Brener]	11.5	0.638889
XP_816147.1 hypothetical protein [Trypanosoma cruzi strain CL Brener]	11.5	0.638889
XP_820796.1 mucin-associated surface protein (MASP) [Trypanosoma cruzi strain CL Brener]	11.5	0.638889
XP_810999.1 hypothetical protein [Trypanosoma cruzi strain CL Brener]	11.5	0.638889
XP_809986.1 hypothetical protein [Trypanosoma cruzi strain CL Brener]	11.5	0.638889
XP_810612.1 mucin-associated surface protein (MASP) [Trypanosoma cruzi strain CL Brener]	11.5	0.638889
XP_804705.1 protein kinase [Trypanosoma cruzi strain CL Brener]	11.5	0.638889
XP_818475.1 mucin-associated surface protein (MASP) [Trypanosoma cruzi strain CL Brener]	11.5	0.638889
XP_820467.1 hypothetical protein [Trypanosoma cruzi strain CL Brener]	11.5	0.638889
XP_809693.1 hypothetical protein [Trypanosoma cruzi strain CL Brener]	11.5	0.638889
XP_803914.1 legume-like lectin [Trypanosoma cruzi strain CL Brener]	11.5	0.638889
XP_808727.1 mucin-associated surface protein (MASP) [Trypanosoma cruzi strain CL Brener]	11.5	0.638889
XP_811244.1 mucin-associated surface protein (MASP) [Trypanosoma cruzi strain CL Brener]	11.5	0.638889
XP_811012.1 hypothetical protein [Trypanosoma cruzi strain CL Brener]	11.5	0.638889
XP_822002.1 90 kDa surface protein [Trypanosoma cruzi strain CL Brener]	11.5	0.638889
XP_821914.1 mucin-associated surface protein (MASP) [Trypanosoma cruzi strain CL Brener]	11.5	0.638889
XP_812041.1 hypothetical protein [Trypanosoma cruzi strain CL Brener]	11.5	0.638889
XP_818629.1 mucin-associated surface protein (MASP) [Trypanosoma cruzi strain CL Brener]	11.5	0.638889
XP_821331.1 hypothetical protein [Trypanosoma cruzi strain CL Brener]	11.5	0.638889
XP_806434.1 hypothetical protein [Trypanosoma cruzi strain CL Brener]	11.5	0.638889
XP_812242.1 mucin-associated surface protein (MASP) [Trypanosoma cruzi strain CL Brener]	11.5	0.638889
XP_806866.1 hypothetical protein [Trypanosoma cruzi strain CL Brener]	11.5	0.638889
XP_820234.1 hypothetical protein [Trypanosoma cruzi strain CL Brener]	11.5	0.638889
XP_804034.1 hypothetical protein [Trypanosoma cruzi strain CL Brener]	11.5	0.638889
XP_812055.1 hypothetical protein [Trypanosoma cruzi strain CL Brener]	11.5	0.638889
XP_814053.1 hypothetical protein [Trypanosoma cruzi strain CL Brener]	11.5	0.638889
XP_822008.1 mucin-associated surface protein (MASP) [Trypanosoma cruzi strain CL Brener]	11.5	0.638889
XP_822020.1 90 kDa surface protein [Trypanosoma cruzi strain CL Brener]	11.5	0.638889
XP_815507.1 90 kDa surface protein [Trypanosoma cruzi strain CL Brener]	11.5	0.638889
XP_811796.1 hypothetical protein [Trypanosoma cruzi strain CL Brener]	11.5	0.638889
XP_821723.1 90 kDa surface protein [Trypanosoma cruzi strain CL Brener]	11.5	0.638889
XP_811060.1 hypothetical protein [Trypanosoma cruzi strain CL Brener]	11.5	0.638889
XP_805748.1 hypothetical protein, partial [Trypanosoma cruzi strain CL Brener]	11.5	0.638889
XP_821320.1 mucin-associated surface protein (MASP) [Trypanosoma cruzi strain CL Brener]	11.5	0.638889
XP_818490.1 mucin-associated surface protein (MASP) [Trypanosoma cruzi strain CL Brener]	11.5	0.638889
XP_821074.1 90 kDa surface protein [Trypanosoma cruzi strain CL Brener]	11.5	0.638889
XP_818633.1 mucin-associated surface protein (MASP) [Trypanosoma cruzi strain CL Brener]	11.5	0.638889
XP_811636.1 mucin-associated surface protein (MASP) [Trypanosoma cruzi strain CL Brener]	11.5	0.638889
XP_815824.1 hypothetical protein [Trypanosoma cruzi strain CL Brener]	11.5	0.638889
XP_806432.1 hypothetical protein [Trypanosoma cruzi strain CL Brener]	11.5	0.638889
XP_819551.1 mucin-associated surface protein (MASP) [Trypanosoma cruzi strain CL Brener]	11.5	0.638889
XP_820481.1 mucin-associated surface protein (MASP) [Trypanosoma cruzi strain CL Brener]	11.5	0.638889
XP_816308.1 surface protease GP63, partial [Trypanosoma cruzi strain CL Brener]	11.5	0.638889
XP_805996.1 hypothetical protein [Trypanosoma cruzi strain CL Brener]	11.5	0.638889
XP_814147.1 mucin-associated surface protein (MASP) [Trypanosoma cruzi strain CL Brener]	11.5	0.638889
XP_802773.1 cytochrome-B5 reductase [Trypanosoma cruzi strain CL Brener]	11.5	0.638889
XP_821302.1 mucin-associated surface protein (MASP) [Trypanosoma cruzi strain CL Brener]	11.5	0.638889
XP_802364.1 trans-sialidase, partial [Trypanosoma cruzi strain CL Brener]	11.5	0.638889
XP_821417.1 90 kDa surface protein [Trypanosoma cruzi strain CL Brener]	11.5	0.638889
XP_811656.1 mucin-associated surface protein (MASP), partial [Trypanosoma cruzi strain CL Brener]	11.5	0.638889
XP_819650.1 mucin-associated surface protein (MASP) [Trypanosoma cruzi strain CL Brener]	11.5	0.638889
XP_802149.1 dispersed gene family protein 1 (DGF-1), partial [Trypanosoma cruzi strain CL Brener]	11.5	0.638889
XP_810382.1 mucin-associated surface protein (MASP) [Trypanosoma cruzi strain CL Brener]	11.5	0.638889
XP_821134.1 mucin-associated surface protein (MASP) [Trypanosoma cruzi strain CL Brener]	11.5	0.638889
XP_820460.1 mucin-associated surface protein (MASP) [Trypanosoma cruzi strain CL Brener]	11.5	0.638889
XP_821325.1 mucin-associated surface protein (MASP) [Trypanosoma cruzi strain CL Brener]	11.5	0.638889
XP_821075.1 mucin-associated surface protein (MASP) [Trypanosoma cruzi strain CL Brener]	11.5	0.638889
XP_820738.1 mucin-associated surface protein (MASP) [Trypanosoma cruzi strain CL Brener]	11.5	0.638889
XP_811155.1 hypothetical protein [Trypanosoma cruzi strain CL Brener]	11.5	0.638889
XP_813422.1 dispersed gene family protein 1 (DGF-1), partial [Trypanosoma cruzi strain CL Brener]	11.5	0.638889
XP_819540.1 mucin-associated surface protein (MASP) [Trypanosoma cruzi strain CL Brener]	11.5	0.638889
XP_811619.1 hypothetical protein [Trypanosoma cruzi strain CL Brener]	11.5	0.638889
XP_807407.1 cytochrome b-domain protein [Trypanosoma cruzi strain CL Brener]	11.5	0.638889
XP_819465.1 hypothetical protein [Trypanosoma cruzi strain CL Brener]	11.5	0.638889
XP_815505.1 mucin-associated surface protein (MASP) [Trypanosoma cruzi strain CL Brener]	11.5	0.638889
XP_821648.1 hypothetical protein [Trypanosoma cruzi strain CL Brener]	11.5	0.638889
XP_819955.1 hypothetical protein [Trypanosoma cruzi strain CL Brener]	11.5	0.638889
XP_817061.1 mitochondrial carrier protein [Trypanosoma cruzi strain CL Brener]	11.5	0.638889
XP_812846.1 mitochondrial carrier protein [Trypanosoma cruzi strain CL Brener]	11.5	0.638889
XP_814493.1 mucin-associated surface protein (MASP) [Trypanosoma cruzi strain CL Brener]	11.5	0.638889
XP_815841.1 mucin-associated surface protein (MASP) [Trypanosoma cruzi strain CL Brener]	11.5	0.638889
XP_809166.1 mucin-associated surface protein (MASP) [Trypanosoma cruzi strain CL Brener]	11.5	0.638889
XP_815924.1 hypothetical protein [Trypanosoma cruzi strain CL Brener]	11.5	0.638889
XP_820493.1 mucin-associated surface protein (MASP) [Trypanosoma cruzi strain CL Brener]	11.5	0.638889
XP_813333.1 hypothetical protein [Trypanosoma cruzi strain CL Brener]	11.5	0.638889
XP_814621.1 mucin-associated surface protein (MASP) [Trypanosoma cruzi strain CL Brener]	11.5	0.638889
XP_809004.1 hypothetical protein [Trypanosoma cruzi strain CL Brener]	11.5	0.638889
XP_817678.1 mitochondrial carrier protein [Trypanosoma cruzi strain CL Brener]	11.5	0.638889
XP_805350.1 hypothetical protein [Trypanosoma cruzi strain CL Brener]	11.5	0.638889
XP_808474.1 trans-sialidase, partial [Trypanosoma cruzi strain CL Brener]	11.5	0.638889
XP_813094.1 AUT2/APG4/ATG4 cysteine peptidase [Trypanosoma cruzi strain CL Brener]	11.5	0.638889
XP_815307.1 mucin-like glycoprotein [Trypanosoma cruzi strain CL Brener]	11.5	0.638889
XP_804873.1 hypothetical protein, partial [Trypanosoma cruzi strain CL Brener]	11.5	0.638889
XP_807356.1 mucin-associated surface protein (MASP) [Trypanosoma cruzi strain CL Brener]	11.5	0.638889
XP_805300.1 mucin-associated surface protein (MASP) [Trypanosoma cruzi strain CL Brener]	11.5	0.638889
XP_816234.1 mucin-associated surface protein (MASP) [Trypanosoma cruzi strain CL Brener]	11.5	0.638889
XP_817864.1 mucin-associated surface protein (MASP) [Trypanosoma cruzi strain CL Brener]	11.5	0.638889
XP_805579.1 hypothetical protein [Trypanosoma cruzi strain CL Brener]	11.5	0.638889
XP_803309.1 hypothetical protein [Trypanosoma cruzi strain CL Brener]	11.5	0.638889
XP_818188.1 90 kDa surface protein [Trypanosoma cruzi strain CL Brener]	11.5	0.638889
XP_815308.1 mucin-like glycoprotein [Trypanosoma cruzi strain CL Brener]	11.5	0.638889
XP_815998.1 mucin-associated surface protein (MASP) [Trypanosoma cruzi strain CL Brener]	11.5	0.638889
XP_809393.1 mucin-associated surface protein (MASP) [Trypanosoma cruzi strain CL Brener]	11.5	0.638889
XP_806579.1 hypothetical protein [Trypanosoma cruzi strain CL Brener]	11.5	0.638889
XP_809396.1 mucin-associated surface protein (MASP) [Trypanosoma cruzi strain CL Brener]	11.5	0.638889
XP_802496.1 surface protease GP63, partial [Trypanosoma cruzi strain CL Brener]	11.5	0.638889
XP_810363.1 mucin-associated surface protein (MASP) [Trypanosoma cruzi strain CL Brener]	11.5	0.638889
XP_821986.1 mucin-associated surface protein (MASP) [Trypanosoma cruzi strain CL Brener]	11.5	0.638889
XP_809907.1 mucin-associated surface protein (MASP) [Trypanosoma cruzi strain CL Brener]	11.5	0.638889
XP_819137.1 mucin-associated surface protein (MASP) [Trypanosoma cruzi strain CL Brener]	11.5	0.638889
XP_818479.1 mucin-associated surface protein (MASP) [Trypanosoma cruzi strain CL Brener]	11.5	0.638889
XP_815225.1 hypothetical protein [Trypanosoma cruzi strain CL Brener]	11.5	0.638889
XP_821721.1 mucin-associated surface protein (MASP) [Trypanosoma cruzi strain CL Brener]	11.5	0.638889
XP_812510.1 hypothetical protein [Trypanosoma cruzi strain CL Brener]	11.5	0.638889
XP_807462.1 mucin-associated surface protein (MASP) [Trypanosoma cruzi strain CL Brener]	11.5	0.638889
XP_802443.1 trans-sialidase, partial [Trypanosoma cruzi strain CL Brener]	11.5	0.638889
XP_819147.1 mucin-associated surface protein (MASP) [Trypanosoma cruzi strain CL Brener]	11.5	0.638889
XP_804459.1 lipase [Trypanosoma cruzi strain CL Brener]	11.5	0.638889
XP_815598.1 hypothetical protein [Trypanosoma cruzi strain CL Brener]	11.5	0.638889
XP_821071.1 mucin-like glycoprotein [Trypanosoma cruzi strain CL Brener]	11.5	0.638889
XP_818884.1 hypothetical protein [Trypanosoma cruzi strain CL Brener]	11.5	0.638889
XP_803248.1 mucin-like glycoprotein [Trypanosoma cruzi strain CL Brener]	11.5	0.638889
XP_809394.1 mucin-associated surface protein (MASP) [Trypanosoma cruzi strain CL Brener]	11.5	0.638889
XP_815067.1 hypothetical protein [Trypanosoma cruzi strain CL Brener]	11.5	0.638889
XP_820765.1 mucin-associated surface protein (MASP) [Trypanosoma cruzi strain CL Brener]	11.5	0.638889
XP_803649.1 mucin-associated surface protein (MASP) [Trypanosoma cruzi strain CL Brener]	11.5	0.638889
XP_818192.1 90 kDa surface protein [Trypanosoma cruzi strain CL Brener]	11.5	0.638889
XP_820739.1 mucin-associated surface protein (MASP) [Trypanosoma cruzi strain CL Brener]	11.5	0.638889
XP_807852.1 mucin-like glycoprotein [Trypanosoma cruzi strain CL Brener]	11.5	0.638889
XP_812576.1 lipase [Trypanosoma cruzi strain CL Brener]	11.5	0.638889
XP_813430.1 mucin-associated surface protein (MASP) [Trypanosoma cruzi strain CL Brener]	11.5	0.638889
XP_819001.1 mucin-associated surface protein (MASP) [Trypanosoma cruzi strain CL Brener]	11.5	0.638889
XP_816828.1 90 kDa surface protein [Trypanosoma cruzi strain CL Brener]	11.5	0.638889
XP_812049.1 mucin-associated surface protein (MASP) [Trypanosoma cruzi strain CL Brener]	11.5	0.638889
XP_817617.1 90 kDa surface protein [Trypanosoma cruzi strain CL Brener]	11.5	0.638889
XP_804231.1 lipase [Trypanosoma cruzi strain CL Brener]	11.5	0.638889
XP_817296.1 lipophosphoglycan biosynthetic protein 2 [Trypanosoma cruzi strain CL Brener]	11.5	0.638889
XP_818349.1 mucin-associated surface protein (MASP) [Trypanosoma cruzi strain CL Brener]	11.5	0.638889
XP_817166.1 hypothetical protein [Trypanosoma cruzi strain CL Brener]	11.5	0.638889
XP_810837.1 mucin-like glycoprotein [Trypanosoma cruzi strain CL Brener]	11.5	0.638889
XP_802185.1 dispersed gene family protein 1 (DGF-1), partial [Trypanosoma cruzi strain CL Brener]	11.5	0.638889
XP_820636.1 mucin-associated surface protein (MASP) [Trypanosoma cruzi strain CL Brener]	11.5	0.638889
XP_807824.1 hypothetical protein [Trypanosoma cruzi strain CL Brener]	11.5	0.638889
XP_810834.1 mucin-associated surface protein (MASP) [Trypanosoma cruzi strain CL Brener]	11.5	0.638889
XP_810637.1 mucin-associated surface protein (MASP) [Trypanosoma cruzi strain CL Brener]	11.5	0.638889
XP_811734.1 90 kDa surface protein [Trypanosoma cruzi strain CL Brener]	11.5	0.638889
XP_818543.1 mucin-associated surface protein (MASP) [Trypanosoma cruzi strain CL Brener]	11.5	0.638889
XP_811606.1 mucin-associated surface protein (MASP) [Trypanosoma cruzi strain CL Brener]	11.5	0.638889
XP_820654.1 90 kDa surface protein [Trypanosoma cruzi strain CL Brener]	11.5	0.638889
XP_808183.1 mucin-associated surface protein (MASP) [Trypanosoma cruzi strain CL Brener]	11.5	0.638889
XP_815663.1 mucin-associated surface protein (MASP) [Trypanosoma cruzi strain CL Brener]	11.5	0.638889
XP_809901.1 mucin-associated surface protein (MASP) [Trypanosoma cruzi strain CL Brener]	11.5	0.638889
XP_807190.1 mucin-associated surface protein (MASP) [Trypanosoma cruzi strain CL Brener]	11.5	0.638889
XP_820457.1 mucin-associated surface protein (MASP) [Trypanosoma cruzi strain CL Brener]	11.5	0.638889
XP_819145.1 mucin-associated surface protein (MASP) [Trypanosoma cruzi strain CL Brener]	11.5	0.638889
XP_806634.1 hypothetical protein [Trypanosoma cruzi strain CL Brener]	11.5	0.638889
XP_820475.1 mucin-associated surface protein (MASP) [Trypanosoma cruzi strain CL Brener]	11.5	0.638889
XP_808596.1 hypothetical protein [Trypanosoma cruzi strain CL Brener]	11.5	0.638889
XP_808134.1 mucin-associated surface protein (MASP), partial [Trypanosoma cruzi strain CL Brener]	11.5	0.638889
XP_811115.1 hypothetical protein [Trypanosoma cruzi strain CL Brener]	11.5	0.638889
XP_821684.1 mucin-associated surface protein (MASP) [Trypanosoma cruzi strain CL Brener]	11.5	0.638889
XP_814066.1 hypothetical protein [Trypanosoma cruzi strain CL Brener]	11.5	0.638889
XP_817530.1 mucin-associated surface protein (MASP) [Trypanosoma cruzi strain CL Brener]	11.5	0.638889
XP_809282.1 mucin-associated surface protein (MASP) [Trypanosoma cruzi strain CL Brener]	11.5	0.638889
XP_819320.1 mucin-like glycoprotein [Trypanosoma cruzi strain CL Brener]	11.5	0.638889
XP_815313.1 hypothetical protein [Trypanosoma cruzi strain CL Brener]	11.5	0.638889
XP_819132.1 mucin-associated surface protein (MASP) [Trypanosoma cruzi strain CL Brener]	11.5	0.638889
XP_809717.1 hypothetical protein [Trypanosoma cruzi strain CL Brener]	11.5	0.638889
XP_808836.1 trans-sialidase, partial [Trypanosoma cruzi strain CL Brener]	11.5	0.638889
XP_812549.1 mucin-associated surface protein (MASP) [Trypanosoma cruzi strain CL Brener]	11.5	0.638889
XP_820432.1 hypothetical protein [Trypanosoma cruzi strain CL Brener]	11.5	0.638889
XP_808784.1 hypothetical protein [Trypanosoma cruzi strain CL Brener]	11.5	0.638889
XP_807326.1 serine/threonine protein phosphatase [Trypanosoma cruzi strain CL Brener]	11.5	0.638889
XP_804450.1 hypothetical protein [Trypanosoma cruzi strain CL Brener]	11.5	0.638889
XP_809474.1 hypothetical protein [Trypanosoma cruzi strain CL Brener]	11.5	0.638889
XP_815937.1 hypothetical protein [Trypanosoma cruzi strain CL Brener]	11.5	0.638889
XP_820667.1 hypothetical protein Tc00.1047053506173.10 [Trypanosoma cruzi strain CL Brener]	11.5	0.638889
XP_810358.1 mucin-associated surface protein (MASP) [Trypanosoma cruzi strain CL Brener]	11.5	0.638889
XP_818473.1 mucin-associated surface protein (MASP) [Trypanosoma cruzi strain CL Brener]	11.5	0.638889
XP_817874.1 mucin-associated surface protein (MASP) [Trypanosoma cruzi strain CL Brener]	11.5	0.638889
XP_808166.1 hypothetical protein [Trypanosoma cruzi strain CL Brener]	11.5	0.638889
XP_804956.1 trans-sialidase, partial [Trypanosoma cruzi strain CL Brener]	11.5	0.638889
XP_816752.1 hypothetical protein [Trypanosoma cruzi strain CL Brener]	11.5	0.638889
XP_815235.1 hypothetical protein [Trypanosoma cruzi strain CL Brener]	11.5	0.638889
XP_821406.1 mucin-associated surface protein (MASP) [Trypanosoma cruzi strain CL Brener]	11.5	0.638889
XP_814534.1 mucin-associated surface protein (MASP) [Trypanosoma cruzi strain CL Brener]	11.5	0.638889
XP_820666.1 mucin-associated surface protein (MASP) [Trypanosoma cruzi strain CL Brener]	11.5	0.638889
XP_813482.1 hypothetical protein [Trypanosoma cruzi strain CL Brener]	11.5	0.638889
XP_807736.1 mucin-associated surface protein (MASP) [Trypanosoma cruzi strain CL Brener]	11.5	0.638889
XP_817161.1 hypothetical protein [Trypanosoma cruzi strain CL Brener]	11.5	0.638889
XP_810231.1 mucin-associated surface protein (MASP) [Trypanosoma cruzi strain CL Brener]	11.5	0.638889
XP_817619.1 mucin-associated surface protein (MASP) [Trypanosoma cruzi strain CL Brener]	11.5	0.638889
XP_812953.1 mucin-associated surface protein (MASP) [Trypanosoma cruzi strain CL Brener]	11.5	0.638889
XP_820646.1 mucin-associated surface protein (MASP) [Trypanosoma cruzi strain CL Brener]	11.5	0.638889
XP_821876.1 alcohol dehydrogenase [Trypanosoma cruzi strain CL Brener]	11.5	0.638889
XP_819264.1 alcohol dehydrogenase [Trypanosoma cruzi strain CL Brener]	11.5	0.638889
XP_802219.1 dispersed gene family protein 1 (DGF-1), partial [Trypanosoma cruzi strain CL Brener]	11.5	0.638889
XP_813067.1 protein disulfide isomerase [Trypanosoma cruzi strain CL Brener]	11.5	0.638889
XP_804575.1 mucin-associated surface protein (MASP) [Trypanosoma cruzi strain CL Brener]	11.5	0.638889
XP_817903.1 mucin-associated surface protein (MASP) [Trypanosoma cruzi strain CL Brener]	11.5	0.638889
XP_813563.1 mucin-like glycoprotein [Trypanosoma cruzi strain CL Brener]	11.5	0.638889
XP_820485.1 mucin-associated surface protein (MASP) [Trypanosoma cruzi strain CL Brener]	11.5	0.638889
XP_809731.1 hypothetical protein [Trypanosoma cruzi strain CL Brener]	11.5	0.638889
XP_804582.1 hypothetical protein [Trypanosoma cruzi strain CL Brener]	11.5	0.638889
XP_811035.1 hypothetical protein [Trypanosoma cruzi strain CL Brener]	11.5	0.638889
XP_818318.1 mucin-associated surface protein (MASP) [Trypanosoma cruzi strain CL Brener]	11.5	0.638889
XP_808318.1 mucin-associated surface protein (MASP) [Trypanosoma cruzi strain CL Brener]	11.5	0.638889
XP_821680.1 mucin-associated surface protein (MASP) [Trypanosoma cruzi strain CL Brener]	11.5	0.638889
XP_821673.1 mucin-associated surface protein (MASP) [Trypanosoma cruzi strain CL Brener]	11.5	0.638889
XP_817992.1 mucin-associated surface protein (MASP) [Trypanosoma cruzi strain CL Brener]	11.5	0.638889
XP_810188.1 hypothetical protein [Trypanosoma cruzi strain CL Brener]	11.5	0.638889
XP_805780.1 mucin-associated surface protein (MASP) [Trypanosoma cruzi strain CL Brener]	11.5	0.638889
XP_820486.1 mucin-associated surface protein (MASP) [Trypanosoma cruzi strain CL Brener]	11.5	0.638889
XP_820826.1 mucin-associated surface protein (MASP) [Trypanosoma cruzi strain CL Brener]	11.5	0.638889
XP_805051.1 mucin-like glycoprotein [Trypanosoma cruzi strain CL Brener]	11.5	0.638889
XP_816127.1 hypothetical protein, partial [Trypanosoma cruzi strain CL Brener]	11.5	0.638889
XP_821077.1 hypothetical protein [Trypanosoma cruzi strain CL Brener]	11.5	0.638889
XP_806413.1 mucin-associated surface protein (MASP) [Trypanosoma cruzi strain CL Brener]	11.5	0.638889
XP_817144.1 hypothetical protein [Trypanosoma cruzi strain CL Brener]	11.5	0.638889
XP_818518.1 mucin-associated surface protein (MASP) [Trypanosoma cruzi strain CL Brener]	11.5	0.638889
XP_805620.1 dispersed gene family protein 1 (DGF-1), partial [Trypanosoma cruzi strain CL Brener]	11.5	0.638889
XP_806916.1 hypothetical protein [Trypanosoma cruzi strain CL Brener]	11.5	0.638889
XP_820360.1 hypothetical protein, partial [Trypanosoma cruzi strain CL Brener]	11.5	0.638889
XP_804870.1 cystathionine beta-synthase, partial [Trypanosoma cruzi strain CL Brener]	11.5	0.638889
XP_810955.1 mucin-associated surface protein (MASP) [Trypanosoma cruzi strain CL Brener]	11.5	0.638889
XP_820639.1 mucin-associated surface protein (MASP) [Trypanosoma cruzi strain CL Brener]	11.5	0.638889
XP_812949.1 mucin-associated surface protein (MASP) [Trypanosoma cruzi strain CL Brener]	11.5	0.638889
XP_803335.1 mucin-associated surface protein (MASP), partial [Trypanosoma cruzi strain CL Brener]	11.5	0.638889
XP_805207.1 hypothetical protein [Trypanosoma cruzi strain CL Brener]	11.5	0.638889
XP_804616.1 receptor-type adenlyate cyclase, partial [Trypanosoma cruzi strain CL Brener]	11.5	0.638889
XP_805354.1 trans-sialidase, partial [Trypanosoma cruzi strain CL Brener]	11.5	0.638889
XP_811005.1 mucin-associated surface protein (MASP) [Trypanosoma cruzi strain CL Brener]	11.5	0.638889
XP_822031.1 mucin-associated surface protein (MASP) [Trypanosoma cruzi strain CL Brener]	11.5	0.638889
XP_818191.1 mucin-associated surface protein (MASP) [Trypanosoma cruzi strain CL Brener]	11.5	0.638889
XP_803884.1 mucin-associated surface protein (MASP) [Trypanosoma cruzi strain CL Brener]	11.5	0.638889
XP_802263.1 dispersed gene family protein 1 (DGF-1), partial [Trypanosoma cruzi strain CL Brener]	11.5	0.638889
XP_806753.1 mucin-associated surface protein (MASP) [Trypanosoma cruzi strain CL Brener]	11.5	0.638889
XP_817621.1 mucin-associated surface protein (MASP) [Trypanosoma cruzi strain CL Brener]	11.5	0.638889
XP_817728.1 cytochrome oxidase assembly protein [Trypanosoma cruzi strain CL Brener]	11.5	0.638889
XP_821311.1 mucin-associated surface protein (MASP) [Trypanosoma cruzi strain CL Brener]	11.5	0.638889
XP_814585.1 beta galactofuranosyl glycosyltransferase, partial [Trypanosoma cruzi strain CL Brener]	11.5	0.638889
XP_808610.1 mucin-associated surface protein (MASP) [Trypanosoma cruzi strain CL Brener]	11.5	0.638889
XP_808401.1 mucin-associated surface protein (MASP) [Trypanosoma cruzi strain CL Brener]	11.5	0.638889
XP_820690.1 mucin-associated surface protein (MASP) [Trypanosoma cruzi strain CL Brener]	11.5	0.638889
XP_817627.1 mucin-associated surface protein (MASP) [Trypanosoma cruzi strain CL Brener]	11.5	0.638889
XP_820414.1 mucin-associated surface protein (MASP) [Trypanosoma cruzi strain CL Brener]	11.5	0.638889
[truncated: 17,604 more rows]
