# Supplementary material for: Identification of vaccine targets in pathogens and design of a vaccine using computational approaches
Source: Sci Rep. 2021 Sep 2;11:17626. doi: 10.1038/s41598-021-96863-x (PMC8413327; doi:10.1038/s41598-021-96863-x)
Supplement: Supplementary file 7 — Supplementary Information 7. [file 41598_2021_96863_MOESM7_ESM.xlsx]

## Sheet: Top 10 protein
Supplementary Table 5: Top unique proteins in CL Brener
S.No.	Protein Name	Rank	Protein	Si	Pi	Evidence	URL
1	mucin TcMUCII [Trypanosoma cruzi strain CL Brener]	1	XP_811357.1	15	0.833333	Moreover, by means of a genetic vaccination approach, one of the members of TcTASV (formerly TcYASP) has been found as part of a protective pool of antigens [3], which suggests that they are possible good vaccine candidates.	https://journals.plos.org/plosntds/article?id=10.1371/journal.pntd.0000841	PMID: 20957201
2	trans-sialidase [Trypanosoma cruzi strain CL Brener]	2	XP_807431.1	15	0.833333	One potential target for Chagas disease chemotherapy is T. cruzi trans-sialidase (TcTS) 7, 8, 9, 10, 11.	https://www.sciencedirect.com/science/article/pii/S1359644607005247	PMID: 18275908
3	mucin-associated surface protein (MASP) [Trypanosoma cruzi strain CL Brener]	9	XP_815920.1	14.5	0.805556	Moreover, by means of a genetic vaccination approach, one of the members of TcTASV (formerly TcYASP) has been found as part of a protective pool of antigens [3], which suggests that they are possible good vaccine candidates.	https://journals.plos.org/plosntds/article?id=10.1371/journal.pntd.0000842	PMID: 20957202
4	hypothetical protein [Trypanosoma cruzi strain CL Brener]	33	XP_808929.1	13.5	0.75	NA	NA
5	90 kDa surface protein [Trypanosoma cruzi strain CL Brener]	193	XP_815016.1	13.5	0.75	We found 14 proteins that are likely to be presented as antigens, from which 6 are mucin-associated surface proteins (MASPs), 6 are hypothetical proteins from different parasite strains, 1 is GP63 surface protease, and the latter was identified as putative retrotransposon hot spot protein (Table 3).	10.1155/2020/9130719
6	UDP-Gal or UDP-GlcNAc-dependent glycosyltransferase [Trypanosoma cruzi strain CL Brener]	199	XP_805270.1	13	0.72
7	pumilio/PUF RNA binding protein 1, partial [Trypanosoma cruzi strain CL Brener]	200	XP_802968.1	13	0.72
8	subtilisin-like serine peptidase [Trypanosoma cruzi strain CL Brener]	255	XP_816111.1	13	0.72	NA	NA
9	dispersed gene family protein 1 (DGF-1), partial [Trypanosoma cruzi strain CL Brener]	238	XP_802663.1	13	0.72	NA	NA
10	DnaJ chaperone protein [Trypanosoma cruzi strain CL Brener]	733	XP_809001.1	13	0.72	DNAJ (TCSYLVIO_005847) (Table 1, Supplementary Table 1, blue lines, Supplementary Table 4), was found to be a PSP only in T. cruzi and was selected to build a hypothetical hybrid interactome, as it has homology with human proteins. T. cruzi DNAJ (or Hsp40) protein, acts as a Hsp70 chaperone forming a protein folding pathway that integrates with Hsp90. Several environmental stimuli acting upon the…	https://www.frontiersin.org/articles/10.3389/fimmu.2020.01774/full?report=reader
