# Supplementary material for: Identification of vaccine targets in pathogens and design of a vaccine using computational approaches
Source: Sci Rep. 2021 Sep 2;11:17626. doi: 10.1038/s41598-021-96863-x (PMC8413327; doi:10.1038/s41598-021-96863-x)
Supplement: Supplementary file 8 — Supplementary Information 8. [file 41598_2021_96863_MOESM8_ESM.xlsx]

## Sheet: Strains
Supplementary Table 10. Different strains of T. cruzi downloaded from NCBI for evolutionary and conservancy analysis
Organism	Strain	No. of Proteins	Link
Trypanosoma cruzi	Sylvio X10/1	10847	ftp://ftp.ncbi.nlm.nih.gov/genomes/all/GCA/000/188/675/GCA_000188675.2_Tc_SX10_v2.0
Trypanosoma cruzi	CL Brener	19607	ftp://ftp.ncbi.nlm.nih.gov/genomes/all/GCA/000/209/065/GCA_000209065.1_ASM20906v1
Trypanosoma cruzi	Marinkellei B7	10104	ftp://ftp.ncbi.nlm.nih.gov/genomes/all/GCA/000/300/495/GCA_000300495.1_ASM30049v1
Trypanosoma cruzi Dm28c	Dm28c	11348	ftp://ftp.ncbi.nlm.nih.gov/genomes/all/GCA/000/496/795/GCA_000496795.1_T.cruzi.Dm28c_v01
Trypanosoma cruzi cruzi	Dm28c	15319	ftp://ftp.ncbi.nlm.nih.gov/genomes/all/GCA/002/219/105/GCA_002219105.2_TcruziDm28cPB1
Trypanosoma cruzi	TCC	24191	ftp://ftp.ncbi.nlm.nih.gov/genomes/all/GCA/003/177/095/GCA_003177095.1_TCC_diploid_1.0
Trypanosoma cruzi	Dm28c	15319	ftp://ftp.ncbi.nlm.nih.gov/genomes/all/GCA/003/177/105/GCA_003177105.1_ASM317710v1
Trypanosoma cruzi	G	12708	ftp://ftp.ncbi.nlm.nih.gov/genomes/all/GCA/003/719/455/GCA_003719455.1_ASM371945v1
Trypanosoma cruzi	Berenice	13307	ftp://ftp.ncbi.nlm.nih.gov/genomes/all/GCA/013/358/655/GCA_013358655.1_ASM1335865v1
Trypanosoma cruzi	Brazil clone A4	14287	ftp://ftp.ncbi.nlm.nih.gov/genomes/all/GCA/015/033/625/GCA_015033625.1_ASM1503362v1
Trypanosoma cruzi	Y clone C6	14336	ftp://ftp.ncbi.nlm.nih.gov/genomes/all/GCA/015/033/655/GCA_015033655.1_ASM1503365v1
Trypanosoma cruzi	Y	38218	https://www.ncbi.nlm.nih.gov/nuccore/NMZO00000000.1/

## Sheet: Species
Supplementary Table 10 : Different species of Trypanosoma downloaded from NCBI for evolutionary and conservancy analysis
Protein Name	Organism	Accession Number
Trans-sialidase	Trypanosoma cruzi	XP_818708.1
	Trypanosoma brucei	AAX69677.1
	Trypanosoma rangeli	XP_029233490.1
	Trypanosoma conorhini	XP_029224391.1
	Trypanosoma grayi	XP_009308325.1
	Trypanosoma vivax	CCC50076.1
	Trypanosoma theireli	ORC92772.1
	Trypanosoma evansi	AHB33196.1
	Trypanosoma equiperdum	SCU65421.1
	Trypanosoma dionisii	AHI17189.1
	Trypanosoma congolense	CCC89562.1
	Trypanosoma carassii	AAN38833.1
MASP	Trypanosoma cruzi	XP_809166.1
	Trypanosoma rangeli	XP_029236135.1
	Trypanosoma conorhini	XP_029223258.1
	Trypanosoma grayi	XP_009315005.1
	Trypanosoma theireli	ORC84894.1
DNAJ	Trypanosoma cruzi	XP_806816.1
	Trypanosoma brucei	AAC32771.1
	Trypanosoma rangeli	ESL11773.1
	Trypanosoma conorhini	XP_029231603.1
	Trypanosoma grayi	XP_009312966.1
	Trypanosoma vivax	CCC54290.1
	Trypanosoma theireli	ORC91622.1
	Trypanosoma equiperdum	SCU70643.1
	Trypanosoma congolense	CCC89549.1
DGF-1	Trypanosoma cruzi	XP_813527.1
	Trypanosoma rangeli	XP_029241114.1
	Trypanosoma conorhini	XP_029224593.1
	Trypanosoma grayi	XP_009311096.1
	Trypanosoma theireli	ORC89928.1
Subtilisin-like serine peptidase	Trypanosoma cruzi	XP_809835.1
	Trypanosoma brucei	AAX79328.1
	Trypanosoma rangeli	XP_029238150.1
	Trypanosoma conorhini	XP_029229882.1
	Trypanosoma grayi	XP_009310587.1
	Trypanosoma vivax	CCC47174.1
	Trypanosoma theireli	ORC90230.1
Surface Protein	Trypanosoma cruzi	XP_815016.1
	Trypanosoma rangeli	XP_029235014.1
	Trypanosoma congolense	AAA16922.1
Hypothetical protein	Trypanosoma cruzi	XP_821916.1
	Trypanosoma brucei	EAN77037.1
	Trypanosoma rangeli	RNF10633.1
	Trypanosoma conorhini	RNF14953.1
	Trypanosoma grayi	XP_009308240.1
	Trypanosoma vivax	CCC51815.1
	Trypanosoma theireli	ORC88596.1
	Trypanosoma equiperdum	SCU68979.1
	Trypanosoma congolense	CCC89760.1
Mucin_TcMUCII	Trypanosoma cruzi	XP_816522.1
	Trypanosoma rangeli	ESL05550.1
