# Supplementary material for: Identification of vaccine targets in pathogens and design of a vaccine using computational approaches
Source: Sci Rep. 2021 Sep 2;11:17626. doi: 10.1038/s41598-021-96863-x (PMC8413327; doi:10.1038/s41598-021-96863-x)
Supplement: Supplementary file 9 — Supplementary Information 9. [file 41598_2021_96863_MOESM9_ESM.xlsx]

## Sheet: Species and strains
Supplementary Table 11a: Molecular weight distribution across species
SPECIES	CUT-OFF VALUE	TOTAL VALUES SATISFYING CUT-OFF SCORES(A)	TOTAL(B)	PERCENTAGE[(A/B)*100]
T. brucei	<110KDA	1053	8587	12.2627
T. equiperdum		6634	7127	93.0826		ORGANISM	MW
T. brucei gambeinse		660	9668	6.82664		T. brucei brucei	12.2627
T. congolense		5654	5906	95.7332		T. brucei equiperdum	93.0826
Supplementary Table 11a: Molecular weight distribution across strains						T. brucei gambeinse	6.82664
STRAIN	CUT-OFF VALUE	TOTAL VALUES SATISFYING CUT-OFF SCORES(A)	TOTAL(B)	PERCENTAGE[(A/B)*100]		T. congolense	95.7332
Berenice	<110KDA	12153	13307	91.3279		Berenice	91.3279
BrazilcloneA4		13380	14287	93.6516		BrazilcloneA4	93.6516
CL		30983	32278	95.988		CL	95.988
CL_brener		17934	19607	91.4673		CL_brener	91.4673
cruziDm28c		12698	13643	93.0734		cruziDm28c	93.0734
Dm28c		14237	15319	92.9369		Dm28c	92.9369
Dm28c_Dm28c		10583	11348	93.2587		Dm28c_Dm28c	93.2587
G		11845	12708	93.209		G	93.209
Markineli_B7		9301	10103	92.0618		Markineli_B7	92.0618
Synvio_X10_1		10033	10842	92.5383		Synvio_X10_1	92.5383
TCC		22234	24191	91.9102		TCC	91.9102
YcloneC6		13261	14336	92.5014		YcloneC6	92.5014
Y		37397	38218	97.8518		Y	97.8518

## Sheet: Pathogen
Supplementary Table 11a: Molecular weight distribution across species in pathogens
ORGANISM	SPECIES	CUT-OFF VALUE	TOTAL VALUES SATISFYING CUT-OFF SCORES(A)	TOTAL(B)	PERCENTAGE[(A/B)*100]
BACTERIA	B. pertussis	<110KDA	3221	3258	98.8643
	C. botulinum	<110KDA	3556	3590	99.0529
	C. diphtheria	<110KDA	2220	2265	98.0132
	M. pneumoniae	<110KDA	293	686	42.7114
	N. gonorrhoe	<110KDA	2081	2106	98.8129
	S. typhi	<110KDA	4664	4718	98.8554
	T. pallidum	<110KDA	21	1027	2.04479
VIRUS	Human papilloma virus	<110KDA	8	8	100
	Influenza virus	<110KDA	13	13	100
	Morbilli virus	<110KDA	7	8	87.5
	Mumps virus	<110KDA	7	8	87.5
	Nipah virus	<110KDA	7	8	87.5
PROTOZOA	E. histolytica	<110KDA	5883	6315	93.1591
	l. donovani	<110KDA	6239	7554	82.592
	P. falciparum	<110KDA	4031	5388	74.8144
	P. vivax	<110KDA	730	5491	13.2945
	T. gondii	<110KDA	6409	8404	76.2613
FUNGUS	A. fumigates	<110KDA	8940	9647	92.6713
	B. dermatitidis	<110KDA	9133	9885	92.3925
	C. albicans	<110KDA	5527	6035	91.5824
	H. capsulatum	<110KDA	8547	9214	92.761
