# Supplementary material for: Identification of vaccine targets in pathogens and design of a vaccine using computational approaches
Source: Sci Rep. 2021 Sep 2;11:17626. doi: 10.1038/s41598-021-96863-x (PMC8413327; doi:10.1038/s41598-021-96863-x)
Supplement: Supplementary file 10 — Supplementary Information 10. [file 41598_2021_96863_MOESM10_ESM.xlsx]

## Sheet: Pathogens
Supplementary Table 11b: Homology distribution in pathogens
ORGANISM	SPECIES	CUT-OFF VALUE	TOTAL VALUES SATISFYING CUT-OFF SCORES(A)	TOTAL(B)	PERCENTAGE[(A/B)*100]
BACTERIA	B. pertussis	e-value:10e-5,Identity>30%,query coverage>= 70%	2682	3258	82.3204
	C. botulinum		3165	3590	88.1616
	C. diphtheria		1956	2265	86.3576
	M. pneumoniae		592	686	86.2974
	N. gonorrhoe		1797	2106	85.3276
	S. typhi		4206	4718	89.1479
	T. pallidum		885	1027	86.1733
VIRUS	Human papilloma virus		8	8	100
	Influenza virus		13	13	100
	Morbilli virus		8	8	100
	Mumps virus		8	8	100
	Nipah virus		8	8	100
PROTOZOA	E. histolytica		5050	6315	79.9683
	l. donovani		6348	7554	84.0349
	P. falciparum		4623	5388	85.8018
	P. vivax		4723	5491	86.0135
	T. gondii		7478	8404	88.9814
FUNGUS	A. fumigates		7661	9647	79.4133
	B. dermatitidis		8049	9885	81.4264
	C. albicans		4501	6035	74.5816
	H. capsulatum		7597	9214	82.4506

## Sheet: Species and strains
Supplementary Table 11b: Homology distribution across species
SPECIES	CUT-OFF VALUE	TOTAL VALUES SATISFYING CUT-OFF SCORES(A)	TOTAL(B)	PERCENTAGE[(A/B)*100]
T. brucei	e-value:10e-5,Identity>30%,query coverage>= 70%	7204	8587	83.8943
T. equiperdum		5911	7127	82.9381
T. gambeinse		8317	9668	86.0261				T. brucei	83.8943
T. congolense		5510	5906	93.295				T. equiperdum	82.9381
Supplementary Table 11b: Homology distribution across strains								T. gambeinse	86.0261
STRAIN	CUT-OFF VALUE	TOTAL VALUES SATISFYING CUT-OFF SCORES(A)	TOTAL(B)	PERCENTAGE[(A/B)*100]				T. congolense	93.295
Berenice	e-value:10e-5,Identity>30%,query coverage>= 70%	11814	13307	88.7803
BrazilcloneA4		12109	14287	84.7554				Berenice	88.7803
CL		28786	32278	89.1815				BrazilcloneA4	84.7554
CL_brener		16670	19607	85.0207				CL	89.1815
cruziDm28c		11154	13643	81.7562				CL_brener	85.0207
Dm28c		12746	15319	83.2039				cruziDm28c	81.7562
Dm28c_Dm28c		10205	11348	89.9277				Dm28c	83.2039
G		11187	12708	88.0312				Dm28c_Dm28c	89.9277
Markineli_B7		8900	10103	88.0926				G	88.0312
Synvio_X10_1		9639	10842	88.9043				Markineli_B7	88.0926
TCC		20155	24191	83.3161				Synvio_X10_1	88.9043
YcloneC6		12450	14336	86.8443				TCC	83.3161
Y		36668	38218	95.9443				YcloneC6	86.8443
								Y	95.9443
