# Supplementary material for: Identification of vaccine targets in pathogens and design of a vaccine using computational approaches
Source: Sci Rep. 2021 Sep 2;11:17626. doi: 10.1038/s41598-021-96863-x (PMC8413327; doi:10.1038/s41598-021-96863-x)
Supplement: Supplementary file 11 — Supplementary Information 11. [file 41598_2021_96863_MOESM11_ESM.xlsx]

## Sheet: Pathogens
Supplementary Table 11c: Secretory/Non-secretory distribution in pathogens
ORGANISM	SPECIES	CUT-OFF VALUE	TOTAL VALUES SATISFYING CUT-OFF SCORES(A)	TOTAL(B)	PERCENTAGE[(A/B)*100]
BACTERIA	B. pertussis	>=0.5	419	3258	12.8607
	C. botulinum		160	3590	4.45682
	C. diphtheria		135	2265	5.96026
	M. pneumoniae		53	686	7.72595
	N. gonorrhoe		206	2106	9.78158
	S. typhi		554	4718	11.7423
	T. pallidum		111	1027	10.8082
VIRUS	Human papilloma virus		0	8	0
	Influenza virus		1	13	7.69231
	Morbilli virus		1	8	12.5
	Mumps virus		0	8	0
	Nipah virus		0	8	0
PROTOZOA	E. histolytica		512	6315	8.10768
	l. donovani		246	7554	3.25655
	P. falciparum		575	5388	10.6719
	P. vivax		668	5491	12.1654
	T. gondii		712	8404	8.47216
FUNGUS	A. fumigates		801	9647	8.3031
	B. dermatitidis		485	9885	4.90642
	C. albicans		379	6035	6.28003
	H. capsulatum		443	9214	4.8079

## Sheet: Species and strains
Supplementary Table 11c: Secretory/Non-secretory distribution across species
SPECIES	CUT-OFF VALUE	TOTAL VALUES SATISFYING CUT-OFF SCORES(A)	TOTAL(B)	PERCENTAGE[(A/B)*100]					T. brucei	7.6511
T. brucei	>=0.5	657	8587	7.6511					T. equiperdum	6.45433
T. equiperdum		460	7127	6.45433					T. gambeinse	6.12329
T. gambeinse		592	9668	6.12329					T. congolense	15.662
T. congolense		925	5906	15.662
Supplementary Table 11c: Secretory/Non-secretory distribution across strains									Berenice	11.7457
STRAIN	CUT-OFF VALUE	TOTAL VALUES SATISFYING CUT-OFF SCORES(A)	TOTAL(B)	PERCENTAGE[(A/B)*100]					BrazilcloneA4	10.4221
Berenice	>=0.5	1563	13307	11.7457					CL	7.72972
BrazilcloneA4		1489	14287	10.4221					CL_brener	13.2147
CL		2495	32278	7.72972					cruziDm28c	16.6312
CL_brener		2591	19607	13.2147					Dm28c	12.7293
cruziDm28c		2269	13643	16.6312					Dm28c_Dm28c	7.9221
Dm28c		1950	15319	12.7293					G	6.42115
Dm28c_Dm28c		899	11348	7.9221					Markineli_B7	7.38395
G		816	12708	6.42115					Synvio_X10_1	6.29958
Markineli_B7		746	10103	7.38395					TCC	11.9838
Synvio_X10_1		683	10842	6.29958					YcloneC6	14.195
TCC		2899	24191	11.9838					Y	9.87231
YcloneC6		2035	14336	14.195
Y		3773	38218	9.87231
