# Supplementary material for: Identification of vaccine targets in pathogens and design of a vaccine using computational approaches
Source: Sci Rep. 2021 Sep 2;11:17626. doi: 10.1038/s41598-021-96863-x (PMC8413327; doi:10.1038/s41598-021-96863-x)
Supplement: Supplementary file 12 — Supplementary Information 12. [file 41598_2021_96863_MOESM12_ESM.xlsx]

## Sheet: Identity
Supplementary Table 13: Percentage of Identity in 8 prioritized proteins across different strains of T. cruzi
DGF-1
	CL Brener	B7	Berenice	BrazilcloneA4	CL	CLBrener	Dm28c	Dm28cDm28c	G	Sylvio_X10_1	TCC	TcruzicruziDm28c	YCloneC6
CL Brener_XP_813527.1	100	83	96	88	84	100	88	85	82	54	100	87	97
B7_EKF32763.1	83	100	83	83	83	83	83	83	81	53	83	83	83
Berenice_KAF5224642.1	96	83	100	88	84	96	88	85	82	55	96	87	97
BrazilcloneA4_KAF8284172.1	88	83	88	100	84	88	94	85	82	54	88	88	87
CL_RNC46018.1	84	82	84	84	100	83	84	84	81	55	83	83	83
CLBrener_EAN91676.1	100	83	96	88	84	100	88	85	82	54	100	87	97
Dm28c_PWU87699.1	88	8	88	94	84	88	100	85	82	54	88	88	87
Dm28cDm28c_ESS62291.1	85	83	85	85	84	85	85	100	81	55	85	85	84
G_RNF10320.1	82	81	82	82	81	82	82	81	100	52	82	82	82
Sylvio_X10_1	54	53	54	54	55	54	54	55	52	100	54	55	54
TCC_PWV17032.1	100	83	96	88	84	100	88	85	82	54	100	87	97
TcruzicruziDm28c_PBJ76274.1	87	83	88	87	84	87	88	85	82	55	87	100	87
YCloneC6_KAF8292033.1	97	83	97	87	83	97	87	84	82	54	97	87	100
AVERAGE IDENTITY	87	75.4167	86.75	85	82.5	86.9167	85.0833	83.0833	80.75	57.9167	86.9167	84.3333	86.5
DNAJ
	CL Brener	B7	Berenice	BrazilcloneA4	CL	CLBrener	Dm28c	Dm28cDm28c	G	Sylvio_X10_1	TCC	TcruzicruziDm28c	YCloneC6
CL Brener_XP_806816.1	100	99	100	99	100	100	99	99	99	99	99	99	100
B7_EKF32707.1	99	100	99	99	99	99	99	99	99	99	99	99	99
Berenice_KAF5226347.1	100	99	100	99	100	100	99	99	99	99	99	99	100
BrazilcloneA4_KAF8288015.1	99	99	99	100	99	99	99	99	99	99	99	99	99
CL_RNC60778.1	100	99	100	99	100	100	99	99	99	99	99	99	100
CLBrener_EAN84965.1	100	99	100	99	100	100	99	99	99	99	99	99	100
Dm28c_PWU97689.1	99	99	99	99	99	99	100	100	100	99	99	100	99
Dm28cDm28c_ESS61357.1	99	99	99	99	99	99	100	100	100	99	99	100	99
G_RNF10986.1	99	99	99	99	99	99	100	100	100	99	99	100	99
Sylvio_X10_1_EKG04297.1	99	99	99	99	99	99	99	99	99	100	99	99	99
TCC_PWV17109.1	99	99	99	99	99	99	99	99	99	99	100	99	99
TcruzicruziDm28c_PBJ78995.1	99	99	99	99	99	99	100	100	100	99	99	100	99
YCloneC6_KAF8291603.1	100	99	100	99	100	100	99	99	99	99	99	99	100
AVERAGE IDENTITY	99.3333	99.0833	99.3333	99.0833	99.3333	99.3333	99.3333	99.3333	99.3333	99.0833	99.0833	99.3333	99.3333
MASP
	CL Brener	B7	Berenice	BrazilcloneA4	CL	CLBrener	Dm28c	Dm28cDm28c	G	Sylvio_X10_1	TCC	TcruzicruziDm28c	YCloneC6
CL Brener_XP_809166.1	100	78	88	85	100	100	80	80	78	81	100	80	96
B7_EKF29290.1	78	100	77	60	78	78	64	64	74	73	78	64	72
Berenice_KAF5215418.1	99	77	100	84	99	99	71	71	76	60	99	71	95
BrazilcloneA4_KAF8284779.1	68	66	63	100	87	68	79	79	76	83	68	79	86
CL_RNC34371.1	100	78	88	85	100	100	80	80	78	67	100	80	96
CLBrener_EAN87315.1	100	78	88	85	100	100	80	80	78	81	100	80	96
Dm28c_PWU93821.1	85	64	84	75	85	85	100	100	74	92	85	100	84
Dm28cDm28c_ESS61929.1	85	64	84	75	85	85	100	100	74	92	85	100	84
G_RNF07756.1	78	65	76	76	78	78	74	74	100	66	78	74	76
Sylvio_X10_1_EKG06801.1	64	73	81	83	62	64	52	52	51	100	64	52	58
TCC_PWV15918.1	100	78	88	85	100	100	80	80	78	81	100	80	96
TcruzicruziDm28c_PBJ77033.1	85	64	84	75	85	85	100	100	74	92	85	100	84
YCloneC6_KAF8303194.1	96	72	95	84	96	96	80	80	76	92	96	80	100
AVERAGE IDENTITY	86.5	73.25	84	80.5833	87.9167	86.5	80	80	75.75	81.5833	86.5	80	85.5833
Mucin_TcMUCII
	CL Brener	B7	Berenice	BrazilcloneA4	CL	CLBrener	Dm28c	Dm28cDm28c	G	Sylvio_X10_1	TCC	TcruzicruziDm28c	YCloneC6
CL Brener_XP_816522.1	100	35	53	45	100	100	50	46	48	51	100	50	64
B7_EKF29404.1	35	100	94	91	86	35	87	83	72	37	35	87	91
Berenice_KAF5222424.1	50	35	100	44	50	50	64	42	85	61	50	64	51
BrazilcloneA4_KAF8282069.1	78	No Hits	40	100	78	78	41	97	70	35	78	41	70
CL_RNC39624.1	100	34	53	45	100	100	47	45	48	51	100	47	62
CLBrener_EAN94671.1	100	35	53	45	100	100	50	46	48	51	100	50	64
Dm28c_PWU88715.1	47	37	63	40	44	47	100	42	85	94	47	100	47
Dm28cDm28c_ESS60374.1	74	No Hits	39	97	74	74	41	100	69	34	74	41	69
G_RNF13080.1	43	86	94	34	43	43	No Hits	37	100	48	43	No Hits	89
Sylvio_X10_1_EKG05409.1	46	37	59	43	43	46	94	34	No Hits	100	46	94	46
TCC_PWU88922.1	100	35	53	45	100	100	50	46	48	51	100	50	64
TcruzicruziDm28c_PBJ79965.1	47	37	63	40	44	47	100	42	85	94	47	100	47
YCloneC6_KAF8296731.1	67	91	55	71	65	67	50	70	80	43	67	50	100
AVERAGE IDENTITY	65.5833	52.7	63.8333	57.9167	68.9167	65.5833	65.8182	57	71.8182	58.25	65.5833	65.8182	66.6667
Surface Protein
	CL Brener	B7	Berenice	BrazilcloneA4	CL	CLBrener	Dm28c	Dm28cDm28c	G	Sylvio_X10_1	TCC	TcruzicruziDm28c	YCloneC6
CL Brener_XP_815016.1	100	51	84	71	100	100	40	69	72	72	38	72	84
B7_EKF26330.1	49	100	49	53	44	49	26	49	52	52	37	51	50
Berenice_KAF5214230.1	84	49	100	71	82	84	38	67	73	73	38	73	90
BrazilcloneA4_KAF8306681.1	70	50	70	100	67	70	35	80	79	78	39	79	69
CL_RNC54622.1	100	44	82	67	100	100	40	65	70	69	38	70	83
CLBrener_EAN93165.1	100	51	84	71	100	100	40	69	72	72	38	72	84
Dm28c_PWU87526.1	40	23	38	35	40	48	100	38	29	30	71	23	37
Dm28cDm28c_ESS61722.1	69	51	67	80	65	69	38	100	75	75	36	75	68
G_RNF03597.1	72	51	73	79	69	72	29	75	100	97	32	98	74
Sylvio_X10_1_EKG01011.1	71	51	72	78	69	71	32	75	97	100	27	97	74
TCC_PWV08829.1	38	38	38	39	38	38	71	36	32	27	100	33	30
TcruzicruziDm28c_PBJ69269.1	72	50	73	79	69	72	23	75	98	97	33	100	74
YCloneC6_KAF8303798.1	84	51	90	69	83	84	37	67	74	74	30	74	100
AVERAGE IDENTITY	70.75	50.75	69.6667	68.4167	68.8333	71.4167	42.4167	66.3333	70.9167	70.3333	43.25	70.4167	69.4167
Trans-sialidase
	CL Brener	B7	Berenice	BrazilcloneA4	CL	CLBrener	Dm28c	Dm28cDm28c	G	Sylvio_X10_1	TCC	TcruzicruziDm28c	YCloneC6
CL Brener_XP_818708.1	100	56	97	73	86	100	75	73	65	67	100	73	99
B7_EKF29618.1	56	100	56	58	55	56	56	58	55	55	56	58	56
Berenice_KAF5217489.1	97	56	100	73	87	97	75	74	65	68	97	74	98
BrazilcloneA4_KAF8278798.1	72	58	73	100	74	72	77	93	66	64	72	93	72
CL_RNC43937.1	86	55	88	74	100	86	72	75	62	64	86	75	86
CLBrener_EAN96857.1	100	56	97	73	86	100	75	73	65	67	100	73	99
Dm28c_PWU88841.1	75	56	74	77	72	75	100	78	70	67	75	78	74
Dm28cDm28c_ESS61240.1	73	58	73	93	75	73	78	100	68	67	73	100	73
G_RNF03223.1	64	56	66	67	62	64	70	68	100	72	64	68	65
Sylvio_X10_1_EKG06671.1	67	57	67	65	65	67	68	67	72	100	67	67	66
TCC_PWV09600.1	100	56	97	73	86	100	75	73	65	67	100	73	99
TcruzicruziDm28c_PBJ68078.1	73	58	73	93	75	73	78	100	68	67	73	100	73
YCloneC6_KAF8300731.1	99	55	98	73	86	99	74	74	65	67	99	74	100
AVERAGE IDENTITY	80.1667	60.0833	80.1667	76.5833	76.9167	80.1667	74.8333	77.75	68.4167	68.75	80.1667	77.75	80.0833
Hypothetical protein
	CL Brener	B7	Berenice	BrazilcloneA4	CL	CLBrener	Dm28c	Dm28cDm28c	G	Sylvio_X10_1	TCC	TcruzicruziDm28c	YCloneC6
CL Brener_XP_821916.1	100	62	75	33	73	100	59	55	82	63	32	34	34
B7_EKF29276.1	62	100	59	26	66	62	38	77	60	44	No Hits	50	50
Berenice_KAF5216523.1	74	59	100	50	69	74	63	59	71	63	34	30	29
BrazilcloneA4_KAF8290607.1	33	No Hits	50	100	76	33	No Hits	35	83	29	42	60	39
CL_RNC55304.1	73	46	69	76	100	73	65	57	73	No Hits	33	100	100
CLBrener_EAO00065.1	100	62	75	33	73	100	59	55	82	63	32	34	34
Dm28c_PWU88955.1	73	36	73	No Hits	65	73	100	No Hits	No Hits	36	47	No Hits	No Hits
Dm28cDm28c_ESS63639.1	54	77	55	35	63	54	No Hits	100	54	No Hits	No Hits	21	21
G_RNF04326.1	81	60	71	83	73	81	100	59	100	No Hits	32	50	50
Sylvio_X10_1_EKG01012.1	63	No Hits	No Hits	29	No Hits	No Hits	42	No Hits	32	100	No Hits	35	35
TCC_PWU89637.1	32	No Hits	32	42	33	32	47	No Hits	32	No Hits	100	No Hits	No Hits
TcruzicruziDm28c_PBJ74766.1	34	50	56	No Hits	No Hits	34	No Hits	No Hits	No Hits	No Hits	No Hits	100	99
YCloneC6_KAF8296690.1	34	50	56	No Hits	No Hits	No Hits	No Hits	No Hits	No Hits	35	No Hits	99	100
AVERAGE IDENTITY	59.4167	60	63.2727	52.6667	68.6667	61.6	64.25	63.1429	65.2222	52.8571	45.7143	57.9	55.7
Subtilisin-like_serine_peptidase
	CL Brener	B7	Berenice	BrazilcloneA4	CL	CLBrener	Dm28c	Dm28cDm28c	G	Sylvio_X10_1	TCC	TcruzicruziDm28c	YCloneC6
CL Brener_XP_809835.1	100	91	97	97	99	100	97	98	97	97	99	97	97
B7_EKF33014.1	90	100	90	90	90	90	90	91	89	90	90	90	90
Berenice_KAF5225178.1	97	91	97	100	97	97	96	98	96	96	97	97	99
BrazilcloneA4_KAF8276324.1	97	90	97	100	97	97	99	99	99	99	97	99	97
CL_RNC43414.1	99	91	97	97	100	99	97	98	97	97	100	97	97
CLBrener_EAN87984.1	100	91	97	97	99	100	97	98	97	97	99	97	97
Dm28c_PWU99152.1	97	90	97	99	97	97	100	99	99	99	97	99	97
Dm28cDm28c_ESS64217.1	98	91	98	99	98	98	99	100	99	99	98	99	98
G_RNF16490.1	97	90	97	99	No Hits	97	99	99	100	99	97	99	97
Sylvio_X10_1_EKG04613.1	97	90	96	99	97	97	99	99	99	100	97	99	96
TCC_PWU97151.1	99	91	97	97	100	99	97	98	97	97	100	97	97
TcruzicruziDm28c_PBJ72596.1	97	90	97	99	97	97	99	99	99	99	97	100	97
YCloneC6_KAF8293413.1	97	91	99	97	97	97	97	98	97	96	97	97	100
AVERAGE IDENTITY	97.0833	91.3333	96.5833	97.75	97.1818	97.0833	97.4167	98	97.3333	97.3333	97.1667	97.5	96.8333

## Sheet: Similarity
Supplementary Table 13: Percentage of Similarity in 8 prioritized proteins across different strains of T. cruzi
DGF-1
	CL Brener	B7	Berenice	BrazilcloneA4	CL	CLBrener	Dm28c	Dm28cDm28c	G	Sylvio_X10_1	TCC	TcruzicruziDm28c	YCloneC6
CL Brener_XP_813527.1	100	88	97	92	89	100	91	89	86	67	100	91	98
B7_EKF32763.1	88	100	88	88	88	88	88	88	86	66	88	88	88
Berenice_KAF5224642.1	97	88	100	91	89	97	91	90	86	67	97	91	98
BrazilcloneA4_KAF8284172.1	92	88	91	100	89	92	96	90	86	67	92	92	91
CL_RNC46018.1	89	88	89	89	100	89	88	89	86	67	89	88	88
CLBrener_EAN91676.1	100	88	97	92	89	100	91	89	86	67	100	91	98
Dm28c_PWU87699.1	91	88	91	95	89	91	100	90	86	65	91	92	91
Dm28cDm28c_ESS62291.1	89	88	89	90	89	89	90	100	86	67	89	90	89
G_RNF10320.1	86	85	86	86	86	86	86	86	100	64	86	86	86
Sylvio_X10_1	67	66	67	67	67	67	66	67	64	100	67	67	67
TCC_PWV17032.1	100	88	97	92	89	100	91	89	86	67	100	91	98
TcruzicruziDm28c_PBJ76274.1	91	88	91	91	89	91	91	90	86	67	91	100	91
YCloneC6_KAF8292033.1	98	88	98	91	89	98	91	89	86	67	98	91	100
AVERAGE SIMILARITY	90.6667	86.9167	90.3333	89.3333	87.75	90.6667	89.0833	88.0833	85.3333	69.25	90.6667	88.9167	90.4167
DNAJ
	CL Brener	B7	Berenice	BrazilcloneA4	CL	CLBrener	Dm28c	Dm28cDm28c	G	Sylvio_X10_1	TCC	TcruzicruziDm28c	YCloneC6
CL Brener_XP_806816.1	100	100	100	99	100	100	100	100	100	100	99	100	100
B7_EKF32707.1	100	100	100	99	100	100	100	100	100	100	99	100	100
Berenice_KAF5226347.1	100	100	100	99	100	100	100	100	100	100	99	100	100
BrazilcloneA4_KAF8288015.1	99	99	99	100	99	99	99	99	99	99	99	99	99
CL_RNC60778.1	100	100	100	99	100	100	100	100	100	100	99	100	100
CLBrener_EAN84965.1	100	100	100	99	100	100	100	100	100	100	99	100	100
Dm28c_PWU97689.1	100	100	100	99	100	100	100	100	100	100	99	100	100
Dm28cDm28c_ESS61357.1	100	100	100	99	100	100	100	100	100	100	99	100	100
G_RNF10986.1	100	100	100	99	100	100	100	100	100	100	99	100	100
Sylvio_X10_1_EKG04297.1	100	100	100	99	100	100	100	100	100	100	99	100	100
TCC_PWV17109.1	99	99	99	99	99	99	99	99	99	99	100	99	99
TcruzicruziDm28c_PBJ78995.1	100	100	100	99	100	100	100	100	100	100	99	100	100
YCloneC6_KAF8291603.1	100	100	100	99	100	100	100	100	100	100	99	100	100
AVERAGE SIMILARITY	99.8333	99.8333	99.8333	99.0833	99.8333	99.8333	99.8333	99.8333	99.8333	99.8333	99.0833	99.8333	99.8333
MASP
	CL Brener	B7	Berenice	BrazilcloneA4	CL	CLBrener	Dm28c	Dm28cDm28c	G	Sylvio_X10_1	TCC	TcruzicruziDm28c	YCloneC6
CL Brener_XP_809166.1	100	86	89	89	100	100	83	83	85	84	100	83	96
B7_EKF29290.1	86	100	85	74	86	86	73	73	81	84	86	73	82
Berenice_KAF5215418.1	99	85	100	88	99	99	76	76	83	69	99	76	95
BrazilcloneA4_KAF8284779.1	74	74	68	100	90	74	80	80	82	88	74	80	89
CL_RNC34371.1	100	86	88	89	100	100	83	83	85	69	100	83	96
CLBrener_EAN87315.1	100	86	89	89	100	100	83	83	85	84	100	83	96
Dm28c_PWU93821.1	88	73	87	75	88	88	100	100	81	93	88	100	87
Dm28cDm28c_ESS61929.1	88	73	87	75	88	88	100	100	81	93	88	100	87
G_RNF07756.1	85	75	83	82	85	85	81	81	100	74	85	81	83
Sylvio_X10_1_EKG06801.1	67	84	85	87	68	67	55	55	61	100	67	55	63
TCC_PWV15918.1	100	86	89	89	100	100	83	83	85	84	100	83	96
TcruzicruziDm28c_PBJ77033.1	88	73	87	75	88	88	100	100	81	93	88	100	87
YCloneC6_KAF8303194.1	96	82	95	88	96	96	84	84	83	96	96	84	100
AVERAGE SIMILARITY	89.25	81.4167	86.9167	84.25	90.6667	89.25	83.1667	83.1667	82.3333	85.5833	89.25	83.1667	88.4167
mucin_TcMUCII
	CL Brener	B7	Berenice	BrazilcloneA4	CL	CLBrener	Dm28c	Dm28cDm28c	G	Sylvio_X10_1	TCC	TcruzicruziDm28c	YCloneC6
CL Brener_XP_816522.1	100	44	57	51	100	100	57	51	53	57	100	57	68
B7_EKF29404.1	42	100	94	94	86	42	90	89	75	45	42	90	91
Berenice_KAF5222424.1	53	45	100	51	53	53	69	49	89	66	53	69	57
BrazilcloneA4_KAF8282069.1	84	No Hits	48	100	84	84	49	98	76	42	84	49	81
CL_RNC39624.1	100	43	57	51	100	100	55	51	53	56	100	55	66
CLBrener_EAN94671.1	100	44	57	51	100	100	57	51	53	57	100	57	68
Dm28c_PWU88715.1	53	46	68	48	50	53	100	49	89	95	53	100	55
Dm28cDm28c_ESS60374.1	81	No Hits	46	98	81	81	48	100	72	41	81	48	81
G_RNF13080.1	50	89	97	42	50	50	No Hits	45	100	55	50	No Hits	92
Sylvio_X10_1_EKG05409.1	51	45	65	49	48	51	95	41	No Hits	100	51	95	52
TCC_PWU88922.1	100	44	57	51	100	100	57	51	53	57	100	57	68
TcruzicruziDm28c_PBJ79965.1	53	46	68	48	50	53	100	49	89	95	53	100	55
YCloneC6_KAF8296731.1	70	91	61	83	69	70	58	83	84	49	70	58	100
AVERAGE SIMILARITY	69.75	59.3	68.1667	63.8333	72.5833	69.75	70.7273	63	75.7273	63.1667	69.75	70.7273	72.1667
Surface Protein
	CL Brener	B7	Berenice	BrazilcloneA4	CL	CLBrener	Dm28c	Dm28cDm28c	G	Sylvio_X10_1	TCC	TcruzicruziDm28c	YCloneC6
CL Brener_XP_815016.1	100	58	87	77	100	100	52	75	77	76	46	77	85
B7_EKF26330.1	56	100	57	59	52	56	41	56	59	59	54	58	57
Berenice_KAF5214230.1	87	58	100	78	85	87	46	75	79	79	48	79	76
BrazilcloneA4_KAF8306681.1	77	58	78	100	74	77	43	85	84	84	46	84	76
CL_RNC54622.1	100	51	85	74	100	100	52	72	75	74	46	75	84
CLBrener_EAN93165.1	100	58	87	77	100	100	52	75	77	76	46	77	85
Dm28c_PWU87526.1	52	39	46	43	52	52	100	48	44	45	78	37	47
Dm28cDm28c_ESS61722.1	75	57	75	85	72	75	48	100	80	80	45	81	73
G_RNF03597.1	77	58	79	84	75	77	44	80	100	97	42	99	78
Sylvio_X10_1_EKG01011.1	76	58	79	84	74	76	48	80	97	100	37	97	78
TCC_PWV08829.1	46	55	48	46	46	46	78	45	42	37	100	43	42
TcruzicruziDm28c_PBJ69269.1	77	58	79	84	75	77	37	81	98	97	43	100	78
YCloneC6_KAF8303798.1	85	58	92	76	85	85	47	73	78	78	42	78	100
AVERAGE SIMILARITY	75.6667	59	75.4167	74.1667	74.1667	75.6667	53	72.5	76.0833	75.5	52.25	75.6667	72.8333
Trans-sialidase
	CL Brener	B7	Berenice	BrazilcloneA4	CL	CLBrener	Dm28c	Dm28cDm28c	G	Sylvio_X10_1	TCC	TcruzicruziDm28c	YCloneC6
CL Brener_XP_818708.1	100	67	98	79	90	100	81	80	71	73	100	80	99
B7_EKF29618.1	67	100	67	69	67	67	67	69	66	66	67	69	67
Berenice_KAF5217489.1	98	66	100	80	91	98	81	80	72	75	98	80	98
BrazilcloneA4_KAF8278798.1	79	68	79	100	80	79	83	95	72	72	79	95	79
CL_RNC43937.1	90	67	91	80	100	90	79	81	70	72	90	81	90
CLBrener_EAN96857.1	100	67	98	79	90	100	81	80	71	73	100	80	99
Dm28c_PWU88841.1	80	67	80	83	79	80	100	84	76	74	80	84	80
Dm28cDm28c_ESS61240.1	79	69	80	95	81	79	84	100	73	74	79	100	79
G_RNF03223.1	71	66	72	73	70	71	76	74	100	78	71	74	72
Sylvio_X10_1_EKG06671.1	74	67	74	72	73	74	75	74	78	100	74	74	73
TCC_PWV09600.1	100	67	98	79	90	100	81	80	71	73	100	80	99
TcruzicruziDm28c_PBJ68078.1	79	69	80	95	81	79	84	100	73	74	79	100	79
YCloneC6_KAF8300731.1	99	66	98	79	90	99	80	80	72	74	99	80	100
AVERAGE SIMILARITY	84.6667	69.9167	84.75	82	82.6667	84.6667	80.9167	83.0833	74.5	75.4167	84.6667	83.0833	84.5833
Hypothetical protein
	CL Brener	B7	Berenice	BrazilcloneA4	CL	CLBrener	Dm28c	Dm28cDm28c	G	Sylvio_X10_1	TCC	TcruzicruziDm28c	YCloneC6
CL Brener_XP_821916.1	100	68	80	41	73	100	62	64	84	75	45	42	42
B7_EKF29276.1	68	100	69	36	72	68	46	80	68	56	No Hits	63	63
Berenice_KAF5216523.1	80	69	100	59	74	80	67	67	77	75	41	38	44
BrazilcloneA4_KAF8290607.1	41	No Hits	59	100	76	41	No Hits	59	100	46	67	80	39
CL_RNC55304.1	77	55	74	76	100	77	68	62	78	No Hits	47	100	100
CLBrener_EAO00065.1	100	68	80	41	77	100	62	63	84	75	45	42	42
Dm28c_PWU88955.1	82	45	82	No Hits	68	82	100	No Hits	No Hits	46	59	No Hits	No Hits
Dm28cDm28c_ESS63639.1	64	80	63	59	70	64	No Hits	100	62	No Hits	No Hits	34	34
G_RNF04326.1	85	68	77	No Hits	78	85	No Hits	69	100	No Hits	43	88	88
Sylvio_X10_1_EKG01012.1	63	No Hits	No Hits	46	No Hits	No Hits	53	No Hits	No Hits	100	No Hits	55	55
TCC_PWU89637.1	45	No Hits	39	67	47	45	59	No Hits	43	No Hits	100	No Hits	No Hits
TcruzicruziDm28c_PBJ74766.1	42	63	63	No Hits	No Hits	42	No Hits	No Hits	No Hits	No Hits	No Hits	100	99
YCloneC6_KAF8296690.1	42	63	63	No Hits	No Hits	No Hits	No Hits	No Hits	No Hits	55	No Hits	99	100
AVERAGE SIMILARITY	65.75	67.8889	69.9091	60.5	73.5556	68.4	65	71.4286	76.5	64.7143	57.4286	69.9	66.4
Subtilisin-like_serine_peptidase
	CL Brener	B7	Berenice	BrazilcloneA4	CL	CLBrener	Dm28c	Dm28cDm28c	G	Sylvio_X10_1	TCC	TcruzicruziDm28c	YCloneC6
CL Brener_XP_809835.1	100	95	98	98	100	100	98	98	98	98	100	98	99
B7_EKF33014.1	94	100	95	94	94	94	94	95	94	94	94	94	95
Berenice_KAF5225178.1	98	95	98	100	98	98	98	99	98	98	98	98	100
BrazilcloneA4_KAF8276324.1	98	95	98	100	98	98	99	99	99	99	98	99	98
CL_RNC43414.1	100	95	98	98	100	100	98	98	98	98	100	98	98
CLBrener_EAN87984.1	100	95	98	98	100	100	98	98	98	98	100	98	98
Dm28c_PWU99152.1	98	94	98	99	98	98	100	100	100	No Hits	98	99	98
Dm28cDm28c_ESS64217.1	98	95	99	99	98	98	100	100	100	99	98	99	99
G_RNF16490.1	98	94	98	99	No Hits	98	100	100	100	99	98	99	98
Sylvio_X10_1_EKG04613.1	98	94	98	99	98	98	100	99	99	100	98	99	98
TCC_PWU97151.1	100	95	98	98	100	100	98	98	98	98	100	98	98
TcruzicruziDm28c_PBJ72596.1	98	94	98	99	98	98	99	99	99	99	98	100	98
YCloneC6_KAF8293413.1	98	95	100	98	98	98	98	99	98	98	98	98	100
AVERAGE SIMILARITY	98.1667	95.0833	98	98.4167	98.1818	98.1667	98.5	98.6667	98.4167	98.1818	98.1667	98.25	98.1667
