# Supplementary material for: Identification of vaccine targets in pathogens and design of a vaccine using computational approaches
Source: Sci Rep. 2021 Sep 2;11:17626. doi: 10.1038/s41598-021-96863-x (PMC8413327; doi:10.1038/s41598-021-96863-x)
Supplement: Supplementary file 13 — Supplementary Information 13. [file 41598_2021_96863_MOESM13_ESM.xlsx]

## Sheet: Distance Data_DGF-1
Table T3a-i): Estimates of evolutionary divergence between sequences from different species of Trypanosoma for DGF-1 protein
Species name	p-distance
XP813527.1 dispersed gene family protein1 (DGF-1) Trypanosoma cruzi strain CL Brener
XP029224593.1 dispersed gene family protein1 (DGF-1) partial Trypanosoma conorhini	0.545
XP009311096.1 dispersed gene family protein1 (DGF-1) Trypanosoma grayi	0.536	0.571
XP029241114.1 dispersed gene family protein1 (DGF-1) Trypanosoma rangeli	0.445	0.487	0.592
ORC89928.1 dispersed gene family protein1 (DGF-1) partial Trypanosom atheileri	0.546	0.604	0.506	0.631
The number of amino acid differences per site from between sequences are shown. The analysis involved 5 amino acid sequences. All positions containing gaps and missing data were eliminated. There were a total of 1190 positions in the final dataset. Evolutionary analyses were conducted in MEGA6 [1].	Overall average: 0.546
1. Tamura K, Stecher G, Peterson D, Filipski A, Kumar S. MEGA6: Molecular Evolutionary Genetics Analysis version 6.0. Mol Biol Evol. 2013;30(12):2725-2729. doi:10.1093/molbev/mst197

## Sheet: Distance Data_DNAJ
Table T3a-ii): Estimates of Evolutionary Divergence between Sequences from different species of Trypanosoma for DNAJ protein
Species name	P-distance
XP806816.1 DnaJ chaperone protein Trypanosoma cruzi strain CL Brener
AAC32771.1 chaperone Trypanosoma brucei	0.167
CCC89549.1 putative chaperone protein DNAj Trypanosoma congolense IL3000	0.681	0.667
XP029231603.1 chaperone protein DnaJ Trypanosoma conorhini	0.908	0.915	0.911
SCU70643.1 chaperone protein DNAj putative Trypanosoma equiperdum	0.826	0.84	0.848	0.918
XP009312966.1 chaperone DnaJ protein Trypanosoma grayi	0.709	0.688	0.465	0.908	0.84
ESL11773.1 chaperone DnaJ protein Trypanosoma rangeli SC58	0.699	0.677	0.472	0.918	0.855	0.227
ORC91622.1 heatshock protein DnaJ Trypanosoma theileri	0.823	0.809	0.791	0.918	0.844	0.787	0.777
CCC54290.1 putative chaperone protein DNAj Trypanosoma vivax Y486	0.727	0.72	0.66	0.911	0.862	0.624	0.642	0.816
The number of amino acid differences per site from between sequences are shown. The analysis involved 9 amino acid sequences. All positions containing gaps and missing data were eliminated. There were a total of 282 positions in the final dataset. Evolutionary analyses were conducted in MEGA6 [1].	Overall average: 0.746
1. Tamura K, Stecher G, Peterson D, Filipski A, Kumar S. MEGA6: Molecular Evolutionary Genetics Analysis version 6.0. Mol Biol Evol. 2013;30(12):2725-2729. doi:10.1093/molbev/mst197

## Sheet: Distance Data_hypothetical_prot
Table T3a-iii): Estimates of evolutionary divergence between sequences from different species of Trypanosoma for hypothetical protein
Species name	p-distance
XP821916.1 hypothetical protein Trypanosoma cruzi strain CL Brener
EAN77037.1 hypothetical protein conserved Trypanosoma brucei brucei TREU927	0.93
CCC89760.1 conserved hypothetical protein Trypanosoma congolense IL3000	0.911	0.93
RNF14953.1 hypothetical protein Tco025E05745 Trypanosoma conorhini	0.924	0.905	0.911
SCU68979.1 hypothetical protein conserved Trypanosoma equiperdum	0.943	0.911	0.905	0.886
XP009308240.1 hypothetical protein DQ0400951060 Trypanosoma grayi	0.924	0.93	0.956	0.911	0.88
RNF10633.1 hypothetical protein TraAM8001449 Trypanosoma rangeli	0.829	0.88	0.899	0.848	0.823	0.861
ORC88596.1 hypothetical protein TM35000162340 Trypanosoma theileri	0.918	0.905	0.899	0.816	0.886	0.918	0.671
CCC51815.1 conserved hypothetical protein Trypanosoma vivax Y486	0.93	0.949	0.918	0.911	0.943	0.93	0.918	0.892
The number of amino acid differences per site from between sequences are shown. The analysis involved 9 amino acid sequences. All positions containing gaps and missing data were eliminated. There were a total of 158 positions in the final dataset. Evolutionary analyses were conducted in MEGA6 [1].	Overall average: 0.897
1. Tamura K, Stecher G, Peterson D, Filipski A, Kumar S. MEGA6: Molecular Evolutionary Genetics Analysis version 6.0. Mol Biol Evol. 2013;30(12):2725-2729. doi:10.1093/molbev/mst197

## Sheet: Distance Data_MASP
Supplementary Table 14a: Estimates of Evolutionary Divergence between Sequences from different species of Trypanosoma for MASP protein
XP809166.1 mucin-associated surface protein (MASP) Trypanosoma cruzi strain CLBrener
XP029223258.1 mucin-associated surface protein (MASP) Trypanosoma conorhini	0.767
XP009315005.1 putative mucin-associated surface protein (MASP) Trypanosoma grayi	0.885	0.893
XP029236135.1 putative mucin-associated surface protein (MASP) Trypanosoma rangeli	0.882	0.84	0.916
ORC84894.1 putative mucin-associated surface protein (MASP) Trypanosoma theileri	0.885	0.882	0.916	0.947
The number of amino acid differences per site from between sequences are shown. The analysis involved 5 amino acid sequences. All positions containing gaps and missing data were eliminated. There were a total of 262 positions in the final dataset. Evolutionary analyses were conducted in MEGA6 [1].		Overall average: 0.881
1. Tamura K, Stecher G, Peterson D, Filipski A, Kumar S. MEGA6: Molecular Evolutionary Genetics Analysis version 6.0. Mol Biol Evol. 2013;30(12):2725-2729. doi:10.1093/molbev/mst197

## Sheet: Distance Data_MUCIN_TCMUCII
Supplementary Table 14a: Estimates of Evolutionary Divergence between Sequences from different species of Trypanosoma for Mucin TcMUCII protein
XP816522.1 mucin TcMUCII Trypanosoma cruzi strain CLBrener
ESL05550.1 mucin TcMUCII Trypanosoma rangeli SC58	0.804
The number of amino acid differences per site from between sequences are shown. The analysis involved 2 amino acid sequences. All positions containing gaps and missing data were eliminated. There were a total of 230 positions in the final dataset. Evolutionary analyses were conducted in MEGA6 [1].		Overall average: 0.804
1. Tamura K, Stecher G, Peterson D, Filipski A, Kumar S. MEGA6: Molecular Evolutionary Genetics Analysis version 6.0. Mol Biol Evol. 2013;30(12):2725-2729. doi:10.1093/molbev/mst197

## Sheet: Distance Data_subtilisin-like_s
Supplementary Table 14a: Estimates of Evolutionary Divergence between Sequences from different species of Trypanosoma for subtilisin-like serine peptidase protein
XP809835.1 subtilisin-like serine peptidase Trypanosoma cruzi strain CLBrener
AAX79328.1 subtilisin-like serine peptidaseTrypanosoma brucei	0.553
XP029229882.1 putative subtilisin-like serine peptidase Trypanosoma conorhini	0.909	0.904
XP009310587.1 subtilisin-like serine peptidaseTrypanosoma grayi	0.897	0.904	0.918
XP029238150.1 putative subtilisin-like serine peptidaseTrypanosoma rangeli	0.918	0.915	0.287	0.933
ORC90230.1 subtilisin-like serine peptidase Trypanosoma theileri	0.477	0.559	0.907	0.913	0.911
CCC47174.1 putative subtilisin-like serine peptidase fragment Trypanosoma vivax Y486	0.519	0.481	0.904	0.901	0.91	0.517
The number of amino acid differences per site from between sequences are shown. The analysis involved 7 amino acid sequences. All positions containing gaps and missing data were eliminated. There were a total of 1209 positions in the final dataset. Evolutionary analyses were conducted in MEGA6 [1].		Overall average: 0.769
1. Tamura K, Stecher G, Peterson D, Filipski A, Kumar S. MEGA6: Molecular Evolutionary Genetics Analysis version 6.0. Mol Biol Evol. 2013;30(12):2725-2729. doi:10.1093/molbev/mst197

## Sheet: Distance Data_Surface_protein
Supplementary Table 14a: Estimates of Evolutionary Divergence between Sequences from different species of Trypanosoma for surface protein
Spieces name	p-distance
XP815016.1 90 kDa surface protein Trypanosoma cruzi strain CL Brener
AAA16922.1 alanine-rich surface protein Trypanosoma congolense	0.811
XP029235014.1 90 kDa surface proteinTrypanosoma rangeli	0.772	0.903
The number of amino acid differences per site from between sequences are shown. The analysis involved 3 amino acid sequences. All positions containing gaps and missing data were eliminated. There were a total of 206 positions in the final dataset. Evolutionary analyses were conducted in MEGA6 [1].		Overall average: 0.828
1. Tamura K, Stecher G, Peterson D, Filipski A, Kumar S. MEGA6: Molecular Evolutionary Genetics Analysis version 6.0. Mol Biol Evol. 2013;30(12):2725-2729. doi:10.1093/molbev/mst197

## Sheet: Distance Data_TS
Supplementary Table 14a: Estimates of Evolutionary Divergence between Sequences from different species of Trypanosoma for trans-sialidase protein
Spieces name	p-distance
XP818708.1 trans-sialidase Trypanosoma cruzi strain CL Brener
CCC89562.1 putative trans-sialidase Trypanosoma congolense IL3000	0.897
AHI17189.1 trans-sialidase partial Trypanosoma dionisii	0.914	0.77
SCU65421.1 trans-sialidase Trypanosoma equiperdum	0.881	0.713	0.77
AHB33196.1 trans-sialidase partial Trypanosoma evansi	0.881	0.711	0.77	0.004
XP009308325.1 trans-sialidase Trypanosoma grayi	0.904	0.895	0.91	0.904	0.904
XP029224391.1 trans-sialidase Trypanosoma conorhini	0.663	0.885	0.891	0.872	0.872	0.935
AAX69677.1 trans-sialidase Trypanosoma brucei	0.881	0.713	0.768	0.002	0.006	0.904	0.872
XP029233490.1 trans-sialidase Trypanosoma rangeli	0.68	0.906	0.902	0.895	0.895	0.931	0.575	0.895
ORC92772.1 trans-sialidase Trypanosoma theileri	0.73	0.918	0.91	0.908	0.91	0.918	0.718	0.908	0.732
CCC50076.1 putative trans-sialidase Trypanosoma vivax Y486	0.887	0.772	0.808	0.596	0.598	0.895	0.887	0.598	0.889	0.914
AAN38833.1 trans-sialidase-like protein precursor Trypanosoma carassii	0.718	0.885	0.897	0.895	0.893	0.916	0.73	0.895	0.738	0.722	0.904
The number of amino acid differences per site from between sequences are shown. The analysis involved 12 amino acid sequences. All positions containing gaps and missing data were eliminated. There were a total of 478 positions in the final dataset. Evolutionary analyses were conducted in MEGA6 [1].			Overall average: 0.795
1. Tamura K, Stecher G, Peterson D, Filipski A, Kumar S. MEGA6: Molecular Evolutionary Genetics Analysis version 6.0. Mol Biol Evol. 2013;30(12):2725-2729. doi:10.1093/molbev/mst197
