# Supplementary material for: Identification of vaccine targets in pathogens and design of a vaccine using computational approaches
Source: Sci Rep. 2021 Sep 2;11:17626. doi: 10.1038/s41598-021-96863-x (PMC8413327; doi:10.1038/s41598-021-96863-x)
Supplement: Supplementary file 14 — Supplementary Information 14. [file 41598_2021_96863_MOESM14_ESM.xlsx]

## Sheet: Distance Data_Surface_Protein
Supplementary Table 14b: Estimates of evolutionary divergence between sequences of different strains of Trypanosoma cruzi for surface protein
Strain Name	p-distance
XP815016.1 90 kDa surface protein Trypanosoma cruzi strain CL Brener
EKF26330.1 90 kDa surface protein putative Trypanosoma cruzi marinkellei	0.431
KAF5214230.1 hypothetical protein ECC02 013193 Trypanosoma cruzi Berenice	0.176	0.441
KAF8306681.1 putative serine-alanine-and proline-rich protein Trypanosoma cruzi Brazil clone A4	0.24	0.377	0.25
RNC54622.1 90 kDa surface protein partial Trypanosoma cruzi CL	0	0.431	0.176	0.24
EAN93165.1 90 kDa surface protein putative Trypanosoma cruzi CL Brener	0	0.431	0.176	0.24	0
PWU87526.1 Trypomastigote Alanine Serine and Valine rich protein (TASV) subfamily A Trypanosoma cruzi Dm28c	0.828	0.843	0.814	0.828	0.828	0.828
ESS61722.1 90 kDa surface protein Trypanosoma cruzi Dm28c	0.26	0.412	0.279	0.191	0.26	0.26	0.828
RNF03597.1 trans-sialidase Trypanosoma cruzi G	0.284	0.377	0.304	0.176	0.284	0.284	0.838	0.196
EKG01011.1 trans-sialidase putative partial Trypanosoma cruzi Sylvio X10/1	0.289	0.373	0.304	0.181	0.289	0.289	0.833	0.201	0.02
PWV08829.1 Trypomastigote Alanine Serine and Valine rich protein (TASV) subfamily A Trypanosoma cruzi TCC	0.828	0.824	0.814	0.828	0.828	0.828	0.225	0.819	0.828	0.824
PBJ69269.1 90 kDa surface protein Trypanosoma cruzi cruzi Dm28c	0.294	0.382	0.309	0.186	0.294	0.294	0.833	0.206	0.015	0.025	0.824
KAF8303798.1 putative serine-alanine-and proline-rich protein Trypanosoma cruzi Y clone C6	0.152	0.402	0.137	0.279	0.152	0.152	0.824	0.279	0.265	0.27	0.824	0.275
The number of amino acid differences per site from between sequences are shown. The analysis involved 13 amino acid sequences. All positions containing gaps and missing data were eliminated. There were a total of 204 positions in the final dataset. Evolutionary analyses were conducted in MEGA6 [1].		Overall average: 0.409
1. Tamura K, Stecher G, Peterson D, Filipski A, Kumar S. MEGA6: Molecular Evolutionary Genetics Analysis version 6.0. Mol Biol Evol. 2013;30(12):2725-2729. doi:10.1093/molbev/mst197

## Sheet: Distance Data_subtilisin-like_s
Supplementary Table 14b: Estimates of evolutionary divergence between sequences of different strains of Trypanosoma cruzi for subtilisin-like serine peptidase protein
Strain Name	p-distance
XP 809835.1 subtilisin-like serine peptidase Trypanosoma cruzi strain CL Brener
EKF33014.1 subtilisin-like serine peptidase putative Trypanosoma cruzi marinkellei	0.085
KAF5225178.1 hypothetical protein ECC02 001723 Trypanosoma cruzi Berenice	0.021	0.083
KAF8276324.1 putative subtilisin-like serine peptidase Trypanosoma cruzi Brazil clone A4	0.019	0.087	0.02
RNC43414.1 putative subtilisin-like serine peptidase Trypanosoma cruzi CL	0.001	0.085	0.022	0.02
EAN87984.1 subtilisin-like serine peptidase putative Trypanosoma cruzi CL Brener	0	0.085	0.021	0.019	0.001
PWU99152.1 putative subtilisin-like serine peptidase Trypanosoma cruzi Dm28c	0.021	0.089	0.022	0.003	0.022	0.021
ESS64217.1 subtilisin-like serine peptidase Trypanosoma cruzi Dm28c	0.028	0.093	0.028	0.01	0.029	0.028	0.008
RNF16490.1 putative subtilisin-like serine peptidase Trypanosoma cruzi G	0.022	0.09	0.023	0.003	0.023	0.022	0.001	0.009
EKG04613.1 subtilisin-like serine peptidase Trypanosoma cruzi Sylvio X10/1	0.02	0.088	0.022	0.004	0.02	0.02	0.007	0.014	0.008
PWU97151.1 putative subtilisin-like serine peptidase Trypanosoma cruzi TCC	0.001	0.085	0.022	0.02	0	0.001	0.022	0.029	0.023	0.02
PBJ72596.1 subtilisin-like serine peptidaseserine peptidase Trypanosoma cruzi cruzi Dm28c	0.02	0.089	0.021	0.002	0.021	0.02	0.001	0.009	0.002	0.006	0.021
KAF8293413.1 putative subtilisin-like serine peptidase Trypanosoma cruzi Y clone C6	0.02	0.082	0.003	0.019	0.021	0.02	0.021	0.027	0.022	0.021	0.021	0.02
The number of amino acid differences per site from between sequences are shown. The analysis involved 13 amino acid sequences. All positions containing gaps and missing data were eliminated. There were a total of 1174 positions in the final dataset. Evolutionary analyses were conducted in MEGA6 [1].		Overall average: 0.027
1. Tamura K, Stecher G, Peterson D, Filipski A, Kumar S. MEGA6: Molecular Evolutionary Genetics Analysis version 6.0. Mol Biol Evol. 2013;30(12):2725-2729. doi:10.1093/molbev/mst197

## Sheet: Distance Data_strain_ts
Supplementary Table 14b: Estimates of evolutionary divergence between sequences of different strains of Trypanosoma cruzi for trans-sialidase protein
Strain Name	p-distance
T. cruzi CL Brener XP 818708.1 trans-sialidase
T. cruzi marinkellei B7 EKF29618.1 trans-sialidase putative	0.417
T. cruzi Berenice KAF5217489.1 hypothetical protein ECC02 009628	0.025	0.417
T. cruzi Brazil clone A4 KAF8278798.1 putative trans-sialidase Group V	0.248	0.408	0.241
T. cruzi CL RNC43937.1 trans-sialidase	0.124	0.421	0.116	0.236
T. cruzi CL Brener EAN96857.1 trans-sialidase putative	0	0.417	0.025	0.248	0.124
T. cruzi Dm28c PWU88841.1 putative trans-sialidase Group VI	0.234	0.413	0.236	0.223	0.253	0.234
T. cruzi Dm28c Dm28c ESS61240.1 trans-sialidase	0.239	0.408	0.235	0.058	0.227	0.239	0.212
T. cruzi G RNF03223.1 putative trans-sialidase partial	0.306	0.405	0.298	0.278	0.327	0.306	0.243	0.27
T. cruzi Sylvio X10/1 EKG06671.1 trans-sialidase putative	0.294	0.409	0.289	0.315	0.314	0.294	0.288	0.294	0.211
T. cruzi TCC PWV09600.1 putative trans-sialidase Group VI	0	0.417	0.025	0.248	0.124	0	0.234	0.239	0.306	0.294
T. cruzi cruzi Dm28c PBJ68078.1 trans-sialidase	0.239	0.408	0.235	0.058	0.227	0.239	0.212	0	0.27	0.294	0.239
T. cruzi Y clone C6 KAF8300731.1 putative trans-sialidase Group VI	0.009	0.42	0.016	0.247	0.124	0.009	0.239	0.237	0.301	0.292	0.009	0.237
Table. Estimates of Evolutionary Divergence between Sequences
The number of amino acid differences per site from between sequences are shown. The analysis involved 13 amino acid sequences. All positions containing gaps and missing data were eliminated. There were a total of 758 positions in the final dataset. Evolutionary analyses were conducted in MEGA6 [1].		Overall average: 0.234
1. Tamura K, Stecher G, Peterson D, Filipski A, Kumar S. MEGA6: Molecular Evolutionary Genetics Analysis version 6.0. Mol Biol Evol. 2013;30(12):2725-2729. doi:10.1093/molbev/mst197

## Sheet: Distance Data_Mucin_TcMUCII
Supplementary Table 14b: Estimates of evolutionary divergence between sequences of different strains of Trypanosoma cruzi for mucin TcMUCII protein
Strain Name	p-distance
XP816522.1 mucin TcMUCII Trypanosoma cruzi strain CL Brener
EKF29404.1 mucin TcMUCII putative Trypanosoma cruzi marinkellei	0.593
KAF5222424.1 mucin TcMUC Trypanosoma cruzi Berenice	0.523	0.669
KAF8282069.1 putative mucin TcMUCII Trypanosoma cruzi Brazil cloneA4	0.605	0.692	0.64
RNC39624.1 mucin TcMUCII Trypanosoma cruzi CL	0	0.593	0.523	0.605
EAN94671.1 mucin TcMUCII putative Trypanosoma cruzi CLBrener	0	0.593	0.523	0.605	0
PWU88715.1 putative mucin TcMUCII Trypanosoma cruzi Dm28c	0.512	0.657	0.366	0.669	0.512	0.512
ESS60374.1 mucin TcMUCII Trypanosoma cruzi Dm28c	0.616	0.692	0.64	0.023	0.616	0.616	0.674
RNF13080.1 mucin TcMUCII Trypanosoma cruzi G	0.674	0.651	0.721	0.634	0.674	0.674	0.744	0.645
EKG05409.1 mucin TcMUCII putative partial Trypanosoma cruzi SylvioX10/1	0.616	0.738	0.477	0.762	0.616	0.616	0.18	0.767	0.814
PWU88922.1 putative mucin TcMUCII Trypanosoma cruzi TCC	0	0.593	0.523	0.605	0	0	0.512	0.616	0.674	0.616
PBJ79965.1 mucinTcMUCII Trypanosoma cruzi cruzi Dm28c	0.512	0.657	0.366	0.669	0.512	0.512	0	0.674	0.744	0.18	0.512
KAF8296731.1 putative mucin Tc MUCII Trypanosoma cruzi Y cloneC6	0.302	0.645	0.488	0.605	0.302	0.302	0.535	0.61	0.692	0.645	0.302	0.535
Table. Estimates of Evolutionary Divergence between Sequences
The number of amino acid differences per site from between sequences are shown. The analysis involved 13 amino acid sequences. All positions containing gaps and missing data were eliminated. There were a total of 172 positions in the final dataset. Evolutionary analyses were conducted in MEGA6 [1].		Overall average: 0.522
1. Tamura K, Stecher G, Peterson D, Filipski A, Kumar S. MEGA6: Molecular Evolutionary Genetics Analysis version 6.0. Mol Biol Evol. 2013;30(12):2725-2729. doi:10.1093/molbev/mst197

## Sheet: MASP
Supplementary Table 14b: Estimates of evolutionary divergence between sequences of different strains of Trypanosoma cruzi for MASP protein
Strain Name	p-distance
XP809166.1 mucin-associated surface protein (MASP) Trypanosoma cruzi strain CL Brener
RNF07756.1 mucin-associatedsurfaceprotein(MASP)Trypanosoma cruzi G	0.585
RNC34371.1 mucin-associated surface protein(MASP) partial Trypanosoma cruzi CL	0	0.585
PWV15918.1 Mucin-associated surface protein (MASP) Trypanosoma cruzi TCC	0	0.585	0
PWU93821.1 Mucin-associatedsurfaceprotein (MASP) Trypanosoma cruzi Dm28c	0.218	0.585	0.218	0.218
PBJ77033.1 mucin-associatedsurface protein Trypanosoma cruzi cruzi Dm28c	0.218	0.585	0.218	0.218	0
KAF8303194.1 Mucin-associatedsurfaceprotein(MASP) putative partial Trypanosoma cruzi YcloneC6	0.231	0.592	0.231	0.231	0.32	0.32
KAF8284779.1 Mucin-associated surface protein (MASP) subgroup S095 Trypanosoma cruzi BrazilcloneA4	0.197	0.578	0.197	0.197	0.054	0.054	0.306
KAF5215418.1 Mucin-associated surface protein (MASP) Trypanosoma cruzi Berenice	0.041	0.592	0.041	0.041	0.231	0.231	0.245	0.211
ESS61929.1 mucin-associated surface protein(MASP) Trypanosoma cruzi Dm28c	0.218	0.585	0.218	0.218	0	0	0.32	0.054	0.231
EKG06801.1 mucin-associated surface protein (MASP) putative partial Trypanosoma cruzi SylvioX10/1	0.245	0.565	0.245	0.245	0.224	0.224	0.34	0.224	0.265	0.224
EKF29290.1 mucin-associated surface protein (MASP) putative partial Trypanosoma cruzi marinkellei	0.51	0.592	0.51	0.51	0.503	0.503	0.517	0.49	0.517	0.503	0.544
EAN87315.1 mucin-associated surface protein (MASP) putative Trypanosoma cruzi CLBrener	0	0.585	0	0	0.218	0.218	0.231	0.197	0.041	0.218	0.245	0.51
Table. Estimates of Evolutionary Divergence between Sequences
The number of amino acid differences per site from between sequences are shown. The analysis involved 13 amino acid sequences. All positions containing gaps and missing data were eliminated. There were a total of 147 positions in the final dataset. Evolutionary analyses were conducted in MEGA6 [1].		Overall average: 0.284
1. Tamura K, Stecher G, Peterson D, Filipski A, Kumar S. MEGA6: Molecular Evolutionary Genetics Analysis version 6.0. Mol Biol Evol. 2013;30(12):2725-2729. doi:10.1093/molbev/mst197

## Sheet: Hypothetical protein
Supplementary Table 14b: Estimates of evolutionary divergence between sequences of different strains of Trypanosoma cruzi for hypothetical protein
Strain Name	p-distance
XP821916.1 hypothetical protein Trypanosoma cruzi strain CL Brener
EKF29276.1 hypothetical protein MOQ006949 Trypanosoma cruzi marinkellei	0.48
KAF5216523.1 hypothetical protein ECC02010717 Trypanosoma cruzi Berenice	0.227	0.52
KAF8290607.1 hypothetical protein TcBrA40121260 Trypanosoma cruzi BrazilcloneA4	0.853	0.88	0.867
RNC55304.1 hypothetical protein TcCLESM07218 Trypanosoma cruzi CL	0.373	0.427	0.467	0.813
EAO00065.1 hypothetical protein Tc00.1047053511183.610 Trypanosoma cruzi CL Brener	0	0.48	0.227	0.853	0.373
PWU88955.1 hypothetical protein C4B6365g162 Trypanosoma cruzi Dm28c	0.893	0.853	0.907	0.907	0.907	0.893
ESS63639.1 hypothetical protein TCDM08524 Trypanosoma cruzi Dm28c	0.52	0.253	0.547	0.92	0.507	0.52	0.88
RNF04326.1 hypothetical protein TcG10964 Trypanosoma cruziG	0.147	0.52	0.333	0.8	0.427	0.147	0.92	0.533
EKG01012.1 hypothetical protein TCSYLVIO008015 partial Trypanosoma cruzi SylvioX10/1	0.933	0.92	0.933	0.933	0.947	0.933	0.92	0.853	0.92
PWU89637.1 putative retrotransposonhotspotprotein(RHS) Trypanosoma cruzi TCC	0.907	0.92	0.907	0.92	0.947	0.907	0.893	0.907	0.907	0.933
PBJ74766.1 hypothetical protein BCY8412111 Trypanosoma cruzi cruzi Dm28c	0.8	0.867	0.88	0.88	0.84	0.8	0.92	0.88	0.8	0.933	0.933
KAF8296690.1 putative protein of unknown function (DUF4460) Trypanosoma cruzi YcloneC6	0.8	0.88	0.88	0.88	0.84	0.8	0.933	0.893	0.8	0.933	0.933	0.013
Table. Estimates of Evolutionary Divergence between Sequences
The number of amino acid differences per site from between sequences are shown. The analysis involved 13 amino acid sequences. All positions containing gaps and missing data were eliminated. There were a total of 75 positions in the final dataset. Evolutionary analyses were conducted in MEGA6 [1].		Overall average: 0.740
1. Tamura K, Stecher G, Peterson D, Filipski A, Kumar S. MEGA6: Molecular Evolutionary Genetics Analysis version 6.0. Mol Biol Evol. 2013;30(12):2725-2729. doi:10.1093/molbev/mst197

## Sheet: DNAJ
Supplementary Table 14b: Estimates of evolutionary divergence between sequences of different strains of Trypanosoma cruzi for DNAJ protein
Strain Name	p-distance
T.cruzi CL Brener XP806816.1DnaJchaperone protein
T.cruzi marinkellei B7EKF32707.1 chaperone DNAJ protein putative	0.006
T.cruzi Berenice KAF5226347.1 hypothetical protein ECC02000471	0	0.006
T.cruzi Brazil cloneA4KAF8288015.1 putative chaperone DNAJ protein	0.015	0.015	0.015
T.cruzi CLRNC60778.1 co-chaperone protein	0	0.006	0	0.015
T.cruzi CLBrener EAN84965.1 DnaJ chaperone protein putative	0	0.006	0	0.015	0
T.cruzi Dm28c PWU97689.1 putative DnaJ chaperone protein	0.003	0.003	0.003	0.012	0.003	0.003
T.cruzi Dm28c Dm28c ESS61357.1 chaperone DNAJ protein	0.003	0.003	0.003	0.012	0.003	0.003	0
T.cruzi GRNF10986.1 co-chaperone protein	0.003	0.003	0.003	0.012	0.003	0.003	0	0
T.cruzi SylvioX10/1 EKG04297.1 chaperone DNAJ protein putative	0.006	0.006	0.006	0.015	0.006	0.006	0.003	0.003	0.003
T.cruzi TCCPWV17109.1 putative DnaJ chaperone protein	0.006	0.006	0.006	0.015	0.006	0.006	0.003	0.003	0.003	0.006
T.cruzi cruzi Dm28c PBJ78995.1 DnaJ chaperone protein heatshockprotein 40kDa	0.003	0.003	0.003	0.012	0.003	0.003	0	0	0	0.003	0.003
T.cruzi YcloneC6KAF8291603.1 putative chaperone DNAJ protein	0	0.006	0	0.015	0	0	0.003	0.003	0.003	0.006	0.006	0.003
Table. Estimates of Evolutionary Divergence between Sequences
The number of amino acid differences per site from between sequences are shown. The analysis involved 13 amino acid sequences. All positions containing gaps and missing data were eliminated. There were a total of 338 positions in the final dataset. Evolutionary analyses were conducted in MEGA6 [1].		Overall average: 0.005
1. Tamura K, Stecher G, Peterson D, Filipski A, Kumar S. MEGA6: Molecular Evolutionary Genetics Analysis version 6.0. Mol Biol Evol. 2013;30(12):2725-2729. doi:10.1093/molbev/mst197

## Sheet: DGF1
Supplementary Table 14b: Estimates of evolutionary divergence between sequences of different strains of Trypanosoma cruzi for DGF-1 protein
Strain Name	p-distance
XP813527.1 dispersed gene family protein1 (DGF-1) Trypanosoma cruzi strain CL Brener
EKF32763.1 dispersed gene family protein1 (DGF-1) putative Trypanosoma cruzi marinkelleiB7	0.16
KAF5224642.1 hypothetical protein ECC02002281 Trypanosoma cruzi Berenice	0.038	0.159
KAF8284172.1 putative dispersed gene family protein1 (DGF-1) Trypanosoma cruzi Brazil cloneA4	0.116	0.159	0.118
RNC46018.1 dispersed gene family protein1 (DGF-1) Trypanosoma cruzi CL	0.157	0.166	0.151	0.151
EAN91676.1 dispersed gene family protein1 (DGF-1) putative Trypanosoma cruzi CLBrener	0	0.16	0.038	0.116	0.157
PWU87699.1 dispersed gene family protein1 (DGF-1) Trypanosoma cruzi Dm28c	0.119	0.159	0.122	0.061	0.153	0.119
ESS62291.1 dispersed protein family protein1 (DGF-1) Trypanosoma cruzi Dm28cDm28c	0.144	0.165	0.142	0.147	0.154	0.144	0.148
RNF10320.1 dispersed gene family protein1 (DGF-1) Trypanosoma cruzi G	0.143	0.161	0.142	0.146	0.152	0.143	0.151	0.143
EKG07765.1 dispersed gene family protein1 (DGF-1) putative Trypanosoma cruzi SylvioX101	0.433	0.442	0.434	0.437	0.438	0.433	0.436	0.434	0.434
PWV17032.1 dispersed gene family protein1 (DGF-1) Trypanosoma cruzi TCC	0	0.16	0.038	0.116	0.157	0	0.119	0.144	0.143	0.433
PBJ76274.1 dispersed gene family protein1 (DGF-1) Trypanosoma cruzi cruzi Tcruzi cruzi Dm28c	0.119	0.167	0.119	0.122	0.158	0.119	0.124	0.146	0.15	0.432	0.119
KAF8292033.1putative dispersed gene family protein1 (DGF-1) Trypanosoma cruzi YCloneC6	0.034	0.166	0.028	0.125	0.157	0.034	0.128	0.15	0.15	0.435	0.034	0.127
The number of amino acid differences per site from between sequences are shown. The analysis involved 13 amino acid sequences. All positions containing gaps and missing data were eliminated. There were a total of 3250 positions in the final dataset. Evolutionary analyses were conducted in MEGA6 [1].		Overall average: 0.171
1. Tamura K, Stecher G, Peterson D, Filipski A, Kumar S. MEGA6: Molecular Evolutionary Genetics Analysis version 6.0. Mol Biol Evol. 2013;30(12):2725-2729. doi:10.1093/molbev/mst197
