# Supplementary material for: Identification of vaccine targets in pathogens and design of a vaccine using computational approaches
Source: Sci Rep. 2021 Sep 2;11:17626. doi: 10.1038/s41598-021-96863-x (PMC8413327; doi:10.1038/s41598-021-96863-x)
Supplement: Supplementary file 15 — Supplementary Information 15. [file 41598_2021_96863_MOESM15_ESM.xlsx]

## Sheet: Distance Data_TS_CL_Brenner
Supplementary Table 14c: Estimates of Evolutionary Divergence between Sequences
Species name	p-distance
tr|Q4CUE8|Q4CUE8TRYCC Trans-sialidase putative OS Trypanosoma cruzi (strain CL Brener) OX353153GN Tc00.1047053509377.20PE4SV1
tr|Q4CQM9|Q4CQM9TRYCC Trans-sialidase putative OS Trypanosoma cruzi (strain CL Brener) OX353153GN Tc00.1047053509771.10PE4SV1	0.728					Overall average: 0.616
tr|Q4DNL8|Q4DNL8TRYCC Trans-sialidase putative (Fragment) OS Trypanosoma cruzi (strain CL Brener) OX353153GN Tc00.1047053507035.11PE4SV1	0.733	0.497										Overall average: 0.616
tr|Q4D7N9|Q4D7N9TRYCC Trans-sialidase putative OS Trypanosoma cruzi (strain CL Brener) OX353153GN Tc00.1047053503447.20PE4SV1	0.75	0.354	0.516
tr|Q4CNN6|Q4CNN6TRYCC Trans-sialidase putative (Fragment) OS Trypanosoma cruzi (strain CL Brener) OX353153GN Tc00.1047053468217.30PE4SV1	0.573	0.66	0.611	0.662
tr|Q4CRY1|Q4CRY1TRYCC Trans-sialidase putative (Fragment) OS Trypanosoma cruzi (strain CL Brener) OX353153GN Tc00.1047053505363.19PE4SV1	0.774	0.376	0.501	0.412	0.619
tr|Q4DPD2|Q4DPD2TRYCC Trans-sialidase putative OS Trypanosoma cruzi (strain CL Brener) OX353153GN Tc00.1047053511185.80PE4SV1	0.679	0.664	0.662	0.644	0.383	0.655
tr|Q4CQP5|Q4CQP5TRYCC Trans-sialidase putative OS Trypanosomacruzi (strain CL Brener) OX353153GNTc00.1047053506397.10PE4SV1	0.749	0.434	0.446	0.463	0.691	0.491	0.691
tr|Q4DCD9|Q4DCD9TRYCC Trans-sialidase putative (Fragment) OS Trypanosoma cruzi (strain CL Brener) OX353153GN Tc00.1047053507867.5PE4SV1	0.828	0.704	0.693	0.685	?	0.687	0.545	0.71
tr|Q4CWK0|Q4CWK0TRYCC Trans-sialidase putative (Fragment) OS Trypanosoma cruzi (strain CL Brener)OX353153GNTc00.1047053509575.4PE4SV1	0.772	0.426	0.55	0.418	?	0.419	0.685	0.545	0.69
tr|Q4DQ09|Q4DQ09TRYCC Trans-sialidase putative OS Trypanosoma cruzi (strain CL Brener) OX353153GN Tc00.1047053509217.40PE4SV1	0.667	0.638	0.616	0.623	0.4	0.644	0.462	0.666	0.597	0.642
tr|Q4DQA1|Q4DQA1TRYCC Trans-sialidase putative OS Trypanosoma cruzi (strain CL Brener) OX353153GN Tc00.1047053506757.90PE4SV1	0.751	0.324	0.508	0.383	0.675	0.349	0.687	0.458	0.649	0.398	0.661
tr|Q4CX76|Q4CX76TRYCC Trans-sialidase putative (Fragment) OS Trypanosoma cruzi (strain CL Brener) OX353153GN Tc00.1047053509031.20PE4SV1	0.715	0.664	0.656	0.658	0.307	0.663	0.444	0.694	0.547	0.645	0.427	0.667
tr|Q4DYM3|Q4DYM3TRYCC Trans-sialidase putative OS Trypanosoma cruzi (strain CL Brener) OX353153GN Tc00.1047053504427.230PE4SV1	0.703	0.756	0.74	0.781	0.65	0.777	0.698	0.775	0.748	0.815	0.687	0.773	0.636
tr|Q4DVJ7|Q4DVJ7TRYCC Trans-sialidase putative OS Trypanosoma cruzi (strain CL Brener) OX353153GN Tc00.1047053507069.160PE4SV1	0.672	0.67	0.651	0.657	0.396	0.65	0.441	0.696	0.541	0.654	0.422	0.691	0.436	0.686
tr|Q4E506|Q4E506TRYCC Trans-sialidase putative OS Trypanosoma cruzi (strain CL Brener) OX353153GN Tc00.1047053508873.330PE4SV1	0.67	0.652	0.64	0.665	0.389	0.642	0.465	0.684	0.59	0.611	0.386	0.678	0.408	0.702	0.443
tr|Q4CLW1|Q4CLW1TRYCC Trans-sialidase putative (Fragment) OS Trypanosoma cruzi (strain CL Brener) OX353153GNTc00.1047053510919.9PE4SV1	0.66	0.661	0.641	0.646	0.306	0.656	0.41	0.684	0.592	0.631	0.365	0.653	0.424	0.62	0.348	0.361
tr|Q4D4B5|Q4D4B5TRYCC Trans-sialidase putative OS Trypanosoma cruzi (strain CL Brener) OX353153GN Tc00.1047053508451.60PE4SV1	0.739	0.339	0.488	0.378	0.657	0.327	0.681	0.453	0.675	0.377	0.659	0.373	0.65	0.76	0.678	0.664	0.653
tr|Q4DSN8|Q4DSN8TRYCC Trans-sialidase putative OS Trypanosoma cruzi (strain CL Brener) OX353153GN Tc00.1047053508495.100PE4SV1	0.676	0.666	0.684	0.671	0.355	0.692	0.396	0.716	0.681	0.832	0.45	0.699	0.446	0.703	0.454	0.443	0.393	0.677
tr|Q4CQY9|Q4CQY9TRYCC Trans-sialidase putative OS Trypanosoma cruzi (strainCLBrener) OX353153GN Tc00.1047053472357.10PE4SV1	0.658	0.669	0.636	0.643	0.441	0.663	0.481	0.675	0.568	0.642	0.468	0.68	0.357	0.659	0.471	0.461	0.44	0.663	0.505
tr|Q4E3D9|Q4E3D9TRYCC Trans-sialidase putative OS Trypanosoma cruzi (strainCLBrener) OX353153GN Tc00.1047053507071.190PE4SV1	0.659	0.661	0.639	0.649	0.402	0.652	0.451	0.695	0.554	0.63	0.418	0.682	0.427	0.699	0.428	0.413	0.246	0.678	0.442	0.463
tr|Q4DIL9|Q4DIL9TRYCC Trans-sialidase putative OS Trypanosoma cruzi (strain CL Brener) OX353153GNTc00.1047053510201.10PE4SV1	0.648	0.654	0.644	0.647	0.419	0.632	0.448	0.689	0.49	0.636	0.459	0.675	0.347	0.715	0.465	0.478	0.412	0.667	0.483	0.422	0.451
tr|Q4D3Q8|Q4D3Q8TRYCC Trans-sialidase putative OS Trypanosoma cruzi (strain CL Brener) OX353153GN Tc00.1047053510205.40PE4SV1	0.648	0.649	0.633	0.641	0.387	0.658	0.441	0.655	0.559	0.664	0.428	0.674	0.342	0.637	0.442	0.429	0.428	0.647	0.483	0.203	0.434	0.369
tr|Q4CQB7|Q4CQB7TRYCCTrans-sialidase putative (Fragment) OS Trypanosoma cruzi (strain CL Brener)OX353153GNTc00.1047053413293.9PE4SV1	0.81	0.671	0.665	0.65	?	0.674	0.549	0.695	0.363	0.637	0.502	0.651	0.516	0.748	0.525	0.557	0.555	0.646	0.624	0.57	0.547	0.535	0.58
tr|Q4D7D4|Q4D7D4TRYCC Trans-sialidase putative OS Trypanosoma cruzi (strain CL Brener)OX353153GNTc00.1047053507523.70PE4SV1	0.67	0.668	0.651	0.645	0.353	0.637	0.445	0.679	0.545	0.628	0.384	0.693	0.409	0.696	0.344	0.386	0.272	0.664	0.426	0.463	0.324	0.451	0.429	0.546
tr|Q4D9H3|Q4D9H3TRYCC Trans-sialidase putative OS Trypanosoma cruzi (strain CL Brener)OX353153GNTc00.1047053508717.60PE4SV1	0.816	0.804	0.801	0.805	0.732	0.851	0.79	0.798	0.902	0.888	0.781	0.82	0.827	0.833	0.779	0.799	0.773	0.805	0.791	0.792	0.805	0.804	0.788	0.873	0.768
tr|Q4CSW3|Q4CSW3TRYCCTrans-sialidase putative (Fragment) OS Trypanosoma cruzi (strain CL Brener)OX353153GNTc00.1047053511597.10PE4SV1	0.614	0.669	0.586	0.644	0.423	?	0.472	0.719	?	?	0.414	0.733	1	0.741	0.414	0.452	0.294	0.687	0.489	0.473	0.466	0.385	0.397	?	0.409	0.732
tr|Q4CPY4|Q4CPY4TRYCC Trans-sialidase putative OS Trypanosoma cruzi (strain CL Brener)OX353153GNTc00.1047053510569.10PE4SV1	0.683	0.308	0.466	0.335	0.628	0.245	0.661	0.372	?	?	0.636	0.373	0.639	0.718	0.66	0.661	0.652	0.283	0.638	0.635	0.678	0.647	0.606	?	0.659	0.754	0.664
tr|Q4DV25|Q4DV25TRYCC Trans-sialidase putative OS Trypanosoma cruzi (strain CL Brener)OX353153GNTc00.1047053506409.170PE4SV1	0.655	0.657	0.637	0.654	0.416	0.632	0.467	0.685	0.641	0.635	0.387	0.685	0.432	0.711	0.434	0.337	0.359	0.659	0.472	0.479	0.433	0.484	0.437	0.551	0.391	0.797	0.452	0.674
tr|Q4E469|Q4E469TRYCC Trans-sialidase putative OS Trypanosoma cruzi (strain CL Brener)OX353153GNTc00.1047053504081.80PE4SV1	0.696	0.69	0.692	0.68	0.536	0.693	0.518	0.711	0.345	0.645	0.513	0.705	0.491	0.714	0.56	0.532	0.515	0.673	0.526	0.505	0.557	0.531	0.491	0.377	0.531	0.802	0.531	0.686	0.558
tr|Q4CQZ7|Q4CQZ7TRYCC Trans-sialidase putative OS Trypanosoma cruzi (strain CL Brener)OX353153GNTc00.1047053503993.10PE4SV1	0.745	0.781	0.755	0.774	0.667	0.792	0.736	0.788	0.851	0.851	0.734	0.778	0.752	0.784	0.733	0.733	0.712	0.769	0.721	0.739	0.718	0.742	0.735	0.838	0.726	0.754	0.702	0.708	0.738	0.764
tr|Q4DTK7|Q4DTK7TRYCC Trans-sialidase putative OS Trypanosoma cruzi (strain CL Brener)OX353153GNTc00.1047053511149.180PE4SV1	0.656	0.656	0.65	0.66	0.427	0.664	0.452	0.692	0.614	0.67	0.409	0.697	0.426	0.71	0.418	0.346	0.379	0.672	0.481	0.457	0.433	0.479	0.426	0.556	0.398	0.793	0.448	0.66	0.303	0.545	0.743
tr|Q4DDR4|Q4DDR4TRYCC Trans-sialidase putative OS Trypanosoma cruzi (strain CL Brener)OX353153GNTc00.1047053511401.30PE4SV1	0.658	0.646	0.63	0.634	0.426	0.638	0.453	0.67	0.545	0.647	0.408	0.67	0.442	0.704	0.414	0.408	0.318	0.66	0.444	0.454	0.369	0.472	0.412	0.529	0.335	0.776	0.458	0.65	0.414	0.546	0.722	0.408
tr|Q4DU23|Q4DU23TRYCC Trans-sialidase putative OS Trypanosoma cruzi (strain CL Brener)OX353153GNTc00.1047053506955.240PE4SV1	0.661	0.659	0.651	0.659	0.404	0.651	0.463	0.69	0.595	0.641	0.375	0.687	0.444	0.696	0.431	0.414	0.348	0.682	0.465	0.487	0.419	0.468	0.449	0.543	0.385	0.795	0.438	0.673	0.416	0.522	0.721	0.422	0.369
tr|Q4D0A1|Q4D0A1TRYCCTrans-sialidase putative (Fragment) OS Trypanosoma cruzi (strain CL Brener)OX353153GNTc00.1047053508229.10PE4SV1	0.583	0.701	0.657	0.66	0.423	?	0.433	0.699	?	?	0.435	0.715	0.283	0.697	0.452	0.441	0.396	0.677	0.441	0.415	0.453	0.405	0.374	?	0.424	0.719	0.391	0.662	0.408	0.411	0.699	0.418	0.46	0.475
tr|Q4CPI7|Q4CPI7TRYCCTrans-sialidase putative (Fragment) OS Trypanosoma cruzi (strain CL Brener)OX353153GNTc00.1047053509225.11PE4SV1	0.634	0.705	?	0.622	0.396	?	0.551	0.778	?	?	0.595	0.747	?	0.822	0.537	0.524	?	0.679	0.583	0.431	0.563	0.422	0.321	?	0.536	0.875	0.481	0.642	0.494	0.417	0.704	0.519	0.561	0.614	0.11
tr|Q4CM23|Q4CM23TRYCCTrans-sialidase putative (Fragment) OS Trypanosoma cruzi (strain CL Brener)OX353153GNTc00.1047053508343.10PE4SV1	0.765	0.813	?	0.791	0.753	?	0.794	0.807	?	?	0.814	0.826	?	0.884	0.796	0.807	0.943	0.812	0.821	0.791	0.795	0.787	0.734	?	0.795	0.805	0.797	0.782	0.81	0.791	0.595	0.794	0.794	0.8	0.743	0.679
tr|Q4CWF1|Q4CWF1TRYCC Trans-sialidase putative OS Trypanosoma cruzi (strain CL Brener)OX353153GNTc00.1047053505931.30PE4SV1	0.752	0.774	0.75	0.767	0.664	0.78	0.729	0.783	0.851	0.838	0.734	0.778	0.757	0.787	0.739	0.729	0.708	0.767	0.721	0.74	0.721	0.738	0.737	0.833	0.722	0.749	0.711	0.702	0.739	0.757	0.077	0.741	0.72	0.718	0.701	0.732	0.58
tr|Q4CTX4|Q4CTX4TRYCC Trans-sialidase putative OS Trypanosoma cruzi (strain CL Brener)OX353153GNTc00.1047053506841.20PE4SV1	0.81	0.807	0.799	0.805	0.738	0.851	0.799	0.81	0.914	0.882	0.787	0.818	0.832	0.837	0.783	0.807	0.783	0.804	0.799	0.796	0.814	0.803	0.798	0.886	0.773	0.103	0.732	0.754	0.805	0.808	0.748	0.797	0.782	0.793	0.731	0.875	0.814	0.743
tr|Q4DUE7|Q4DUE7TRYCC Trans-sialidase putative OS Trypanosoma cruzi (strain CL Brener)OX353153GNTc00.1047053509419.40PE4SV1	0.66	0.668	0.642	0.653	0.366	0.661	0.421	0.681	0.488	0.654	0.403	0.666	0.408	0.671	0.425	0.41	0.367	0.659	0.456	0.441	0.415	0.413	0.409	0.491	0.393	0.803	0.232	0.647	0.412	0.51	0.738	0.41	0.413	0.435	0.375	0.45	0.813	0.737	0.808
tr|Q4DKM4|Q4DKM4TRYCC Trans-sialidase putative OS Trypanosoma cruzi (strain CL Brener)OX353153GNTc00.1047053506471.100PE4SV1	0.745	0.329	0.527	0.381	0.678	0.325	0.68	0.47	0.681	0.4	0.663	0.208	0.67	0.76	0.682	0.673	0.655	0.375	0.702	0.676	0.679	0.688	0.661	0.665	0.679	0.807	0.703	0.389	0.677	0.704	0.784	0.695	0.672	0.68	0.692	0.727	0.825	0.779	0.802	0.675
tr|Q4DAF2|Q4DAF2TRYCCTrans-sialidase putative (Fragment) OS Trypanosoma cruzi (strain CL Brener)OX353153GNTc00.1047053508125.149PE4SV1	0.707	0.669	0.643	0.671	0.4	0.653	0.463	0.663	0.549	0.664	0.451	0.664	0.346	0.637	0.463	0.45	0.441	0.662	0.523	0.204	0.441	0.369	0.023	0.587	0.446	0.81	0.75	0.648	0.482	0.524	0.779	0.462	0.44	0.469	0.443	?	?	0.774	0.819	0.436	0.655
tr|Q4CYW2|Q4CYW2TRYCC Trans-sialidase putative OS Trypanosoma cruzi (strain CL Brener)OX353153GNTc00.1047053506341.50PE4SV1	0.686	0.731	0.711	0.731	0.641	0.714	0.668	0.755	0.67	0.667	0.665	0.741	0.636	0.549	0.691	0.665	0.593	0.731	0.686	0.663	0.674	0.683	0.63	0.673	0.652	0.838	0.699	0.728	0.673	0.685	0.793	0.682	0.677	0.673	0.678	0.736	0.883	0.792	0.841	0.65	0.743	0.636
tr|Q4D696|Q4D696TRYCC Trans-sialidase putative OS Trypanosoma cruzi (strain CL Brener)OX353153GNTc00.1047053509867.70PE4SV1	0.68	0.669	0.665	0.66	0.427	0.671	0.454	0.698	0.565	0.655	0.416	0.704	0.427	0.7	0.385	0.412	0.319	0.679	0.462	0.483	0.391	0.487	0.444	0.569	0.35	0.791	0.395	0.671	0.431	0.549	0.718	0.421	0.407	0.439	0.432	0.578	0.77	0.714	0.787	0.422	0.693	0.455	0.688
tr|Q4DWU9|Q4DWU9TRYCC Trans-sialidase putative OS Trypanosoma cruzi (strain CL Brener)OX353153GNTc00.1047053510643.40PE4SV1	0.673	0.71	0.704	0.713	0.642	0.715	0.668	0.733	0.658	0.663	0.676	0.731	0.643	0.565	0.691	0.67	0.606	0.731	0.698	0.656	0.682	0.694	0.633	0.681	0.663	0.83	0.73	0.706	0.682	0.693	0.79	0.691	0.681	0.674	0.675	0.733	0.876	0.788	0.829	0.661	0.73	0.652	0.308	0.687
tr|Q4CT82|Q4CT82TRYCC Trans-sialidase putative OS Trypanosoma cruzi (strain CL Brener)OX353153GNTc00.1047053511919.20PE4SV1	0.669	0.656	0.635	0.648	0.438	0.651	0.449	0.681	0.58	0.665	0.4	0.677	0.445	0.702	0.423	0.423	0.332	0.67	0.451	0.476	0.382	0.469	0.436	0.538	0.349	0.785	0.441	0.655	0.418	0.551	0.728	0.438	0.197	0.371	0.459	0.566	0.794	0.73	0.794	0.407	0.673	0.454	0.676	0.424	0.685
tr|Q4CXC1|Q4CXC1TRYCC Trans-sialidase putative OS Trypanosoma cruzi (strain CL Brener)OX353153GNTc00.1047053508753.20PE4SV1	0.675	0.639	0.656	0.642	0.344	0.647	0.394	0.679	0.524	0.681	0.415	0.647	0.406	0.681	0.419	0.425	0.412	0.641	0.448	0.431	0.425	0.357	0.425	0.523	0.418	0.786	0.371	0.617	0.422	0.505	0.718	0.416	0.411	0.432	0.381	0.382	0.755	0.717	0.791	0.361	0.662	0.453	0.657	0.411	0.652	0.409
tr|Q4DIN5|Q4DIN5TRYCC Trans-sialidase putative OS Trypanosoma cruzi (strain CL Brener)OX353153GNTc00.1047053508045.120PE4SV1	0.323	0.736	0.713	0.752	0.637	0.764	0.701	0.767	0.805	0.776	0.696	0.757	0.712	0.683	0.717	0.711	0.658	0.746	0.693	0.683	0.702	0.707	0.659	0.804	0.695	0.826	0.685	0.7	0.712	0.722	0.758	0.705	0.707	0.687	0.64	0.646	0.851	0.759	0.829	0.693	0.749	0.692	0.695	0.704	0.697	0.705	0.687
tr|Q4DYD0|Q4DYD0TRYCC Trans-sialidase putative OS Trypanosoma cruzi (strain CL Brener)OX353153GNTc00.1047053506683.110PE4SV1	0.681	0.721	0.693	0.728	0.64	0.696	0.659	0.737	0.679	0.662	0.656	0.747	0.611	0.539	0.68	0.665	0.597	0.724	0.679	0.656	0.667	0.687	0.621	0.653	0.655	0.835	0.713	0.726	0.675	0.689	0.797	0.678	0.675	0.674	0.671	0.725	0.866	0.793	0.833	0.643	0.745	0.635	0.244	0.682	0.3	0.671	0.652	0.685
tr|Q4D8J4|Q4D8J4TRYCC Trans-sialidase putative OS Trypanosoma cruzi (strain CL Brener)OX353153GNTc00.1047053507633.80PE4SV1	0.649	0.651	0.639	0.658	0.444	0.636	0.463	0.671	0.638	0.632	0.402	0.683	0.423	0.704	0.435	0.347	0.357	0.665	0.479	0.459	0.429	0.48	0.428	0.564	0.393	0.798	0.472	0.662	0.256	0.546	0.745	0.259	0.407	0.411	0.411	0.525	0.791	0.735	0.801	0.422	0.678	0.456	0.674	0.425	0.673	0.433	0.43	0.704	0.661
tr|Q4DKJ9|Q4DKJ9TRYCCTrans-sialidase putative (Fragment) OS Trypanosoma cruzi (strain CL Brener)OX353153GNTc00.1047053511599.10PE4SV1	0.631	0.669	0.604	0.643	0.429	?	0.445	0.704	?	?	0.408	0.725	0.318	0.736	0.42	0.45	0.316	0.681	0.471	0.441	0.46	0.384	0.381	?	0.399	0.714	0.015	0.66	0.443	0.516	0.699	0.432	0.436	0.421	0.376	0.463	0.8	0.702	0.718	0.235	0.695	0.455	0.702	0.394	0.721	0.426	0.364	0.694	0.714
tr|Q4DKM6|Q4DKM6TRYCC Trans-sialidase putative OS Trypanosoma cruzi (strain CL Brener)OX353153GNTc00.1047053506471.30PE4SV1	0.729	0.521	0.098	0.519	0.636	0.506	0.672	0.493	0.729	0.54	0.633	0.538	0.673	0.753	0.665	0.652	0.653	0.511	0.68	0.645	0.663	0.671	0.635	0.671	0.656	0.797	0.612	0.5	0.649	0.675	0.753	0.651	0.645	0.67	0.624	0.615	0.761	0.751	0.797	0.649	0.555	0.664	0.719	0.677	0.699	0.645	0.651	0.721	0.704
tr|Q4D825|Q4D825TRYCC Trans-sialidase putative OS Trypanosoma cruzi (strain CL Brener)OX353153GNTc00.1047053508285.60PE4SV1	0.74	0.317	0.504	0.356	0.664	0.321	0.647	0.421	0.662	0.378	0.633	0.241	0.64	0.759	0.657	0.653	0.643	0.341	0.67	0.643	0.658	0.648	0.642	0.63	0.662	0.803	0.691	0.333	0.646	0.685	0.766	0.657	0.649	0.661	0.67	0.713	0.799	0.759	0.805	0.658	0.218	0.644	0.731	0.669	0.709	0.661	0.635	0.738	0.723
tr|Q4CYG9|Q4CYG9TRYCC Trans-sialidase putative OS Trypanosoma cruzi (strain CL Brener)OX353153GNTc00.1047053510817.50PE4SV1	0.726	0.552	0.536	0.575	0.628	0.608	0.687	0.479	0.756	0.652	0.671	0.557	0.732	0.765	0.674	0.678	0.71	0.551	0.694	0.677	0.682	0.686	0.677	0.758	0.698	0.768	0.594	0.465	0.681	0.697	0.737	0.676	0.674	0.692	0.609	0.608	0.741	0.737	0.778	0.673	0.573	0.737	0.741	0.695	0.733	0.688	0.67	0.741	0.733
tr|Q4DMF0|Q4DMF0TRYCC Trans-sialidase putative OS Trypanosoma cruzi (strain CL Brener)OX353153GNTc00.1047053506443.100PE4SV1	0.741	0.717	0.706	0.734	0.669	0.763	0.723	0.741	0.826	0.797	0.711	0.742	0.745	0.788	0.718	0.737	0.716	0.714	0.718	0.725	0.715	0.736	0.705	0.819	0.722	0.776	0.672	0.669	0.722	0.753	0.692	0.73	0.71	0.734	0.651	0.637	0.742	0.695	0.768	0.743	0.744	0.758	0.771	0.727	0.764	0.71	0.706	0.755	0.778
tr|Q4DGT3|Q4DGT3TRYCC Trans-sialidase putative OS Trypanosoma cruzi (strain CL Brener)OX353153GNTc00.1047053509265.90PE4SV1	0.737	0.288	0.485	0.321	0.655	0.378	0.653	0.449	0.685	0.451	0.647	0.318	0.658	0.76	0.666	0.671	0.662	0.347	0.667	0.669	0.671	0.659	0.64	0.657	0.669	0.802	0.66	0.359	0.661	0.682	0.779	0.667	0.654	0.668	0.673	0.726	0.825	0.776	0.804	0.665	0.315	0.654	0.741	0.666	0.721	0.669	0.647	0.737	0.736
tr|Q4E5L3|Q4E5L3TRYCC Trans-sialidase putative OS Trypanosoma cruzi (strain CL Brener)OX353153GNTc00.1047053511183.60PE4SV1	0.666	0.647	0.651	0.645	0.344	0.65	0.339	0.683	0.545	0.689	0.433	0.657	0.454	0.692	0.433	0.455	0.419	0.654	0.444	0.466	0.437	0.395	0.436	0.554	0.431	0.783	0.381	0.611	0.441	0.517	0.719	0.444	0.413	0.425	0.41	0.394	0.735	0.723	0.791	0.386	0.655	0.482	0.674	0.432	0.663	0.421	0.314	0.683	0.665
tr|Q4CRR7|Q4CRR7TRYCC Trans-sialidase putative OS Trypanosoma cruzi (strain CL Brener)OX353153GNTc00.1047053508107.30PE4SV1	0.648	0.667	0.646	0.66	0.453	0.64	0.467	0.694	0.505	0.614	0.446	0.684	0.301	0.715	0.479	0.477	0.404	0.679	0.49	0.413	0.458	0.281	0.374	0.498	0.446	0.801	0.455	0.673	0.489	0.543	0.722	0.477	0.469	0.487	0.436	0.422	0.773	0.728	0.806	0.42	0.692	0.343	0.675	0.479	0.688	0.476	0.389	0.706	0.671
tr|Q4DYC7|Q4DYC7TRYCC Trans-sialidase putative OS Trypanosoma cruzi (strain CL Brener)OX353153GNTc00.1047053506683.240PE4SV1	0.735	0.561	0.502	0.568	0.654	0.561	0.661	0.536	0.682	0.518	0.65	0.589	0.683	0.741	0.668	0.671	0.657	0.566	0.699	0.67	0.655	0.673	0.652	0.679	0.661	0.808	0.683	0.584	0.664	0.696	0.761	0.678	0.665	0.669	0.67	0.69	0.761	0.758	0.81	0.654	0.583	0.664	0.719	0.674	0.724	0.674	0.669	0.735	0.711
tr|Q4DGV9|Q4DGV9TRYCC Trans-sialidase putative OS Trypanosoma cruzi (strain CL Brener)OX353153GNTc00.1047053506975.80PE4SV1	0.753	0.765	0.749	0.767	0.667	0.791	0.731	0.764	0.841	0.828	0.735	0.768	0.749	0.791	0.731	0.715	0.699	0.757	0.731	0.735	0.713	0.729	0.734	0.84	0.715	0.749	0.721	0.701	0.728	0.762	0.277	0.74	0.707	0.723	0.697	0.667	0.303	0.274	0.74	0.742	0.765	0.769	0.777	0.708	0.774	0.72	0.727	0.763	0.775
tr|Q4CQC9|Q4CQC9TRYCCTrans-sialidase putative (Fragment) OS Trypanosoma cruzi (strain CL Brener)OX353153GNTc00.1047053506003.39PE4SV1	0.746	0.282	0.507	0.359	0.651	0.334	0.661	0.425	0.704	0.423	0.652	0.32	0.677	0.744	0.656	0.641	0.655	0.32	0.685	0.653	0.652	0.649	0.648	0.676	0.652	0.795	0.608	0.259	0.656	0.704	0.746	0.659	0.65	0.663	0.678	?	0.739	0.74	0.795	0.662	0.305	0.658	0.713	0.673	0.689	0.656	0.65	0.747	0.697
tr|Q4DC53|Q4DC53TRYCCTrans-sialidase putative (Fragment) OS Trypanosoma cruzi (strain CL Brener)OX353153GNTc00.1047053506281.7PE4SV1	0.688	0.455	0.341	0.341	?	0.395	0.46	0.41	0.425	0.349	0.333	0.368	0.345	0.705	0.393	0.337	0.345	0.358	0.697	0.329	0.372	0.345	0.325	0.316	0.365	0.863	?	?	0.303	0.325	0.902	0.413	0.368	0.483	?	?	?	0.902	0.882	0.301	0.376	0.349	0.446	0.376	0.457	0.424	0.41	0.705	0.405
tr|Q4CUT2|Q4CUT2TRYCCTrans-sialidase putative (Fragment) OS Trypanosoma cruzi (strain CL Brener)OX353153GNTc00.1047053509387.5PE4SV1	?	0.739	?	0.684	0.805	?	0.722	1	?	?	0.783	0.714	?	0.797	0.829	0.809	?	0.726	0.714	0.769	0.786	0.797	0.643	?	0.791	0.95	0.755	0.746	0.805	0.818	0.969	0.793	0.779	0.853	0.75	0.697	0.856	0.971	0.967	0.769	0.714	?	0.837	0.811	0.844	0.777	0.714	0.829	0.813
tr|Q4E377|Q4E377TRYCC Trans-sialidase putative OS Trypanosoma cruzi (strain CL Brener)OX353153GNTc00.1047053510279.230PE4SV1	0.672	0.658	0.656	0.644	0.392	0.646	0.357	0.68	0.545	0.66	0.458	0.67	0.423	0.718	0.484	0.475	0.432	0.652	0.468	0.476	0.477	0.433	0.438	0.542	0.454	0.806	0.365	0.642	0.481	0.526	0.734	0.496	0.485	0.479	0.425	0.5	0.796	0.732	0.812	0.385	0.679	0.48	0.691	0.483	0.688	0.488	0.335	0.718	0.684
tr|Q4E433|Q4E433TRYCC Trans-sialidase putative OS Trypanosoma cruzi (strain CL Brener)OX353153GNTc00.1047053511173.280PE4SV1	0.662	0.669	0.648	0.647	0.36	0.651	0.453	0.687	0.543	0.705	0.432	0.695	0.383	0.669	0.41	0.444	0.356	0.679	0.464	0.457	0.441	0.457	0.411	0.491	0.426	0.801	0.342	0.662	0.46	0.517	0.736	0.457	0.444	0.445	0.407	0.478	0.819	0.739	0.804	0.358	0.681	0.426	0.669	0.413	0.661	0.445	0.374	0.693	0.647
tr|Q4CTZ4|Q4CTZ4TRYCCTrans-sialidase putative (Fragment) OS Trypanosoma cruzi (strain CL Brener)OX353153GNTc00.1047053511123.11PE4SV1	0.708	0.665	0.641	0.672	0.341	0.652	0.47	0.664	0.566	0.673	0.443	0.657	0.349	0.624	0.465	0.443	0.455	0.658	0.503	0.2	0.435	0.359	0.179	0.59	0.463	0.827	?	0.634	0.463	0.522	0.774	0.454	0.432	0.47	0.436	?	?	0.769	0.827	0.44	0.662	0.175	0.618	0.453	0.633	0.442	0.423	0.699	0.61
tr|Q4DDR3|Q4DDR3TRYCC Trans-sialidase putative OS Trypanosoma cruzi (strain CL Brener)OX353153GNTc00.1047053511401.90PE4SV1	0.663	0.652	0.638	0.637	0.435	0.64	0.456	0.661	0.569	0.654	0.402	0.669	0.44	0.708	0.414	0.42	0.328	0.663	0.45	0.445	0.38	0.48	0.408	0.531	0.326	0.78	0.481	0.65	0.412	0.551	0.723	0.414	0.139	0.368	0.473	0.548	0.791	0.723	0.786	0.415	0.674	0.45	0.685	0.406	0.688	0.217	0.42	0.715	0.68
tr|Q4D7Q3|Q4D7Q3TRYCCTrans-sialidase putative (Fragment) OS Trypanosoma cruzi (strain CL Brener)OX353153GNTc00.1047053510731.10PE4SV1	?	0.732	?	0.75	0.75	?	0.754	1	?	?	0.802	0.787	?	0.598	0.85	0.876	?	0.813	0.776	0.682	0.87	0.848	0.577	?	0.833	0.969	0.806	0.7	0.864	0.831	0.92	0.876	0.846	0.857	0.684	0.645	0.917	0.929	0.938	0.819	0.787	?	0.683	0.833	0.551	0.845	0.824	0.467	0.566
tr|Q4DH92|Q4DH92TRYCC Trans-sialidase putative OS Trypanosoma cruzi (strain CL Brener)OX353153GNTc00.1047053503955.40PE4SV1	0.728	0.631	0.58	0.62	0.606	0.667	0.685	0.613	0.749	0.667	0.662	0.61	0.752	0.748	0.671	0.688	0.702	0.601	0.688	0.688	0.692	0.683	0.683	0.74	0.688	0.778	0.581	0.522	0.67	0.692	0.747	0.676	0.678	0.682	0.56	0.471	0.704	0.746	0.785	0.677	0.627	0.748	0.742	0.683	0.718	0.698	0.662	0.729	0.726
tr|Q4DM78|Q4DM78TRYCC Trans-sialidase putative OS Trypanosoma cruzi (strain CL Brener)OX353153GNTc00.1047053511301.160PE4SV1	0.743	0.586	0.545	0.61	0.67	0.64	0.717	0.507	0.818	0.691	0.71	0.595	0.767	0.776	0.715	0.714	0.72	0.575	0.71	0.707	0.715	0.725	0.705	0.805	0.727	0.774	0.67	0.512	0.704	0.749	0.738	0.704	0.716	0.721	0.656	0.725	0.785	0.739	0.786	0.704	0.601	0.762	0.773	0.722	0.762	0.72	0.72	0.76	0.774
tr|Q4DUP3|Q4DUP3TRYCC Trans-sialidase putative OS Trypanosoma cruzi (strain CL Brener)OX353153GNTc00.1047053510713.30PE4SV1	0.688	0.73	0.718	0.728	0.645	0.723	0.663	0.735	0.682	0.674	0.642	0.728	0.616	0.55	0.648	0.652	0.593	0.734	0.681	0.647	0.654	0.666	0.638	0.681	0.629	0.817	0.707	0.731	0.662	0.678	0.777	0.661	0.645	0.66	0.672	0.81	0.844	0.778	0.816	0.633	0.733	0.614	0.405	0.665	0.456	0.649	0.669	0.691	0.426
tr|Q4CWL7|Q4CWL7TRYCC Trans-sialidase putative OS Trypanosoma cruzi (strain CL Brener)OX353153GNTc00.1047053508481.10PE4SV1	0.747	0.728	0.723	0.723	0.67	0.771	0.738	0.753	0.81	0.812	0.703	0.749	0.742	0.777	0.714	0.719	0.725	0.72	0.728	0.73	0.712	0.752	0.709	0.802	0.719	0.77	0.681	0.662	0.715	0.747	0.699	0.736	0.709	0.726	0.67	0.628	0.736	0.703	0.77	0.739	0.756	0.76	0.768	0.723	0.774	0.715	0.711	0.76	0.781
tr|Q4CWC5|Q4CWC5TRYCC Trans-sialidase putative OS Trypanosoma cruzi (strain CL Brener)OX353153GNTc00.1047053508455.20PE4SV1	0.671	0.666	0.657	0.637	0.41	0.659	0.459	0.682	0.592	0.67	0.388	0.688	0.454	0.699	0.421	0.418	0.352	0.666	0.458	0.466	0.396	0.468	0.428	0.555	0.376	0.78	0.477	0.657	0.397	0.549	0.715	0.412	0.372	0.415	0.435	0.537	0.778	0.718	0.788	0.421	0.681	0.465	0.666	0.424	0.661	0.383	0.438	0.712	0.663
tr|Q4CQ58|Q4CQ58TRYCCTrans-sialidase putative (Fragment) OS Trypanosoma cruzi (strain CL Brener)OX353153GNTc00.1047053510843.19PE4SV1	0.784	0.672	0.672	0.651	?	0.707	0.621	0.675	0.653	0.641	0.602	0.708	0.588	0.606	0.642	0.591	0.585	0.682	0.716	0.584	0.601	0.607	0.583	0.612	0.616	0.87	?	?	0.618	0.639	0.831	0.596	0.612	0.617	?	?	?	0.821	0.884	0.589	0.699	0.591	0.395	0.605	0.325	0.63	0.639	0.79	0.422
tr|Q4D9F2|Q4D9F2TRYCC Trans-sialidase putative OS Trypanosoma cruzi (strain CL Brener)OX353153GNTc00.1047053508979.50PE4SV1	0.639	0.664	0.648	0.664	0.429	0.667	0.462	0.683	0.607	0.67	0.401	0.696	0.438	0.7	0.438	0.372	0.35	0.669	0.461	0.457	0.414	0.487	0.429	0.567	0.385	0.789	0.452	0.665	0.263	0.538	0.734	0.293	0.393	0.424	0.417	0.532	0.787	0.728	0.792	0.421	0.695	0.459	0.686	0.427	0.684	0.415	0.427	0.703	0.681
tr|Q4CQC8|Q4CQC8TRYCCTrans-sialidase putative (Fragment) OS Trypanosoma cruzi (strain CL Brener)OX353153GNTc00.1047053507497.11PE4SV1	0.779	0.645	0.62	0.613	?	0.683	0.612	0.651	0.652	0.63	0.599	0.681	0.578	0.608	0.632	0.546	0.609	0.643	0.745	0.585	0.601	0.612	0.583	0.628	0.61	0.89	?	?	0.589	0.593	0.822	0.59	0.613	0.617	?	?	?	0.829	0.89	0.56	0.661	0.599	0.468	0.601	0.333	0.617	0.619	0.768	0.485
tr|Q4D6S1|Q4D6S1TRYCC Trans-sialidase putative OS Trypanosoma cruzi (strain CL Brener)OX353153GNTc00.1047053509427.10PE4SV1	0.733	0.32	0.498	0.313	0.633	0.351	0.648	0.425	0.681	0.446	0.642	0.358	0.658	0.751	0.648	0.652	0.664	0.316	0.664	0.659	0.67	0.642	0.637	0.634	0.658	0.8	0.643	0.277	0.658	0.676	0.764	0.654	0.644	0.654	0.654	0.59	0.785	0.755	0.803	0.651	0.351	0.65	0.731	0.666	0.718	0.658	0.633	0.723	0.717
tr|Q4DJD5|Q4DJD5TRYCC Trans-sialidase putative OS Trypanosoma cruzi (strain CL Brener)OX353153GNTc00.1047053510853.40PE4SV1	0.74	0.717	0.706	0.721	0.689	0.757	0.741	0.74	0.815	0.801	0.707	0.739	0.749	0.797	0.733	0.737	0.723	0.724	0.717	0.731	0.733	0.743	0.714	0.798	0.732	0.77	0.676	0.665	0.726	0.754	0.689	0.739	0.718	0.738	0.657	0.632	0.749	0.688	0.772	0.741	0.747	0.773	0.783	0.741	0.789	0.717	0.71	0.764	0.788
tr|Q4D110|Q4D110TRYCC Trans-sialidase putative OS Trypanosoma cruzi (strain CL Brener)OX353153GNTc00.1047053507121.20PE4SV1	0.665	0.712	0.71	0.719	0.586	0.723	0.628	0.712	0.67	0.668	0.621	0.73	0.612	0.441	0.624	0.632	0.6	0.709	0.651	0.633	0.639	0.637	0.616	0.669	0.617	0.818	0.673	0.696	0.636	0.661	0.772	0.635	0.624	0.641	0.621	0.644	0.819	0.77	0.82	0.624	0.723	0.636	0.244	0.636	0.304	0.63	0.629	0.624	0.226
tr|Q4CRG9|Q4CRG9TRYCC Trans-sialidase putative OS Trypanosoma cruzi (strain CL Brener)OX353153GNTc00.1047053410199.30PE4SV1	0.791	0.792	0.728	0.724	?	0.789	0.699	0.764	0.752	0.756	0.721	0.806	0.705	0.655	0.78	0.696	0.721	0.748	0.752	0.702	0.73	0.714	0.704	0.746	0.718	0.881	?	?	0.702	0.702	0.862	0.713	0.721	0.76	?	?	?	0.854	0.881	0.675	0.773	0.726	0.622	0.731	0.45	0.734	0.724	0.773	0.625
tr|Q4CWQ4|Q4CWQ4TRYCC Trans-sialidase putative OS Trypanosoma cruzi (strain CL Brener)OX353153GNTc00.1047053511061.40PE4SV1	0.649	0.648	0.644	0.649	0.357	0.654	0.289	0.691	0.527	0.675	0.434	0.68	0.431	0.689	0.448	0.455	0.386	0.669	0.388	0.467	0.429	0.409	0.438	0.529	0.432	0.795	0.479	0.664	0.452	0.513	0.733	0.388	0.428	0.446	0.428	0.536	0.772	0.73	0.793	0.398	0.691	0.458	0.644	0.434	0.647	0.433	0.398	0.68	0.644
tr|Q4E5T7|Q4E5T7TRYCC Trans-sialidase putative OS Trypanosoma cruzi (strain CL Brener)OX353153GNTc00.1047053508221.870PE4SV1	0.662	0.663	0.626	0.658	0.383	0.649	0.444	0.663	0.579	0.633	0.378	0.692	0.424	0.697	0.422	0.395	0.355	0.655	0.475	0.467	0.422	0.464	0.425	0.541	0.398	0.781	0.45	0.674	0.422	0.501	0.735	0.43	0.422	0.426	0.43	0.573	0.779	0.736	0.781	0.418	0.69	0.444	0.662	0.429	0.667	0.403	0.416	0.683	0.656
tr|Q4D2I7|Q4D2I7TRYCC Trans-sialidase putative OS Trypanosoma cruzi (strain CL Brener)OX353153GNTc00.1047053510411.10PE4SV1	0.736	0.328	0.507	0.389	0.653	0.32	0.68	0.451	0.684	0.392	0.646	0.205	0.658	0.768	0.677	0.662	0.648	0.355	0.692	0.66	0.672	0.671	0.645	0.655	0.676	0.816	0.698	0.361	0.662	0.696	0.767	0.68	0.658	0.675	0.68	0.716	0.811	0.765	0.811	0.662	0.176	0.647	0.748	0.692	0.738	0.669	0.646	0.742	0.737
tr|Q4DVK2|Q4DVK2TRYCC Trans-sialidase putative OS Trypanosoma cruzi (strain CL Brener)OX353153GNTc00.1047053507069.40PE4SV1	0.675	0.652	0.65	0.657	0.42	0.66	0.45	0.674	0.56	0.654	0.404	0.69	0.427	0.697	0.409	0.404	0.33	0.677	0.454	0.468	0.403	0.486	0.434	0.567	0.38	0.786	0.431	0.655	0.433	0.541	0.731	0.422	0.414	0.431	0.432	0.578	0.797	0.723	0.798	0.417	0.676	0.438	0.678	0.222	0.675	0.432	0.425	0.702	0.671
tr|Q4DP77|Q4DP77TRYCC Trans-sialidase putative OS Trypanosoma cruzi (strain CL Brener)OX353153GNTc00.1047053506967.60PE4SV1	0.671	0.664	0.663	0.643	0.423	0.662	0.438	0.69	0.548	0.665	0.413	0.685	0.434	0.697	0.378	0.392	0.352	0.677	0.449	0.457	0.403	0.468	0.424	0.546	0.359	0.782	0.4	0.655	0.413	0.538	0.719	0.404	0.4	0.445	0.419	0.548	0.785	0.717	0.788	0.407	0.686	0.451	0.681	0.247	0.687	0.421	0.397	0.71	0.676
tr|Q4DTZ9|Q4DTZ9TRYCC Trans-sialidase putative OS Trypanosoma cruzi (strain CL Brener)OX353153GNTc00.1047053504155.20PE4SV1	0.662	0.669	0.636	0.662	0.363	0.651	0.465	0.693	0.571	0.704	0.431	0.694	0.433	0.683	0.446	0.448	0.398	0.672	0.46	0.444	0.461	0.451	0.404	0.514	0.434	0.773	0.358	0.644	0.446	0.519	0.729	0.441	0.429	0.471	0.414	0.489	0.802	0.722	0.788	0.378	0.687	0.455	0.648	0.465	0.655	0.448	0.391	0.694	0.653
tr|Q4DXP2|Q4DXP2TRYCC Trans-sialidase putative OS Trypanosoma cruzi (strain CL Brener)OX353153GNTc00.1047053510363.250PE4SV1	0.652	0.69	0.713	0.694	0.372	0.725	0.445	0.721	0.657	0.787	0.409	0.724	0.465	0.68	0.407	0.415	0.407	0.692	0.458	0.454	0.433	0.455	0.447	0.634	0.377	0.781	0.406	0.637	0.423	0.524	0.729	0.402	0.413	0.422	0.378	0.449	0.753	0.729	0.791	0.417	0.712	0.5	0.67	0.421	0.673	0.42	0.441	0.679	0.672
tr|Q4E447|Q4E447TRYCCTrans-sialidase putative (Fragment) OS Trypanosoma cruzi (strain CL Brener)OX353153GNTc00.1047053511173.10PE4SV1	0.623	0.706	0.625	0.659	0.49	?	0.531	0.758	?	?	0.493	0.784	?	0.773	0.486	0.527	0.333	0.756	0.55	0.493	0.537	0.513	0.411	?	0.525	0.809	0.326	0.705	0.556	0.52	0.719	0.539	0.522	0.523	0.404	0.462	0.806	0.735	0.809	0.37	0.765	?	0.744	0.509	0.745	0.514	0.394	0.733	0.719
tr|Q4CR17|Q4CR17TRYCCTrans-sialidase putative (Fragment) OS Trypanosoma cruzi (strain CL Brener)OX353153GNTc00.1047053507505.10PE4SV1	0.14	0.708	0.687	0.718	0.61	0.694	0.646	0.724	?	?	0.663	0.727	0.619	0.638	0.664	0.674	0.577	0.717	0.645	0.62	0.665	0.658	0.575	0.667	0.662	0.801	0.673	0.682	0.666	0.657	0.7	0.666	0.645	0.667	0.609	0.654	0.834	0.709	0.799	0.641	0.723	0.632	0.64	0.669	0.616	0.652	0.615	0.418	0.619
tr|Q4CPF9|Q4CPF9TRYCC Trans-sialidase putative OS Trypanosoma cruzi (strain CL Brener)OX353153GNTc00.1047053510907.10PE4SV1	0.689	0.744	0.728	0.753	0.654	0.736	0.685	0.753	0.663	0.743	0.677	0.751	0.64	0.206	0.669	0.675	0.624	0.753	0.695	0.657	0.682	0.696	0.635	0.692	0.671	0.808	0.713	0.735	0.692	0.698	0.779	0.69	0.678	0.67	0.666	0.778	0.876	0.782	0.821	0.641	0.743	0.638	0.515	0.683	0.504	0.681	0.649	0.672	0.498
tr|Q4DQ76|Q4DQ76TRYCC Trans-sialidase putative OS Trypanosoma cruzi (strain CL Brener)OX353153GNTc00.1047053507085.30PE4SV1	0.756	0.769	0.749	0.76	0.686	0.789	0.733	0.767	0.861	0.835	0.74	0.777	0.746	0.804	0.751	0.741	0.712	0.764	0.733	0.74	0.734	0.757	0.733	0.836	0.73	0.753	0.744	0.685	0.75	0.769	0.27	0.756	0.735	0.728	0.693	0.667	0.142	0.267	0.749	0.754	0.774	0.775	0.798	0.732	0.789	0.739	0.742	0.772	0.792
tr|Q4CUA7|Q4CUA7TRYCC Trans-sialidase putative OS Trypanosoma cruzi (strain CL Brener)OX353153GNTc00.1047053506455.30PE4SV1	0.743	0.354	0.515	0.389	0.666	0.329	0.662	0.426	0.664	0.406	0.649	0.317	0.662	0.761	0.669	0.674	0.65	0.36	0.691	0.652	0.67	0.657	0.651	0.66	0.669	0.812	0.671	0.356	0.662	0.682	0.772	0.677	0.656	0.68	0.669	0.712	0.77	0.765	0.81	0.655	0.333	0.663	0.722	0.678	0.711	0.675	0.653	0.738	0.714
tr|Q4DZC4|Q4DZC4TRYCC Trans-sialidase putative OS Trypanosoma cruzi (strain CL Brener)OX353153GNTc00.1047053506763.110PE4SV1	0.411	0.699	0.673	0.725	0.633	0.717	0.665	0.726	0.657	0.657	0.675	0.714	0.649	0.723	0.703	0.682	0.612	0.712	0.689	0.643	0.683	0.688	0.631	0.694	0.679	0.816	0.669	0.683	0.681	0.678	0.75	0.671	0.69	0.679	0.629	0.6	0.832	0.753	0.809	0.644	0.717	0.66	0.698	0.705	0.692	0.691	0.64	0.465	0.696
tr|Q4CQI4|Q4CQI4TRYCCTrans-sialidase putative (Fragment) OS Trypanosoma cruzi (strain CL Brener)OX353153GNTc00.1047053507861.24PE4SV1	?	0.585	?	0.553	0.718	?	0.671	0.842	?	?	0.406	0.689	?	0.834	0.436	0.454	?	0.727	0.654	0.725	0.496	0.616	0.556	?	0.423	0.966	0.549	0.703	0.5	0.776	0.939	0.49	0.497	0.486	0.628	0.556	0.865	0.944	0.948	0.537	0.689	?	0.833	0.493	0.841	0.449	0.507	0.829	0.815
tr|Q4CR72|Q4CR72TRYCC Trans-sialidase putative OS Trypanosoma cruzi (strain CL Brener)OX353153GNTc00.1047053508171.10PE4SV1	0.686	0.74	0.711	0.735	0.655	0.735	0.686	0.756	0.699	0.677	0.686	0.758	0.649	0.549	0.707	0.678	0.631	0.732	0.711	0.665	0.69	0.704	0.637	0.696	0.671	0.836	0.719	0.745	0.695	0.689	0.79	0.696	0.679	0.687	0.678	0.722	0.867	0.79	0.836	0.663	0.759	0.653	0.332	0.701	0.299	0.679	0.672	0.706	0.326
tr|Q4D6K1|Q4D6K1TRYCCTrans-sialidase putative (Fragment) OS Trypanosoma cruzi (strain CL Brener)OX353153GNTc00.1047053511855.10PE4SV1	0.609	0.712	0.656	0.684	0.419	0.708	0.431	0.711	?	?	0.441	0.715	0.284	0.651	0.433	0.414	0.355	0.69	0.442	0.383	0.44	0.407	0.37	?	0.416	0.746	0.402	0.68	0.389	0.48	0.701	0.401	0.444	0.453	0.175	0	0.759	0.708	0.754	0.373	0.702	0.396	0.634	0.424	0.642	0.448	0.381	0.637	0.632
tr|Q4CUS9|Q4CUS9TRYCC Trans-sialidase putative OS Trypanosoma cruzi (strain CL Brener)OX353153GNTc00.1047053503759.10PE4SV1	0.746	0.403	0.514	0.366	0.646	0.418	0.645	0.424	0.697	0.238	0.632	0.399	0.656	0.752	0.656	0.649	0.656	0.389	0.667	0.645	0.661	0.653	0.639	0.654	0.646	0.816	0.647	0.338	0.642	0.667	0.777	0.659	0.634	0.655	0.644	0.579	0.762	0.773	0.818	0.641	0.399	0.653	0.724	0.666	0.728	0.645	0.646	0.742	0.715
tr|Q4D3W4|Q4D3W4TRYCC Trans-sialidase putative OS Trypanosoma cruzi (strain CL Brener)OX353153GNTc00.1047053508375.20PE4SV1	0.653	0.646	0.642	0.637	0.419	0.638	0.452	0.664	0.55	0.665	0.396	0.677	0.435	0.702	0.414	0.416	0.331	0.659	0.447	0.448	0.38	0.481	0.412	0.536	0.328	0.781	0.476	0.645	0.418	0.545	0.729	0.409	0.138	0.382	0.453	0.578	0.805	0.727	0.788	0.416	0.673	0.445	0.687	0.421	0.686	0.232	0.418	0.704	0.684
tr|Q4E520|Q4E520TRYCC Trans-sialidase putative OS Trypanosoma cruzi (strain CL Brener)OX353153GNTc00.1047053508873.60PE4SV1	0.655	0.643	0.644	0.659	0.348	0.665	0.433	0.665	0.626	0.693	0.377	0.682	0.394	0.684	0.388	0.367	0.378	0.652	0.443	0.438	0.419	0.431	0.43	0.575	0.375	0.778	0.386	0.613	0.388	0.506	0.741	0.383	0.39	0.431	0.377	0.529	0.756	0.732	0.781	0.382	0.672	0.458	0.654	0.412	0.661	0.383	0.41	0.68	0.636
tr|Q4E283|Q4E283TRYCC Trans-sialidase putative OS Trypanosoma cruzi (strain CL Brener)OX353153GNTc00.1047053510275.350PE4SV1	0.65	0.669	0.643	0.661	0.382	0.668	0.432	0.69	0.52	0.668	0.43	0.686	0.402	0.702	0.435	0.446	0.388	0.676	0.476	0.48	0.449	0.426	0.449	0.498	0.447	0.791	0.375	0.668	0.444	0.516	0.727	0.45	0.45	0.454	0.399	0.506	0.823	0.73	0.803	0.358	0.689	0.473	0.681	0.439	0.684	0.437	0.327	0.678	0.675
tr|Q4CZB9|Q4CZB9TRYCCTrans-sialidase putative (Fragment) OS Trypanosoma cruzi (strain CL Brener)OX353153GNTc00.1047053511595.59PE4SV1	0.768	0.68	0.698	0.667	?	0.713	0.537	0.688	0.551	0.689	0.481	0.679	0.416	0.706	0.498	0.507	0.485	0.689	0.599	0.473	0.489	0.391	0.446	0.541	0.526	0.879	?	?	0.513	0.571	0.837	0.535	0.496	0.544	?	?	?	0.842	0.864	0.464	0.711	0.453	0.632	0.504	0.632	0.506	0.484	0.782	0.634
tr|Q4CXY7|Q4CXY7TRYCCTrans-sialidase putative (Fragment) OS Trypanosoma cruzi (strain CL Brener)OX353153GNTc00.1047053511779.10PE4SV1	0.553	0.604	0.674	0.614	0.354	?	0.316	0.69	?	?	0.384	0.675	?	0.668	0.39	0.386	0.396	0.647	0.293	0.317	0.429	0.391	0.25	?	0.361	0.749	0.443	0.594	0.369	0.449	0.693	0.347	0.356	0.413	0.351	0.392	0.752	0.687	0.754	0.397	0.663	?	0.611	0.405	0.601	0.383	0.429	0.6	0.594
tr|Q4CPT6|Q4CPT6TRYCC Trans-sialidase putative OS Trypanosoma cruzi (strain CL Brener)OX353153GNTc00.1047053507879.10PE4SV1	0.748	0.367	0.517	0.399	0.668	0.24	0.676	0.454	0.695	0.43	0.659	0.359	0.679	0.784	0.672	0.661	0.66	0.318	0.689	0.662	0.668	0.667	0.641	0.691	0.67	0.799	0.695	0.27	0.666	0.697	0.777	0.666	0.654	0.662	0.687	0.792	0.816	0.772	0.792	0.669	0.33	0.654	0.753	0.675	0.746	0.659	0.662	0.755	0.743
tr|Q4DRK0|Q4DRK0TRYCC Trans-sialidase putative OS Trypanosoma cruzi (strain CL Brener)OX353153GNTc00.1047053506279.140PE4SV1	0.663	0.665	0.649	0.665	0.419	0.649	0.468	0.684	0.59	0.645	0.432	0.7	0.438	0.704	0.455	0.414	0.377	0.67	0.461	0.497	0.403	0.492	0.462	0.547	0.395	0.78	0.467	0.672	0.38	0.527	0.73	0.415	0.427	0.431	0.413	0.532	0.796	0.729	0.785	0.446	0.694	0.484	0.672	0.439	0.682	0.442	0.428	0.698	0.674
tr|Q4D8S3|Q4D8S3TRYCC Trans-sialidase putative OS Trypanosoma cruzi (strain CL Brener)OX353153GNTc00.1047053511349.100PE4SV1	0.747	0.326	0.509	0.38	0.662	0.341	0.677	0.459	0.667	0.382	0.65	0.194	0.658	0.765	0.681	0.671	0.644	0.363	0.689	0.666	0.677	0.673	0.655	0.658	0.669	0.815	0.694	0.386	0.671	0.69	0.77	0.689	0.669	0.675	0.693	0.739	0.824	0.767	0.813	0.659	0.161	0.661	0.739	0.689	0.727	0.67	0.651	0.753	0.734
tr|Q4E0M8|Q4E0M8TRYCC Trans-sialidase putative OS Trypanosoma cruzi (strain CL Brener)OX353153GNTc00.1047053510307.240PE4SV1	0.69	0.723	0.709	0.725	0.648	0.713	0.675	0.747	0.649	0.651	0.662	0.735	0.614	0.548	0.683	0.667	0.604	0.725	0.69	0.652	0.678	0.681	0.624	0.667	0.661	0.831	0.721	0.73	0.676	0.682	0.799	0.686	0.68	0.676	0.685	0.725	0.882	0.793	0.829	0.647	0.741	0.624	0.242	0.687	0.301	0.674	0.653	0.683	0.248
tr|Q4D522|Q4D522TRYCCTrans-sialidase putative (Fragment) OS Trypanosoma cruzi (strain CL Brener)OX353153GNTc00.1047053506191.58PE4SV1	0.69	0.694	?	0.646	0.686	?	0.729	0.455	?	?	0.704	0.66	?	0.926	0.712	0.732	?	0.538	0.714	0.576	0.731	0.692	0.667	?	0.717	0.828	0.698	0.66	0.717	0.667	0.7	0.764	0.741	0.727	0.575	0.625	0.759	0.7	0.862	0.679	0.66	?	0.896	0.712	0.868	0.736	0.717	0.778	0.894
tr|Q4CZP0|Q4CZP0TRYCC Trans-sialidase putative OS Trypanosoma cruzi (strain CL Brener)OX353153GNTc00.1047053509817.50PE4SV1	0.75	0.773	0.747	0.773	0.664	0.794	0.731	0.768	0.834	0.841	0.74	0.768	0.749	0.785	0.725	0.729	0.708	0.764	0.736	0.742	0.714	0.727	0.737	0.836	0.712	0.756	0.728	0.711	0.727	0.763	0.283	0.742	0.71	0.726	0.713	0.7	0.264	0.292	0.744	0.744	0.767	0.769	0.781	0.712	0.783	0.719	0.729	0.761	0.778
tr|Q4DLA2|Q4DLA2TRYCC Trans-sialidase putative OS Trypanosoma cruzi (strain CL Brener)OX353153GNTc00.1047053510933.10PE4SV1	0.66	0.661	0.648	0.654	0.42	0.676	0.483	0.691	0.596	0.67	0.395	0.705	0.421	0.693	0.428	0.387	0.347	0.682	0.473	0.489	0.347	0.494	0.459	0.549	0.381	0.786	0.472	0.678	0.424	0.541	0.734	0.426	0.384	0.422	0.463	0.536	0.79	0.732	0.787	0.431	0.693	0.483	0.681	0.412	0.679	0.383	0.453	0.711	0.667
tr|Q4DR52|Q4DR52TRYCC Trans-sialidase putative OS Trypanosoma cruzi (strain CL Brener)OX353153GNTc00.1047053509905.150PE4SV1	0.739	0.354	0.503	0.341	0.662	0.38	0.685	0.47	0.657	0.438	0.653	0.388	0.677	0.77	0.679	0.667	0.672	0.308	0.685	0.669	0.681	0.662	0.651	0.655	0.673	0.805	0.674	0.307	0.662	0.686	0.77	0.666	0.662	0.677	0.682	0.681	0.779	0.763	0.808	0.67	0.399	0.669	0.729	0.687	0.723	0.672	0.652	0.743	0.729
tr|Q4CNP9|Q4CNP9TRYCCTrans-sialidase putative (Fragment) OS Trypanosoma cruzi (strain CL Brener)OX353153GNTc00.1047053503661.11PE4SV1	0.697	0.789	0.764	0.796	0.703	0.794	0.716	0.814	0.742	0.806	0.735	0.811	0.716	0.655	0.762	0.755	0.693	0.793	0.734	0.726	0.736	0.757	0.711	0.795	0.734	0.837	0.786	0.767	0.742	0.762	0.775	0.752	0.74	0.721	0.728	0.896	0.89	0.777	0.835	0.743	0.802	0.71	0.628	0.747	0.635	0.744	0.736	0.735	0.629
tr|Q4DEK8|Q4DEK8TRYCC Trans-sialidase putative OS Trypanosoma cruzi (strain CL Brener)OX353153GNTc00.1047053509785.50PE4SV1	0.658	0.66	0.635	0.648	0.417	0.645	0.459	0.675	0.57	0.656	0.449	0.682	0.355	0.655	0.47	0.455	0.436	0.659	0.482	0.212	0.459	0.393	0.188	0.589	0.466	0.789	0.44	0.629	0.454	0.498	0.742	0.448	0.435	0.468	0.375	0.418	0.772	0.746	0.796	0.435	0.675	0.199	0.645	0.478	0.645	0.449	0.422	0.68	0.632
tr|Q4D1C7|Q4D1C7TRYCC Trans-sialidase putative OS Trypanosoma cruzi (strain CL Brener)OX353153GNTc00.1047053504261.20PE4SV1	0.671	0.67	0.64	0.673	0.383	0.656	0.455	0.696	0.599	0.679	0.368	0.672	0.417	0.704	0.262	0.421	0.32	0.684	0.453	0.466	0.396	0.459	0.418	0.548	0.343	0.779	0.444	0.662	0.41	0.552	0.737	0.425	0.384	0.419	0.437	0.518	0.793	0.732	0.781	0.409	0.683	0.423	0.705	0.379	0.711	0.399	0.408	0.727	0.699
tr|Q4DVF0|Q4DVF0TRYCC Trans-sialidase putative OS Trypanosoma cruzi (strain CL Brener)OX353153GNTc00.1047053510465.100PE4SV1	0.66	0.664	0.631	0.656	0.386	0.636	0.434	0.69	0.515	0.663	0.448	0.668	0.421	0.694	0.457	0.462	0.395	0.67	0.475	0.466	0.47	0.414	0.424	0.506	0.446	0.798	0.404	0.648	0.449	0.509	0.726	0.453	0.465	0.459	0.412	0.517	0.81	0.725	0.799	0.385	0.672	0.437	0.668	0.444	0.673	0.455	0.335	0.684	0.673
tr|Q4CZ95|Q4CZ95TRYCC Trans-sialidase putative OS Trypanosoma cruzi (strain CL Brener)OX353153GNTc00.1047053508581.40PE4SV1	0.759	0.419	0.548	0.396	0.667	0.48	0.698	0.42	0.822	0.274	0.687	0.41	0.726	0.768	0.703	0.696	0.698	0.4	0.681	0.688	0.708	0.692	0.688	0.768	0.701	0.806	0.672	0.343	0.695	0.717	0.776	0.701	0.679	0.692	0.658	0.618	0.762	0.772	0.81	0.683	0.431	0.719	0.767	0.719	0.769	0.679	0.676	0.761	0.763
tr|Q4CSU2|Q4CSU2TRYCC Trans-sialidase putative OS Trypanosoma cruzi (strain CL Brener)OX353153GNTc00.1047053505779.20PE4SV1	0.737	0.431	0.552	0.412	0.65	0.455	0.69	0.466	0.819	0.477	0.677	0.433	0.716	0.771	0.697	0.688	0.701	0.425	0.674	0.684	0.702	0.686	0.668	0.747	0.683	0.808	0.672	0.39	0.678	0.721	0.773	0.682	0.673	0.696	0.68	0.701	0.762	0.766	0.81	0.689	0.429	0.712	0.774	0.704	0.75	0.69	0.676	0.744	0.761
tr|Q4CZ80|Q4CZ80TRYCC Trans-sialidase putative OS Trypanosoma cruzi (strain CL Brener)OX353153GNTc00.1047053507753.10PE4SV1	0.354	0.71	0.706	0.729	0.639	0.739	0.684	0.747	0.703	0.703	0.684	0.74	0.672	0.7	0.705	0.697	0.638	0.73	0.698	0.658	0.693	0.691	0.636	0.723	0.682	0.837	0.692	0.7	0.699	0.701	0.761	0.698	0.696	0.676	0.637	0.608	0.848	0.762	0.836	0.665	0.741	0.668	0.684	0.695	0.661	0.701	0.659	0.202	0.67
tr|Q4DBC7|Q4DBC7TRYCC Trans-sialidase putative OS Trypanosoma cruzi (strain CL Brener)OX353153GNTc00.1047053507059.20PE4SV1	0.646	0.649	0.632	0.646	0.403	0.649	0.452	0.678	0.575	0.667	0.393	0.677	0.418	0.692	0.412	0.412	0.351	0.665	0.448	0.477	0.401	0.454	0.423	0.529	0.36	0.78	0.473	0.663	0.425	0.534	0.739	0.384	0.286	0.409	0.465	0.549	0.805	0.737	0.78	0.419	0.678	0.458	0.677	0.421	0.673	0.331	0.404	0.7	0.67
tr|Q4CRD5|Q4CRD5TRYCC Trans-sialidase putative OS Trypanosoma cruzi (strain CL Brener)OX353153GNTc00.1047053509257.10PE4SV1	0.723	0.399	0.46	0.425	0.619	0.315	0.639	0.491	0.67	0.409	0.625	0.408	0.647	0.746	0.635	0.632	0.639	0.333	0.65	0.621	0.633	0.618	0.619	0.653	0.63	0.79	0.612	0.408	0.63	0.65	0.738	0.632	0.609	0.63	0.629	0.644	0.721	0.733	0.79	0.63	0.421	0.641	0.701	0.652	0.696	0.633	0.625	0.719	0.699
tr|Q4DR18|Q4DR18TRYCC Trans-sialidase putative OS Trypanosoma cruzi (strain CL Brener)OX353153GNTc00.1047053507953.100PE4SV1	0.65	0.688	0.662	0.669	0.388	0.667	0.434	0.699	0.548	0.681	0.409	0.695	0.299	0.68	0.436	0.416	0.394	0.674	0.46	0.385	0.444	0.384	0.361	0.56	0.415	0.789	0.399	0.664	0.419	0.466	0.748	0.426	0.433	0.462	0.14	0.121	0.763	0.753	0.797	0.397	0.683	0.372	0.655	0.434	0.66	0.445	0.389	0.686	0.649
tr|Q4DY88|Q4DY88TRYCC Trans-sialidase putative OS Trypanosoma cruzi (strain CL Brener)OX353153GNTc00.1047053506813.140PE4SV1	0.684	0.731	0.709	0.729	0.647	0.727	0.668	0.736	0.687	0.658	0.649	0.732	0.624	0.547	0.651	0.654	0.603	0.73	0.683	0.652	0.662	0.671	0.64	0.696	0.637	0.821	0.699	0.731	0.667	0.681	0.781	0.657	0.649	0.661	0.668	0.81	0.844	0.782	0.82	0.641	0.734	0.625	0.404	0.665	0.45	0.653	0.672	0.685	0.428
tr|Q4D645|Q4D645TRYCC Trans-sialidase putative OS Trypanosoma cruzi (strain CL Brener)OX353153GNTc00.1047053509755.50PE4SV1	0.665	0.665	0.657	0.663	0.399	0.657	0.454	0.706	0.543	0.678	0.436	0.685	0.42	0.682	0.47	0.443	0.387	0.679	0.46	0.477	0.456	0.438	0.439	0.52	0.439	0.792	0.352	0.657	0.44	0.515	0.741	0.44	0.44	0.442	0.4	0.473	0.797	0.734	0.79	0.366	0.689	0.458	0.67	0.45	0.662	0.44	0.391	0.696	0.661
tr|Q4DTA8|Q4DTA8TRYCC Trans-sialidase putative OS Trypanosoma cruzi (strain CL Brener)OX353153GNTc00.1047053508023.100PE4SV1	0.738	0.72	0.713	0.735	0.672	0.774	0.726	0.744	0.837	0.797	0.708	0.746	0.747	0.783	0.723	0.741	0.722	0.717	0.721	0.731	0.724	0.745	0.712	0.826	0.729	0.775	0.668	0.672	0.726	0.76	0.692	0.734	0.714	0.734	0.673	0.688	0.735	0.696	0.766	0.743	0.747	0.765	0.768	0.728	0.762	0.714	0.712	0.754	0.777
tr|Q4E5S9|Q4E5S9TRYCCTrans-sialidase putative (Fragment) OS Trypanosoma cruzi (strain CL Brener)OX353153GNTc00.1047053508221.1050PE4SV1	0.635	0.674	0.596	0.647	0.4	?	0.453	0.693	?	?	0.432	0.724	0.396	0.732	0.454	0.443	0.333	0.667	0.483	0.469	0.454	0.461	0.409	?	0.441	0.712	0.434	0.68	0.459	0.486	0.715	0.428	0.46	0.429	0.408	0.519	0.778	0.718	0.722	0.405	0.728	0.431	0.713	0.435	0.72	0.449	0.387	0.689	0.712
tr|Q4DRZ7|Q4DRZ7TRYCC Trans-sialidase putative OS Trypanosoma cruzi (strain CL Brener)OX353153GNTc00.1047053511487.90PE4SV1	0.661	0.65	0.649	0.642	0.382	0.645	0.392	0.678	0.602	0.633	0.4	0.68	0.401	0.675	0.427	0.402	0.377	0.653	0.387	0.42	0.413	0.43	0.396	0.527	0.396	0.782	0.476	0.638	0.394	0.503	0.714	0.392	0.394	0.42	0.404	0.475	0.793	0.716	0.784	0.416	0.669	0.459	0.641	0.42	0.64	0.395	0.422	0.667	0.63
tr|Q4CQC7|Q4CQC7TRYCC Trans-sialidase putative OS Trypanosoma cruzi (strain CL Brener)OX353153GNTc00.1047053508935.10PE4SV1	0.745	0.715	0.713	0.724	0.674	0.765	0.735	0.731	0.794	0.774	0.692	0.725	0.752	0.793	0.704	0.713	0.726	0.705	0.726	0.729	0.713	0.746	0.704	0.795	0.71	0.763	0.668	0.643	0.703	0.731	0.701	0.724	0.705	0.717	0.656	0.635	0.741	0.709	0.762	0.731	0.74	0.756	0.77	0.72	0.773	0.708	0.713	0.764	0.783
tr|Q4DC15|Q4DC15TRYCC Trans-sialidase putative OS Trypanosoma cruzi (strain CL Brener)OX353153GNTc00.1047053510005.20PE4SV1	0.749	0.373	0.523	0.364	0.648	0.316	0.695	0.449	0.778	0.454	0.682	0.366	0.725	0.745	0.694	0.694	0.706	0.254	0.673	0.685	0.681	0.668	0.673	0.755	0.678	0.806	0.648	0.252	0.686	0.715	0.769	0.69	0.672	0.689	0.658	0.574	0.74	0.765	0.806	0.694	0.365	0.709	0.742	0.703	0.734	0.679	0.664	0.721	0.735
tr|Q4CZE6|Q4CZE6TRYCC Trans-sialidase putative OS Trypanosoma cruzi (strain CL Brener)OX353153GNTc00.1047053507979.30PE4SV1	0.763	0.778	0.758	0.772	0.681	0.798	0.747	0.778	0.861	0.835	0.749	0.787	0.753	0.789	0.747	0.748	0.726	0.778	0.741	0.743	0.742	0.757	0.737	0.841	0.734	0.74	0.737	0.71	0.755	0.772	0.299	0.762	0.725	0.739	0.705	0.662	0.306	0.297	0.736	0.759	0.789	0.775	0.79	0.741	0.798	0.741	0.732	0.785	0.791
tr|Q4DKB4|Q4DKB4TRYCCTrans-sialidase putative (Fragment) OS Trypanosoma cruzi (strain CL Brener)OX353153GNTc00.1047053508061.154PE4SV1	0.651	0.685	0.693	0.695	0.556	0.698	0.607	0.703	0.635	0.655	0.569	0.701	0.62	0.443	0.598	0.583	0.608	0.69	0.633	0.616	0.605	0.62	0.6	0.645	0.587	0.807	0.579	0.662	0.595	0.631	0.755	0.597	0.586	0.616	0.594	?	0.848	0.763	0.813	0.595	0.692	0.622	0.258	0.593	0.291	0.602	0.602	0.638	0.248
tr|Q4DI36|Q4DI36TRYCC Trans-sialidase putative OS Trypanosoma cruzi (strain CL Brener)OX353153GNTc00.1047053507653.20PE4SV1	0.739	0.363	0.504	0.367	0.663	0.398	0.666	0.448	0.682	0.363	0.643	0.368	0.649	0.762	0.67	0.656	0.649	0.343	0.676	0.652	0.664	0.667	0.638	0.632	0.673	0.804	0.694	0.333	0.671	0.683	0.768	0.67	0.648	0.681	0.699	0.711	0.74	0.763	0.802	0.66	0.38	0.656	0.729	0.682	0.713	0.663	0.641	0.747	0.712
tr|Q4CRS4|Q4CRS4TRYCC Trans-sialidase putative OS Trypanosoma cruzi (strain CL Brener)OX353153GNTc00.1047053503767.10PE4SV1	0.732	0.573	0.549	0.585	0.624	0.614	0.678	0.513	0.747	0.663	0.674	0.576	0.748	0.744	0.676	0.676	0.707	0.555	0.69	0.684	0.687	0.688	0.682	0.759	0.689	0.778	0.595	0.478	0.677	0.702	0.744	0.686	0.677	0.69	0.579	0.51	0.722	0.739	0.792	0.666	0.577	0.74	0.741	0.689	0.718	0.69	0.67	0.723	0.734
tr|Q4D2P3|Q4D2P3TRYCC Trans-sialidase putative OS Trypanosoma cruzi (strain CL Brener)OX353153GNTc00.1047053508013.40PE4SV1	0.666	0.662	0.641	0.67	0.415	0.654	0.46	0.694	0.58	0.63	0.411	0.688	0.428	0.716	0.401	0.38	0.277	0.676	0.446	0.474	0.361	0.481	0.424	0.571	0.35	0.795	0.435	0.671	0.409	0.555	0.716	0.407	0.394	0.434	0.471	0.536	0.755	0.715	0.803	0.4	0.684	0.433	0.685	0.32	0.697	0.421	0.433	0.71	0.684
tr|Q4DSY8|Q4DSY8TRYCC Trans-sialidase putative OS Trypanosoma cruzi (strain CL Brener)OX353153GNTc00.1047053504769.100PE4SV1	0.729	0.517	0.101	0.529	0.646	0.513	0.672	0.486	0.717	0.548	0.639	0.537	0.677	0.74	0.672	0.668	0.648	0.515	0.684	0.645	0.657	0.675	0.638	0.69	0.659	0.786	0.634	0.501	0.654	0.687	0.747	0.666	0.644	0.666	0.657	0.735	0.775	0.744	0.784	0.653	0.56	0.657	0.713	0.668	0.713	0.652	0.653	0.723	0.718
tr|Q4E3D7|Q4E3D7TRYCC Trans-sialidase putative OS Trypanosoma cruzi (strain CL Brener)OX353153GNTc00.1047053507071.230PE4SV1	0.665	0.658	0.621	0.662	0.426	0.65	0.453	0.681	0.568	0.638	0.39	0.682	0.408	0.707	0.368	0.399	0.295	0.667	0.456	0.47	0.364	0.486	0.444	0.519	0.357	0.777	0.456	0.678	0.421	0.537	0.736	0.407	0.391	0.383	0.457	0.542	0.801	0.735	0.783	0.397	0.673	0.433	0.668	0.381	0.678	0.402	0.429	0.7	0.669
tr|Q4D4T9|Q4D4T9TRYCCTrans-sialidase putative (Fragment) OS Trypanosoma cruzi (strain CL Brener)OX353153GNTc00.1047053511593.91PE4SV1	0.726	0.55	0.551	0.55	?	0.553	0.542	0.558	0.581	0.551	0.462	0.552	0.472	0.628	0.528	0.448	0.513	0.545	0.721	0.5	0.504	0.512	0.492	0.512	0.487	0.854	?	?	0.448	0.544	0.826	0.462	0.491	0.522	?	?	?	0.837	0.844	0.475	0.561	0.508	0.474	0.475	0.5	0.509	0.529	0.739	0.433
tr|Q4D2S9|Q4D2S9TRYCCTrans-sialidase putative (Fragment) OS Trypanosoma cruzi (strain CL Brener)OX353153GNTc00.1047053506389.10PE4SV1	0.616	0.699	0.658	0.673	0.393	0.679	0.424	0.715	?	?	0.434	0.717	0.252	0.677	0.433	0.398	0.381	0.679	0.423	0.356	0.444	0.403	0.348	0.824	0.394	0.768	0.399	0.663	0.4	0.455	0.709	0.405	0.421	0.444	0.128	0.132	0.757	0.713	0.779	0.357	0.695	0.352	0.684	0.416	0.678	0.442	0.376	0.65	0.677
tr|Q4D859|Q4D859TRYCC Trans-sialidase putative OS Trypanosoma cruzi (strain CL Brener)OX353153GNTc00.1047053509251.80PE4SV1	0.665	0.651	0.634	0.634	0.387	0.645	0.46	0.673	0.563	0.618	0.397	0.665	0.433	0.678	0.409	0.428	0.328	0.662	0.43	0.463	0.389	0.459	0.422	0.522	0.35	0.776	0.492	0.655	0.416	0.521	0.721	0.406	0.231	0.374	0.475	0.59	0.808	0.719	0.782	0.42	0.662	0.463	0.652	0.418	0.657	0.236	0.414	0.693	0.65
tr|Q4CKE9|Q4CKE9TRYCCTrans-sialidase putative (Fragment) OS Trypanosoma cruzi (strain CL Brener)OX353153GNTc00.1047053460061.20PE4SV1	0.701	0.514	0.439	0.477	?	0.481	0.425	0.481	0.463	0.455	0.393	0.487	0.339	0.611	0.385	0.362	0.385	0.443	0.63	0.301	0.421	0.31	0.252	0.393	0.406	0.795	?	?	0.433	0.398	0.809	0.393	0.398	0.465	?	?	?	0.824	0.808	0.291	0.495	0.252	0.436	0.398	0.5	0.412	0.389	0.676	0.455
tr|Q4CNA6|Q4CNA6TRYCCTrans-sialidase putative (Fragment) OS Trypanosoma cruzi (strain CL Brener)OX353153GNTc00.1047053503427.9PE4SV1	0.643	0.655	0.63	0.664	0.349	0.66	0.427	0.674	0.564	0.67	0.308	0.664	0.417	0.644	0.411	0.309	0.37	0.648	0.386	0.449	0.392	0.423	0.442	0.552	0.368	0.77	0.4	0.644	0.286	0.502	0.712	0.372	0.382	0.377	0.384	0.111	0.79	0.706	0.781	0.398	0.669	0.468	0.608	0.391	0.622	0.404	0.419	0.661	0.6
tr|Q4CRR3|Q4CRR3TRYCC Trans-sialidase putative OS Trypanosoma cruzi (strain CL Brener)OX353153GNTc00.1047053505231.20PE4SV1	0.731	0.415	0.515	0.383	0.638	0.42	0.649	0.447	0.693	0.409	0.65	0.407	0.655	0.765	0.663	0.661	0.65	0.395	0.673	0.649	0.662	0.649	0.638	0.662	0.643	0.808	0.655	0.359	0.654	0.679	0.768	0.65	0.639	0.666	0.658	0.662	0.789	0.764	0.81	0.65	0.413	0.656	0.734	0.664	0.724	0.66	0.637	0.738	0.719
tr|Q4CZC3|Q4CZC3TRYCC Trans-sialidase putative OS Trypanosoma cruzi (strain CL Brener)OX353153GNTc00.1047053506723.20PE4SV1	0.664	0.717	0.699	0.718	0.619	0.7	0.637	0.719	0.648	0.61	0.619	0.721	0.611	0.507	0.633	0.632	0.599	0.704	0.66	0.618	0.638	0.646	0.601	0.653	0.617	0.817	0.689	0.707	0.639	0.666	0.778	0.637	0.628	0.637	0.662	0.69	0.815	0.776	0.817	0.637	0.709	0.617	0.252	0.631	0.308	0.635	0.644	0.657	0.242
tr|Q4CX91|Q4CX91TRYCCTrans-sialidase putative (Fragment) OS Trypanosoma cruzi (strain CL Brener)OX353153GNTc00.1047053511105.60PE4SV1	0.637	0.736	0.689	0.736	0.661	0.689	0.68	0.771	?	?	0.69	0.749	0.66	0.551	0.695	0.692	0.589	0.745	0.683	0.684	0.705	0.719	0.656	0.714	0.679	0.811	0.722	0.728	0.71	0.706	0.775	0.716	0.701	0.691	0.671	0.736	0.889	0.774	0.811	0.677	0.755	0.667	0.203	0.714	0.294	0.695	0.663	0.661	0.253
tr|Q4DDR1|Q4DDR1TRYCC Trans-sialidase putative OS Trypanosoma cruzi (strain CL Brener)OX353153GNTc00.1047053511401.120PE4SV1	0.659	0.653	0.634	0.635	0.424	0.64	0.456	0.664	0.566	0.637	0.398	0.672	0.427	0.707	0.41	0.408	0.313	0.657	0.449	0.447	0.363	0.483	0.4	0.496	0.324	0.777	0.468	0.673	0.408	0.55	0.714	0.401	0.135	0.368	0.47	0.585	0.806	0.715	0.783	0.414	0.674	0.428	0.679	0.416	0.69	0.203	0.418	0.712	0.679
tr|Q4D3D0|Q4D3D0TRYCCTrans-sialidase putative (Fragment) OS Trypanosoma cruzi (strain CL Brener)OX353153GNTc00.1047053508297.7PE4SV1	0.858	0.82	0.832	0.811	0.731	0.848	0.828	0.843	0.925	0.849	0.843	0.836	0.847	0.838	0.821	0.825	0.826	0.837	0.821	0.832	0.841	0.85	0.838	0.901	0.81	0.596	?	0.728	0.823	0.849	0.732	0.829	0.842	0.84	0.703	?	?	0.722	0.594	0.851	0.825	0.843	0.838	0.832	0.839	0.827	0.817	0.852	0.841
tr|Q4D4I3|Q4D4I3TRYCC Trans-sialidase putative OS Trypanosoma cruzi (strain CL Brener)OX353153GNTc00.1047053508745.30PE4SV1	0.653	0.654	0.642	0.649	0.345	0.649	0.396	0.685	0.493	0.626	0.41	0.677	0.373	0.685	0.413	0.421	0.351	0.657	0.4	0.431	0.408	0.437	0.403	0.471	0.398	0.791	0.485	0.667	0.423	0.489	0.727	0.395	0.394	0.419	0.439	0.552	0.803	0.721	0.797	0.382	0.684	0.425	0.649	0.402	0.648	0.42	0.389	0.687	0.634
tr|Q4CUU0|Q4CUU0TRYCCTrans-sialidase putative (Fragment) OS Trypanosoma cruzi (strain CL Brener)OX353153GNTc00.1047053510233.39PE4SV1	0.682	0.718	0.711	0.721	0.603	0.722	0.638	0.727	0.649	0.649	0.617	0.712	0.619	0.509	0.613	0.621	0.602	0.712	0.658	0.634	0.626	0.631	0.636	0.682	0.605	0.819	0.675	0.695	0.629	0.66	0.774	0.62	0.612	0.635	0.641	0.833	0.79	0.775	0.821	0.622	0.717	0.635	0.326	0.64	0.388	0.616	0.642	0.669	0.357
tr|Q4CQU8|Q4CQU8TRYCCTrans-sialidase putative (Fragment) OS Trypanosoma cruzi (strain CL Brener)OX353153GNTc00.1047053470827.20PE4SV1	0.667	0.579	0.474	0.6	0.622	0.574	0.653	0.577	?	?	0.637	0.587	0.676	0.723	0.642	0.654	0.664	0.578	0.645	0.619	0.649	0.637	0.619	0.333	0.63	0.708	0.596	0.576	0.657	0.667	0.674	0.644	0.628	0.65	0.617	0.579	0.698	0.677	0.705	0.647	0.577	0.703	0.718	0.65	0.712	0.63	0.636	0.678	0.714
tr|Q4CKP3|Q4CKP3TRYCC Trans-sialidase putative OS Trypanosoma cruzi (strain CL Brener)OX353153GNTc00.1047053510707.10PE4SV1	0.8	0.8	0.843	0.829	0.774	0.811	0.783	0.814	?	?	0.768	0.814	0.815	0.786	0.771	0.771	0.768	0.829	0.783	0.786	0.783	0.786	0.783	?	0.768	0.853	0.75	0.794	0.757	0.786	0.794	0.786	0.786	0.783	0.788	?	?	0.809	0.868	0.768	0.829	0.811	0.729	0.779	0.729	0.783	0.786	0.8	0.786
tr|Q4DRK4|Q4DRK4TRYCC Trans-sialidase putative OS Trypanosoma cruzi (strain CL Brener)OX353153GNTc00.1047053506279.60PE4SV1	0.654	0.655	0.642	0.664	0.421	0.644	0.458	0.672	0.616	0.656	0.403	0.687	0.435	0.706	0.419	0.343	0.365	0.662	0.453	0.47	0.417	0.474	0.443	0.56	0.383	0.785	0.475	0.664	0.264	0.548	0.729	0.293	0.411	0.422	0.428	0.506	0.794	0.73	0.792	0.42	0.681	0.477	0.677	0.44	0.68	0.429	0.427	0.708	0.672
tr|Q4E5X1|Q4E5X1TRYCC Trans-sialidase putative OS Trypanosoma cruzi (strain CL Brener)OX353153GNTc00.1047053508221.180PE4SV1	0.649	0.657	0.644	0.665	0.414	0.652	0.458	0.67	0.593	0.642	0.4	0.694	0.422	0.677	0.436	0.409	0.387	0.67	0.48	0.461	0.439	0.474	0.425	0.538	0.421	0.788	0.49	0.652	0.423	0.52	0.729	0.409	0.433	0.438	0.428	0.519	0.776	0.737	0.794	0.416	0.695	0.439	0.655	0.443	0.658	0.434	0.443	0.687	0.648
tr|Q4DAX3|Q4DAX3TRYCC Trans-sialidase putative OS Trypanosoma cruzi (strain CL Brener)OX353153GNTc00.1047053506765.40PE4SV1	0.747	0.322	0.511	0.384	0.672	0.357	0.685	0.454	0.681	0.427	0.659	0.04	0.675	0.769	0.693	0.679	0.658	0.385	0.694	0.682	0.683	0.676	0.675	0.664	0.693	0.813	0.721	0.37	0.685	0.703	0.772	0.697	0.672	0.687	0.715	0.747	0.823	0.772	0.81	0.666	0.222	0.665	0.74	0.707	0.733	0.678	0.654	0.754	0.743
tr|Q4CKP5|Q4CKP5TRYCCTrans-sialidase putative (Fragment) OS Trypanosoma cruzi (strain CL Brener)OX353153GNTc00.1047053480561.10PE4SV1	0.713	0.604	?	0.645	0.689	?	0.694	0.593	?	?	0.699	0.626	?	0.829	0.7	0.733	1	0.546	0.676	0.635	0.731	0.716	0.667	?	0.714	0.81	0.708	0.619	0.685	0.634	0.785	0.727	0.717	0.702	0.637	0.636	0.757	0.8	0.821	0.661	0.617	?	0.837	0.719	0.785	0.705	0.704	0.776	0.826
tr|Q4DE15|Q4DE15TRYCC Trans-sialidase putative OS Trypanosoma cruzi (strain CL Brener)OX353153GNTc00.1047053509663.50PE4SV1	0.675	0.729	0.7	0.729	0.634	0.703	0.655	0.744	0.648	0.605	0.656	0.738	0.602	0.539	0.671	0.663	0.582	0.72	0.676	0.646	0.661	0.675	0.611	0.642	0.632	0.83	0.713	0.735	0.673	0.668	0.779	0.671	0.667	0.657	0.67	0.758	0.875	0.779	0.83	0.633	0.74	0.608	0.255	0.679	0.287	0.668	0.641	0.692	0.241
tr|Q4CUB5|Q4CUB5TRYCCTrans-sialidase putative (Fragment) OS Trypanosoma cruzi (strain CL Brener)OX353153GNTc00.1047053511413.19PE4SV1	0.766	0.329	0.513	0.377	0.621	0.292	0.65	0.469	0.67	0.383	0.618	0.234	0.646	0.762	0.647	0.621	0.638	0.33	0.7	0.625	0.628	0.626	0.634	0.645	0.633	0.847	?	0.275	0.622	0.714	0.787	0.643	0.623	0.645	0.895	?	?	0.781	0.844	0.649	0.168	0.638	0.713	0.659	0.693	0.624	0.635	0.756	0.695
tr|Q4D1E7|Q4D1E7TRYCC Trans-sialidase putative OS Trypanosoma cruzi (strain CL Brener)OX353153GNTc00.1047053508963.30PE4SV1	0.674	0.722	0.698	0.727	0.631	0.71	0.658	0.75	0.627	0.662	0.672	0.741	0.628	0.557	0.681	0.663	0.594	0.732	0.686	0.65	0.669	0.693	0.624	0.665	0.651	0.836	0.699	0.725	0.678	0.676	0.776	0.673	0.672	0.669	0.671	0.739	0.874	0.78	0.832	0.643	0.735	0.625	0.292	0.671	0.265	0.665	0.644	0.698	0.288
tr|Q4DH24|Q4DH24TRYCC Trans-sialidase putative OS Trypanosoma cruzi (strain CL Brener)OX353153GNTc00.1047053507821.130PE4SV1	0.745	0.322	0.498	0.376	0.659	0.333	0.669	0.457	0.697	0.42	0.647	0.235	0.66	0.756	0.671	0.667	0.641	0.357	0.681	0.658	0.674	0.669	0.637	0.663	0.677	0.801	0.691	0.365	0.656	0.684	0.76	0.679	0.657	0.666	0.669	0.709	0.82	0.758	0.801	0.667	0.2	0.644	0.74	0.683	0.728	0.657	0.641	0.755	0.737
tr|Q4CN05|Q4CN05TRYCCTrans-sialidase putative (Fragment) OS Trypanosoma cruzi (strain CL Brener)OX353153GNTc00.1047053510831.21PE4SV1	0.652	0.702	0.688	0.711	0.325	0.722	0.451	0.713	0.692	0.804	0.39	0.726	0.46	0.614	0.395	0.391	0.352	0.703	0.413	0.493	0.356	0.476	0.488	0.639	0.366	0.773	0.354	0.645	0.41	0.549	0.718	0.422	0.38	0.416	0.397	?	1	0.713	0.78	0.431	0.702	0.517	0.641	0.384	0.655	0.381	0.452	0.654	0.639
tr|Q4E4W6|Q4E4W6TRYCC Trans-sialidase putative OS Trypanosoma cruzi (strain CL Brener)OX353153GNTc00.1047053511255.700PE4SV1	0.659	0.649	0.642	0.652	0.398	0.657	0.411	0.672	0.513	0.648	0.416	0.671	0.406	0.671	0.416	0.418	0.366	0.656	0.406	0.445	0.427	0.451	0.397	0.498	0.419	0.788	0.467	0.655	0.412	0.48	0.733	0.388	0.408	0.438	0.445	0.557	0.812	0.732	0.796	0.403	0.67	0.444	0.629	0.425	0.64	0.426	0.409	0.684	0.624
tr|Q4DWE0|Q4DWE0TRYCC Trans-sialidase putative OS Trypanosoma cruzi (strain CL Brener)OX353153GNTc00.1047053508433.70PE4SV1	0.714	0.439	0.307	0.333	?	0.303	0.354	0.352	0.325	0.312	0.333	0.205	0.349	0.698	0.378	0.377	0.27	0.27	0.76	0.333	0.303	0.266	0.304	0.289	0.28	0.913	?	?	0.387	0.325	0.974	0.418	0.32	0.419	?	?	?	0.974	0.935	0.275	0.218	0.278	0.439	0.342	0.475	0.356	0.325	0.641	0.395
tr|Q4DR51|Q4DR51TRYCC Trans-sialidase putative OS Trypanosoma cruzi (strain CL Brener)OX353153GNTc00.1047053509905.170PE4SV1	0.673	0.709	0.685	0.716	0.642	0.692	0.653	0.728	0.661	0.635	0.658	0.729	0.611	0.565	0.678	0.664	0.589	0.713	0.686	0.646	0.671	0.68	0.622	0.634	0.642	0.839	0.707	0.717	0.681	0.669	0.797	0.686	0.675	0.662	0.662	0.722	0.868	0.798	0.836	0.65	0.736	0.635	0.293	0.678	0.29	0.678	0.651	0.695	0.297
tr|Q4CRY2|Q4CRY2TRYCC Trans-sialidase putative OS Trypanosoma cruzi (strain CL Brener)OX353153GNTc00.1047053505363.10PE4SV1	0.744	0.582	0.529	0.582	0.639	0.579	0.675	0.589	0.715	0.531	0.671	0.609	0.68	0.766	0.667	0.69	0.654	0.582	0.688	0.671	0.67	0.672	0.667	0.706	0.675	0.808	0.654	0.619	0.656	0.697	0.768	0.678	0.661	0.684	0.651	0.708	0.779	0.764	0.809	0.664	0.603	0.688	0.738	0.664	0.748	0.678	0.662	0.749	0.735
tr|Q4CVT3|Q4CVT3TRYCCTrans-sialidase putative (Fragment) OS Trypanosoma cruzi (strain CL Brener)OX353153GNTc00.1047053507731.60PE4SV1	0.521	0.766	?	0.759	0.738	?	0.749	0.806	?	?	0.781	0.757	?	0.776	0.814	0.8	0.711	0.77	0.751	0.732	0.78	0.801	0.667	?	0.768	0.871	0.763	0.735	0.784	0.741	0.802	0.801	0.818	0.779	0.676	0.575	0.825	0.817	0.858	0.748	0.772	?	0.759	0.83	0.751	0.802	0.735	0.59	0.752
tr|Q4DQW0|Q4DQW0TRYCC Trans-sialidase putative OS Trypanosoma cruzi (strain CL Brener)OX353153GNTc00.1047053511911.10PE4SV1	0.747	0.383	0.491	0.366	0.672	0.421	0.662	0.441	0.699	0.215	0.655	0.388	0.652	0.77	0.67	0.667	0.651	0.384	0.672	0.656	0.668	0.659	0.648	0.657	0.66	0.814	0.704	0.342	0.66	0.684	0.776	0.673	0.644	0.675	0.7	0.77	0.82	0.774	0.811	0.655	0.41	0.65	0.732	0.678	0.732	0.652	0.655	0.758	0.729
tr|Q4CLU0|Q4CLU0TRYCCTrans-sialidase putative (Fragment) OS Trypanosoma cruzi (strain CL Brener)OX353153GNTc00.1047053511223.20PE4SV1	0.87	0.818	0.839	0.826	0.732	0.839	0.82	0.831	0.828	0.793	0.824	0.82	0.822	0.844	0.838	0.842	0.844	0.824	0.835	0.831	0.852	0.825	0.822	0.894	0.83	0.881	?	0.842	0.82	0.844	0.842	0.849	0.825	0.825	0.857	?	?	0.827	0.867	0.854	0.821	0.822	0.838	0.867	0.838	0.839	0.831	0.871	0.86
tr|Q4DBD3|Q4DBD3TRYCC Trans-sialidase putative OS Trypanosoma cruzi (strain CL Brener)OX353153GNTc00.1047053511757.70PE4SV1	0.757	0.376	0.509	0.371	0.66	0.353	0.671	0.435	0.69	0.425	0.663	0.372	0.689	0.75	0.669	0.674	0.667	0.266	0.681	0.654	0.653	0.644	0.646	0.703	0.659	0.814	0.676	0.297	0.657	0.693	0.772	0.662	0.644	0.663	0.658	0.607	0.764	0.77	0.811	0.655	0.388	0.649	0.717	0.664	0.717	0.653	0.637	0.739	0.709
tr|Q4CKW6|Q4CKW6TRYCCTrans-sialidase putative (Fragment) OS Trypanosoma cruzi (strain CL Brener)OX353153GNTc00.1047053508007.10PE4SV1	0.706	0.013	0.512	0.331	0.676	?	0.664	0.438	?	?	0.632	0.296	0.65	0.743	0.678	0.68	0.659	0.324	0.639	0.675	0.672	0.678	0.626	?	0.669	0.752	0.677	0.334	0.681	0.654	0.769	0.669	0.664	0.657	0.687	0.709	0.816	0.76	0.756	0.667	0.308	0.7	0.753	0.659	0.749	0.668	0.628	0.721	0.748
tr|Q4DWA9|Q4DWA9TRYCC Trans-sialidase putative OS Trypanosoma cruzi (strain CL Brener)OX353153GNTc00.1047053505997.80PE4SV1	0.692	0.727	0.716	0.733	0.643	0.707	0.675	0.746	0.684	0.688	0.662	0.741	0.624	0.535	0.687	0.658	0.6	0.723	0.684	0.653	0.675	0.678	0.621	0.677	0.658	0.839	0.71	0.731	0.673	0.687	0.787	0.681	0.673	0.67	0.66	0.714	0.871	0.787	0.837	0.646	0.74	0.635	0.28	0.689	0.31	0.682	0.644	0.698	0.264
tr|Q4DEI7|Q4DEI7TRYCC Trans-sialidase putative OS Trypanosoma cruzi (strain CL Brener)OX353153GNTc00.1047053511643.70PE4SV1	0.658	0.656	0.636	0.646	0.412	0.634	0.467	0.689	0.556	0.647	0.385	0.676	0.42	0.704	0.423	0.415	0.328	0.67	0.448	0.455	0.385	0.468	0.414	0.548	0.345	0.795	0.465	0.664	0.421	0.547	0.731	0.422	0.239	0.375	0.439	0.554	0.789	0.727	0.8	0.417	0.676	0.442	0.678	0.396	0.682	0.275	0.403	0.701	0.676
tr|Q4DVE4|Q4DVE4TRYCC Trans-sialidase putative OS Trypanosoma cruzi (strain CL Brener)OX353153GNTc00.1047053506133.130PE4SV1	0.659	0.651	0.633	0.648	0.423	0.664	0.462	0.676	0.611	0.611	0.412	0.676	0.406	0.706	0.395	0.405	0.332	0.66	0.442	0.467	0.371	0.473	0.424	0.544	0.337	0.788	0.464	0.66	0.423	0.541	0.721	0.424	0.389	0.4	0.461	0.583	0.791	0.721	0.792	0.422	0.669	0.44	0.667	0.388	0.682	0.403	0.423	0.707	0.665
tr|Q4D8A0|Q4D8A0TRYCCTrans-sialidase putative (Fragment) OS Trypanosoma cruzi (strain CL Brener)OX353153GNTc00.1047053509081.166PE4SV1	0.756	0.619	0.628	0.624	?	0.644	0.456	0.615	0.478	0.638	0.374	0.614	0.25	0.624	0.444	0.398	0.436	0.609	0.504	0.413	0.44	0.365	0.388	0.425	0.44	0.88	?	?	0.436	0.471	0.823	0.438	0.418	0.494	?	?	?	0.831	0.88	0.354	0.637	0.403	0.543	0.463	0.578	0.446	0.406	0.76	0.503
tr|Q4D6M0|Q4D6M0TRYCC Trans-sialidase putative OS Trypanosoma cruzi (strain CL Brener)OX353153GNTc00.1047053506451.20PE4SV1	0.649	0.683	0.699	0.686	0.356	0.711	0.293	0.728	0.667	0.856	0.444	0.716	0.457	0.683	0.478	0.464	0.402	0.711	0.39	0.48	0.458	0.444	0.453	0.61	0.465	0.791	0.505	0.663	0.461	0.549	0.734	0.417	0.453	0.462	0.432	0.571	0.789	0.73	0.786	0.43	0.717	0.481	0.681	0.464	0.681	0.457	0.418	0.686	0.674
tr|Q4DCQ1|Q4DCQ1TRYCCTrans-sialidase putative (Fragment) OS Trypanosoma cruzi (strain CL Brener)OX353153GNTc00.1047053508047.11PE4SV1	0.775	0.623	0.611	0.638	?	0.66	0.537	0.629	0.568	0.636	0.413	0.652	0.491	0.669	0.473	0.427	0.409	0.651	0.491	0.525	0.414	0.497	0.506	0.497	0.385	0.88	?	?	0.453	0.542	0.84	0.473	0.395	0.466	?	?	?	0.84	0.856	0.436	0.66	0.494	0.604	0.466	0.656	0.4	0.522	0.778	0.591
tr|Q4D860|Q4D860TRYCC Trans-sialidase putative OS Trypanosoma cruzi (strain CL Brener)OX353153GNTc00.1047053509251.20PE4SV1	0.659	0.651	0.627	0.63	0.389	0.641	0.463	0.666	0.557	0.612	0.385	0.659	0.433	0.681	0.392	0.435	0.334	0.654	0.437	0.459	0.379	0.451	0.414	0.52	0.335	0.774	0.47	0.652	0.417	0.524	0.721	0.413	0.231	0.371	0.484	0.595	0.792	0.722	0.78	0.417	0.658	0.441	0.656	0.402	0.658	0.212	0.409	0.68	0.65
tr|Q4DKB6|Q4DKB6TRYCC Trans-sialidase putative OS Trypanosoma cruzi (strain CL Brener)OX353153GNTc00.1047053508061.20PE4SV1	0.746	0.35	0.52	0.39	0.669	0.342	0.672	0.468	0.687	0.398	0.65	0.214	0.669	0.773	0.682	0.67	0.649	0.38	0.692	0.67	0.669	0.675	0.656	0.654	0.68	0.811	0.711	0.4	0.673	0.691	0.771	0.681	0.654	0.679	0.697	0.727	0.813	0.767	0.808	0.667	0.188	0.652	0.743	0.694	0.736	0.668	0.647	0.754	0.741
tr|Q4E4Z5|Q4E4Z5TRYCC Trans-sialidase putative OS Trypanosoma cruzi (strain CL Brener)OX353153GNTc00.1047053511255.10PE4SV1	0.662	0.652	0.646	0.644	0.391	0.656	0.43	0.678	0.596	0.672	0.297	0.679	0.407	0.693	0.423	0.378	0.33	0.668	0.442	0.438	0.398	0.449	0.41	0.53	0.369	0.776	0.415	0.647	0.385	0.502	0.731	0.398	0.401	0.353	0.432	0.583	0.803	0.726	0.774	0.385	0.682	0.443	0.662	0.424	0.659	0.387	0.416	0.687	0.648
tr|Q4DGS3|Q4DGS3TRYCC Trans-sialidase putative OS Trypanosoma cruzi (strain CL Brener)OX353153GNTc00.1047053506737.90PE4SV1	0.677	0.66	0.648	0.666	0.45	0.659	0.475	0.672	0.545	0.658	0.43	0.682	0.426	0.693	0.463	0.447	0.399	0.668	0.465	0.489	0.458	0.484	0.445	0.514	0.422	0.784	0.421	0.652	0.447	0.539	0.731	0.477	0.458	0.439	0.421	0.544	0.777	0.724	0.785	0.414	0.685	0.453	0.669	0.474	0.682	0.462	0.424	0.721	0.655
tr|Q4D9A3|Q4D9A3TRYCC Trans-sialidase putative OS Trypanosoma cruzi (strain CL Brener)OX353153GNTc00.1047053510697.50PE4SV1	0.658	0.651	0.667	0.65	0.419	0.676	0.469	0.686	0.572	0.667	0.406	0.689	0.426	0.704	0.379	0.396	0.345	0.672	0.456	0.463	0.396	0.482	0.431	0.534	0.377	0.785	0.429	0.653	0.423	0.56	0.719	0.413	0.399	0.442	0.445	0.625	0.775	0.717	0.791	0.426	0.678	0.457	0.696	0.216	0.692	0.434	0.419	0.703	0.688
tr|Q4D379|Q4D379TRYCCTrans-sialidase putative (Fragment) OS Trypanosoma cruzi (strain CL Brener)OX353153GNTc00.1047053509971.90PE4SV1	0.738	0.663	0.664	0.65	0.214	0.658	0.48	0.698	0.575	0.66	0.426	0.67	0.262	0.681	0.469	0.421	0.453	0.65	0.502	0.389	0.454	0.364	0.372	0.535	0.458	0.859	?	0.592	0.445	0.489	0.79	0.455	0.447	0.477	?	?	?	0.79	0.865	0.416	0.655	0.377	0.649	0.479	0.678	0.449	0.429	0.736	0.64
tr|Q4CM99|Q4CM99TRYCCTrans-sialidase putative (Fragment) OS Trypanosoma cruzi (strain CL Brener)OX353153GNTc00.1047053511567.11PE4SV1	0.658	0.351	0.373	0.32	?	0.4	0.42	0.36	0.432	0.303	0.366	0.32	0.347	0.697	0.386	0.371	0.377	0.324	0.833	0.307	0.408	0.378	0.311	0.315	0.386	0.923	?	?	0.371	0.324	0.968	0.417	0.42	0.478	?	?	?	0.968	0.923	0.355	0.315	0.351	0.408	0.423	0.429	0.463	0.419	0.657	0.384
tr|Q4DV86|Q4DV86TRYCC Trans-sialidase putative OS Trypanosoma cruzi (strain CL Brener)OX353153GNTc00.1047053509437.160PE4SV1	0.744	0.725	0.717	0.74	0.673	0.777	0.733	0.741	0.842	0.818	0.71	0.743	0.749	0.787	0.727	0.745	0.733	0.72	0.719	0.729	0.728	0.745	0.717	0.834	0.73	0.772	0.676	0.667	0.73	0.762	0.688	0.733	0.714	0.738	0.68	0.667	0.739	0.691	0.765	0.746	0.751	0.771	0.774	0.736	0.769	0.721	0.713	0.761	0.782
tr|Q4CT20|Q4CT20TRYCCTrans-sialidase putative (Fragment) OS Trypanosoma cruzi (strain CL Brener)OX353153GNTc00.1047053508069.5PE4SV1	0.743	0.644	0.632	0.659	0	0.641	0.458	0.685	0.579	0.674	0.374	0.671	0.453	0.708	0.425	0.409	0.383	0.656	0.452	0.506	0.365	0.508	0.519	0.534	0.36	0.835	?	0.556	0.393	0.532	0.775	0.422	0.353	0.404	?	?	?	0.779	0.846	0.475	0.661	0.513	0.604	0.405	0.645	0.376	0.485	0.714	0.594
tr|Q4CPU0|Q4CPU0TRYCC Trans-sialidase putative OS Trypanosoma cruzi (strain CL Brener)OX353153GNTc00.1047053507411.10PE4SV1	0.657	0.641	0.63	0.648	0.417	0.638	0.452	0.677	0.579	0.653	0.364	0.677	0.409	0.7	0.398	0.395	0.326	0.656	0.446	0.476	0.4	0.49	0.446	0.511	0.36	0.79	0.41	0.667	0.393	0.544	0.73	0.416	0.386	0.38	0.451	0.63	0.817	0.73	0.794	0.419	0.673	0.462	0.663	0.395	0.68	0.41	0.438	0.699	0.657
tr|Q4CRY9|Q4CRY9TRYCC Trans-sialidase putative OS Trypanosoma cruzi (strain CL Brener)OX353153GNTc00.1047053511833.10PE4SV1	0.69	0.734	0.709	0.736	0.656	0.724	0.677	0.745	0.677	0.68	0.681	0.748	0.651	0.559	0.701	0.674	0.614	0.734	0.701	0.664	0.689	0.692	0.639	0.683	0.664	0.832	0.703	0.736	0.688	0.686	0.786	0.683	0.674	0.681	0.667	0.744	0.875	0.784	0.826	0.661	0.749	0.646	0.336	0.689	0.308	0.677	0.664	0.695	0.323
tr|Q4D346|Q4D346TRYCCTrans-sialidase putative (Fragment) OS Trypanosoma cruzi (strain CL Brener)OX353153GNTc00.1047053506887.10PE4SV1	0.957	0.778	?	0.75	0.729	?	0.81	0.849	?	?	0.846	0.828	?	0.709	0.868	0.869	?	0.859	0.811	0.803	0.885	0.858	0.636	?	0.876	0.932	0.835	0.75	0.853	0.831	0.956	0.863	0.873	0.886	0.709	0.688	0.884	0.938	0.915	0.845	0.824	?	0.734	0.841	0.642	0.879	0.823	0.562	0.657
tr|Q4D5F2|Q4D5F2TRYCC Trans-sialidase putative OS Trypanosoma cruzi (strain CL Brener)OX353153GNTc00.1047053507163.70PE4SV1	0.661	0.658	0.644	0.647	0.421	0.627	0.465	0.672	0.584	0.621	0.398	0.685	0.434	0.704	0.427	0.422	0.345	0.671	0.477	0.461	0.386	0.475	0.426	0.506	0.334	0.797	0.474	0.677	0.434	0.547	0.729	0.422	0.224	0.365	0.463	0.47	0.784	0.729	0.8	0.428	0.686	0.454	0.682	0.42	0.687	0.271	0.438	0.714	0.676
tr|Q4DY87|Q4DY87TRYCC Trans-sialidase putative OS Trypanosoma cruzi (strain CL Brener)OX353153GNTc00.1047053506813.190PE4SV1	0.681	0.665	0.656	0.681	0.413	0.693	0.483	0.693	0.606	0.651	0.417	0.703	0.452	0.704	0.411	0.382	0.326	0.684	0.453	0.483	0.387	0.494	0.44	0.567	0.359	0.797	0.453	0.667	0.416	0.557	0.725	0.41	0.39	0.426	0.446	0.524	0.769	0.723	0.797	0.422	0.7	0.44	0.67	0.307	0.673	0.422	0.443	0.714	0.666
tr|Q4DMA7|Q4DMA7TRYCC Trans-sialidase putative OS Trypanosoma cruzi (strain CL Brener)OX353153GNTc00.1047053506667.90PE4SV1	0.662	0.661	0.643	0.648	0.351	0.659	0.399	0.691	0.505	0.665	0.398	0.678	0.376	0.655	0.42	0.411	0.365	0.666	0.39	0.44	0.424	0.447	0.412	0.487	0.425	0.798	0.504	0.663	0.432	0.499	0.729	0.401	0.408	0.438	0.464	0.544	0.799	0.73	0.803	0.385	0.689	0.435	0.639	0.422	0.646	0.43	0.388	0.693	0.626
tr|Q4CPR9|Q4CPR9TRYCCTrans-sialidase putative (Fragment) OS Trypanosoma cruzi (strain CL Brener)OX353153GNTc00.1047053506515.29PE4SV1	0.841	0.845	0.839	0.835	0.333	0.848	0.819	0.844	0.861	0.842	0.79	0.852	0.812	0.848	0.817	0.803	0.791	0.846	0.788	0.816	0.791	0.815	0.819	0.841	0.799	0.755	?	0.333	0.796	0.824	0.192	0.817	0.771	0.796	?	?	?	0.203	0.743	0.823	0.861	0.823	0.825	0.805	0.831	0.79	0.824	0.835	0.837
tr|Q4CSZ4|Q4CSZ4TRYCC Trans-sialidase putative OS Trypanosoma cruzi (strain CL Brener)OX353153GNTc00.1047053504479.10PE4SV1	0.729	0.522	0.056	0.534	0.652	0.499	0.666	0.505	0.684	0.536	0.645	0.542	0.656	0.761	0.678	0.676	0.646	0.518	0.681	0.638	0.662	0.678	0.623	0.662	0.661	0.804	0.654	0.53	0.672	0.684	0.759	0.678	0.664	0.672	0.62	0.571	0.777	0.76	0.804	0.644	0.562	0.639	0.742	0.695	0.737	0.669	0.644	0.761	0.727
tr|Q4DDV0|Q4DDV0TRYCC Trans-sialidase putative OS Trypanosoma cruzi (strain CL Brener)OX353153GNTc00.1047053505949.30PE4SV1	0.655	0.667	0.666	0.66	0.367	0.689	0.437	0.702	0.548	0.699	0.416	0.689	0.349	0.669	0.447	0.45	0.405	0.684	0.442	0.39	0.441	0.412	0.364	0.559	0.445	0.79	0.454	0.648	0.454	0.518	0.732	0.462	0.431	0.477	0.443	0.56	0.738	0.734	0.793	0.414	0.696	0.409	0.653	0.464	0.65	0.463	0.404	0.682	0.649
tr|Q4DWY8|Q4DWY8TRYCC Trans-sialidase putative OS Trypanosoma cruzi (strain CL Brener)OX353153GNTc00.1047053510197.180PE4SV1	0.661	0.664	0.65	0.666	0.418	0.648	0.444	0.693	0.514	0.665	0.451	0.683	0.355	0.717	0.47	0.47	0.415	0.679	0.476	0.43	0.461	0.066	0.374	0.538	0.444	0.806	0.395	0.669	0.474	0.532	0.74	0.475	0.464	0.464	0.395	0.433	0.799	0.739	0.804	0.405	0.701	0.373	0.68	0.486	0.699	0.463	0.352	0.718	0.683
tr|Q4CPA0|Q4CPA0TRYCCTrans-sialidase putative (Fragment) OS Trypanosoma cruzi (strain CL Brener)OX353153GNTc00.1047053511831.10PE4SV1	0.69	0.744	0.711	0.743	0.657	0.721	0.686	0.756	0.672	0.675	0.688	0.762	0.651	0.557	0.698	0.675	0.615	0.746	0.717	0.668	0.688	0.696	0.641	0.68	0.665	0.837	0.723	0.762	0.696	0.692	0.792	0.688	0.683	0.682	0.674	0.795	0.875	0.788	0.834	0.663	0.76	0.648	0.33	0.695	0.308	0.683	0.67	0.722	0.332
tr|Q4CVZ4|Q4CVZ4TRYCC Trans-sialidase putative OS Trypanosoma cruzi (strain CL Brener)OX353153GNTc00.1047053506217.40PE4SV1	0.677	0.732	0.71	0.73	0.666	0.731	0.671	0.74	0.67	0.675	0.665	0.749	0.619	0.559	0.687	0.682	0.6	0.744	0.693	0.663	0.68	0.695	0.628	0.654	0.661	0.835	0.73	0.746	0.683	0.688	0.785	0.681	0.679	0.677	0.697	0.756	0.864	0.787	0.837	0.657	0.756	0.631	0.251	0.693	0.318	0.674	0.665	0.708	0.254
tr|Q4CXC2|Q4CXC2TRYCCTrans-sialidase putative (Fragment) OS Trypanosoma cruzi (strain CL Brener)OX353153GNTc00.1047053508753.3PE4SV1	?	0.76	?	0.711	0.802	?	0.776	1	?	?	0.806	0.78	?	0.748	0.848	0.846	?	0.769	0.718	0.75	0.846	0.899	0.607	?	0.822	0.852	0.84	0.71	0.844	0.794	0.97	0.873	0.877	0.845	0.659	0.588	0.881	0.972	0.836	0.852	0.78	?	0.733	0.871	0.73	0.87	0.792	0.551	0.718
tr|Q4CQL9|Q4CQL9TRYCCTrans-sialidase putative (Fragment) OS Trypanosoma cruzi (strain CL Brener)OX353153GNTc00.1047053508103.14PE4SV1	0.848	0.491	0.684	0.517	?	0.529	0.839	0.664	0.886	0.46	0.838	0.496	0.843	0.922	0.833	0.841	0.879	0.53	0.853	0.851	0.869	0.833	0.86	0.857	0.844	0.911	?	?	0.856	0.824	0.848	0.86	0.862	0.843	?	?	?	0.848	0.911	0.848	0.543	0.86	0.898	0.847	0.856	0.856	0.839	0.859	0.88
tr|Q4E5U3|Q4E5U3TRYCC Trans-sialidase putative OS Trypanosoma cruzi (strain CL Brener)OX353153GNTc00.1047053508221.750PE4SV1	0.667	0.667	0.662	0.672	0.366	0.678	0.448	0.689	0.594	0.672	0.397	0.7	0.395	0.682	0.433	0.388	0.361	0.672	0.469	0.438	0.413	0.453	0.421	0.55	0.409	0.786	0.441	0.671	0.403	0.5	0.721	0.418	0.407	0.404	0.407	0.564	0.776	0.721	0.789	0.408	0.697	0.434	0.662	0.42	0.66	0.419	0.41	0.699	0.651
tr|Q4CNS8|Q4CNS8TRYCCTrans-sialidase putative (Fragment) OS Trypanosoma cruzi (strain CL Brener)OX353153GNTc00.1047053509763.10PE4SV1	0.847	0.792	?	0.807	0.746	?	0.804	0.966	?	?	0.828	0.822	?	0.719	0.87	0.853	?	0.833	0.848	0.776	0.829	0.846	0.696	?	0.823	0.898	0.82	0.784	0.858	0.836	0.915	0.86	0.879	0.846	0.753	0.733	0.882	0.882	0.898	0.831	0.838	?	0.353	0.863	0.272	0.861	0.79	0.775	0.226
tr|Q4CN34|Q4CN34TRYCCTrans-sialidase putative (Fragment) OS Trypanosoma cruzi (strain CL Brener)OX353153GNTc00.1047053510881.9PE4SV1	0.689	0.721	0.707	0.725	0.618	0.709	0.647	0.728	0.665	0.644	0.623	0.717	0.61	0.52	0.629	0.626	0.603	0.712	0.673	0.645	0.636	0.642	0.64	0.674	0.615	0.819	0.713	0.708	0.64	0.67	0.785	0.626	0.622	0.651	0.671	0.865	0.791	0.783	0.823	0.627	0.729	0.621	0.331	0.649	0.396	0.625	0.651	0.676	0.358
tr|Q4DCP9|Q4DCP9TRYCC Trans-sialidase putative OS Trypanosoma cruzi (strain CL Brener)OX353153GNTc00.1047053508047.60PE4SV1	0.639	0.675	0.655	0.662	0.39	0.67	0.452	0.693	0.56	0.667	0.426	0.694	0.434	0.674	0.453	0.453	0.419	0.687	0.476	0.485	0.471	0.421	0.439	0.516	0.445	0.8	0.361	0.658	0.441	0.513	0.731	0.448	0.455	0.459	0.399	0.511	0.809	0.731	0.803	0.371	0.703	0.45	0.651	0.439	0.655	0.462	0.349	0.678	0.654
tr|Q4CP29|Q4CP29TRYCC Trans-sialidase putative OS Trypanosoma cruzi (strain CL Brener)OX353153GNTc00.1047053508913.25PE4SV1	0.838	0.859	0.833	0.856	?	0.863	0.863	0.857	0.865	0.845	0.844	0.858	0.836	0.864	0.848	0.819	0.81	0.862	0.815	0.837	0.837	0.841	0.823	0.858	0.81	0.781	?	?	0.827	0.842	0.359	0.84	0.824	0.835	?	?	?	0.359	0.765	0.847	0.869	0.828	0.842	0.837	0.849	0.814	0.849	0.841	0.847
tr|Q4DFT5|Q4DFT5TRYCC Trans-sialidase putative OS Trypanosoma cruzi (strain CL Brener)OX353153GNTc00.1047053506129.50PE4SV1	0.753	0.723	0.719	0.736	0.676	0.755	0.744	0.741	0.825	0.801	0.735	0.75	0.745	0.801	0.724	0.728	0.726	0.726	0.732	0.747	0.743	0.753	0.732	0.81	0.737	0.779	0.681	0.667	0.725	0.754	0.692	0.737	0.732	0.721	0.674	0.661	0.767	0.695	0.772	0.741	0.75	0.776	0.787	0.745	0.789	0.724	0.724	0.779	0.794
tr|Q4CVS4|Q4CVS4TRYCC Trans-sialidase putative OS Trypanosoma cruzi (strain CL Brener)OX353153GNTc00.1047053420293.20PE4SV1	0.733	0.564	0.542	0.569	0.619	0.609	0.68	0.51	0.737	0.638	0.66	0.576	0.737	0.752	0.667	0.675	0.706	0.547	0.684	0.669	0.683	0.68	0.669	0.736	0.692	0.765	0.579	0.482	0.675	0.693	0.738	0.664	0.671	0.687	0.573	0.462	0.722	0.738	0.778	0.666	0.575	0.736	0.741	0.673	0.717	0.689	0.664	0.734	0.73
tr|Q4DGB5|Q4DGB5TRYCC Trans-sialidase putative OS Trypanosoma cruzi (strain CL Brener)OX353153GNTc00.1047053506335.130PE4SV1	0.657	0.662	0.663	0.662	0.362	0.656	0.388	0.688	0.51	0.652	0.395	0.677	0.337	0.654	0.411	0.429	0.392	0.661	0.439	0.402	0.409	0.278	0.389	0.524	0.402	0.781	0.363	0.653	0.42	0.499	0.718	0.42	0.414	0.423	0.344	0.412	0.703	0.72	0.784	0.388	0.677	0.387	0.629	0.42	0.65	0.411	0.336	0.657	0.624
tr|Q4CP98|Q4CP98TRYCCTrans-sialidase putative (Fragment) OS Trypanosoma cruzi (strain CL Brener)OX353153GNTc00.1047053421173.14PE4SV1	?	0.708	?	0.676	0.75	?	0.8	0.968	?	?	0.789	0.757	?	0.615	0.859	0.838	?	0.786	0.814	0.75	0.829	0.867	0.533	?	0.804	0.984	0.8	0.729	0.844	0.837	0.969	0.854	0.87	0.835	0.651	0.583	0.883	0.971	0.984	0.813	0.767	?	0.36	0.834	0.27	0.863	0.803	0.696	0.216
tr|Q4D475|Q4D475TRYCCTrans-sialidase putative (Fragment) OS Trypanosoma cruzi (strain CL Brener)OX353153GNTc00.1047053508161.50PE4SV1	0.639	0.679	0.676	0.668	0.359	0.667	0.35	0.713	0.722	0.853	0.45	0.712	0.441	0.692	0.437	0.456	0.352	0.691	0.382	0.468	0.461	0.443	0.428	0.56	0.42	0.802	0.473	0.676	0.442	0.534	0.718	0.392	0.423	0.431	0.478	0.543	0.805	0.713	0.798	0.419	0.71	0.49	0.684	0.454	0.688	0.437	0.399	0.681	0.693
tr|Q4DD57|Q4DD57TRYCC Trans-sialidase putative OS Trypanosoma cruzi (strain CL Brener)OX353153GNTc00.1047053508977.120PE4SV1	0.66	0.644	0.63	0.636	0.412	0.629	0.455	0.666	0.59	0.626	0.399	0.664	0.438	0.7	0.416	0.409	0.33	0.655	0.44	0.451	0.368	0.486	0.407	0.533	0.318	0.775	0.482	0.651	0.413	0.551	0.723	0.411	0.185	0.379	0.467	0.566	0.787	0.721	0.783	0.412	0.67	0.447	0.679	0.411	0.689	0.234	0.423	0.708	0.676
tr|Q4CQ65|Q4CQ65TRYCCTrans-sialidase putative (Fragment) OS Trypanosoma cruzi (strain CL Brener)OX353153GNTc00.1047053504491.20PE4SV1	0.696	0.285	0.462	0.363	0.661	0.273	0.673	0.412	?	?	0.649	0.169	0.645	0.742	0.677	0.678	0.635	0.33	0.647	0.668	0.681	0.684	0.65	0.625	0.692	0.766	0.687	0.37	0.681	0.703	0.726	0.678	0.669	0.689	0.673	0.716	0.81	0.726	0.756	0.661	0.136	0.653	0.754	0.696	0.749	0.672	0.634	0.718	0.752
tr|Q4E0N1|Q4E0N1TRYCC Trans-sialidase putative OS Trypanosoma cruzi (strain CL Brener)OX353153GNTc00.1047053510307.210PE4SV1	0.752	0.621	0.572	0.637	0.691	0.662	0.748	0.586	0.81	0.72	0.724	0.614	0.79	0.759	0.744	0.732	0.756	0.609	0.741	0.731	0.735	0.728	0.739	0.814	0.748	0.793	0.663	0.536	0.718	0.775	0.759	0.724	0.729	0.741	0.655	0.8	0.772	0.76	0.796	0.723	0.635	0.792	0.77	0.763	0.761	0.748	0.727	0.76	0.753
tr|Q4CKI9|Q4CKI9TRYCCTrans-sialidase putative (Fragment) OS Trypanosoma cruzi (strain CL Brener)OX353153GNTc00.1047053433733.10PE4SV1	0.776	0.763	0.667	0.736	0.729	?	0.723	0.731	?	?	0.715	0.796	0.444	0.838	0.726	0.761	0.647	0.766	0.733	0.738	0.747	0.734	0.697	?	0.715	0.532	0.726	0.766	0.75	0.736	0.73	0.743	0.723	0.739	0.724	0.765	0.767	0.729	0.532	0.71	0.786	0.655	0.84	0.734	0.828	0.723	0.682	0.805	0.831
tr|Q4CUT0|Q4CUT0TRYCCTrans-sialidase putative (Fragment) OS Trypanosoma cruzi (strain CL Brener)OX353153GNTc00.1047053509387.19PE4SV1	0.757	0.759	0.738	0.771	0.607	0.768	0.75	0.751	0.82	0.784	0.754	0.757	0.753	0.808	0.76	0.753	0.756	0.74	0.784	0.76	0.773	0.771	0.76	0.81	0.773	0.787	?	0.634	0.742	0.777	0.731	0.763	0.743	0.751	0.842	?	?	0.729	0.779	0.777	0.756	0.76	0.762	0.781	0.75	0.751	0.753	0.768	0.781
tr|Q4CZ96|Q4CZ96TRYCC Trans-sialidase putative OS Trypanosoma cruzi (strain CL Brener)OX353153GNTc00.1047053508581.10PE4SV1	0.686	0.718	0.717	0.728	0.649	0.728	0.666	0.735	0.708	0.687	0.647	0.742	0.619	0.545	0.648	0.662	0.605	0.73	0.682	0.654	0.669	0.677	0.642	0.665	0.642	0.818	0.709	0.737	0.652	0.685	0.793	0.666	0.652	0.668	0.686	0.825	0.844	0.792	0.814	0.649	0.738	0.635	0.384	0.667	0.443	0.647	0.667	0.699	0.392
tr|Q4CLI2|Q4CLI2TRYCCTrans-sialidase putative (Fragment) OS Trypanosoma cruzi (strain CL Brener)OX353153GNTc00.1047053507133.10PE4SV1	0.721	0.618	?	0.648	0.556	?	0.596	0.662	?	?	0.591	0.64	?	0.867	0.562	0.642	1	0.55	0.581	0.545	0.614	0.619	0.584	?	0.609	0.714	0.591	0.614	0.605	0.576	0.722	0.633	0.587	0.596	0.571	0.558	0.682	0.722	0.729	0.589	0.618	?	0.824	0.613	0.782	0.609	0.57	0.727	0.822
tr|Q4D7D6|Q4D7D6TRYCCTrans-sialidase putative (Fragment) OS Trypanosoma cruzi (strain CL Brener)OX353153GNTc00.1047053507523.10PE4SV1	0.654	0.669	0.679	0.68	0.435	0.688	0.456	0.714	0.608	0.885	0.409	0.715	0.417	0.709	0.409	0.397	0.351	0.704	0.459	0.479	0.42	0.476	0.451	0.528	0.376	0.783	0.459	0.658	0.419	0.546	0.711	0.386	0.402	0.408	0.448	0.518	0.785	0.704	0.785	0.426	0.714	0.448	0.727	0.304	0.727	0.417	0.39	0.706	0.726
tr|Q4DGI9|Q4DGI9TRYCC Trans-sialidase putative OS Trypanosoma cruzi (strain CL Brener)OX353153GNTc00.1047053511625.130PE4SV1	0.641	0.696	0.665	0.671	0.414	0.679	0.462	0.693	0.507	0.659	0.439	0.695	0.442	0.683	0.455	0.444	0.389	0.691	0.494	0.461	0.445	0.459	0.428	0.495	0.442	0.8	0.361	0.681	0.447	0.511	0.737	0.446	0.441	0.453	0.399	0.456	0.807	0.728	0.806	0.24	0.703	0.452	0.66	0.447	0.664	0.442	0.383	0.692	0.661
tr|Q4D2I1|Q4D2I1TRYCC Trans-sialidase putative OS Trypanosoma cruzi (strain CL Brener)OX353153GNTc00.1047053507255.20PE4SV1	0.753	0.374	0.507	0.339	0.661	0.389	0.671	0.46	0.703	0.442	0.662	0.404	0.68	0.767	0.686	0.672	0.68	0.364	0.683	0.671	0.686	0.665	0.647	0.686	0.686	0.817	0.677	0.341	0.684	0.688	0.77	0.688	0.662	0.677	0.667	0.654	0.812	0.761	0.816	0.669	0.418	0.665	0.744	0.689	0.731	0.674	0.653	0.756	0.736
tr|Q4CT07|Q4CT07TRYCC Trans-sialidase putative OS Trypanosoma cruzi (strain CL Brener)OX353153GNTc00.1047053504343.10PE4SV1	0.732	0.273	0.487	0.358	0.653	0.345	0.659	0.437	0.708	0.405	0.641	0.272	0.645	0.757	0.665	0.655	0.647	0.346	0.655	0.666	0.656	0.652	0.633	0.671	0.66	0.803	0.657	0.342	0.646	0.683	0.773	0.663	0.638	0.652	0.667	0.726	0.821	0.77	0.803	0.663	0.261	0.643	0.732	0.662	0.717	0.644	0.64	0.733	0.729
tr|Q4D266|Q4D266TRYCCTrans-sialidase putative (Fragment) OS Trypanosoma cruzi (strain CL Brener)OX353153GNTc00.1047053506895.80PE4SV1	0.797	0.801	0.803	0.803	0.644	0.789	0.747	0.813	0.844	0.806	0.753	0.809	0.744	0.795	0.76	0.747	0.719	0.776	0.733	0.761	0.721	0.768	0.77	0.836	0.728	0.759	0.821	0.74	0.741	0.795	0.204	0.775	0.719	0.716	0.813	?	?	0.219	0.755	0.773	0.813	0.772	0.796	0.752	0.793	0.729	0.772	0.784	0.792
tr|Q4E0M7|Q4E0M7TRYCC Trans-sialidase putative OS Trypanosoma cruzi (strain CL Brener)OX353153GNTc00.1047053510307.284PE4SV1	0.746	0.724	0.719	0.73	0.681	0.757	0.745	0.738	0.82	0.79	0.712	0.742	0.737	0.804	0.722	0.719	0.721	0.73	0.733	0.741	0.722	0.759	0.719	0.802	0.725	0.767	0.677	0.666	0.724	0.751	0.69	0.735	0.715	0.727	0.684	0.726	0.767	0.694	0.766	0.738	0.752	0.764	0.782	0.732	0.783	0.727	0.715	0.77	0.792
tr|Q4CSW0|Q4CSW0TRYCCTrans-sialidase putative (Fragment) OS Trypanosoma cruzi (strain CL Brener)OX353153GNTc00.1047053511597.50PE4SV1	0.794	0.705	0.732	0.695	?	0.726	0.572	0.705	0.556	0.704	0.507	0.711	0.44	0.711	0.523	0.535	0.516	0.719	0.616	0.488	0.516	0.419	0.472	0.57	0.541	0.874	?	?	0.546	0.592	0.835	0.562	0.527	0.574	?	?	?	0.841	0.858	0.475	0.736	0.48	0.644	0.525	0.649	0.543	0.508	0.809	0.633
tr|Q4E222|Q4E222TRYCC Trans-sialidase putative OS Trypanosoma cruzi (strain CL Brener)OX353153GNTc00.1047053506173.70PE4SV1	0.66	0.657	0.66	0.66	0.408	0.664	0.454	0.675	0.549	0.649	0.43	0.697	0.42	0.681	0.445	0.414	0.389	0.669	0.498	0.443	0.445	0.47	0.404	0.542	0.414	0.777	0.484	0.676	0.417	0.481	0.738	0.401	0.414	0.448	0.413	0.532	0.79	0.733	0.786	0.423	0.689	0.42	0.669	0.434	0.662	0.417	0.427	0.704	0.662
tr|Q4DLM7|Q4DLM7TRYCC Trans-sialidase putative OS Trypanosoma cruzi (strain CL Brener)OX353153GNTc00.1047053508857.30PE4SV1	0.752	0.773	0.752	0.767	0.678	0.791	0.731	0.767	0.834	0.828	0.74	0.772	0.741	0.786	0.726	0.722	0.701	0.765	0.734	0.737	0.715	0.73	0.737	0.84	0.717	0.753	0.731	0.708	0.73	0.761	0.283	0.743	0.708	0.722	0.708	0.71	0.325	0.288	0.747	0.744	0.77	0.774	0.78	0.708	0.778	0.72	0.727	0.764	0.779
tr|Q4CMG7|Q4CMG7TRYCCTrans-sialidase putative (Fragment) OS Trypanosoma cruzi (strain CL Brener)OX353153GNTc00.1047053506059.10PE4SV1	0.711	0.4	0.75	0.337	0.681	?	0.648	0.411	?	?	0.658	0.405	?	0.738	0.658	0.684	0.734	0.358	0.639	0.641	0.672	0.667	0.624	?	0.686	0.829	0.684	0.371	0.688	0.605	0.779	0.681	0.656	0.665	0.651	0.644	0.762	0.792	0.822	0.658	0.417	?	0.739	0.68	0.735	0.667	0.643	0.731	0.735
tr|Q4CQL8|Q4CQL8TRYCC Trans-sialidase putative OS Trypanosoma cruzi (strain CL Brener)OX353153GNTc00.1047053508103.30PE4SV1	0.658	0.664	0.642	0.655	0.417	0.644	0.452	0.678	0.531	0.668	0.417	0.672	0.221	0.639	0.454	0.439	0.43	0.66	0.486	0.382	0.454	0.396	0.336	0.548	0.446	0.807	0.464	0.651	0.45	0.494	0.745	0.452	0.45	0.488	0.343	0.356	0.772	0.752	0.814	0.409	0.678	0.36	0.609	0.448	0.62	0.46	0.417	0.666	0.6
tr|Q4DWV1|Q4DWV1TRYCC Trans-sialidase putative OS Trypanosoma cruzi (strain CL Brener)OX353153GNTc00.1047053507875.220PE4SV1	0.736	0.37	0.522	0.376	0.639	0.347	0.663	0.459	0.713	0.489	0.645	0.383	0.687	0.762	0.676	0.652	0.673	0.335	0.678	0.653	0.672	0.674	0.635	0.685	0.663	0.804	0.65	0.197	0.664	0.69	0.771	0.674	0.65	0.657	0.666	0.679	0.794	0.763	0.804	0.663	0.387	0.669	0.74	0.672	0.729	0.655	0.65	0.744	0.731
tr|Q4DBE7|Q4DBE7TRYCC Trans-sialidase putative OS Trypanosoma cruzi (strain CL Brener)OX353153GNTc00.1047053506615.150PE4SV1	0.66	0.68	0.658	0.663	0.391	0.665	0.435	0.684	0.507	0.636	0.431	0.679	0.294	0.671	0.423	0.411	0.398	0.669	0.448	0.393	0.447	0.398	0.382	0.529	0.417	0.794	0.412	0.654	0.415	0.459	0.735	0.43	0.439	0.459	0.138	0.121	0.748	0.742	0.801	0.397	0.671	0.392	0.645	0.432	0.645	0.445	0.397	0.681	0.641
tr|Q4CRZ1|Q4CRZ1TRYCCTrans-sialidase putative (Fragment) OS Trypanosoma cruzi (strain CL Brener)OX353153GNTc00.1047053503705.19PE4SV1	0.358	0.682	0.671	0.701	0.19	0.705	0.674	0.708	0.672	0.661	0.649	0.695	0.667	0.753	0.652	0.67	0.671	0.702	0.729	0.651	0.66	0.641	0.668	0.714	0.658	0.848	?	0.429	0.646	0.676	0.796	0.65	0.659	0.669	?	?	?	0.792	0.837	0.631	0.724	0.661	0.699	0.67	0.717	0.668	0.646	0.339	0.726
tr|Q4CKZ3|Q4CKZ3TRYCCTrans-sialidase putative (Fragment) OS Trypanosoma cruzi (strain CL Brener)OX353153GNTc00.1047053402919.10PE4SV1	?	0.75	?	0.722	0.78	?	0.817	0.968	?	?	0.83	0.797	?	0.696	0.884	0.85	?	0.797	0.819	0.791	0.842	0.872	0.586	?	0.827	0.968	0.831	0.739	0.874	0.822	1	0.87	0.881	0.849	0.714	0.657	0.912	1	0.968	0.844	0.806	?	0.269	0.859	0.338	0.887	0.836	0.747	0.299
tr|Q4CQR9|Q4CQR9TRYCCTrans-sialidase putative (Fragment) OS Trypanosoma cruzi (strain CL Brener)OX353153GNTc00.1047053503713.50PE4SV1	0.8	0.605	0.566	0.557	?	0.614	0.544	0.595	0.617	0.575	0.534	0.617	0.548	0.638	0.573	0.496	0.536	0.611	0.782	0.56	0.546	0.556	0.565	0.575	0.559	0.867	?	?	0.523	0.575	0.853	0.543	0.516	0.577	?	?	?	0.863	0.876	0.496	0.595	0.572	0.51	0.545	0.443	0.571	0.547	0.762	0.493
tr|Q4CQK4|Q4CQK4TRYCC Trans-sialidase putative OS Trypanosoma cruzi (strain CL Brener)OX353153GNTc00.1047053508697.10PE4SV1	0.661	0.655	0.636	0.662	0.419	0.649	0.461	0.694	0.579	0.674	0.372	0.686	0.427	0.701	0.401	0.402	0.328	0.67	0.449	0.483	0.402	0.493	0.454	0.53	0.361	0.791	0.41	0.674	0.399	0.549	0.728	0.416	0.391	0.38	0.451	0.63	0.817	0.728	0.796	0.424	0.683	0.47	0.664	0.396	0.689	0.413	0.446	0.699	0.661
tr|Q4DR49|Q4DR49TRYCC Trans-sialidase putative OS Trypanosoma cruzi (strain CL Brener)OX353153GNTc00.1047053509905.200PE4SV1	0.744	0.358	0.529	0.332	0.652	0.399	0.71	0.487	0.747	0.487	0.679	0.403	0.724	0.771	0.706	0.698	0.715	0.306	0.681	0.69	0.712	0.69	0.674	0.734	0.706	0.809	0.663	0.236	0.704	0.718	0.774	0.699	0.69	0.709	0.687	0.675	0.794	0.766	0.812	0.699	0.413	0.717	0.768	0.711	0.753	0.702	0.67	0.753	0.761
tr|Q4CZ90|Q4CZ90TRYCC Trans-sialidase putative OS Trypanosoma cruzi (strain CL Brener)OX353153GNTc00.1047053511057.40PE4SV1	0.649	0.649	0.632	0.643	0.372	0.65	0.431	0.659	0.558	0.656	0.424	0.67	0.35	0.635	0.44	0.431	0.421	0.647	0.476	0.208	0.425	0.357	0.034	0.593	0.423	0.785	0.386	0.599	0.441	0.498	0.737	0.426	0.41	0.449	0.373	0.316	0.744	0.74	0.796	0.41	0.656	0.038	0.626	0.446	0.634	0.43	0.419	0.652	0.619
tr|Q4CUU4|Q4CUU4TRYCC Trans-sialidase putative OS Trypanosoma cruzi (strain CL Brener)OX353153GNTc00.1047053509187.10PE4SV1	0.747	0.398	0.509	0.364	0.642	0.405	0.65	0.419	0.7	0.27	0.641	0.387	0.671	0.751	0.667	0.648	0.65	0.375	0.669	0.647	0.653	0.65	0.645	0.668	0.657	0.812	0.667	0.348	0.649	0.659	0.779	0.663	0.633	0.66	0.64	0.592	0.755	0.774	0.812	0.646	0.409	0.662	0.714	0.67	0.722	0.644	0.637	0.739	0.715
tr|Q4DZY2|Q4DZY2TRYCC Trans-sialidase putative OS Trypanosoma cruzi (strain CL Brener)OX353153GNTc00.1047053506789.20PE4SV1	0.669	0.654	0.633	0.654	0.438	0.635	0.458	0.682	0.583	0.633	0.43	0.66	0.449	0.712	0.439	0.415	0.36	0.659	0.437	0.488	0.447	0.49	0.46	0.571	0.403	0.808	0.442	0.666	0.44	0.55	0.741	0.433	0.433	0.443	0.42	0.506	0.816	0.736	0.806	0.426	0.676	0.456	0.694	0.428	0.7	0.426	0.444	0.715	0.688
tr|Q4CL57|Q4CL57TRYCCTrans-sialidase putative (Fragment) OS Trypanosoma cruzi (strain CL Brener)OX353153GNTc00.1047053409139.9PE4SV1	0.682	0.78	0.724	0.783	0.708	0.778	0.7	0.791	?	?	0.707	0.807	0.686	0.628	0.744	0.732	0.665	0.797	0.698	0.72	0.716	0.758	0.71	0.857	0.717	0.81	0.754	0.769	0.718	0.731	0.785	0.721	0.723	0.699	0.731	0.906	0.898	0.789	0.81	0.7	0.798	0.722	0.628	0.73	0.638	0.717	0.714	0.703	0.635
tr|Q4E1J4|Q4E1J4TRYCCTrans-sialidase putative (Fragment) OS Trypanosoma cruzi (strain CL Brener)OX353153GNTc00.1047053508165.14PE4SV1	0.652	0.662	0.654	0.665	0.344	0.652	0.406	0.694	0.5	0.66	0.392	0.66	0.308	0.622	0.397	0.41	0.378	0.662	0.405	0.383	0.41	0.257	0.363	0.53	0.383	0.791	0.366	0.662	0.402	0.498	0.735	0.414	0.398	0.423	0.376	?	0.881	0.737	0.795	0.375	0.672	0.366	0.603	0.41	0.623	0.398	0.363	0.662	0.605
tr|Q4DSG4|Q4DSG4TRYCC Trans-sialidase putative OS Trypanosoma cruzi (strain CL Brener)OX353153GNTc00.1047053509699.40PE4SV1	0.65	0.661	0.657	0.662	0.369	0.668	0.458	0.685	0.618	0.66	0.435	0.705	0.417	0.668	0.432	0.398	0.374	0.672	0.486	0.463	0.45	0.472	0.429	0.58	0.401	0.778	0.464	0.658	0.396	0.519	0.74	0.406	0.423	0.433	0.408	0.543	0.789	0.741	0.785	0.413	0.703	0.467	0.647	0.438	0.657	0.437	0.418	0.696	0.638
tr|Q4DC31|Q4DC31TRYCC Trans-sialidase putative OS Trypanosoma cruzi (strain CL Brener)OX353153GNTc00.1047053503587.30PE4SV1	0.659	0.658	0.639	0.652	0.39	0.635	0.469	0.669	0.603	0.624	0.366	0.684	0.407	0.698	0.387	0.386	0.263	0.666	0.45	0.451	0.336	0.469	0.425	0.541	0.288	0.791	0.418	0.674	0.397	0.534	0.726	0.411	0.339	0.407	0.467	0.614	0.781	0.726	0.799	0.398	0.684	0.437	0.664	0.374	0.676	0.351	0.417	0.695	0.666
tr|Q4CU67|Q4CU67TRYCCTrans-sialidase putative (Fragment) OS Trypanosoma cruzi (strain CL Brener)OX353153GNTc00.1047053506347.5PE4SV1	0.8	0.426	0.532	0.375	?	0.434	0.693	0.532	0.703	0.419	0.646	0.427	0.689	0.863	0.671	0.623	0.661	0.434	0.809	0.654	0.648	0.65	0.655	0.649	0.614	0.879	?	?	0.645	0.638	0.84	0.653	0.642	0.658	?	?	?	0.813	0.879	0.668	0.441	0.67	0.703	0.673	0.684	0.67	0.688	0.811	0.667
tr|Q4E0M9|Q4E0M9TRYCC Trans-sialidase putative OS Trypanosoma cruzi (strain CL Brener)OX353153GNTc00.1047053510307.230PE4SV1	0.746	0.362	0.495	0.353	0.651	0.306	0.666	0.43	0.67	0.427	0.653	0.373	0.675	0.75	0.664	0.675	0.675	0.284	0.673	0.646	0.656	0.649	0.642	0.688	0.652	0.807	0.657	0.294	0.65	0.679	0.761	0.66	0.641	0.658	0.669	0.59	0.764	0.757	0.807	0.648	0.36	0.651	0.708	0.671	0.717	0.652	0.637	0.732	0.704
tr|Q4D872|Q4D872TRYCC Trans-sialidase putative OS Trypanosoma cruzi (strain CL Brener)OX353153GNTc00.1047053504313.10PE4SV1	0.747	0.715	0.713	0.726	0.669	0.772	0.733	0.736	0.805	0.786	0.696	0.728	0.757	0.788	0.708	0.711	0.73	0.707	0.725	0.73	0.714	0.749	0.705	0.803	0.713	0.763	0.664	0.639	0.705	0.732	0.701	0.726	0.706	0.723	0.65	0.613	0.754	0.709	0.762	0.733	0.741	0.761	0.772	0.723	0.775	0.706	0.715	0.765	0.784
tr|Q4DDZ1|Q4DDZ1TRYCC Trans-sialidase putative OS Trypanosoma cruzi (strain CL Brener)OX353153GNTc00.1047053509529.40PE4SV1	0.697	0.72	0.694	0.726	0.646	0.71	0.661	0.733	0.655	0.645	0.646	0.732	0.613	0.564	0.645	0.653	0.597	0.723	0.689	0.649	0.658	0.667	0.636	0.667	0.635	0.822	0.701	0.739	0.661	0.676	0.784	0.656	0.641	0.659	0.682	0.8	0.839	0.784	0.823	0.634	0.733	0.611	0.414	0.665	0.475	0.645	0.659	0.691	0.442
tr|Q4E1F0|Q4E1F0TRYCC Trans-sialidase putative OS Trypanosoma cruzi (strain CL Brener)OX353153GNTc00.1047053508139.130PE4SV1	0.729	0.56	0.536	0.583	0.638	0.604	0.684	0.583	0.728	0.63	0.667	0.58	0.736	0.757	0.676	0.681	0.711	0.557	0.688	0.674	0.671	0.671	0.668	0.712	0.689	0.788	0.58	0.494	0.672	0.69	0.74	0.671	0.668	0.685	0.589	0.481	0.724	0.736	0.795	0.67	0.577	0.739	0.735	0.681	0.71	0.691	0.657	0.717	0.713
tr|Q4D6K2|Q4D6K2TRYCC Trans-sialidase putative OS Trypanosoma cruzi (strain CL Brener)OX353153GNTc00.1047053511885.20PE4SV1	0.737	0.357	0.487	0.369	0.656	0.378	0.665	0.444	0.678	0.355	0.651	0.34	0.65	0.756	0.673	0.654	0.651	0.327	0.68	0.644	0.669	0.663	0.636	0.635	0.665	0.806	0.665	0.316	0.667	0.672	0.766	0.669	0.647	0.681	0.678	0.679	0.744	0.761	0.803	0.651	0.364	0.654	0.721	0.671	0.707	0.66	0.627	0.741	0.708
tr|Q4CMN0|Q4CMN0TRYCCTrans-sialidase putative (Fragment) OS Trypanosoma cruzi (strain CL Brener)OX353153GNTc00.1047053510929.10PE4SV1	0.716	0.723	0.655	0.734	0.721	?	0.763	0.767	?	?	0.692	0.768	?	0.826	0.726	0.727	0.679	0.754	0.715	0.733	0.705	0.773	0.649	?	0.708	0.754	0.695	0.73	0.747	0.683	0.671	0.753	0.718	0.735	0.685	0.742	0.745	0.68	0.742	0.725	0.783	?	0.805	0.73	0.812	0.718	0.667	0.796	0.805
tr|Q4CP42|Q4CP42TRYCC Trans-sialidase putative OS Trypanosoma cruzi (strain CL Brener)OX353153GNTc00.1047053504145.10PE4SV1	0.735	0.556	0.556	0.579	0.634	0.629	0.7	0.51	0.763	0.663	0.682	0.562	0.737	0.759	0.686	0.688	0.712	0.552	0.698	0.682	0.702	0.698	0.68	0.759	0.706	0.773	0.633	0.483	0.689	0.719	0.738	0.696	0.688	0.704	0.601	0.558	0.696	0.733	0.773	0.679	0.583	0.738	0.761	0.694	0.741	0.701	0.682	0.747	0.751
tr|Q4CQ20|Q4CQ20TRYCCTrans-sialidase putative (Fragment) OS Trypanosoma cruzi (strain CL Brener)OX353153GNTc00.1047053510981.20PE4SV1	0.634	0.742	0.705	0.751	0.659	0.681	0.679	0.775	?	?	0.689	0.754	0.638	0.566	0.699	0.683	0.576	0.751	0.68	0.677	0.702	0.722	0.658	?	0.678	0.801	0.722	0.733	0.709	0.701	0.764	0.714	0.701	0.691	0.665	0.736	0.889	0.763	0.797	0.672	0.763	0.667	0.197	0.717	0.295	0.694	0.66	0.662	0.253
tr|Q4DLB0|Q4DLB0TRYCC Trans-sialidase putative OS Trypanosoma cruzi (strain CL Brener)OX353153GNTc00.1047053508293.60PE4SV1	0.659	0.683	0.648	0.67	0.442	0.647	0.455	0.716	0.519	0.649	0.428	0.694	0.332	0.715	0.457	0.459	0.395	0.683	0.489	0.43	0.449	0.28	0.385	0.537	0.426	0.797	0.412	0.673	0.456	0.543	0.734	0.473	0.46	0.449	0.402	0.429	0.794	0.735	0.808	0.397	0.703	0.36	0.676	0.456	0.693	0.452	0.388	0.714	0.686
tr|Q4DQA2|Q4DQA2TRYCC Trans-sialidase putative OS Trypanosoma cruzi (strain CL Brener)OX353153GNTc00.1047053506757.60PE4SV1	0.66	0.649	0.63	0.644	0.378	0.678	0.403	0.681	0.57	0.654	0.406	0.676	0.441	0.68	0.443	0.413	0.398	0.651	0.425	0.364	0.422	0.445	0.349	0.541	0.428	0.783	0.471	0.639	0.442	0.505	0.737	0.407	0.426	0.452	0.398	0.475	0.768	0.731	0.796	0.417	0.669	0.376	0.648	0.421	0.649	0.429	0.426	0.671	0.638
tr|Q4CKN5|Q4CKN5TRYCCTrans-sialidase putative (Fragment) OS Trypanosoma cruzi (strain CL Brener)OX353153GNTc00.1047053433559.10PE4SV1	0.747	0.418	0.474	0.348	?	0.373	0.556	0.481	0.598	0.106	0.517	0.362	0.528	0.769	0.549	0.496	0.548	0.346	0.783	0.504	0.559	0.508	0.516	0.524	0.534	0.883	?	?	0.557	0.496	0.894	0.568	0.545	0.558	?	?	?	0.871	0.872	0.5	0.382	0.524	0.569	0.542	0.586	0.577	0.546	0.727	0.577
tr|Q4CR00|Q4CR00TRYCC Trans-sialidase putative OS Trypanosoma cruzi (strain CL Brener)OX353153GNTc00.1047053504183.20PE4SV1	0.735	0.321	0.496	0.386	0.674	0.306	0.673	0.452	0.649	0.381	0.638	0.193	0.654	0.771	0.674	0.664	0.648	0.349	0.692	0.668	0.672	0.665	0.649	0.629	0.679	0.808	0.706	0.363	0.667	0.689	0.769	0.683	0.658	0.67	0.688	0.709	0.8	0.766	0.805	0.661	0.174	0.644	0.746	0.686	0.732	0.666	0.64	0.746	0.74
tr|Q4DUE3|Q4DUE3TRYCC Trans-sialidase putative OS Trypanosoma cruzi (strain CL Brener)OX353153GNTc00.1047053509419.131PE4SV1	0.793	0.65	0.664	0.671	0.667	0.693	0.527	0.658	0.577	0.649	0.366	0.653	0.519	0.718	0.493	0.341	0.427	0.676	0.518	0.533	0.412	0.551	0.504	0.526	0.406	0.851	?	0.8	0.356	0.563	0.816	0.48	0.393	0.458	?	?	?	0.81	0.867	0.491	0.689	0.518	0.602	0.463	0.647	0.425	0.529	0.807	0.582
tr|Q4D5K5|Q4D5K5TRYCC Trans-sialidase putative OS Trypanosoma cruzi (strain CL Brener)OX353153GNTc00.1047053511219.40PE4SV1	0.728	0.356	0.525	0.354	0.629	0.359	0.663	0.471	0.721	0.474	0.648	0.391	0.673	0.751	0.674	0.659	0.667	0.325	0.681	0.651	0.674	0.653	0.631	0.692	0.671	0.798	0.648	0.17	0.666	0.692	0.771	0.66	0.643	0.661	0.653	0.667	0.794	0.766	0.797	0.66	0.387	0.655	0.731	0.668	0.722	0.659	0.652	0.737	0.72
tr|Q4DUY4|Q4DUY4TRYCC Trans-sialidase putative OS Trypanosoma cruzi (strain CL Brener)OX353153GNTc00.1047053510021.180PE4SV1	0.65	0.688	0.65	0.658	0.378	0.652	0.439	0.69	0.528	0.66	0.429	0.688	0.305	0.676	0.438	0.438	0.423	0.676	0.447	0.372	0.451	0.385	0.364	0.54	0.419	0.782	0.388	0.662	0.42	0.465	0.732	0.431	0.43	0.491	0.116	0.099	0.743	0.737	0.795	0.39	0.683	0.385	0.645	0.43	0.655	0.443	0.391	0.679	0.644
tr|Q4CSS2|Q4CSS2TRYCC Trans-sialidase putative OS Trypanosoma cruzi (strain CL Brener)OX353153GNTc00.1047053509281.20PE4SV1	0.732	0.586	0.553	0.587	0.641	0.633	0.707	0.518	0.782	0.703	0.701	0.585	0.771	0.761	0.695	0.7	0.73	0.569	0.701	0.699	0.711	0.703	0.705	0.793	0.711	0.766	0.598	0.493	0.707	0.729	0.738	0.709	0.701	0.715	0.6	0.519	0.719	0.733	0.775	0.689	0.59	0.778	0.763	0.711	0.749	0.722	0.7	0.735	0.745
tr|Q4CKZ6|Q4CKZ6TRYCCTrans-sialidase putative (Fragment) OS Trypanosoma cruzi (strain CL Brener)OX353153GNTc00.1047053408445.10PE4SV1	0.723	0.368	0.473	0.342	?	0.327	0.607	0.44	0.636	0.344	0.548	0.168	0.563	0.816	0.6	0.57	0.6	0.3	0.793	0.525	0.591	0.571	0.54	0.561	0.576	0.883	?	?	0.549	0.564	0.883	0.584	0.603	0.605	?	?	?	0.883	0.883	0.551	0.211	0.561	0.643	0.596	0.655	0.626	0.59	0.725	0.615
tr|Q4E1F4|Q4E1F4TRYCC Trans-sialidase putative OS Trypanosoma cruzi (strain CL Brener)OX353153GNTc00.1047053510483.360PE4SV1	0.689	0.724	0.702	0.724	0.637	0.71	0.661	0.74	0.653	0.636	0.63	0.727	0.604	0.546	0.635	0.643	0.587	0.729	0.677	0.643	0.649	0.664	0.634	0.677	0.623	0.814	0.692	0.739	0.647	0.676	0.774	0.646	0.637	0.661	0.658	0.815	0.84	0.778	0.814	0.628	0.726	0.611	0.41	0.657	0.453	0.644	0.667	0.689	0.426
tr|Q4CYG1|Q4CYG1TRYCC Trans-sialidase putative OS Trypanosoma cruzi (strain CL Brener)OX353153GNTc00.1047053506911.30PE4SV1	0.66	0.672	0.659	0.661	0.351	0.675	0.439	0.696	0.557	0.684	0.424	0.694	0.354	0.668	0.449	0.439	0.391	0.678	0.427	0.401	0.433	0.402	0.371	0.544	0.426	0.774	0.453	0.645	0.424	0.497	0.725	0.438	0.438	0.473	0.432	0.578	0.761	0.724	0.783	0.405	0.699	0.413	0.656	0.453	0.66	0.463	0.404	0.683	0.647
tr|Q4D8Q0|Q4D8Q0TRYCC Trans-sialidase putative OS Trypanosoma cruzi (strain CL Brener)OX353153GNTc00.1047053510553.40PE4SV1	0.663	0.652	0.653	0.633	0.404	0.661	0.46	0.687	0.605	0.656	0.4	0.681	0.439	0.693	0.424	0.412	0.356	0.663	0.449	0.478	0.401	0.475	0.455	0.56	0.387	0.79	0.48	0.649	0.411	0.552	0.723	0.432	0.373	0.425	0.444	0.549	0.768	0.724	0.795	0.422	0.67	0.489	0.664	0.433	0.674	0.37	0.443	0.708	0.67
tr|Q4E487|Q4E487TRYCC Trans-sialidase putative OS Trypanosoma cruzi (strain CL Brener)OX353153GNTc00.1047053508163.234PE4SV1	0.873	0.852	0.863	0.874	0.83	0.867	0.852	0.863	0.869	0.848	0.84	0.881	0.862	0.849	0.846	0.849	0.867	0.854	0.855	0.828	0.864	0.847	0.847	0.899	0.845	0.9	0.827	0.865	0.845	0.86	0.908	0.838	0.86	0.866	0.827	?	0.909	0.9	0.907	0.837	0.861	0.863	0.874	0.846	0.871	0.853	0.844	0.881	0.87
tr|Q4DE10|Q4DE10TRYCC Trans-sialidase putative OS Trypanosoma cruzi (strain CL Brener)OX353153GNTc00.1047053508521.100PE4SV1	0.684	0.732	0.702	0.727	0.653	0.715	0.663	0.753	0.619	0.622	0.659	0.74	0.594	0.56	0.68	0.666	0.585	0.727	0.689	0.644	0.667	0.682	0.62	0.64	0.65	0.832	0.729	0.726	0.68	0.682	0.786	0.683	0.671	0.675	0.689	0.736	0.882	0.785	0.83	0.648	0.738	0.609	0.294	0.677	0.291	0.669	0.647	0.691	0.268
tr|Q4DDX6|Q4DDX6TRYCCTrans-sialidase putative (Fragment) OS Trypanosoma cruzi (strain CL Brener)OX353153GNTc00.1047053507835.80PE4SV1	0.626	0.54	0.276	0.547	0.587	?	0.581	0.565	?	?	0.561	0.544	?	0.725	0.563	0.596	0.607	0.527	0.567	0.611	0.574	0.598	0.595	?	0.601	0.725	0.591	0.532	0.563	0.593	0.657	0.576	0.565	0.563	0.583	0.595	0.692	0.663	0.72	0.565	0.565	?	0.701	0.584	0.706	0.592	0.6	0.647	0.696
tr|Q4CUV6|Q4CUV6TRYCCTrans-sialidase putative (Fragment) OS Trypanosoma cruzi (strain CL Brener)OX353153GNTc00.1047053508511.49PE4SV1	0.701	0.668	0.655	0.656	0.3	0.677	0.437	0.68	0.562	0.676	0.386	0.66	0.332	0.647	0.439	0.401	0.405	0.656	0.458	0.407	0.394	0.366	0.386	0.53	0.403	0.795	0.458	0.61	0.408	0.52	0.741	0.402	0.396	0.437	0.429	?	?	0.744	0.805	0.381	0.67	0.397	0.632	0.409	0.658	0.415	0.383	0.703	0.633
tr|Q4DD60|Q4DD60TRYCC Trans-sialidase putative OS Trypanosoma cruzi (strain CL Brener)OX353153GNTc00.1047053508977.40PE4SV1	0.667	0.647	0.647	0.632	0.415	0.658	0.463	0.667	0.59	0.649	0.395	0.682	0.449	0.702	0.418	0.417	0.325	0.659	0.449	0.453	0.371	0.486	0.428	0.546	0.326	0.782	0.459	0.659	0.411	0.558	0.709	0.417	0.15	0.376	0.474	0.549	0.78	0.714	0.783	0.422	0.682	0.466	0.696	0.41	0.693	0.228	0.421	0.714	0.684
tr|Q4CM40|Q4CM40TRYCCTrans-sialidase putative (Fragment) OS Trypanosoma cruzi (strain CL Brener)OX353153GNTc00.1047053510985.10PE4SV1	0.738	0.587	0.547	0.547	?	0.621	0.575	0.568	0.638	0.559	0.547	0.613	0.531	0.588	0.586	0.489	0.579	0.568	0.793	0.549	0.584	0.59	0.555	0.57	0.593	0.85	?	?	0.537	0.57	0.854	0.547	0.553	0.588	?	?	?	0.864	0.858	0.504	0.6	0.575	0.468	0.553	0.386	0.582	0.584	0.748	0.445
tr|Q4E5U7|Q4E5U7TRYCC Trans-sialidase putative OS Trypanosoma cruzi (strain CL Brener)OX353153GNTc00.1047053508221.650PE4SV1	0.651	0.649	0.65	0.635	0.354	0.651	0.457	0.673	0.599	0.659	0.322	0.676	0.4	0.672	0.41	0.402	0.334	0.651	0.428	0.439	0.404	0.463	0.417	0.557	0.363	0.782	0.441	0.633	0.399	0.513	0.73	0.414	0.391	0.385	0.42	0.578	0.787	0.73	0.785	0.397	0.682	0.425	0.656	0.417	0.676	0.396	0.416	0.683	0.649
tr|Q4CMQ8|Q4CMQ8TRYCC Trans-sialidase putative OS Trypanosoma cruzi (strain CL Brener)OX353153GNTc00.1047053511615.10PE4SV1	0.63	0.647	0.648	0.649	0.38	0.648	0.416	0.682	0.871	0.862	0.359	0.676	0.41	0.647	0.382	0.378	0.34	0.638	0.409	0.413	0.395	0.424	0.407	0.64	0.377	0.755	0.369	0.615	0.362	0.519	0.696	0.367	0.387	0.373	0.342	0.28	0.725	0.689	0.768	0.354	0.665	0.464	0.649	0.397	0.648	0.389	0.401	0.649	0.643
tr|Q4CRQ9|Q4CRQ9TRYCCTrans-sialidase putative (Fragment) OS Trypanosoma cruzi (strain CL Brener)OX353153GNTc00.1047053506035.4PE4SV1	0.756	0.349	0.509	0.376	0.639	0.323	0.647	0.431	0.651	0.405	0.631	0.32	0.648	0.764	0.65	0.643	0.647	0.338	0.697	0.641	0.649	0.616	0.638	0.646	0.643	0.822	0.529	0.264	0.637	0.699	0.78	0.658	0.634	0.657	0.661	?	?	0.767	0.824	0.65	0.338	0.652	0.717	0.653	0.688	0.644	0.647	0.749	0.696
tr|Q4CWT8|Q4CWT8TRYCCTrans-sialidase putative (Fragment) OS Trypanosoma cruzi (strain CL Brener)OX353153GNTc00.1047053504193.15PE4SV1	0.824	0.51	0.433	0.569	?	0.55	0.711	0.125	0.718	0.543	0.661	0.531	0.707	0.778	0.685	0.67	0.688	0.55	0.818	0.685	0.686	0.668	0.688	0.704	0.676	0.871	?	?	0.67	0.722	0.87	0.704	0.679	0.691	?	?	?	0.87	0.887	0.683	0.552	0.688	0.709	0.707	0.714	0.689	0.699	0.822	0.662
tr|Q4D7Z4|Q4D7Z4TRYCC Trans-sialidase putative OS Trypanosoma cruzi (strain CL Brener)OX353153GNTc00.1047053503609.50PE4SV1	0.66	0.655	0.641	0.664	0.444	0.66	0.458	0.689	0.597	0.661	0.395	0.698	0.438	0.718	0.426	0.35	0.365	0.674	0.462	0.455	0.408	0.484	0.434	0.55	0.385	0.795	0.477	0.662	0.283	0.537	0.744	0.174	0.408	0.429	0.412	0.519	0.799	0.744	0.797	0.417	0.696	0.459	0.682	0.421	0.687	0.429	0.431	0.71	0.687
tr|Q4CNP6|Q4CNP6TRYCCTrans-sialidase putative (Fragment) OS Trypanosoma cruzi (strain CL Brener)OX353153GNTc00.1047053508053.10PE4SV1	0.884	0.848	0.861	0.862	0.732	0.854	0.857	0.853	0.911	0.872	0.848	0.853	0.838	0.863	0.837	0.854	0.862	0.862	0.863	0.869	0.863	0.85	0.854	0.907	0.858	0.897	?	0.842	0.848	0.879	0.866	0.864	0.855	0.851	0.857	?	?	0.857	0.888	0.867	0.858	0.854	0.864	0.874	0.871	0.862	0.85	0.885	0.881
tr|Q4CZ05|Q4CZ05TRYCC Trans-sialidase putative OS Trypanosoma cruzi (strain CL Brener)OX353153GNTc00.1047053510061.30PE4SV1	0.651	0.667	0.65	0.659	0.362	0.677	0.433	0.692	0.601	0.692	0.433	0.686	0.352	0.652	0.467	0.452	0.403	0.678	0.44	0.401	0.45	0.43	0.368	0.582	0.442	0.784	0.472	0.646	0.475	0.536	0.738	0.474	0.442	0.513	0.467	0.549	0.744	0.742	0.794	0.43	0.693	0.396	0.632	0.478	0.634	0.46	0.43	0.669	0.622
tr|Q4CQ38|Q4CQ38TRYCC Trans-sialidase putative OS Trypanosoma cruzi (strain CL Brener)OX353153GNTc00.1047053506353.10PE4SV1	0.733	0.563	0.548	0.579	0.633	0.609	0.703	0.515	0.741	0.652	0.685	0.557	0.737	0.76	0.688	0.694	0.719	0.533	0.7	0.68	0.698	0.698	0.682	0.742	0.702	0.783	0.616	0.474	0.696	0.714	0.727	0.699	0.686	0.706	0.593	0.519	0.696	0.726	0.785	0.673	0.569	0.74	0.755	0.701	0.739	0.7	0.678	0.736	0.743
tr|Q4DU42|Q4DU42TRYCC Trans-sialidase putative OS Trypanosoma cruzi (strain CL Brener)OX353153GNTc00.1047053506241.30PE4SV1	0.743	0.371	0.511	0.388	0.658	0.311	0.668	0.454	0.656	0.4	0.652	0.341	0.659	0.751	0.663	0.67	0.644	0.357	0.685	0.649	0.658	0.646	0.645	0.647	0.66	0.816	0.668	0.352	0.665	0.688	0.766	0.673	0.648	0.672	0.667	0.712	0.764	0.761	0.816	0.647	0.347	0.659	0.716	0.668	0.709	0.666	0.654	0.731	0.704
tr|Q4CLZ0|Q4CLZ0TRYCCTrans-sialidase putative (Fragment) OS Trypanosoma cruzi (strain CL Brener)OX353153GNTc00.1047053508849.11PE4SV1	0.743	0.41	0.4	0.342	?	0.371	0.519	0.409	0.519	0.358	0.5	0.266	0.486	0.729	0.509	0.5	0.505	0.276	0.88	0.486	0.52	0.462	0.457	0.486	0.515	0.849	?	?	0.48	0.481	0.906	0.519	0.5	0.51	?	?	?	0.906	0.849	0.462	0.197	0.457	0.564	0.505	0.541	0.525	0.49	0.716	0.523
tr|Q4E5K9|Q4E5K9TRYCC Trans-sialidase putative OS Trypanosoma cruzi (strain CL Brener)OX353153GNTc00.1047053511183.190PE4SV1	0.68	0.673	0.663	0.647	0.389	0.641	0.111	0.706	0.571	0.668	0.451	0.692	0.437	0.703	0.442	0.456	0.395	0.678	0.381	0.477	0.448	0.454	0.443	0.536	0.441	0.786	0.481	0.668	0.467	0.527	0.73	0.447	0.442	0.458	0.435	0.58	0.805	0.73	0.795	0.416	0.682	0.46	0.665	0.447	0.682	0.448	0.41	0.7	0.663
tr|Q4DN58|Q4DN58TRYCC Trans-sialidase putative OS Trypanosoma cruzi (strain CL Brener)OX353153GNTc00.1047053510503.50PE4SV1	0.649	0.653	0.631	0.656	0.283	0.646	0.469	0.678	0.554	0.639	0.418	0.681	0.413	0.702	0.432	0.411	0.349	0.669	0.427	0.473	0.424	0.478	0.456	0.539	0.385	0.798	0.42	0.668	0.437	0.55	0.713	0.466	0.443	0.431	0.416	0.507	0.779	0.714	0.803	0.423	0.671	0.481	0.671	0.455	0.68	0.442	0.429	0.703	0.662
tr|Q4DTW4|Q4DTW4TRYCC Trans-sialidase putative OS Trypanosoma cruzi (strain CL Brener)OX353153GNTc00.1047053506973.120PE4SV1	0.674	0.68	0.641	0.677	0.426	0.671	0.476	0.695	0.545	0.675	0.483	0.684	0.373	0.677	0.47	0.508	0.455	0.679	0.488	0.424	0.493	0.415	0.382	0.581	0.467	0.795	0.496	0.649	0.478	0.512	0.746	0.476	0.466	0.52	0.4	0.527	0.771	0.75	0.806	0.453	0.689	0.383	0.675	0.491	0.683	0.476	0.422	0.687	0.671
tr|Q4DSI1|Q4DSI1TRYCC Trans-sialidase putative OS Trypanosoma cruzi (strain CL Brener)OX353153GNTc00.1047053503861.40PE4SV1	0.672	0.725	0.711	0.73	0.638	0.724	0.665	0.746	0.691	0.686	0.67	0.739	0.629	0.552	0.692	0.675	0.597	0.733	0.693	0.671	0.672	0.697	0.635	0.677	0.649	0.821	0.724	0.725	0.68	0.693	0.788	0.68	0.678	0.681	0.66	0.725	0.874	0.789	0.821	0.658	0.747	0.644	0.266	0.681	0.304	0.683	0.663	0.684	0.231
tr|Q4CVZ7|Q4CVZ7TRYCCTrans-sialidase putative (Fragment) OS Trypanosoma cruzi (strain CL Brener)OX353153GNTc00.1047053510501.40PE4SV1	0.746	0.696	?	0.669	0.532	?	0.593	0.757	?	?	0.588	0.77	?	0.87	0.591	0.55	0.571	0.736	0.62	0.547	0.57	0.561	0.429	?	0.542	0.85	0.572	0.726	0.52	0.612	0.827	0.522	0.571	0.554	0.521	0.545	0.794	0.831	0.857	0.541	0.765	?	0.858	0.599	0.838	0.596	0.471	0.828	0.849
tr|Q4DUT4|Q4DUT4TRYCC Trans-sialidase putative OS Trypanosoma cruzi (strain CL Brener)OX353153GNTc00.1047053508501.320PE4SV1	0.729	0.727	0.745	0.735	0.579	0.699	0.675	0.765	?	?	0.691	0.735	0.664	0.731	0.688	0.697	0.664	0.685	0.678	0.713	0.677	0.699	0.726	0.766	0.665	0.746	?	0.651	0.678	0.708	0.117	0.699	0.655	0.662	0.714	?	?	0.135	0.751	0.707	0.728	0.726	0.769	0.675	0.76	0.648	0.678	0.71	0.756
tr|Q4CYW1|Q4CYW1TRYCC Trans-sialidase putative OS Trypanosoma cruzi (strain CL Brener)OX353153GNTc00.1047053508089.10PE4SV1	0.758	0.776	0.754	0.774	0.678	0.794	0.727	0.769	0.834	0.841	0.741	0.775	0.751	0.789	0.726	0.725	0.701	0.767	0.736	0.74	0.713	0.728	0.737	0.845	0.719	0.756	0.731	0.707	0.734	0.761	0.294	0.743	0.708	0.725	0.712	0.71	0.337	0.298	0.747	0.747	0.773	0.771	0.78	0.713	0.787	0.72	0.724	0.764	0.783
tr|Q4E0D0|Q4E0D0TRYCC Trans-sialidase putative OS Trypanosoma cruzi (strain CL Brener)OX353153GNTc00.1047053509875.80PE4SV1	0.726	0.408	0.5	0.359	0.659	0.442	0.655	0.404	0.691	0.302	0.634	0.397	0.667	0.751	0.649	0.646	0.662	0.381	0.674	0.639	0.663	0.654	0.635	0.652	0.653	0.815	0.661	0.336	0.646	0.664	0.774	0.656	0.638	0.658	0.656	0.618	0.755	0.767	0.82	0.647	0.41	0.651	0.726	0.667	0.723	0.644	0.646	0.73	0.72
tr|Q4DSY7|Q4DSY7TRYCC Trans-sialidase putative OS Trypanosoma cruzi (strain CL Brener)OX353153GNTc00.1047053504769.140PE4SV1	0.635	0.778	0.73	0.788	0.711	?	0.734	0.786	?	?	0.746	0.791	0.833	0.644	0.714	0.733	0.614	0.781	0.725	0.714	0.76	0.759	0.699	?	0.728	0.806	0.713	0.777	0.751	0.689	0.788	0.757	0.74	0.727	0.692	0.825	0.844	0.793	0.806	0.726	0.79	0.833	0.576	0.74	0.599	0.727	0.744	0.701	0.603
tr|Q4CUI1|Q4CUI1TRYCCTrans-sialidase putative (Fragment) OS Trypanosoma cruzi (strain CL Brener)OX353153GNTc00.1047053508883.48PE4SV1	0.665	0.667	0.659	0.67	0.294	0.678	0.423	0.684	0.567	0.686	0.38	0.67	0.34	0.631	0.431	0.388	0.393	0.661	0.438	0.401	0.392	0.365	0.378	0.545	0.4	0.787	0.346	0.619	0.39	0.503	0.731	0.39	0.389	0.443	0.35	?	?	0.728	0.795	0.372	0.669	0.396	0.622	0.404	0.653	0.407	0.385	0.676	0.621
tr|Q4DN84|Q4DN84TRYCCTrans-sialidase putative (Fragment) OS Trypanosoma cruzi (strain CL Brener)OX353153GNTc00.1047053511077.7PE4SV1	0.83	0.688	0.704	0.687	?	0.719	0.645	0.717	0.66	0.655	0.6	0.679	0.597	0.611	0.619	0.596	0.603	0.698	0.745	0.627	0.588	0.603	0.611	0.668	0.576	0.889	?	?	0.629	0.667	0.847	0.603	0.59	0.646	?	?	?	0.836	0.889	0.6	0.687	0.597	0.26	0.619	0.436	0.634	0.653	0.793	0.307
tr|Q4CMU9|Q4CMU9TRYCCTrans-sialidase putative (Fragment) OS Trypanosoma cruzi (strain CL Brener)OX353153GNTc00.1047053503659.30PE4SV1	0.563	0.635	0.676	0.622	0.416	?	0.369	0.723	?	?	0.447	0.719	?	0.71	0.471	0.456	0.394	0.683	0.324	0.356	0.484	0.449	0.201	?	0.457	0.772	0.47	0.646	0.447	0.476	0.709	0.432	0.429	0.488	0.423	0.483	0.779	0.714	0.778	0.43	0.705	?	0.657	0.478	0.645	0.443	0.429	0.642	0.651
tr|Q4E485|Q4E485TRYCC Trans-sialidase putative OS Trypanosoma cruzi (strain CL Brener)OX353153GNTc00.1047053508163.250PE4SV1	0.657	0.655	0.642	0.647	0.412	0.625	0.427	0.692	0.519	0.66	0.436	0.677	0.412	0.692	0.466	0.454	0.402	0.665	0.467	0.48	0.462	0.412	0.449	0.495	0.431	0.802	0.39	0.662	0.455	0.508	0.72	0.437	0.458	0.457	0.428	0.562	0.819	0.723	0.801	0.366	0.676	0.47	0.673	0.469	0.677	0.455	0.324	0.698	0.67
tr|Q4E063|Q4E063TRYCC Trans-sialidase putative OS Trypanosoma cruzi (strain CL Brener)OX353153GNTc00.1047053504239.260PE4SV1	0.65	0.674	0.653	0.654	0.381	0.653	0.429	0.687	0.521	0.649	0.403	0.674	0.278	0.668	0.434	0.418	0.396	0.66	0.443	0.378	0.431	0.367	0.358	0.516	0.402	0.781	0.391	0.652	0.406	0.446	0.734	0.414	0.428	0.45	0.062	0.099	0.743	0.732	0.792	0.39	0.66	0.367	0.642	0.429	0.65	0.424	0.392	0.667	0.638
tr|Q4DKJ6|Q4DKJ6TRYCC Trans-sialidase putative OS Trypanosoma cruzi (strain CL Brener)OX353153GNTc00.1047053511599.80PE4SV1	0.661	0.649	0.632	0.638	0.337	0.631	0.376	0.68	0.555	0.676	0.414	0.685	0.404	0.676	0.434	0.418	0.34	0.671	0.378	0.438	0.415	0.454	0.416	0.531	0.409	0.797	0.495	0.661	0.425	0.516	0.718	0.42	0.386	0.418	0.461	0.565	0.812	0.709	0.804	0.419	0.685	0.423	0.651	0.438	0.651	0.426	0.409	0.684	0.644
tr|Q4DVT7|Q4DVT7TRYCC Trans-sialidase putative OS Trypanosoma cruzi (strain CL Brener)OX353153GNTc00.1047053510361.10PE4SV1	0.669	0.656	0.625	0.669	0.403	0.667	0.441	0.677	0.549	0.642	0.423	0.697	0.409	0.683	0.414	0.401	0.362	0.666	0.471	0.454	0.427	0.446	0.423	0.519	0.406	0.779	0.446	0.66	0.44	0.514	0.739	0.422	0.43	0.441	0.45	0.563	0.78	0.744	0.787	0.412	0.696	0.434	0.67	0.422	0.66	0.422	0.413	0.701	0.648
tr|Q4CNK7|Q4CNK7TRYCCTrans-sialidase putative (Fragment) OS Trypanosoma cruzi (strain CL Brener)OX353153GNTc00.1047053508309.5PE4SV1	0.819	0.685	0.696	0.69	?	0.679	0.547	0.686	0.389	0.636	0.541	0.65	0.564	0.757	0.528	0.533	0.54	0.658	0.605	0.554	0.516	0.556	0.568	0.394	0.521	0.86	?	?	0.554	0.386	0.866	0.574	0.526	0.575	?	?	?	0.849	0.87	0.536	0.661	0.576	0.665	0.551	0.667	0.558	0.54	0.839	0.653
tr|Q4CSI1|Q4CSI1TRYCC Trans-sialidase putative OS Trypanosoma cruzi (strain CL Brener)OX353153GNTc00.1047053507427.10PE4SV1	0.827	0.799	0.813	0.791	0.736	0.854	0.789	0.799	0.919	0.855	0.799	0.821	0.837	0.842	0.787	0.796	0.784	0.81	0.786	0.8	0.803	0.803	0.791	0.888	0.779	0.562	0.733	0.749	0.804	0.812	0.745	0.798	0.796	0.805	0.744	0.803	0.776	0.735	0.563	0.806	0.813	0.83	0.843	0.797	0.838	0.785	0.776	0.832	0.842
tr|Q4DCG8|Q4DCG8TRYCCTrans-sialidase putative (Fragment) OS Trypanosoma cruzi (strain CL Brener)OX353153GNTc00.1047053508859.118PE4SV1	0.75	0.765	0.752	0.757	0.637	0.791	0.718	0.772	0.834	0.828	0.725	0.764	0.741	0.759	0.717	0.709	0.692	0.76	0.711	0.738	0.709	0.719	0.735	0.84	0.696	0.74	0.667	0.667	0.717	0.764	0.205	0.734	0.687	0.71	0.686	?	0.147	0.207	0.733	0.722	0.764	0.774	0.756	0.7	0.754	0.706	0.72	0.75	0.763
tr|Q4E5K1|Q4E5K1TRYCC Trans-sialidase putative OS Trypanosoma cruzi (strain CL Brener)OX353153GNTc00.1047053511183.430PE4SV1	0.67	0.673	0.659	0.644	0.383	0.646	0.095	0.698	0.559	0.662	0.448	0.69	0.433	0.697	0.442	0.453	0.392	0.676	0.391	0.471	0.448	0.444	0.439	0.534	0.439	0.784	0.475	0.667	0.457	0.52	0.727	0.438	0.445	0.455	0.422	0.594	0.809	0.726	0.793	0.409	0.68	0.454	0.659	0.443	0.669	0.446	0.396	0.692	0.654
tr|Q4D2E7|Q4D2E7TRYCCTrans-sialidase putative (Fragment) OS Trypanosoma cruzi (strain CL Brener)OX353153GNTc00.1047053510115.70PE4SV1	0.64	0.517	0.308	0.528	0.602	0.7	0.623	0.542	?	?	0.602	0.496	0.85	0.717	0.621	0.617	0.641	0.471	0.59	0.583	0.648	0.628	0.584	?	0.635	0.737	0.607	0.493	0.641	0.628	0.662	0.627	0.599	0.619	0.569	0.519	0.696	0.662	0.728	0.614	0.504	0.778	0.713	0.627	0.722	0.637	0.624	0.669	0.702
tr|Q4CRP8|Q4CRP8TRYCC Trans-sialidase putative OS Trypanosoma cruzi (strain CL Brener)OX353153GNTc00.1047053510419.20PE4SV1	0.657	0.672	0.673	0.67	0.442	0.668	0.444	0.701	0.517	0.675	0.436	0.685	0.345	0.704	0.478	0.481	0.404	0.693	0.467	0.442	0.454	0.311	0.405	0.538	0.437	0.801	0.414	0.672	0.48	0.547	0.731	0.485	0.477	0.458	0.393	0.494	0.822	0.737	0.804	0.418	0.692	0.393	0.686	0.475	0.69	0.465	0.364	0.711	0.678
tr|Q4CLV6|Q4CLV6TRYCCTrans-sialidase putative (Fragment) OS Trypanosoma cruzi (strain CL Brener)OX353153GNTc00.1047053507051.11PE4SV1	0.801	0.742	0.72	0.762	0.667	0.746	0.704	0.738	0.663	0.743	0.662	0.746	0.654	0.176	0.658	0.676	0.674	0.755	0.749	0.655	0.667	0.657	0.652	0.692	0.681	0.868	?	0.7	0.694	0.7	0.847	0.675	0.662	0.688	?	?	?	0.851	0.887	0.622	0.73	0.645	0.542	0.683	0.558	0.667	0.63	0.779	0.539
tr|Q4DGV0|Q4DGV0TRYCC Trans-sialidase putative OS Trypanosoma cruzi (strain CL Brener)OX353153GNTc00.1047053507091.60PE4SV1	0.646	0.643	0.639	0.632	0.422	0.647	0.447	0.661	0.55	0.654	0.404	0.676	0.437	0.704	0.413	0.42	0.327	0.656	0.451	0.448	0.381	0.475	0.408	0.521	0.328	0.778	0.468	0.65	0.41	0.538	0.733	0.401	0.128	0.376	0.453	0.566	0.808	0.731	0.785	0.411	0.671	0.446	0.685	0.423	0.686	0.233	0.414	0.697	0.686
tr|Q4E5U1|Q4E5U1TRYCC Trans-sialidase putative OS Trypanosoma cruzi (strain CL Brener)OX353153GNTc00.1047053508221.790PE4SV1	0.646	0.66	0.665	0.654	0.346	0.663	0.416	0.695	0.546	0.649	0.402	0.68	0.326	0.656	0.427	0.423	0.366	0.673	0.41	0.37	0.41	0.398	0.35	0.538	0.404	0.777	0.442	0.652	0.424	0.488	0.723	0.433	0.417	0.456	0.43	0.544	0.748	0.724	0.785	0.401	0.681	0.389	0.635	0.434	0.646	0.44	0.394	0.682	0.628
tr|Q4CR60|Q4CR60TRYCCTrans-sialidase putative (Fragment) OS Trypanosoma cruzi (strain CL Brener)OX353153GNTc00.1047053511399.24PE4SV1	0.657	0.657	0.627	0.631	0.436	0.64	0.452	0.662	0.548	0.628	0.39	0.664	0.415	0.699	0.41	0.412	0.301	0.659	0.451	0.457	0.378	0.489	0.413	0.484	0.335	0.77	0.487	0.671	0.4	0.528	0.72	0.4	0.134	0.358	0.46	0.606	0.792	0.718	0.776	0.409	0.666	0.435	0.678	0.418	0.687	0.222	0.417	0.71	0.668
tr|Q4CVS5|Q4CVS5TRYCC Trans-sialidase putative OS Trypanosoma cruzi (strain CL Brener)OX353153GNTc00.1047053510787.10PE4SV1	0.763	0.771	0.753	0.76	0.679	0.792	0.741	0.77	0.861	0.848	0.754	0.778	0.748	0.812	0.753	0.751	0.712	0.764	0.747	0.746	0.752	0.759	0.737	0.85	0.736	0.752	0.747	0.691	0.755	0.774	0.271	0.763	0.743	0.742	0.698	0.675	0.155	0.271	0.749	0.756	0.78	0.775	0.809	0.745	0.801	0.75	0.745	0.783	0.808
tr|Q4CQT4|Q4CQT4TRYCC Trans-sialidase putative OS Trypanosoma cruzi (strain CL Brener)OX353153GNTc00.1047053463323.10PE4SV1	0.742	0.362	0.505	0.387	0.646	0.346	0.664	0.431	0.673	0.416	0.642	0.345	0.654	0.754	0.658	0.662	0.655	0.345	0.68	0.644	0.666	0.642	0.639	0.653	0.662	0.816	0.664	0.335	0.655	0.679	0.768	0.667	0.644	0.667	0.667	0.699	0.777	0.764	0.816	0.648	0.35	0.654	0.72	0.669	0.693	0.665	0.64	0.729	0.709
tr|Q4D1B2|Q4D1B2TRYCC Trans-sialidase putative OS Trypanosoma cruzi (strain CL Brener)OX353153GNTc00.1047053504533.40PE4SV1	0.732	0.713	0.701	0.721	0.663	0.778	0.729	0.736	0.819	0.784	0.694	0.726	0.734	0.789	0.708	0.707	0.717	0.705	0.735	0.721	0.707	0.747	0.699	0.802	0.717	0.763	0.654	0.646	0.706	0.731	0.698	0.721	0.704	0.717	0.655	0.649	0.731	0.702	0.765	0.729	0.734	0.75	0.766	0.712	0.769	0.708	0.704	0.759	0.777
tr|Q4CND2|Q4CND2TRYCCTrans-sialidase putative (Fragment) OS Trypanosoma cruzi (strain CL Brener)OX353153GNTc00.1047053506665.30PE4SV1	0.821	0.805	0.78	0.823	?	0.82	0.812	0.799	0.832	0.807	0.815	0.812	0.798	0.855	0.811	0.833	0.831	0.81	0.871	0.823	0.813	0.834	0.813	0.819	0.829	0.886	?	?	0.825	0.859	0.815	0.816	0.818	0.809	?	?	?	0.824	0.877	0.838	0.816	0.817	0.78	0.824	0.752	0.836	0.813	0.814	0.785
tr|Q4E0J0|Q4E0J0TRYCC Trans-sialidase putative OS Trypanosoma cruzi (strain CL Brener)OX353153GNTc00.1047053509897.200PE4SV1	0.652	0.645	0.624	0.627	0.396	0.647	0.465	0.669	0.548	0.62	0.391	0.669	0.426	0.685	0.402	0.421	0.31	0.652	0.451	0.451	0.373	0.448	0.416	0.535	0.36	0.781	0.459	0.663	0.407	0.521	0.725	0.413	0.219	0.36	0.489	0.639	0.794	0.725	0.787	0.421	0.66	0.423	0.665	0.411	0.666	0.203	0.422	0.681	0.653
tr|Q4E3V0|Q4E3V0TRYCC Trans-sialidase putative OS Trypanosoma cruzi (strain CL Brener)OX353153GNTc00.1047053510377.330PE4SV1	0.662	0.649	0.631	0.645	0.349	0.654	0.39	0.674	0.615	0.675	0.421	0.664	0.409	0.674	0.429	0.418	0.395	0.65	0.397	0.404	0.437	0.431	0.384	0.578	0.421	0.78	0.461	0.625	0.436	0.51	0.722	0.403	0.405	0.438	0.387	0.475	0.793	0.719	0.786	0.414	0.661	0.441	0.636	0.431	0.641	0.418	0.425	0.671	0.63
tr|Q4CPX0|Q4CPX0TRYCC Trans-sialidase putative OS Trypanosoma cruzi (strain CL Brener)OX353153GNTc00.1047053463279.20PE4SV1	0.741	0.345	0.506	0.235	0.652	0.383	0.651	0.411	0.689	0.398	0.631	0.371	0.657	0.772	0.652	0.654	0.653	0.334	0.673	0.647	0.658	0.65	0.647	0.66	0.644	0.794	0.656	0.28	0.645	0.68	0.773	0.657	0.633	0.655	0.668	0.587	0.772	0.763	0.798	0.651	0.359	0.67	0.739	0.663	0.725	0.648	0.644	0.738	0.726
tr|Q4E4H9|Q4E4H9TRYCC Trans-sialidase putative OS Trypanosoma cruzi (strain CL Brener)OX353153GNTc00.1047053506885.210PE4SV1	0.381	0.71	0.677	0.729	0.618	0.714	0.685	0.72	0.689	0.672	0.675	0.723	0.67	0.678	0.693	0.695	0.629	0.728	0.696	0.653	0.688	0.669	0.636	0.714	0.691	0.827	0.688	0.691	0.688	0.693	0.753	0.678	0.674	0.689	0.624	0.667	0.831	0.754	0.821	0.657	0.734	0.661	0.667	0.693	0.658	0.685	0.655	0.394	0.659
tr|Q4CKG0|Q4CKG0TRYCCTrans-sialidase putative (Fragment) OS Trypanosoma cruzi (strain CL Brener)OX353153GNTc00.1047053455171.9PE4SV1	0.676	0.693	0.686	0.71	0.264	0.685	0.425	0.717	0.62	0.727	0.442	0.686	0.405	0.652	0.441	0.473	0.458	0.673	0.465	0.425	0.475	0.406	0.412	0.589	0.443	0.854	?	0.602	0.468	0.549	0.77	0.475	0.453	0.485	?	?	?	0.773	0.865	0.44	0.702	0.412	0.627	0.461	0.641	0.472	0.408	0.674	0.637
tr|Q4D6R7|Q4D6R7TRYCC Trans-sialidase putative OS Trypanosoma cruzi (strain CL Brener)OX353153GNTc00.1047053509581.10PE4SV1	0.691	0.723	0.691	0.727	0.643	0.688	0.662	0.741	0.661	0.655	0.654	0.746	0.612	0.544	0.678	0.656	0.598	0.719	0.682	0.65	0.67	0.676	0.623	0.651	0.646	0.832	0.723	0.728	0.676	0.689	0.791	0.675	0.674	0.667	0.68	0.747	0.863	0.787	0.832	0.642	0.742	0.623	0.26	0.683	0.284	0.666	0.644	0.69	0.176
tr|Q4DJ88|Q4DJ88TRYCC Trans-sialidase putative OS Trypanosoma cruzi (strain CL Brener)OX353153GNTc00.1047053511921.150PE4SV1	0.654	0.652	0.632	0.637	0.412	0.641	0.451	0.676	0.561	0.621	0.38	0.671	0.436	0.702	0.397	0.413	0.327	0.666	0.454	0.469	0.385	0.481	0.428	0.533	0.381	0.785	0.474	0.651	0.417	0.545	0.718	0.415	0.235	0.361	0.487	0.583	0.789	0.714	0.791	0.426	0.671	0.449	0.682	0.412	0.684	0.191	0.412	0.696	0.68
tr|Q4D2E8|Q4D2E8TRYCC Trans-sialidase putative OS Trypanosoma cruzi (strain CL Brener)OX353153GNTc00.1047053510115.30PE4SV1	0.698	0.725	0.698	0.706	0.543	0.701	0.561	0.731	0.366	0.67	0.541	0.729	0.497	0.736	0.556	0.571	0.504	0.696	0.582	0.537	0.55	0.571	0.501	0.389	0.534	0.817	0.526	0.732	0.565	0.329	0.76	0.566	0.55	0.569	0.461	0.549	0.797	0.766	0.82	0.505	0.733	0.526	0.703	0.549	0.713	0.562	0.511	0.748	0.708
tr|Q4E448|Q4E448TRYCC Trans-sialidase putative OS Trypanosoma cruzi (strain CL Brener)OX353153GNTc00.1047053504081.540PE4SV1	0.656	0.66	0.663	0.658	0.359	0.682	0.433	0.689	0.569	0.668	0.408	0.679	0.339	0.667	0.437	0.43	0.382	0.674	0.426	0.39	0.433	0.4	0.36	0.539	0.438	0.778	0.469	0.641	0.436	0.493	0.733	0.438	0.423	0.464	0.407	0.578	0.767	0.732	0.787	0.419	0.681	0.395	0.65	0.449	0.655	0.449	0.4	0.681	0.639
tr|Q4D2R0|Q4D2R0TRYCCTrans-sialidase putative (Fragment) OS Trypanosoma cruzi (strain CL Brener)OX353153GNTc00.1047053506713.80PE4SV1	0.736	0.485	0.058	0.5	0.604	0.5	0.658	0.442	0.687	0.538	0.615	0.494	0.658	0.737	0.656	0.636	0.643	0.483	0.685	0.634	0.641	0.646	0.628	0.664	0.649	0.79	0.571	0.444	0.636	0.694	0.752	0.644	0.629	0.649	0.652	?	?	0.747	0.79	0.642	0.512	0.64	0.705	0.663	0.695	0.639	0.65	0.716	0.684
tr|Q4CTQ6|Q4CTQ6TRYCC Trans-sialidase putative OS Trypanosoma cruzi (strain CL Brener)OX353153GNTc00.1047053510033.30PE4SV1	0.661	0.681	0.652	0.66	0.38	0.666	0.427	0.688	0.514	0.643	0.421	0.68	0.304	0.675	0.417	0.409	0.397	0.67	0.444	0.377	0.44	0.399	0.373	0.52	0.41	0.789	0.401	0.654	0.406	0.45	0.735	0.427	0.434	0.452	0.126	0.143	0.748	0.743	0.796	0.4	0.669	0.386	0.647	0.426	0.644	0.444	0.395	0.68	0.644
tr|Q4D1C1|Q4D1C1TRYCC Trans-sialidase putative OS Trypanosoma cruzi (strain CL Brener)OX353153GNTc00.1047053510709.70PE4SV1	0.652	0.662	0.639	0.661	0.378	0.645	0.453	0.688	0.592	0.63	0.352	0.682	0.396	0.68	0.4	0.367	0.361	0.674	0.444	0.437	0.396	0.458	0.418	0.525	0.383	0.785	0.43	0.664	0.393	0.508	0.727	0.402	0.385	0.362	0.448	0.57	0.789	0.727	0.788	0.4	0.683	0.444	0.66	0.394	0.66	0.391	0.41	0.702	0.649
tr|Q4CKA9|Q4CKA9TRYCCTrans-sialidase putative (Fragment) OS Trypanosoma cruzi (strain CL Brener)OX353153GNTc00.1047053473709.10PE4SV1	0.8	0.734	0.716	0.746	?	0.745	0.68	0.734	0.658	0.723	0.64	0.741	0.621	0.172	0.632	0.647	0.653	0.751	0.726	0.633	0.639	0.632	0.641	0.679	0.657	0.874	?	0.8	0.673	0.682	0.849	0.664	0.639	0.658	?	?	?	0.853	0.885	0.611	0.733	0.633	0.536	0.663	0.542	0.644	0.627	0.782	0.546
tr|Q4D5B9|Q4D5B9TRYCC Trans-sialidase putative OS Trypanosoma cruzi (strain CL Brener)OX353153GNTc00.1047053506171.60PE4SV1	0.737	0.556	0.492	0.559	0.672	0.571	0.676	0.54	0.71	0.525	0.65	0.582	0.675	0.747	0.673	0.656	0.665	0.561	0.699	0.665	0.663	0.68	0.651	0.676	0.667	0.79	0.699	0.585	0.654	0.708	0.763	0.681	0.671	0.679	0.686	0.824	0.778	0.763	0.79	0.658	0.576	0.664	0.716	0.677	0.716	0.677	0.679	0.747	0.705
tr|Q4DUP2|Q4DUP2TRYCC Trans-sialidase putative OS Trypanosoma cruzi (strain CL Brener)OX353153GNTc00.1047053510713.90PE4SV1	0.672	0.652	0.642	0.637	0.377	0.662	0.439	0.689	0.601	0.646	0.37	0.682	0.42	0.712	0.4	0.385	0.285	0.667	0.422	0.44	0.335	0.438	0.433	0.571	0.33	0.791	0.345	0.652	0.416	0.519	0.733	0.421	0.368	0.393	0.393	0.528	0.783	0.729	0.797	0.375	0.672	0.449	0.664	0.387	0.67	0.393	0.401	0.708	0.663
tr|Q4D098|Q4D098TRYCC Trans-sialidase putative OS Trypanosoma cruzi (strain CL Brener)OX353153GNTc00.1047053508229.40PE4SV1	0.641	0.647	0.631	0.65	0.351	0.641	0.44	0.673	0.554	0.601	0.36	0.661	0.383	0.656	0.402	0.346	0.326	0.641	0.445	0.438	0.387	0.432	0.421	0.545	0.352	0.777	0.437	0.641	0.364	0.514	0.717	0.385	0.379	0.387	0.391	0.486	0.75	0.72	0.782	0.376	0.663	0.438	0.622	0.389	0.639	0.379	0.407	0.687	0.617
tr|Q4CNW3|Q4CNW3TRYCCTrans-sialidase putative (Fragment) OS Trypanosoma cruzi (strain CL Brener)OX353153GNTc00.1047053510813.20PE4SV1	0.746	0.814	0.79	0.815	0.608	0.84	0.631	0.821	?	?	0.622	0.791	0.623	0.727	0.613	0.588	0.587	0.796	0.612	0.609	0.609	0.649	0.602	?	0.621	0.768	0.75	0.802	0.609	0.789	0.774	0.607	0.604	0.635	0.674	?	?	0.785	0.785	0.59	0.807	0.609	0.718	0.619	0.714	0.613	0.618	0.743	0.72
tr|Q4DXW3|Q4DXW3TRYCC Trans-sialidase putative OS Trypanosoma cruzi (strain CL Brener)OX353153GNTc00.1047053510431.300PE4SV1	0.759	0.582	0.56	0.595	0.649	0.633	0.719	0.587	0.818	0.599	0.708	0.617	0.73	0.781	0.707	0.729	0.704	0.594	0.704	0.736	0.703	0.707	0.732	0.786	0.71	0.819	0.515	0.598	0.7	0.775	0.777	0.721	0.708	0.728	0.679	?	?	0.772	0.821	0.724	0.599	0.738	0.776	0.711	0.782	0.722	0.722	0.747	0.778
tr|Q4D034|Q4D034TRYCC Trans-sialidase putative OS Trypanosoma cruzi (strain CL Brener)OX353153GNTc00.1047053508305.40PE4SV1	0.669	0.668	0.644	0.663	0.388	0.657	0.433	0.679	0.552	0.675	0.443	0.7	0.432	0.7	0.428	0.456	0.347	0.688	0.463	0.462	0.421	0.435	0.432	0.515	0.4	0.799	0.479	0.682	0.435	0.541	0.718	0.406	0.417	0.43	0.458	0.573	0.782	0.717	0.807	0.432	0.705	0.435	0.67	0.422	0.682	0.429	0.429	0.697	0.668
tr|Q4CVH9|Q4CVH9TRYCC Trans-sialidase putative OS Trypanosoma cruzi (strain CL Brener)OX353153GNTc00.1047053508485.10PE4SV1	0.752	0.405	0.515	0.382	0.667	0.454	0.662	0.404	0.696	0.272	0.648	0.398	0.667	0.765	0.671	0.66	0.657	0.388	0.681	0.654	0.676	0.658	0.649	0.662	0.667	0.808	0.672	0.343	0.663	0.677	0.781	0.671	0.647	0.665	0.658	0.618	0.762	0.777	0.814	0.648	0.419	0.66	0.731	0.685	0.735	0.653	0.649	0.756	0.725
tr|Q4CNY6|Q4CNY6TRYCCTrans-sialidase putative (Fragment) OS Trypanosoma cruzi (strain CL Brener)OX353153GNTc00.1047053510107.15PE4SV1	0.831	0.692	0.679	0.692	?	0.706	0.563	0.693	0.551	0.674	0.444	0.704	0.563	0.688	0.496	0.452	0.431	0.699	0.521	0.575	0.411	0.546	0.557	0.521	0.406	0.87	?	?	0.461	0.563	0.811	0.502	0.417	0.491	?	?	?	0.811	0.843	0.491	0.707	0.553	0.633	0.471	0.676	0.431	0.563	0.828	0.628
tr|Q4DLC5|Q4DLC5TRYCC Trans-sialidase putative OS Trypanosoma cruzi (strain CL Brener)OX353153GNTc00.1047053506595.40PE4SV1	0.722	0.486	0.135	0.506	0.644	0.522	0.659	0.453	0.729	0.556	0.627	0.507	0.674	0.73	0.654	0.646	0.657	0.488	0.682	0.639	0.653	0.654	0.633	0.678	0.653	0.779	0.617	0.438	0.63	0.684	0.747	0.65	0.636	0.661	0.627	0.333	0.739	0.743	0.781	0.655	0.524	0.662	0.701	0.663	0.685	0.647	0.653	0.719	0.688
tr|Q4CTD0|Q4CTD0TRYCCTrans-sialidase putative (Fragment) OS Trypanosoma cruzi (strain CL Brener)OX353153GNTc00.1047053506157.40PE4SV1	0.71	0.344	0.471	0.321	0.652	0.303	0.635	0.332	?	?	0.63	0.291	0.647	0.738	0.646	0.666	0.656	0.307	0.616	0.658	0.653	0.657	0.63	?	0.66	0.73	0.663	0.33	0.66	0.684	0.704	0.664	0.647	0.667	0.664	0.658	0.776	0.704	0.73	0.646	0.314	0.649	0.745	0.659	0.729	0.66	0.636	0.718	0.74
tr|Q4CRZ9|Q4CRZ9TRYCC Trans-sialidase putative OS Trypanosoma cruzi (strain CL Brener)OX353153GNTc00.1047053507759.10PE4SV1	0.685	0.714	0.716	0.722	0.641	0.706	0.654	0.735	0.651	0.637	0.639	0.726	0.6	0.541	0.675	0.656	0.583	0.712	0.668	0.644	0.657	0.674	0.609	0.636	0.635	0.832	0.704	0.728	0.669	0.679	0.791	0.676	0.665	0.664	0.654	0.725	0.875	0.786	0.829	0.633	0.728	0.613	0.238	0.67	0.277	0.666	0.64	0.674	0.205
tr|Q4DF05|Q4DF05TRYCC Trans-sialidase putative OS Trypanosoma cruzi (strain CL Brener)OX353153GNTc00.1047053510847.10PE4SV1	0.686	0.747	0.727	0.756	0.646	0.746	0.686	0.776	0.755	0.748	0.685	0.769	0.646	0.557	0.702	0.69	0.624	0.753	0.682	0.678	0.696	0.709	0.654	0.743	0.675	0.838	0.703	0.735	0.706	0.701	0.785	0.7	0.69	0.685	0.662	0.758	0.882	0.782	0.835	0.664	0.766	0.669	0.242	0.707	0.33	0.692	0.666	0.699	0.277
tr|Q4E0J2|Q4E0J2TRYCC Trans-sialidase putative OS Trypanosoma cruzi (strain CL Brener)OX353153GNTc00.1047053509897.140PE4SV1	0.658	0.647	0.622	0.629	0.388	0.646	0.453	0.669	0.557	0.624	0.379	0.662	0.424	0.692	0.387	0.423	0.325	0.653	0.437	0.448	0.371	0.446	0.412	0.533	0.341	0.772	0.45	0.649	0.409	0.526	0.726	0.403	0.217	0.372	0.467	0.59	0.799	0.726	0.778	0.411	0.664	0.428	0.663	0.393	0.664	0.218	0.402	0.679	0.658
tr|Q4CLR6|Q4CLR6TRYCCTrans-sialidase putative (Fragment) OS Trypanosoma cruzi (strain CL Brener)OX353153GNTc00.1047053511777.10PE4SV1	0.717	0.651	0.644	0.654	0.133	0.664	0.509	0.667	0.588	0.681	0.48	0.66	0.384	0.667	0.499	0.466	0.495	0.644	0.536	0.167	0.475	0.42	0.205	0.581	0.494	0.829	?	0.5	0.491	0.5	0.765	0.511	0.466	0.519	?	?	?	0.757	0.833	0.47	0.669	0.21	0.652	0.493	0.655	0.469	0.456	0.719	0.656
tr|Q4CVW4|Q4CVW4TRYCCTrans-sialidase putative (Fragment) OS Trypanosoma cruzi (strain CL Brener)OX353153GNTc00.1047053511101.11PE4SV1	0.744	0.617	0.588	0.574	?	0.654	0.595	0.6	0.637	0.585	0.582	0.646	0.565	0.622	0.615	0.526	0.603	0.606	0.774	0.588	0.606	0.611	0.591	0.601	0.601	0.873	?	?	0.582	0.597	0.853	0.582	0.596	0.6	?	?	?	0.862	0.881	0.542	0.622	0.61	0.511	0.581	0.358	0.595	0.606	0.752	0.503
tr|Q4D2F9|Q4D2F9TRYCC Trans-sialidase putative OS Trypanosoma cruzi (strain CL Brener)OX353153GNTc00.1047053505609.40PE4SV1	0.649	0.654	0.648	0.648	0.384	0.665	0.447	0.672	0.569	0.667	0.441	0.674	0.365	0.655	0.446	0.445	0.452	0.648	0.469	0.2	0.439	0.386	0.219	0.578	0.435	0.781	0.444	0.618	0.454	0.502	0.738	0.462	0.421	0.479	0.364	0.393	0.734	0.737	0.788	0.421	0.67	0.232	0.649	0.458	0.642	0.438	0.419	0.661	0.635
tr|Q4DV74|Q4DV74TRYCC Trans-sialidase putative OS Trypanosoma cruzi (strain CL Brener)OX353153GNTc00.1047053508173.120PE4SV1	0.879	0.871	0.883	0.875	0.856	0.891	0.887	0.882	0.905	0.881	0.862	0.876	0.866	0.903	0.878	0.889	0.872	0.883	0.877	0.871	0.896	0.87	0.873	0.905	0.879	0.883	0.912	0.859	0.86	0.893	0.899	0.885	0.874	0.886	0.906	?	0.957	0.902	0.889	0.883	0.9	0.868	0.895	0.888	0.885	0.877	0.876	0.882	0.901
tr|Q4DEG7|Q4DEG7TRYCC Trans-sialidase putative OS Trypanosoma cruzi (strain CL Brener)OX353153GNTc00.1047053511451.80PE4SV1	0.674	0.651	0.651	0.649	0.411	0.642	0.446	0.687	0.56	0.607	0.334	0.673	0.393	0.707	0.397	0.391	0.25	0.658	0.436	0.452	0.339	0.47	0.409	0.523	0.329	0.798	0.423	0.664	0.418	0.537	0.735	0.413	0.384	0.383	0.436	0.613	0.815	0.73	0.803	0.377	0.673	0.402	0.661	0.366	0.664	0.405	0.42	0.712	0.666
tr|Q4CPN3|Q4CPN3TRYCCTrans-sialidase putative (Fragment) OS Trypanosoma cruzi (strain CL Brener)OX353153GNTc00.1047053504593.10PE4SV1	0.379	0.714	0.661	0.727	0.641	0.69	0.659	0.746	?	?	0.661	0.744	0.595	0.666	0.688	0.69	0.561	0.724	0.644	0.624	0.685	0.687	0.59	?	0.659	0.806	0.69	0.7	0.684	0.688	0.709	0.676	0.683	0.646	0.642	0.595	0.844	0.706	0.81	0.648	0.741	0.605	0.671	0.679	0.641	0.685	0.637	0.185	0.651
tr|Q4D781|Q4D781TRYCC Trans-sialidase putative OS Trypanosoma cruzi (strain CL Brener)OX353153GNTc00.1047053511221.60PE4SV1	0.664	0.653	0.623	0.661	0.416	0.64	0.455	0.684	0.62	0.642	0.349	0.685	0.417	0.702	0.411	0.394	0.32	0.655	0.446	0.484	0.393	0.481	0.464	0.525	0.372	0.787	0.411	0.673	0.395	0.542	0.75	0.404	0.391	0.388	0.436	0.55	0.812	0.746	0.799	0.419	0.674	0.473	0.675	0.403	0.687	0.4	0.444	0.709	0.664
tr|Q4D2G2|Q4D2G2TRYCC Trans-sialidase putative OS Trypanosoma cruzi (strain CL Brener)OX353153GNTc00.1047053505609.10PE4SV1	0.745	0.4	0.509	0.362	0.639	0.407	0.652	0.423	0.7	0.27	0.642	0.383	0.673	0.751	0.667	0.652	0.65	0.38	0.671	0.647	0.655	0.648	0.645	0.668	0.659	0.812	0.662	0.353	0.65	0.657	0.779	0.664	0.631	0.658	0.636	0.605	0.755	0.774	0.812	0.648	0.407	0.664	0.714	0.671	0.721	0.646	0.637	0.739	0.717
tr|Q4E0Z9|Q4E0Z9TRYCC Trans-sialidase putative OS Trypanosoma cruzi (strain CL Brener)OX353153GNTc00.1047053506245.250PE4SV1	0.678	0.666	0.666	0.659	0.422	0.672	0.479	0.691	0.59	0.659	0.423	0.69	0.459	0.707	0.391	0.407	0.357	0.678	0.472	0.482	0.404	0.484	0.435	0.554	0.381	0.785	0.468	0.67	0.439	0.565	0.719	0.427	0.419	0.463	0.465	0.524	0.782	0.719	0.788	0.441	0.683	0.457	0.679	0.225	0.679	0.446	0.431	0.714	0.671
tr|Q4CLM7|Q4CLM7TRYCCTrans-sialidase putative (Fragment) OS Trypanosoma cruzi (strain CL Brener)OX353153GNTc00.1047053508021.10PE4SV1	0.636	0.49	?	0.542	0.208	?	0.554	0.818	?	?	0.561	0.63	?	0.788	0.569	0.585	?	0.553	0.581	0.217	0.597	0.563	0.174	?	0.569	1	0.591	0.49	0.683	0.576	0.773	0.6	0.603	0.615	0.333	0.333	0.75	0.773	0.923	0.636	0.63	?	0.781	0.569	0.754	0.569	0.538	0.692	0.758
tr|Q4CX14|Q4CX14TRYCC Trans-sialidase putative OS Trypanosoma cruzi (strain CL Brener)OX353153GNTc00.1047053504101.50PE4SV1	0.641	0.654	0.665	0.654	0.348	0.661	0.453	0.688	0.517	0.662	0.426	0.669	0.415	0.645	0.448	0.431	0.437	0.642	0.462	0.443	0.459	0.433	0.421	0.511	0.44	0.794	0.414	0.612	0.453	0.496	0.73	0.436	0.456	0.448	0.298	0.288	0.728	0.728	0.794	0.395	0.657	0.474	0.613	0.451	0.632	0.474	0.403	0.662	0.62
tr|Q4CS51|Q4CS51TRYCCTrans-sialidase putative (Fragment) OS Trypanosoma cruzi (strain CL Brener)OX353153GNTc00.1047053510921.40PE4SV1	0.714	0.667	0.676	0.649	0.258	0.667	0.476	0.705	0.612	0.646	0.41	0.665	0.464	0.685	0.398	0.424	0.04	0.662	0.448	0.48	0.227	0.45	0.477	0.573	0.316	0.85	?	0.631	0.41	0.572	0.743	0.435	0.369	0.419	?	?	?	0.739	0.857	0.427	0.668	0.475	0.64	0.356	0.647	0.369	0.471	0.712	0.643
tr|Q4D038|Q4D038TRYCC Trans-sialidase putative OS Trypanosoma cruzi (strain CL Brener)OX353153GNTc00.1047053504031.50PE4SV1	0.655	0.654	0.627	0.661	0.409	0.629	0.451	0.695	0.562	0.63	0.391	0.674	0.428	0.715	0.382	0.409	0.299	0.666	0.431	0.474	0.357	0.453	0.432	0.528	0.329	0.801	0.418	0.679	0.417	0.539	0.731	0.413	0.399	0.409	0.45	0.56	0.772	0.734	0.807	0.408	0.671	0.428	0.674	0.375	0.688	0.421	0.417	0.695	0.663
tr|Q4E199|Q4E199TRYCC Trans-sialidase putative OS Trypanosoma cruzi (strain CL Brener)OX353153GNTc00.1047053506459.230PE4SV1	0.655	0.672	0.642	0.658	0.389	0.643	0.435	0.694	0.555	0.632	0.411	0.682	0.247	0.67	0.44	0.397	0.394	0.658	0.442	0.368	0.438	0.375	0.353	0.512	0.41	0.789	0.399	0.66	0.399	0.455	0.74	0.422	0.428	0.477	0.126	0.121	0.75	0.744	0.795	0.375	0.667	0.359	0.645	0.429	0.648	0.436	0.388	0.677	0.642
tr|Q4CTB1|Q4CTB1TRYCCTrans-sialidase putative (Fragment) OS Trypanosoma cruzi (strain CL Brener)OX353153GNTc00.1047053506071.19PE4SV1	?	0.8	?	0.711	0.83	?	0.758	0.852	?	?	0.783	0.786	?	0.843	0.847	0.835	?	0.764	0.721	0.75	0.786	0.803	0.643	?	0.815	0.938	0.778	0.792	0.811	0.818	0.939	0.808	0.78	0.866	0.773	0.73	0.848	0.972	0.953	0.792	0.786	?	0.86	0.831	0.852	0.786	0.714	0.853	0.845
tr|Q4DVI7|Q4DVI7TRYCC Trans-sialidase putative OS Trypanosoma cruzi (strain CL Brener)OX353153GNTc00.1047053506961.150PE4SV1	0.688	0.72	0.702	0.72	0.646	0.699	0.655	0.746	0.642	0.634	0.639	0.732	0.618	0.534	0.668	0.657	0.582	0.725	0.683	0.644	0.658	0.676	0.615	0.654	0.636	0.826	0.703	0.727	0.669	0.688	0.793	0.672	0.663	0.664	0.683	0.725	0.868	0.792	0.826	0.632	0.735	0.608	0.273	0.663	0.284	0.661	0.646	0.675	0.233
tr|Q4D374|Q4D374TRYCCTrans-sialidase putative (Fragment) OS Trypanosoma cruzi (strain CL Brener)OX353153GNTc00.1047053506597.9PE4SV1	0.714	0.523	0.467	0.462	?	0.495	0.433	0.491	0.435	0.454	0.396	0.464	0.4	0.571	0.404	0.402	0.379	0.5	0.52	0.413	0.387	0.367	0.389	0.402	0.39	0.805	?	?	0.457	0.417	0.836	0.454	0.375	0.46	?	?	?	0.851	0.818	0.288	0.5	0.38	0.393	0.415	0.458	0.423	0.342	0.676	0.417
tr|Q4DGZ2|Q4DGZ2TRYCC Trans-sialidase putative OS Trypanosoma cruzi (strain CL Brener)OX353153GNTc00.1047053511923.30PE4SV1	0.652	0.64	0.622	0.633	0.401	0.63	0.45	0.671	0.561	0.626	0.362	0.662	0.441	0.677	0.397	0.403	0.326	0.655	0.452	0.461	0.383	0.465	0.428	0.535	0.38	0.782	0.449	0.636	0.407	0.514	0.709	0.412	0.263	0.347	0.456	0.602	0.793	0.706	0.784	0.414	0.659	0.461	0.661	0.413	0.656	0.216	0.422	0.68	0.659
tr|Q4CUC3|Q4CUC3TRYCCTrans-sialidase putative (Fragment) OS Trypanosoma cruzi (strain CL Brener)OX353153GNTc00.1047053506231.10PE4SV1	0.691	0.616	0.507	0.618	0.66	0.7	0.689	0.618	?	?	0.657	0.636	0.704	0.725	0.67	0.697	0.667	0.6	0.67	0.662	0.669	0.697	0.646	?	0.688	0.716	0.679	0.603	0.682	0.704	0.683	0.68	0.689	0.671	0.674	0.69	0.768	0.69	0.716	0.669	0.632	0.7	0.752	0.677	0.729	0.698	0.671	0.702	0.744
tr|Q4E0C8|Q4E0C8TRYCC Trans-sialidase putative OS Trypanosoma cruzi (strain CL Brener)OX353153GNTc00.1047053509875.120PE4SV1	0.714	0.562	0.473	0.594	0.625	0.567	0.675	0.536	0.727	0.561	0.647	0.569	0.688	0.741	0.664	0.665	0.678	0.565	0.693	0.653	0.667	0.659	0.647	0.683	0.656	0.782	0.603	0.577	0.662	0.686	0.749	0.67	0.655	0.681	0.623	0.603	0.701	0.744	0.785	0.663	0.575	0.696	0.715	0.672	0.708	0.668	0.661	0.724	0.703
tr|Q4CQ85|Q4CQ85TRYCC Trans-sialidase putative OS Trypanosoma cruzi (strain CL Brener)OX353153GNTc00.1047053510093.20PE4SV1	0.687	0.721	0.692	0.724	0.63	0.698	0.655	0.742	0.627	0.673	0.662	0.741	0.622	0.552	0.68	0.657	0.602	0.723	0.685	0.638	0.672	0.684	0.615	0.659	0.647	0.835	0.703	0.724	0.68	0.672	0.785	0.676	0.672	0.673	0.673	0.747	0.872	0.786	0.836	0.632	0.737	0.621	0.277	0.678	0.278	0.68	0.636	0.709	0.298
tr|Q4D7N7|Q4D7N7TRYCC Trans-sialidase putative OS Trypanosoma cruzi (strain CL Brener)OX353153GNTc00.1047053503447.50PE4SV1	0.734	0.708	0.706	0.722	0.671	0.77	0.732	0.735	0.83	0.778	0.697	0.725	0.746	0.79	0.712	0.714	0.725	0.705	0.729	0.727	0.709	0.744	0.707	0.821	0.713	0.772	0.665	0.641	0.708	0.743	0.696	0.724	0.705	0.719	0.649	0.622	0.724	0.699	0.762	0.742	0.741	0.76	0.76	0.72	0.77	0.712	0.708	0.75	0.778
tr|Q4DBC6|Q4DBC6TRYCC Trans-sialidase putative OS Trypanosoma cruzi (strain CL Brener)OX353153GNTc00.1047053507059.50PE4SV1	0.653	0.661	0.635	0.64	0.438	0.662	0.468	0.678	0.538	0.646	0.409	0.679	0.44	0.712	0.423	0.437	0.344	0.664	0.435	0.462	0.398	0.48	0.423	0.525	0.36	0.777	0.466	0.658	0.442	0.541	0.716	0.443	0.184	0.376	0.476	0.598	0.81	0.714	0.784	0.429	0.675	0.45	0.695	0.42	0.701	0.203	0.425	0.703	0.695
tr|Q4DNM1|Q4DNM1TRYCC Trans-sialidase putative OS Trypanosoma cruzi (strain CL Brener)OX353153GNTc00.1047053511667.30PE4SV1	0.701	0.642	0.604	0.619	0.696	0.882	0.705	0.604	?	?	0.69	0.604	0.797	0.718	0.663	0.682	0.66	0.589	0.673	0.701	0.708	0.712	0.676	?	0.653	0.658	0.62	0.6	0.706	0.733	0.667	0.673	0.667	0.699	0.655	?	?	0.667	0.667	0.717	0.615	0.746	0.767	0.657	0.75	0.697	0.686	0.68	0.735
tr|Q4DE94|Q4DE94TRYCC Trans-sialidase putative OS Trypanosoma cruzi (strain CL Brener)OX353153GNTc00.1047053503717.120PE4SV1	0.674	0.656	0.653	0.66	0.316	0.668	0.389	0.69	0.563	0.677	0.439	0.686	0.438	0.668	0.444	0.44	0.426	0.655	0.458	0.465	0.45	0.417	0.448	0.542	0.444	0.784	0.418	0.628	0.451	0.501	0.745	0.447	0.426	0.479	0.365	0.368	0.75	0.737	0.792	0.426	0.684	0.497	0.66	0.448	0.661	0.452	0.367	0.685	0.645
tr|Q4E3W2|Q4E3W2TRYCC Trans-sialidase putative OS Trypanosoma cruzi (strain CL Brener)OX353153GNTc00.1047053510377.10PE4SV1	0.653	0.68	0.652	0.665	0.389	0.661	0.431	0.693	0.512	0.664	0.403	0.682	0.301	0.67	0.437	0.423	0.393	0.67	0.456	0.378	0.434	0.378	0.362	0.523	0.407	0.789	0.395	0.661	0.4	0.453	0.745	0.416	0.432	0.453	0.093	0.11	0.743	0.746	0.798	0.388	0.677	0.366	0.649	0.425	0.653	0.438	0.387	0.675	0.65
tr|Q4DMN7|Q4DMN7TRYCCTrans-sialidase putative (Fragment) OS Trypanosoma cruzi (strain CL Brener)OX353153GNTc00.1047053510055.10PE4SV1	0.73	0.749	0.606	0.736	0.685	?	0.715	0.723	?	?	0.729	0.748	0.647	0.793	0.7	0.716	0.711	0.757	0.719	0.704	0.712	0.679	0.68	?	0.722	0.75	0.72	0.703	0.733	0.729	0.489	0.732	0.7	0.715	0.672	0.62	0.232	0.476	0.75	0.735	0.757	0.75	0.795	0.683	0.791	0.717	0.677	0.76	0.79
tr|Q4E158|Q4E158TRYCC Trans-sialidase putative OS Trypanosoma cruzi (strain CL Brener)OX353153GNTc00.1047053511585.230PE4SV1	0.735	0.327	0.501	0.312	0.654	0.374	0.665	0.426	0.667	0.487	0.659	0.362	0.679	0.75	0.675	0.666	0.676	0.326	0.679	0.671	0.682	0.652	0.649	0.662	0.671	0.812	0.664	0.286	0.669	0.674	0.769	0.671	0.656	0.665	0.668	0.607	0.807	0.762	0.812	0.67	0.352	0.664	0.722	0.671	0.715	0.667	0.656	0.728	0.715
tr|Q4D070|Q4D070TRYCC Trans-sialidase putative OS Trypanosoma cruzi (strain CL Brener)OX353153GNTc00.1047053511873.10PE4SV1	0.669	0.646	0.634	0.638	0.365	0.649	0.373	0.674	0.585	0.663	0.434	0.674	0.423	0.695	0.463	0.433	0.377	0.669	0.278	0.463	0.454	0.465	0.438	0.548	0.428	0.791	0.531	0.658	0.441	0.528	0.732	0.469	0.431	0.446	0.469	0.533	0.815	0.725	0.797	0.448	0.674	0.474	0.653	0.463	0.667	0.441	0.439	0.701	0.657
tr|Q4D3Z4|Q4D3Z4TRYCCTrans-sialidase putative (Fragment) OS Trypanosoma cruzi (strain CL Brener)OX353153GNTc00.1047053508589.5PE4SV1	0.755	0.399	0.457	0.2	?	0.384	0.616	0.481	0.661	0.362	0.583	0.35	0.615	0.784	0.607	0.599	0.586	0.321	0.828	0.594	0.585	0.609	0.604	0.63	0.57	0.88	?	?	0.607	0.594	0.846	0.64	0.586	0.566	?	?	?	0.827	0.889	0.576	0.376	0.609	0.643	0.617	0.641	0.607	0.634	0.709	0.615
tr|Q4E0J5|Q4E0J5TRYCC Trans-sialidase putative OS Trypanosoma cruzi (strain CL Brener)OX353153GNTc00.1047053509897.20PE4SV1	0.645	0.644	0.629	0.631	0.382	0.642	0.456	0.682	0.541	0.611	0.35	0.665	0.435	0.681	0.393	0.4	0.312	0.651	0.432	0.45	0.382	0.443	0.404	0.518	0.373	0.777	0.458	0.631	0.405	0.511	0.715	0.406	0.234	0.334	0.465	0.566	0.786	0.709	0.777	0.4	0.663	0.436	0.657	0.41	0.656	0.193	0.407	0.678	0.656
tr|Q4D037|Q4D037TRYCCTrans-sialidase putative (Fragment) OS Trypanosoma cruzi (strain CL Brener)OX353153GNTc00.1047053508305.9PE4SV1	0.682	0.683	0.659	0.669	0.39	0.643	0.427	0.7	0.54	0.637	0.372	0.68	0.426	0.66	0.39	0.399	0.31	0.676	0.419	0.455	0.333	0.446	0.459	0.525	0.325	0.793	0.427	0.692	0.402	0.55	0.728	0.398	0.338	0.393	0.441	?	0.899	0.73	0.803	0.397	0.677	0.452	0.624	0.34	0.64	0.37	0.447	0.68	0.625
tr|Q4CM43|Q4CM43TRYCCTrans-sialidase putative (Fragment) OS Trypanosoma cruzi (strain CL Brener)OX353153GNTc00.1047053511059.10PE4SV1	0.735	0.537	?	0.478	0.5	?	0.536	0.651	?	?	0.44	0.658	?	0.886	0.473	0.548	?	0.567	0.571	0.347	0.527	0.427	0.244	?	0.486	0.795	0.417	0.521	0.482	0.556	0.684	0.465	0.522	0.463	0.41	0.41	0.759	0.692	0.773	0.457	0.658	?	0.833	0.514	0.826	0.509	0.057	0.789	0.82
tr|Q4D3K3|Q4D3K3TRYCC Trans-sialidase putative OS Trypanosoma cruzi (strain CL Brener)OX353153GNTc00.1047053505975.20PE4SV1	0.736	0.72	0.71	0.728	0.679	0.765	0.745	0.74	0.81	0.769	0.698	0.741	0.744	0.793	0.712	0.705	0.718	0.719	0.732	0.745	0.711	0.758	0.717	0.81	0.708	0.767	0.668	0.664	0.712	0.749	0.696	0.725	0.705	0.712	0.676	0.689	0.746	0.7	0.763	0.739	0.752	0.762	0.766	0.716	0.77	0.709	0.72	0.755	0.782
tr|Q4D055|Q4D055TRYCC Trans-sialidase putative OS Trypanosoma cruzi (strain CL Brener)OX353153GNTc00.1047053418185.70PE4SV1	0.809	0.48	0.451	0.518	?	0.5	0.689	0.49	0.718	0.519	0.629	0.503	0.663	0.789	0.652	0.608	0.686	0.533	0.846	0.674	0.678	0.672	0.645	0.684	0.655	0.888	?	?	0.609	0.646	0.85	0.659	0.684	0.675	?	?	?	0.85	0.888	0.644	0.503	0.656	0.685	0.659	0.678	0.673	0.655	0.803	0.681
tr|Q4DMZ9|Q4DMZ9TRYCC Trans-sialidase putative OS Trypanosoma cruzi (strain CL Brener)OX353153GNTc00.1047053511861.50PE4SV1	0.684	0.727	0.705	0.732	0.652	0.709	0.664	0.746	0.675	0.673	0.662	0.735	0.621	0.554	0.68	0.67	0.605	0.724	0.689	0.664	0.666	0.685	0.629	0.658	0.656	0.838	0.722	0.737	0.679	0.679	0.783	0.672	0.672	0.677	0.685	0.78	0.867	0.784	0.835	0.648	0.743	0.644	0.304	0.683	0.313	0.673	0.644	0.695	0.264
tr|Q4E440|Q4E440TRYCC Trans-sialidase putative OS Trypanosoma cruzi (strain CL Brener)OX353153GNTc00.1047053511173.130PE4SV1	0.655	0.663	0.633	0.667	0.402	0.636	0.439	0.69	0.557	0.649	0.393	0.677	0.399	0.702	0.364	0.383	0.275	0.676	0.425	0.451	0.355	0.46	0.42	0.528	0.316	0.793	0.424	0.685	0.412	0.541	0.719	0.394	0.392	0.4	0.445	0.566	0.768	0.717	0.799	0.386	0.675	0.411	0.676	0.357	0.681	0.41	0.413	0.705	0.664
tr|Q4DCG5|Q4DCG5TRYCC Trans-sialidase putative OS Trypanosoma cruzi (strain CL Brener)OX353153GNTc00.1047053507479.70PE4SV1	0.743	0.72	0.703	0.722	0.687	0.757	0.732	0.745	0.804	0.78	0.704	0.739	0.742	0.794	0.734	0.737	0.718	0.724	0.724	0.726	0.727	0.741	0.712	0.795	0.727	0.772	0.668	0.678	0.722	0.746	0.69	0.735	0.718	0.738	0.668	0.658	0.759	0.693	0.772	0.743	0.745	0.771	0.777	0.739	0.782	0.715	0.712	0.762	0.784
tr|Q4CTA6|Q4CTA6TRYCC Trans-sialidase putative OS Trypanosoma cruzi (strain CL Brener)OX353153GNTc00.1047053507125.10PE4SV1	0.741	0.343	0.502	0.321	0.648	0.392	0.679	0.477	0.676	0.464	0.654	0.387	0.683	0.772	0.677	0.677	0.683	0.335	0.691	0.67	0.675	0.664	0.645	0.672	0.678	0.8	0.668	0.332	0.681	0.682	0.777	0.689	0.669	0.68	0.675	0.675	0.819	0.77	0.801	0.675	0.389	0.664	0.744	0.686	0.732	0.679	0.648	0.745	0.737
tr|Q4CZJ8|Q4CZJ8TRYCC Trans-sialidase putative OS Trypanosoma cruzi (strain CL Brener)OX353153GNTc00.1047053504201.30PE4SV1	0.669	0.666	0.66	0.653	0.399	0.656	0.436	0.68	0.543	0.691	0.452	0.69	0.426	0.681	0.431	0.454	0.395	0.674	0.464	0.469	0.456	0.426	0.441	0.53	0.438	0.79	0.376	0.66	0.469	0.511	0.733	0.459	0.444	0.472	0.416	0.494	0.798	0.733	0.807	0.366	0.68	0.466	0.671	0.448	0.669	0.453	0.377	0.7	0.673
tr|Q4DLR2|Q4DLR2TRYCCTrans-sialidase putative (Fragment) OS Trypanosoma cruzi (strain CL Brener)OX353153GNTc00.1047053509549.140PE4SV1	0.662	0.745	0.75	0.757	0.692	?	0.717	0.785	?	?	0.738	0.783	0.786	0.591	0.749	0.729	0.612	0.743	0.727	0.702	0.742	0.756	0.633	?	0.714	0.834	0.717	0.734	0.759	0.686	0.815	0.756	0.746	0.721	0.659	0.733	0.861	0.813	0.828	0.716	0.791	0.833	0.33	0.742	0.276	0.739	0.696	0.675	0.233
tr|Q4DRK6|Q4DRK6TRYCC Trans-sialidase putative OS Trypanosoma cruzi (strain CL Brener)OX353153GNTc00.1047053506279.10PE4SV1	0.668	0.668	0.634	0.67	0.428	0.63	0.456	0.677	0.605	0.65	0.4	0.691	0.426	0.706	0.433	0.342	0.357	0.669	0.473	0.461	0.422	0.481	0.442	0.568	0.376	0.794	0.482	0.686	0.207	0.555	0.742	0.3	0.407	0.416	0.419	0.519	0.821	0.734	0.802	0.419	0.688	0.461	0.677	0.428	0.691	0.427	0.427	0.709	0.678
tr|Q4CLC2|Q4CLC2TRYCCTrans-sialidase putative (Fragment) OS Trypanosoma cruzi (strain CL Brener)OX353153GNTc00.1047053425435.10PE4SV1	0.65	0.676	0.677	0.683	0.334	0.67	0.387	0.702	0.625	0.824	0.401	0.7	0.442	0.663	0.39	0.413	0.389	0.682	0.402	0.451	0.422	0.409	0.436	0.565	0.398	0.789	0.445	0.655	0.397	0.519	0.703	0.362	0.391	0.413	0.447	0.447	0.731	0.701	0.787	0.401	0.696	0.49	0.651	0.43	0.652	0.401	0.395	0.667	0.663
tr|Q4E2A1|Q4E2A1TRYCC Trans-sialidase putative OS Trypanosoma cruzi (strain CL Brener)OX353153GNTc00.1047053511603.450PE4SV1	0.655	0.677	0.659	0.658	0.396	0.652	0.429	0.681	0.531	0.665	0.426	0.682	0.305	0.667	0.417	0.417	0.387	0.654	0.447	0.373	0.433	0.384	0.366	0.525	0.398	0.787	0.38	0.646	0.406	0.47	0.737	0.428	0.431	0.456	0.136	0.111	0.748	0.745	0.795	0.379	0.677	0.386	0.646	0.417	0.65	0.44	0.393	0.681	0.641
tr|Q4CKN8|Q4CKN8TRYCCTrans-sialidase putative (Fragment) OS Trypanosoma cruzi (strain CL Brener)OX353153GNTc00.1047053401961.10PE4SV1	0.579	0.646	0.59	0.654	0.382	0.625	0.381	0.651	?	?	0.356	0.663	0.368	0.623	0.403	0.373	0.366	0.638	0.362	0.311	0.395	0.395	0.322	0.52	0.366	0.718	0.492	0.644	0.378	0.479	0.666	0.366	0.376	0.392	0.376	0.462	0.81	0.663	0.737	0.378	0.646	0.327	0.607	0.395	0.613	0.38	0.4	0.603	0.609
tr|Q4DTD3|Q4DTD3TRYCC Trans-sialidase putative OS Trypanosoma cruzi (strain CL Brener)OX353153GNTc00.1047053509157.170PE4SV1	0.696	0.762	0.746	0.781	0.655	0.782	0.693	0.78	0.755	0.815	0.691	0.771	0.639	0.116	0.682	0.7	0.624	0.762	0.699	0.671	0.696	0.718	0.648	0.76	0.693	0.833	0.735	0.735	0.707	0.715	0.79	0.709	0.698	0.694	0.694	0.811	0.892	0.79	0.839	0.665	0.763	0.652	0.539	0.694	0.548	0.698	0.676	0.681	0.528
tr|Q4CSV0|Q4CSV0TRYCC Trans-sialidase putative OS Trypanosoma cruzi (strain CL Brener)OX353153GNTc00.1047053508563.20PE4SV1	0.737	0.321	0.509	0.375	0.667	0.284	0.677	0.452	0.673	0.398	0.649	0.194	0.652	0.761	0.674	0.661	0.645	0.343	0.688	0.654	0.668	0.668	0.644	0.658	0.672	0.815	0.694	0.37	0.664	0.699	0.776	0.678	0.658	0.674	0.68	0.716	0.81	0.769	0.809	0.661	0.147	0.647	0.739	0.686	0.722	0.663	0.641	0.747	0.727
tr|Q4CQV3|Q4CQV3TRYCC Trans-sialidase putative OS Trypanosoma cruzi (strain CL Brener)OX353153GNTc00.1047053505699.10PE4SV1	0.743	0.36	0.499	0.355	0.65	0.332	0.646	0.415	0.681	0.437	0.648	0.356	0.662	0.75	0.654	0.651	0.659	0.34	0.674	0.643	0.658	0.645	0.632	0.664	0.661	0.812	0.665	0.309	0.656	0.678	0.766	0.66	0.637	0.668	0.663	0.658	0.769	0.762	0.81	0.654	0.368	0.653	0.719	0.663	0.702	0.652	0.644	0.737	0.713
tr|Q4CTI7|Q4CTI7TRYCCTrans-sialidase putative (Fragment) OS Trypanosoma cruzi (strain CL Brener)OX353153GNTc00.1047053416041.14PE4SV1	0.729	0.551	0.508	0.551	0.623	0.562	0.662	0.508	0.71	0.538	0.637	0.582	0.686	0.741	0.662	0.646	0.667	0.555	0.684	0.652	0.654	0.656	0.643	0.686	0.652	0.8	0.547	0.562	0.647	0.694	0.753	0.669	0.66	0.662	0.618	?	0.579	0.747	0.802	0.643	0.567	0.673	0.704	0.667	0.709	0.675	0.659	0.739	0.693
tr|Q4CMF9|Q4CMF9TRYCCTrans-sialidase putative (Fragment) OS Trypanosoma cruzi (strain CL Brener)OX353153GNTc00.1047053510379.10PE4SV1	0.667	0.707	?	0.643	0.515	?	0.516	0.735	?	?	0.555	0.732	?	0.819	0.492	0.533	1	0.705	0.552	0.398	0.561	0.426	0.324	?	0.493	0.798	0.473	0.667	0.446	0.402	0.753	0.492	0.548	0.559	0.04	0.088	0.701	0.779	0.809	0.361	0.713	?	0.775	0.544	0.739	0.562	0.356	0.728	0.77
tr|Q4DV17|Q4DV17TRYCC Trans-sialidase putative OS Trypanosoma cruzi (strain CL Brener)OX353153GNTc00.1047053506331.90PE4SV1	0.753	0.554	0.549	0.57	0.635	0.599	0.693	0.494	0.73	0.639	0.691	0.553	0.747	0.761	0.691	0.695	0.712	0.537	0.694	0.681	0.705	0.701	0.685	0.738	0.706	0.768	0.639	0.461	0.7	0.718	0.749	0.708	0.701	0.717	0.605	0.5	0.741	0.747	0.782	0.687	0.563	0.734	0.762	0.7	0.737	0.716	0.692	0.762	0.748
tr|Q4E0H9|Q4E0H9TRYCC Trans-sialidase putative OS Trypanosoma cruzi (strain CL Brener)OX353153GNTc00.1047053508325.230PE4SV1	0.751	0.713	0.718	0.728	0.689	0.759	0.751	0.736	0.809	0.8	0.732	0.746	0.762	0.799	0.734	0.734	0.727	0.728	0.745	0.749	0.74	0.758	0.73	0.802	0.737	0.767	0.672	0.655	0.731	0.749	0.688	0.748	0.734	0.733	0.669	0.661	0.767	0.693	0.761	0.747	0.75	0.776	0.793	0.748	0.797	0.73	0.721	0.777	0.797
tr|Q4DLM8|Q4DLM8TRYCCTrans-sialidase putative (Fragment) OS Trypanosoma cruzi (strain CL Brener)OX353153GNTc00.1047053508857.15PE4SV1	0.783	0.504	0.434	0.509	?	0.535	0.662	0.43	0.685	0.538	0.599	0.511	0.651	0.776	0.643	0.609	0.64	0.531	0.809	0.646	0.638	0.641	0.63	0.631	0.628	0.862	?	?	0.641	0.635	0.859	0.675	0.646	0.668	?	?	?	0.839	0.868	0.641	0.513	0.645	0.68	0.667	0.658	0.656	0.668	0.8	0.638
tr|Q4CL90|Q4CL90TRYCCTrans-sialidase putative (Fragment) OS Trypanosoma cruzi (strain CL Brener)OX353153GNTc00.1047053398265.9PE4SV1	0.669	0.633	0.647	0.651	0.23	0.656	0.368	0.69	0.527	0.665	0.407	0.646	0.429	0.615	0.407	0.395	0.394	0.648	0.416	0.459	0.386	0.354	0.452	0.526	0.391	0.824	?	0.632	0.415	0.516	0.761	0.328	0.369	0.406	0.55	?	?	0.758	0.819	0.37	0.656	0.454	0.576	0.401	0.583	0.389	0.386	0.658	0.58
tr|Q4CRJ5|Q4CRJ5TRYCC Trans-sialidase putative OS Trypanosoma cruzi (strain CL Brener)OX353153GNTc00.1047053509411.10PE4SV1	0.739	0.319	0.508	0.375	0.663	0.291	0.679	0.456	0.678	0.389	0.648	0.194	0.651	0.763	0.675	0.664	0.64	0.351	0.689	0.658	0.669	0.667	0.644	0.654	0.673	0.816	0.685	0.37	0.665	0.701	0.775	0.679	0.658	0.672	0.673	0.716	0.809	0.773	0.811	0.661	0.15	0.646	0.739	0.684	0.723	0.662	0.645	0.751	0.729
tr|Q4D7C1|Q4D7C1TRYCCTrans-sialidase putative (Fragment) OS Trypanosoma cruzi (strain CL Brener)OX353153GNTc00.1047053511237.130PE4SV1	0.831	0.598	0.559	0.601	?	0.626	0.81	0.596	0.831	0.59	0.8	0.639	0.811	0.827	0.791	0.779	0.796	0.589	0.818	0.817	0.764	0.78	0.792	0.807	0.767	0.899	?	?	0.75	0.809	0.845	0.818	0.793	0.819	?	?	?	0.845	0.899	0.8	0.592	0.78	0.781	0.764	0.809	0.8	0.799	0.817	0.809
tr|Q4DZD4|Q4DZD4TRYCC Trans-sialidase putative OS Trypanosoma cruzi (strain CL Brener)OX353153GNTc00.1047053506537.200PE4SV1	0.678	0.717	0.695	0.717	0.642	0.709	0.658	0.734	0.651	0.644	0.66	0.738	0.627	0.563	0.687	0.665	0.604	0.724	0.696	0.649	0.677	0.684	0.625	0.66	0.655	0.827	0.716	0.708	0.682	0.671	0.784	0.684	0.67	0.678	0.672	0.722	0.872	0.785	0.826	0.651	0.742	0.645	0.337	0.685	0.242	0.674	0.649	0.692	0.292
tr|Q4CKZ4|Q4CKZ4TRYCCTrans-sialidase putative (Fragment) OS Trypanosoma cruzi (strain CL Brener)OX353153GNTc00.1047053483183.10PE4SV1	0.623	0.759	0.714	0.758	0.656	0.667	0.673	0.768	?	?	0.697	0.771	0.559	0.262	0.677	0.682	0.543	0.764	0.67	0.674	0.702	0.738	0.632	?	0.675	0.774	0.713	0.761	0.685	0.683	0.752	0.703	0.701	0.666	0.686	0.907	0.889	0.757	0.776	0.649	0.765	0.626	0.508	0.686	0.517	0.705	0.652	0.666	0.498
tr|Q4CL30|Q4CL30TRYCCTrans-sialidase putative (Fragment) OS Trypanosoma cruzi (strain CL Brener)OX353153GNTc00.1047053508639.10PE4SV1	0.172	0.776	?	0.708	0.718	?	0.801	0.838	?	?	0.814	0.81	?	0.764	0.827	0.846	?	0.805	0.825	0.747	0.837	0.847	0.622	?	0.83	0.905	0.798	0.733	0.864	0.765	0.867	0.866	0.847	0.828	0.694	0.708	0.846	0.87	0.924	0.791	0.82	?	0.814	0.826	0.757	0.819	0.75	0.611	0.757
tr|Q4CU10|Q4CU10TRYCC Trans-sialidase putative OS Trypanosoma cruzi (strain CL Brener)OX353153GNTc00.1047053504007.20PE4SV1	0.668	0.657	0.629	0.656	0.377	0.632	0.458	0.683	0.568	0.627	0.378	0.669	0.427	0.687	0.37	0.371	0.231	0.664	0.436	0.464	0.336	0.446	0.43	0.553	0.281	0.791	0.427	0.676	0.386	0.526	0.733	0.393	0.341	0.391	0.452	0.575	0.772	0.729	0.803	0.411	0.677	0.454	0.655	0.369	0.654	0.358	0.435	0.697	0.654
tr|Q4CYD7|Q4CYD7TRYCCTrans-sialidase putative (Fragment) OS Trypanosoma cruzi (strain CL Brener)OX353153GNTc00.1047053504639.60PE4SV1	0.828	0.822	?	0.816	0.731	?	0.793	0.961	?	?	0.818	0.832	?	0.713	0.846	0.815	?	0.823	0.819	0.764	0.819	0.819	0.671	?	0.807	0.924	0.785	0.813	0.838	0.815	0.922	0.844	0.846	0.818	0.75	0.733	0.877	0.903	0.917	0.796	0.853	?	0.332	0.844	0.275	0.828	0.779	0.783	0.251
tr|Q4CN26|Q4CN26TRYCCTrans-sialidase putative (Fragment) OS Trypanosoma cruzi (strain CL Brener)OX353153GNTc00.1047053510049.10PE4SV1	0.755	0.367	0.495	0.414	0.678	0.506	0.699	0.307	0.818	0.698	0.676	0.36	0.735	0.762	0.699	0.694	0.707	0.403	0.667	0.71	0.703	0.704	0.68	0.781	0.701	0.771	0.687	0.347	0.696	0.728	0.756	0.691	0.686	0.707	0.683	0.707	0.817	0.76	0.773	0.693	0.366	0.718	0.767	0.707	0.754	0.687	0.68	0.767	0.759
tr|Q4D8V6|Q4D8V6TRYCCTrans-sialidase putative (Fragment) OS Trypanosoma cruzi (strain CL Brener)OX353153GNTc00.1047053509075.11PE4SV1	?	0.769	?	0.8	0.815	?	0.852	1	?	?	0.819	0.783	?	0.808	0.805	0.84	?	0.851	0.839	0.829	0.892	0.86	0.769	?	0.829	0.846	0.774	0.833	0.848	0.833	0.957	0.889	0.873	0.847	0.771	0.75	0.9	0.958	0.846	0.806	0.783	?	0.688	0.863	0.704	0.848	0.797	0.816	0.707
tr|Q4D1D2|Q4D1D2TRYCC Trans-sialidase putative OS Trypanosoma cruzi (strain CL Brener)OX353153GNTc00.1047053503533.30PE4SV1	0.659	0.66	0.641	0.647	0.395	0.636	0.452	0.685	0.572	0.61	0.407	0.694	0.401	0.703	0.399	0.393	0.277	0.656	0.43	0.465	0.301	0.465	0.425	0.537	0.296	0.811	0.441	0.675	0.418	0.538	0.724	0.423	0.377	0.399	0.461	0.543	0.797	0.721	0.811	0.411	0.687	0.438	0.677	0.391	0.669	0.393	0.415	0.706	0.674
tr|Q4E054|Q4E054TRYCCTrans-sialidase putative (Fragment) OS Trypanosoma cruzi (strain CL Brener)OX353153GNTc00.1047053504239.434PE4SV1	0.705	0.728	0.724	0.721	0.211	0.718	0.483	0.749	0.609	0.77	0.428	0.72	0.321	0.66	0.477	0.445	0.471	0.707	0.469	0.399	0.47	0.385	0.393	0.581	0.467	0.848	?	0.646	0.445	0.523	0.777	0.456	0.465	0.482	?	?	?	0.77	0.857	0.452	0.71	0.402	0.686	0.486	0.688	0.459	0.437	0.706	0.691
tr|Q4CLG7|Q4CLG7TRYCCTrans-sialidase putative (Fragment) OS Trypanosoma cruzi (strain CL Brener)OX353153GNTc00.1047053459061.10PE4SV1	0.682	0.403	0.516	0.351	0.643	?	0.649	0.322	?	?	0.619	0.423	?	0.736	0.637	0.653	0.685	0.402	0.632	0.644	0.681	0.669	0.631	?	0.648	0.785	0.667	0.382	0.662	0.628	0.763	0.659	0.637	0.66	0.636	0.571	0.75	0.768	0.795	0.642	0.404	?	0.751	0.672	0.759	0.634	0.626	0.704	0.75
tr|Q4CUD0|Q4CUD0TRYCCTrans-sialidase putative (Fragment) OS Trypanosoma cruzi (strain CL Brener)OX353153GNTc00.1047053507219.9PE4SV1	0.708	0.782	0.743	0.802	0.633	0.781	0.695	0.777	0.747	0.821	0.689	0.793	0.661	0.129	0.666	0.681	0.629	0.784	0.694	0.672	0.685	0.689	0.651	0.765	0.686	0.815	0.721	0.746	0.691	0.715	0.783	0.686	0.684	0.686	0.704	0.966	0.891	0.783	0.82	0.668	0.783	0.652	0.525	0.681	0.545	0.674	0.668	0.688	0.517
tr|Q4CZA0|Q4CZA0TRYCC Trans-sialidase putative OS Trypanosoma cruzi (strain CL Brener)OX353153GNTc00.1047053506609.30PE4SV1	0.666	0.661	0.644	0.652	0.43	0.643	0.458	0.676	0.521	0.664	0.429	0.675	0.226	0.642	0.449	0.44	0.426	0.663	0.492	0.385	0.45	0.398	0.338	0.544	0.442	0.807	0.467	0.653	0.459	0.492	0.748	0.457	0.457	0.472	0.352	0.356	0.772	0.756	0.812	0.419	0.679	0.366	0.614	0.453	0.627	0.467	0.415	0.67	0.603
tr|Q4CP60|Q4CP60TRYCCTrans-sialidase putative (Fragment) OS Trypanosoma cruzi (strain CL Brener)OX353153GNTc00.1047053511087.19PE4SV1	0.819	0.667	0.681	0.688	?	0.688	0.5	0.708	0.565	0.664	0.495	0.665	0.473	0.659	0.236	0.514	0.474	0.689	0.56	0.481	0.498	0.442	0.481	0.51	0.488	0.86	?	?	0.542	0.558	0.826	0.546	0.514	0.55	?	?	?	0.826	0.855	0.44	0.685	0.477	0.604	0.491	0.622	0.5	0.468	0.806	0.594
tr|Q4DTL9|Q4DTL9TRYCC Trans-sialidase putative OS Trypanosoma cruzi (strain CL Brener)OX353153GNTc00.1047053504115.10PE4SV1	0.681	0.727	0.687	0.729	0.642	0.707	0.657	0.735	0.634	0.636	0.643	0.735	0.609	0.552	0.677	0.663	0.596	0.725	0.675	0.645	0.659	0.676	0.62	0.635	0.645	0.829	0.719	0.725	0.674	0.674	0.792	0.678	0.669	0.676	0.673	0.725	0.859	0.789	0.83	0.65	0.739	0.617	0.276	0.675	0.26	0.666	0.647	0.691	0.224
tr|Q4DM65|Q4DM65TRYCC Trans-sialidase putative OS Trypanosoma cruzi (strain CL Brener)OX353153GNTc00.1047053508515.150PE4SV1	0.665	0.72	0.685	0.723	0.664	0.705	0.682	0.738	0.665	0.648	0.672	0.748	0.636	0.559	0.691	0.665	0.624	0.727	0.714	0.652	0.692	0.696	0.621	0.648	0.676	0.836	0.725	0.729	0.686	0.677	0.781	0.683	0.682	0.693	0.684	0.767	0.882	0.787	0.832	0.662	0.749	0.634	0.34	0.7	0.297	0.687	0.666	0.691	0.307
tr|Q4D293|Q4D293TRYCC Trans-sialidase putative OS Trypanosoma cruzi (strain CL Brener)OX353153GNTc00.1047053511117.30PE4SV1	0.745	0.356	0.496	0.319	0.652	0.363	0.65	0.422	0.662	0.438	0.651	0.384	0.676	0.751	0.661	0.655	0.667	0.327	0.677	0.646	0.66	0.645	0.64	0.652	0.662	0.813	0.676	0.317	0.663	0.679	0.769	0.666	0.645	0.652	0.669	0.658	0.769	0.76	0.815	0.661	0.387	0.654	0.72	0.666	0.704	0.66	0.645	0.73	0.712
tr|Q4CSS7|Q4CSS7TRYCC Trans-sialidase putative OS Trypanosoma cruzi (strain CL Brener)OX353153GNTc00.1047053503601.10PE4SV1	0.636	0.665	0.645	0.647	0.363	0.673	0.435	0.671	0.522	0.662	0.42	0.662	0.407	0.651	0.448	0.43	0.378	0.653	0.448	0.412	0.429	0.449	0.397	0.496	0.416	0.785	0.416	0.647	0.422	0.475	0.715	0.422	0.429	0.428	0.342	0.333	0.777	0.72	0.79	0.284	0.677	0.451	0.615	0.436	0.631	0.442	0.389	0.657	0.615
tr|Q4CPQ3|Q4CPQ3TRYCC Trans-sialidase putative OS Trypanosoma cruzi (strain CL Brener)OX353153GNTc00.1047053509333.10PE4SV1	0.332	0.732	0.711	0.748	0.635	0.758	0.693	0.769	0.793	0.77	0.698	0.753	0.706	0.686	0.714	0.709	0.651	0.739	0.691	0.676	0.699	0.7	0.655	0.808	0.685	0.821	0.672	0.702	0.707	0.724	0.743	0.701	0.709	0.689	0.62	0.563	0.834	0.747	0.825	0.687	0.75	0.694	0.686	0.703	0.691	0.707	0.683	0.071	0.678
tr|Q4DK50|Q4DK50TRYCC Trans-sialidase putative OS Trypanosoma cruzi (strain CL Brener)OX353153GNTc00.1047053506909.100PE4SV1	0.646	0.645	0.634	0.652	0.404	0.663	0.44	0.672	0.562	0.647	0.429	0.701	0.413	0.685	0.446	0.406	0.37	0.67	0.473	0.458	0.415	0.465	0.42	0.525	0.398	0.776	0.461	0.66	0.385	0.488	0.726	0.403	0.39	0.442	0.407	0.506	0.769	0.719	0.785	0.412	0.692	0.454	0.675	0.44	0.67	0.394	0.41	0.695	0.662
tr|Q4E5V0|Q4E5V0TRYCC Trans-sialidase putative OS Trypanosoma cruzi (strain CL Brener)OX353153GNTc00.1047053508221.590PE4SV1	0.693	0.709	0.697	0.692	0.521	0.687	0.527	0.727	0.354	0.636	0.53	0.717	0.506	0.719	0.558	0.526	0.493	0.686	0.547	0.519	0.559	0.549	0.492	0.374	0.517	0.818	0.529	0.706	0.546	0.212	0.756	0.543	0.564	0.564	0.395	0.468	0.814	0.758	0.822	0.508	0.721	0.533	0.687	0.549	0.696	0.572	0.532	0.721	0.697
tr|Q4DLB4|Q4DLB4TRYCC Trans-sialidase putative OS Trypanosoma cruzi (strain CL Brener)OX353153GNTc00.1047053511089.80PE4SV1	0.66	0.672	0.655	0.662	0.441	0.656	0.472	0.696	0.545	0.656	0.463	0.681	0.43	0.674	0.395	0.481	0.381	0.681	0.463	0.463	0.441	0.461	0.432	0.516	0.439	0.808	0.451	0.669	0.469	0.476	0.744	0.481	0.467	0.474	0.422	0.557	0.809	0.739	0.808	0.436	0.687	0.431	0.665	0.455	0.67	0.469	0.437	0.694	0.665
tr|Q4D7M7|Q4D7M7TRYCC Trans-sialidase putative OS Trypanosoma cruzi (strain CL Brener)OX353153GNTc00.1047053508109.60PE4SV1	0.657	0.657	0.635	0.653	0.425	0.641	0.462	0.69	0.596	0.644	0.319	0.683	0.419	0.695	0.411	0.385	0.358	0.67	0.454	0.463	0.399	0.47	0.439	0.508	0.358	0.789	0.408	0.67	0.395	0.533	0.732	0.404	0.403	0.376	0.429	0.571	0.791	0.731	0.79	0.393	0.683	0.451	0.669	0.398	0.678	0.402	0.416	0.709	0.659
tr|Q4CY76|Q4CY76TRYCC Trans-sialidase putative OS Trypanosoma cruzi (strain CL Brener)OX353153GNTc00.1047053511323.10PE4SV1	0.764	0.781	0.76	0.772	0.673	0.801	0.75	0.779	0.867	0.842	0.749	0.787	0.748	0.79	0.747	0.745	0.722	0.78	0.741	0.743	0.743	0.757	0.737	0.845	0.734	0.743	0.741	0.715	0.753	0.772	0.297	0.759	0.729	0.742	0.702	0.65	0.285	0.297	0.736	0.759	0.792	0.773	0.792	0.738	0.797	0.741	0.733	0.784	0.788
tr|Q4DNF9|Q4DNF9TRYCC Trans-sialidase putative OS Trypanosoma cruzi (strain CL Brener)OX353153GNTc00.1047053508219.20PE4SV1	0.676	0.661	0.642	0.648	0.389	0.668	0.446	0.691	0.549	0.648	0.411	0.703	0.413	0.684	0.432	0.405	0.371	0.674	0.477	0.458	0.416	0.444	0.427	0.531	0.414	0.779	0.439	0.684	0.437	0.514	0.719	0.424	0.417	0.44	0.409	0.532	0.77	0.709	0.781	0.418	0.7	0.447	0.669	0.422	0.661	0.426	0.42	0.703	0.654
tr|Q4D5S4|Q4D5S4TRYCCTrans-sialidase putative (Fragment) OS Trypanosoma cruzi (strain CL Brener)OX353153GNTc00.1047053507997.14PE4SV1	0.719	0.705	0.708	0.711	0.606	0.755	0.715	0.713	0.804	0.774	0.706	0.718	0.737	0.757	0.709	0.716	0.706	0.705	0.721	0.709	0.718	0.721	0.708	0.798	0.716	0.752	0.574	0.598	0.692	0.747	0.69	0.708	0.683	0.714	0.642	?	1	0.696	0.764	0.721	0.728	0.755	0.729	0.715	0.733	0.695	0.698	0.721	0.758
tr|Q4CSD5|Q4CSD5TRYCCTrans-sialidase putative (Fragment) OS Trypanosoma cruzi (strain CL Brener)OX353153GNTc00.1047053504341.20PE4SV1	?	0.719	?	0.595	0.778	?	0.797	0.912	?	?	0.716	0.729	?	0.843	0.748	0.67	?	0.729	0.758	0.766	0.726	0.836	0.654	?	0.747	0.969	0.755	0.714	0.736	0.732	0.879	0.766	0.793	0.787	0.69	0.629	0.858	0.917	0.938	0.769	0.72	?	0.848	0.765	0.854	0.8	0.723	0.868	0.854
tr|Q4D1A6|Q4D1A6TRYCC Trans-sialidase putative OS Trypanosoma cruzi (strain CL Brener)OX353153GNTc00.1047053510491.60PE4SV1	0.743	0.724	0.731	0.736	0.682	0.774	0.738	0.748	0.89	0.849	0.709	0.736	0.765	0.797	0.736	0.738	0.722	0.73	0.722	0.74	0.725	0.754	0.718	0.839	0.73	0.762	0.665	0.661	0.73	0.763	0.699	0.733	0.718	0.738	0.668	0.667	0.761	0.7	0.763	0.747	0.74	0.784	0.786	0.74	0.797	0.718	0.727	0.764	0.798
tr|Q4DEB7|Q4DEB7TRYCC Trans-sialidase putative OS Trypanosoma cruzi (strain CL Brener)OX353153GNTc00.1047053505365.60PE4SV1	0.677	0.718	0.69	0.729	0.636	0.698	0.655	0.732	0.663	0.656	0.653	0.744	0.605	0.546	0.67	0.657	0.595	0.719	0.681	0.652	0.669	0.677	0.618	0.645	0.649	0.834	0.715	0.723	0.672	0.683	0.788	0.674	0.671	0.66	0.677	0.758	0.871	0.786	0.835	0.642	0.741	0.633	0.261	0.68	0.298	0.673	0.639	0.688	0.091
tr|Q4DLR5|Q4DLR5TRYCC Trans-sialidase putative OS Trypanosoma cruzi (strain CL Brener)OX353153GNTc00.1047053509549.10PE4SV1	0.669	0.67	0.677	0.662	0.357	0.672	0.436	0.703	0.553	0.692	0.433	0.7	0.325	0.664	0.451	0.435	0.391	0.682	0.424	0.39	0.45	0.425	0.357	0.563	0.43	0.786	0.491	0.652	0.427	0.512	0.739	0.439	0.426	0.472	0.441	0.556	0.758	0.737	0.791	0.419	0.687	0.411	0.643	0.437	0.647	0.456	0.418	0.697	0.645
tr|Q4D1V5|Q4D1V5TRYCCTrans-sialidase putative (Fragment) OS Trypanosoma cruzi (strain CL Brener)OX353153GNTc00.1047053508401.10PE4SV1	0.699	0.464	?	0.417	0.625	?	0.672	0.363	?	?	0.599	0.459	?	0.755	0.624	0.66	0.813	0.497	0.647	0.619	0.712	0.667	0.584	?	0.646	0.853	0.676	0.433	0.669	0.575	0.825	0.664	0.65	0.65	0.648	0.579	0.752	0.835	0.862	0.638	0.478	?	0.787	0.69	0.791	0.646	0.609	0.747	0.786
tr|Q4DGV8|Q4DGV8TRYCC Trans-sialidase putative OS Trypanosoma cruzi (strain CL Brener)OX353153GNTc00.1047053506975.90PE4SV1	0.694	0.733	0.714	0.74	0.657	0.734	0.668	0.755	0.705	0.686	0.675	0.759	0.616	0.563	0.688	0.67	0.606	0.747	0.697	0.667	0.68	0.698	0.633	0.662	0.658	0.837	0.732	0.739	0.679	0.694	0.796	0.682	0.692	0.677	0.67	0.733	0.875	0.791	0.838	0.663	0.756	0.635	0.268	0.688	0.28	0.681	0.669	0.71	0.263
tr|Q4DQJ9|Q4DQJ9TRYCC Trans-sialidase putative OS Trypanosoma cruzi (strain CL Brener)OX353153GNTc00.1047053507723.50PE4SV1	0.741	0.714	0.721	0.724	0.665	0.769	0.734	0.749	0.837	0.791	0.706	0.732	0.751	0.791	0.715	0.719	0.725	0.711	0.734	0.735	0.708	0.749	0.709	0.826	0.721	0.773	0.653	0.65	0.714	0.748	0.687	0.726	0.709	0.725	0.643	0.615	0.737	0.687	0.774	0.734	0.738	0.766	0.772	0.729	0.773	0.712	0.712	0.761	0.786
tr|Q4D1R1|Q4D1R1TRYCC Trans-sialidase putative OS Trypanosoma cruzi (strain CL Brener)OX353153GNTc00.1047053506449.10PE4SV1	?	0.722	?	0.684	0.784	?	0.802	1	?	?	0.806	0.742	?	0.645	0.847	0.847	?	0.765	0.817	0.75	0.845	0.856	0.536	?	0.812	1	0.802	0.708	0.851	0.819	0.969	0.881	0.865	0.835	0.682	0.622	0.911	0.971	1	0.802	0.742	?	0.349	0.857	0.228	0.85	0.792	0.678	0.216
tr|Q4DPW2|Q4DPW2TRYCCTrans-sialidase putative (Fragment) OS Trypanosoma cruzi (strain CL Brener)OX353153GNTc00.1047053509815.5PE4SV1	0.644	0.444	0.393	0.458	?	0.481	0.561	0.153	0.671	0.482	0.522	0.481	0.486	0.712	0.618	0.531	0.563	0.456	0.744	0.514	0.597	0.493	0.464	0.522	0.591	0.871	?	?	0.538	0.543	0.925	0.618	0.571	0.635	?	?	?	0.906	0.887	0.516	0.481	0.493	0.625	0.615	0.625	0.597	0.547	0.709	0.589
tr|Q4DR26|Q4DR26TRYCC Trans-sialidase putative OS Trypanosoma cruzi (strain CL Brener)OX353153GNTc00.1047053507953.10PE4SV1	0.9	0.881	0.893	0.896	0.865	0.901	0.857	0.888	0.879	0.911	0.866	0.889	0.896	0.901	0.852	0.875	0.887	0.892	0.875	0.878	0.872	0.864	0.867	0.898	0.884	0.885	0.818	0.856	0.876	0.885	0.901	0.873	0.861	0.869	0.837	0.833	0.847	0.894	0.875	0.863	0.886	0.888	0.894	0.878	0.886	0.868	0.86	0.876	0.886
tr|Q4DAA3|Q4DAA3TRYCC Trans-sialidase putative OS Trypanosoma cruzi (strain CL Brener)OX353153GNTc00.1047053510047.80PE4SV1	0.671	0.681	0.654	0.664	0.352	0.669	0.442	0.684	0.548	0.66	0.432	0.673	0.445	0.661	0.456	0.433	0.381	0.652	0.45	0.436	0.423	0.458	0.415	0.511	0.421	0.802	0.38	0.637	0.435	0.501	0.734	0.431	0.417	0.481	0.339	0.338	0.77	0.72	0.809	0.242	0.673	0.436	0.645	0.445	0.655	0.428	0.402	0.675	0.644
tr|Q4CKC5|Q4CKC5TRYCCTrans-sialidase putative (Fragment) OS Trypanosoma cruzi (strain CL Brener)OX353153GNTc00.1047053423707.10PE4SV1	0.809	0.458	0.539	0.44	?	0.458	0.674	0.529	0.684	0.147	0.65	0.43	0.66	0.812	0.655	0.655	0.649	0.446	0.766	0.658	0.657	0.647	0.658	0.65	0.65	0.897	?	?	0.641	0.666	0.867	0.68	0.643	0.654	?	?	?	0.849	0.901	0.652	0.457	0.662	0.705	0.674	0.698	0.654	0.661	0.807	0.693
tr|Q4DU20|Q4DU20TRYCC Trans-sialidase putative OS Trypanosoma cruzi (strain CL Brener)OX353153GNTc00.1047053506955.270PE4SV1	0.687	0.663	0.662	0.658	0.408	0.666	0.446	0.703	0.615	0.683	0.366	0.691	0.426	0.694	0.404	0.428	0.313	0.677	0.452	0.466	0.373	0.47	0.433	0.544	0.368	0.787	0.438	0.654	0.414	0.524	0.727	0.423	0.407	0.28	0.468	0.59	0.794	0.728	0.79	0.415	0.689	0.453	0.671	0.423	0.681	0.392	0.426	0.703	0.678
tr|Q4E3D0|Q4E3D0TRYCC Trans-sialidase putative OS Trypanosoma cruzi (strain CL Brener)OX353153GNTc00.1047053507071.390PE4SV1	0.675	0.663	0.661	0.656	0.421	0.676	0.467	0.695	0.605	0.67	0.433	0.692	0.45	0.704	0.385	0.406	0.33	0.675	0.462	0.501	0.4	0.489	0.455	0.558	0.364	0.792	0.43	0.674	0.432	0.547	0.732	0.425	0.409	0.439	0.45	0.561	0.761	0.724	0.798	0.422	0.684	0.467	0.686	0.158	0.691	0.431	0.439	0.707	0.675
tr|Q4DN00|Q4DN00TRYCC Trans-sialidase putative OS Trypanosoma cruzi (strain CL Brener)OX353153GNTc00.1047053511861.20PE4SV1	0.654	0.667	0.677	0.687	0.361	0.691	0.432	0.701	0.652	0.873	0.43	0.681	0.42	0.655	0.434	0.401	0.42	0.662	0.26	0.488	0.447	0.431	0.479	0.606	0.397	0.771	0.466	0.642	0.412	0.534	0.701	0.456	0.449	0.426	0.442	?	0.831	0.708	0.773	0.446	0.688	0.51	0.649	0.463	0.647	0.44	0.439	0.653	0.65
tr|Q4DCY7|Q4DCY7TRYCC Trans-sialidase putative OS Trypanosoma cruzi (strain CL Brener)OX353153GNTc00.1047053507357.100PE4SV1	0.663	0.668	0.672	0.655	0.357	0.664	0.435	0.696	0.55	0.668	0.44	0.691	0.317	0.666	0.454	0.451	0.395	0.673	0.444	0.389	0.456	0.424	0.351	0.55	0.436	0.788	0.491	0.652	0.433	0.519	0.739	0.451	0.429	0.477	0.441	0.556	0.758	0.74	0.794	0.412	0.683	0.4	0.645	0.448	0.652	0.456	0.41	0.694	0.647
tr|Q4CTI6|Q4CTI6TRYCCTrans-sialidase putative (Fragment) OS Trypanosoma cruzi (strain CL Brener)OX353153GNTc00.1047053506453.10PE4SV1	0.582	0.665	0.606	0.628	0.41	?	0.147	0.693	?	?	0.475	0.73	0.364	0.734	0.521	0.52	0.372	0.697	0.354	0.47	0.515	0.477	0.402	?	0.509	0.764	0.503	0.68	0.504	0.515	0.709	0.47	0.513	0.51	0.41	0.551	0.782	0.708	0.768	0.427	0.726	0.364	0.72	0.494	0.719	0.496	0.435	0.686	0.703
tr|Q4DMA4|Q4DMA4TRYCC Trans-sialidase putative OS Trypanosoma cruzi (strain CL Brener)OX353153GNTc00.1047053506667.160PE4SV1	0.659	0.663	0.644	0.654	0.418	0.647	0.453	0.674	0.538	0.665	0.425	0.675	0.219	0.636	0.451	0.443	0.427	0.658	0.481	0.383	0.448	0.394	0.34	0.543	0.441	0.806	0.467	0.651	0.454	0.497	0.747	0.454	0.453	0.471	0.346	0.356	0.772	0.754	0.812	0.412	0.682	0.367	0.614	0.454	0.626	0.463	0.42	0.665	0.604
tr|Q4DVT4|Q4DVT4TRYCC Trans-sialidase putative OS Trypanosoma cruzi (strain CL Brener)OX353153GNTc00.1047053510361.80PE4SV1	0.655	0.66	0.632	0.657	0.432	0.652	0.447	0.673	0.575	0.612	0.384	0.676	0.41	0.702	0.368	0.379	0.318	0.665	0.441	0.466	0.373	0.479	0.43	0.508	0.33	0.79	0.426	0.655	0.395	0.547	0.739	0.411	0.382	0.382	0.459	0.566	0.799	0.744	0.796	0.397	0.675	0.454	0.676	0.385	0.676	0.402	0.419	0.698	0.664
tr|Q4D5S3|Q4D5S3TRYCC Trans-sialidase putative OS Trypanosoma cruzi (strain CL Brener)OX353153GNTc00.1047053507997.30PE4SV1	0.659	0.654	0.617	0.647	0.372	0.651	0.456	0.674	0.543	0.624	0.436	0.676	0.406	0.683	0.485	0.442	0.366	0.672	0.434	0.463	0.461	0.492	0.418	0.516	0.437	0.799	0.516	0.664	0.464	0.506	0.738	0.479	0.471	0.471	0.435	0.556	0.813	0.73	0.805	0.425	0.67	0.47	0.665	0.487	0.663	0.496	0.454	0.693	0.655
tr|Q4DUN8|Q4DUN8TRYCC Trans-sialidase putative OS Trypanosoma cruzi (strain CL Brener)OX353153GNTc00.1047053510713.160PE4SV1	0.664	0.663	0.645	0.658	0.358	0.658	0.371	0.683	0.554	0.677	0.449	0.691	0.433	0.692	0.432	0.462	0.348	0.678	0.405	0.454	0.423	0.443	0.421	0.516	0.416	0.795	0.51	0.676	0.462	0.536	0.714	0.417	0.425	0.456	0.457	0.571	0.777	0.712	0.803	0.44	0.693	0.436	0.658	0.421	0.673	0.441	0.439	0.689	0.658
tr|Q4E026|Q4E026TRYCC Trans-sialidase putative OS Trypanosoma cruzi (strain CL Brener)OX353153GNTc00.1047053507063.70PE4SV1	0.724	0.619	0.556	0.616	0.615	0.652	0.68	0.604	0.736	0.653	0.67	0.602	0.751	0.756	0.674	0.696	0.699	0.587	0.689	0.68	0.688	0.678	0.687	0.746	0.689	0.785	0.576	0.511	0.683	0.693	0.743	0.679	0.666	0.684	0.575	0.49	0.752	0.742	0.791	0.669	0.626	0.747	0.738	0.684	0.717	0.683	0.664	0.718	0.731
tr|Q4DQ80|Q4DQ80TRYCC Trans-sialidase putative OS Trypanosoma cruzi (strain CL Brener)OX353153GNTc00.1047053510543.70PE4SV1	0.736	0.372	0.508	0.38	0.648	0.336	0.67	0.435	0.695	0.412	0.645	0.365	0.673	0.745	0.67	0.652	0.664	0.202	0.672	0.652	0.663	0.642	0.64	0.667	0.656	0.798	0.664	0.251	0.64	0.679	0.759	0.657	0.644	0.659	0.654	0.603	0.764	0.756	0.796	0.666	0.376	0.66	0.717	0.665	0.709	0.661	0.646	0.731	0.711
tr|Q4E5W0|Q4E5W0TRYCC Trans-sialidase putative OS Trypanosoma cruzi (strain CL Brener)OX353153GNTc00.1047053508221.400PE4SV1	0.701	0.698	0.703	0.689	0.533	0.695	0.508	0.723	0.358	0.65	0.506	0.706	0.496	0.72	0.562	0.51	0.511	0.681	0.529	0.503	0.536	0.534	0.478	0.374	0.522	0.815	0.541	0.69	0.539	0.184	0.75	0.529	0.56	0.524	0.434	0.437	0.761	0.749	0.816	0.521	0.708	0.53	0.68	0.552	0.692	0.556	0.52	0.722	0.691
tr|Q4CXQ0|Q4CXQ0TRYCCTrans-sialidase putative (Fragment) OS Trypanosoma cruzi (strain CL Brener)OX353153GNTc00.1047053506899.10PE4SV1	0.67	0.709	0.647	0.667	0.488	?	0.516	0.723	?	?	0.524	0.748	?	0.773	0.505	0.401	0.274	0.715	0.574	0.552	0.539	0.567	0.476	?	0.485	0.808	0.46	0.72	0.463	0.517	0.759	0.41	0.498	0.515	0.468	0.55	0.795	0.758	0.813	0.458	0.75	?	0.784	0.484	0.784	0.518	0.429	0.775	0.796
tr|Q4D625|Q4D625TRYCC Trans-sialidase putative OS Trypanosoma cruzi (strain CL Brener)OX353153GNTc00.1047053507907.20PE4SV1	0.735	0.32	0.485	0.301	0.636	0.367	0.649	0.424	0.648	0.451	0.638	0.367	0.654	0.752	0.647	0.65	0.67	0.319	0.664	0.653	0.67	0.634	0.63	0.638	0.655	0.803	0.623	0.283	0.653	0.667	0.767	0.654	0.641	0.65	0.657	0.59	0.785	0.758	0.809	0.658	0.355	0.65	0.73	0.667	0.715	0.656	0.636	0.731	0.718
tr|Q4DFT6|Q4DFT6TRYCC Trans-sialidase putative OS Trypanosoma cruzi (strain CL Brener)OX353153GNTc00.1047053506129.30PE4SV1	0.736	0.307	0.488	0.298	0.645	0.356	0.653	0.423	0.667	0.439	0.642	0.363	0.658	0.75	0.66	0.65	0.674	0.321	0.669	0.659	0.671	0.642	0.639	0.645	0.66	0.808	0.652	0.277	0.658	0.67	0.768	0.662	0.653	0.655	0.669	0.59	0.8	0.759	0.806	0.66	0.348	0.655	0.725	0.67	0.71	0.664	0.645	0.729	0.717
tr|Q4CR14|Q4CR14TRYCC Trans-sialidase putative OS Trypanosoma cruzi (strain CL Brener)OX353153GNTc00.1047053422867.10PE4SV1	0.726	0.359	0.531	0.384	0.629	0.356	0.668	0.445	0.74	0.403	0.646	0.357	0.682	0.745	0.675	0.65	0.673	0.211	0.659	0.659	0.664	0.643	0.649	0.717	0.659	0.795	0.621	0.259	0.647	0.691	0.749	0.654	0.648	0.66	0.638	0.613	0.768	0.75	0.795	0.658	0.354	0.682	0.728	0.674	0.714	0.664	0.639	0.722	0.723
tr|Q4CWC8|Q4CWC8TRYCC Trans-sialidase putative OS Trypanosoma cruzi (strain CL Brener)OX353153GNTc00.1047053508853.20PE4SV1	0.644	0.666	0.644	0.663	0.362	0.664	0.434	0.686	0.533	0.69	0.405	0.689	0.403	0.668	0.41	0.411	0.385	0.666	0.444	0.44	0.405	0.397	0.419	0.491	0.402	0.788	0.217	0.646	0.414	0.511	0.735	0.428	0.406	0.444	0.361	0.455	0.793	0.731	0.79	0.305	0.685	0.441	0.644	0.414	0.643	0.397	0.346	0.681	0.637
tr|Q4DPT3|Q4DPT3TRYCC Trans-sialidase putative OS Trypanosoma cruzi (strain CL Brener)OX353153GNTc00.1047053507047.40PE4SV1	0.736	0.402	0.493	0.379	0.648	0.409	0.649	0.422	0.688	0.316	0.652	0.398	0.674	0.739	0.668	0.662	0.658	0.387	0.673	0.647	0.66	0.641	0.641	0.677	0.662	0.813	0.667	0.35	0.657	0.672	0.771	0.666	0.633	0.665	0.636	0.592	0.741	0.76	0.818	0.648	0.417	0.652	0.716	0.676	0.72	0.645	0.644	0.731	0.716
tr|Q4DMQ7|Q4DMQ7TRYCC Trans-sialidase putative OS Trypanosoma cruzi (strain CL Brener)OX353153GNTc00.1047053506939.120PE4SV1	0.658	0.65	0.644	0.65	0.425	0.649	0.445	0.685	0.565	0.655	0.398	0.682	0.412	0.695	0.387	0.378	0.347	0.674	0.467	0.465	0.413	0.468	0.43	0.489	0.37	0.789	0.455	0.652	0.416	0.526	0.723	0.37	0.39	0.421	0.442	0.494	0.777	0.718	0.792	0.416	0.687	0.426	0.689	0.304	0.689	0.403	0.4	0.703	0.687
tr|Q4DQS8|Q4DQS8TRYCC Trans-sialidase putative OS Trypanosoma cruzi (strain CL Brener)OX353153GNTc00.1047053508871.10PE4SV1	0.669	0.684	0.656	0.658	0.393	0.656	0.444	0.703	0.575	0.664	0.426	0.691	0.248	0.671	0.442	0.403	0.403	0.669	0.446	0.373	0.444	0.38	0.358	0.535	0.417	0.791	0.399	0.661	0.413	0.462	0.741	0.423	0.436	0.457	0.125	0.11	0.737	0.745	0.798	0.382	0.676	0.364	0.65	0.437	0.663	0.446	0.396	0.688	0.644
tr|Q4CMJ6|Q4CMJ6TRYCCTrans-sialidase putative (Fragment) OS Trypanosoma cruzi (strain CL Brener)OX353153GNTc00.1047053509737.9PE4SV1	0.808	0.471	0.542	0.424	?	0.45	0.662	0.572	0.707	0.435	0.679	0.471	0.681	0.839	0.686	0.668	0.667	0.432	0.749	0.68	0.67	0.66	0.676	0.669	0.647	0.894	?	?	0.665	0.683	0.836	0.66	0.648	0.667	?	?	?	0.832	0.898	0.687	0.482	0.676	0.729	0.691	0.727	0.684	0.679	0.802	0.7
tr|Q4CW78|Q4CW78TRYCC Trans-sialidase putative OS Trypanosoma cruzi (strain CL Brener)OX353153GNTc00.1047053507313.20PE4SV1	0.679	0.727	0.725	0.724	0.649	0.723	0.671	0.744	0.684	0.665	0.659	0.747	0.617	0.538	0.681	0.67	0.599	0.732	0.691	0.657	0.675	0.692	0.63	0.676	0.644	0.827	0.725	0.728	0.688	0.687	0.788	0.689	0.675	0.674	0.678	0.714	0.861	0.789	0.828	0.651	0.744	0.636	0.269	0.684	0.292	0.677	0.655	0.683	0.222
tr|Q4CRT3|Q4CRT3TRYCC Trans-sialidase putative OS Trypanosoma cruzi (strain CL Brener)OX353153GNTc00.1047053503907.10PE4SV1	0.693	0.768	0.751	0.773	0.654	0.783	0.705	0.772	0.755	0.809	0.7	0.775	0.649	0.208	0.69	0.696	0.645	0.773	0.703	0.668	0.708	0.719	0.649	0.752	0.693	0.813	0.731	0.735	0.71	0.726	0.772	0.714	0.701	0.7	0.688	0.767	0.85	0.775	0.818	0.663	0.768	0.657	0.51	0.698	0.516	0.703	0.68	0.677	0.51
tr|Q4CSM7|Q4CSM7TRYCCTrans-sialidase putative (Fragment) OS Trypanosoma cruzi (strain CL Brener)OX353153GNTc00.1047053503441.5PE4SV1	0.803	0.343	0.522	0.412	0.417	0.225	0.673	0.533	0.695	0.412	0.647	0.322	0.68	0.795	0.658	0.638	0.659	0.329	0.735	0.654	0.644	0.653	0.649	0.698	0.651	0.867	?	0.158	0.64	0.682	0.822	0.65	0.624	0.638	?	?	?	0.81	0.86	0.673	0.266	0.643	0.74	0.671	0.727	0.64	0.666	0.794	0.725
tr|Q4DFH1|Q4DFH1TRYCC Trans-sialidase putative OS Trypanosoma cruzi (strain CL Brener)OX353153GNTc00.1047053511587.90PE4SV1	0.687	0.723	0.71	0.723	0.65	0.714	0.662	0.751	0.658	0.634	0.645	0.731	0.618	0.53	0.679	0.659	0.587	0.723	0.685	0.65	0.662	0.681	0.618	0.658	0.647	0.83	0.715	0.727	0.673	0.694	0.791	0.678	0.669	0.671	0.691	0.747	0.871	0.789	0.83	0.645	0.732	0.617	0.257	0.674	0.283	0.664	0.651	0.671	0.234
tr|Q4DYC8|Q4DYC8TRYCC Trans-sialidase putative OS Trypanosoma cruzi (strain CL Brener)OX353153GNTc00.1047053506683.190PE4SV1	0.754	0.367	0.514	0.411	0.667	0.297	0.666	0.465	0.689	0.405	0.653	0.381	0.675	0.773	0.682	0.667	0.656	0.378	0.702	0.663	0.672	0.666	0.646	0.657	0.673	0.806	0.667	0.397	0.658	0.697	0.771	0.663	0.658	0.681	0.655	0.733	0.785	0.767	0.799	0.672	0.313	0.667	0.741	0.679	0.724	0.662	0.665	0.749	0.724
tr|Q4CQV9|Q4CQV9TRYCC Trans-sialidase putative OS Trypanosoma cruzi (strain CL Brener)OX353153GNTc00.1047053506283.20PE4SV1	0.797	0.732	0.714	0.755	1	0.747	0.672	0.732	0.663	0.731	0.642	0.746	0.631	0.133	0.637	0.668	0.652	0.756	0.725	0.624	0.641	0.652	0.632	0.687	0.648	0.868	?	0.778	0.664	0.688	0.851	0.656	0.634	0.672	?	?	?	0.851	0.883	0.617	0.742	0.621	0.533	0.65	0.574	0.643	0.643	0.783	0.548
tr|Q4CXJ1|Q4CXJ1TRYCC Trans-sialidase putative OS Trypanosoma cruzi (strain CL Brener)OX353153GNTc00.1047053509533.10PE4SV1	0.726	0.36	0.487	0.363	0.647	0.317	0.658	0.423	0.66	0.386	0.637	0.356	0.664	0.746	0.663	0.645	0.648	0.189	0.679	0.645	0.653	0.628	0.628	0.653	0.648	0.796	0.645	0.273	0.64	0.669	0.759	0.655	0.64	0.654	0.661	0.625	0.806	0.758	0.796	0.647	0.357	0.649	0.705	0.657	0.705	0.653	0.631	0.732	0.703
tr|Q4CN53|Q4CN53TRYCCTrans-sialidase putative (Fragment) OS Trypanosoma cruzi (strain CL Brener)OX353153GNTc00.1047053511917.10PE4SV1	0.645	0.679	0.676	0.674	0.397	0.694	0.463	0.71	0.62	0.868	0.396	0.701	0.443	0.688	0.414	0.428	0.339	0.675	0.438	0.474	0.398	0.481	0.436	0.556	0.374	0.774	0.466	0.66	0.411	0.525	0.717	0.412	0.226	0.35	0.457	0.605	0.813	0.715	0.783	0.419	0.699	0.483	0.692	0.432	0.682	0.197	0.406	0.685	0.682
tr|Q4CN06|Q4CN06TRYCCTrans-sialidase putative (Fragment) OS Trypanosoma cruzi (strain CL Brener)OX353153GNTc00.1047053418405.30PE4SV1	0.729	0.695	?	0.669	0.524	?	0.577	0.8	?	?	0.606	0.785	?	0.882	0.584	0.587	?	0.778	0.633	0.561	0.54	0.563	0.466	?	0.563	0.807	0.53	0.736	0.573	0.595	0.812	0.588	0.579	0.556	0.535	0.512	0.781	0.808	0.807	0.547	0.804	?	0.87	0.574	0.845	0.57	0.409	0.807	0.847
tr|Q4E431|Q4E431TRYCC Trans-sialidase putative OS Trypanosoma cruzi (strain CL Brener)OX353153GNTc00.1047053511173.370PE4SV1	0.665	0.65	0.634	0.653	0.44	0.646	0.474	0.682	0.627	0.651	0.369	0.685	0.437	0.705	0.422	0.369	0.343	0.666	0.446	0.476	0.397	0.479	0.431	0.543	0.364	0.777	0.449	0.67	0.4	0.561	0.727	0.401	0.406	0.438	0.44	0.566	0.775	0.727	0.783	0.429	0.678	0.435	0.676	0.318	0.689	0.415	0.431	0.713	0.682
tr|Q4D285|Q4D285TRYCC Trans-sialidase putative OS Trypanosoma cruzi (strain CL Brener)OX353153GNTc00.1047053511677.20PE4SV1	0.867	0.877	0.878	0.861	0.849	0.892	0.875	0.878	?	?	0.874	0.87	0.914	0.847	0.868	0.881	0.883	0.876	0.875	0.893	0.9	0.908	0.902	0.941	0.867	0.886	0.857	0.863	0.9	0.878	0.902	0.882	0.874	0.873	0.833	?	?	0.902	0.894	0.857	0.878	0.926	0.87	0.876	0.862	0.874	0.893	0.875	0.861
tr|Q4D1G5|Q4D1G5TRYCC Trans-sialidase putative OS Trypanosoma cruzi (strain CL Brener)OX353153GNTc00.1047053506187.20PE4SV1	0.662	0.653	0.645	0.653	0.406	0.643	0.458	0.693	0.6	0.619	0.37	0.679	0.44	0.694	0.431	0.413	0.339	0.672	0.464	0.478	0.407	0.467	0.442	0.535	0.384	0.806	0.435	0.671	0.418	0.522	0.725	0.422	0.358	0.059	0.469	0.59	0.799	0.723	0.804	0.427	0.68	0.463	0.669	0.44	0.671	0.368	0.422	0.687	0.67
tr|Q4E0B0|Q4E0B0TRYCC Trans-sialidase putative OS Trypanosoma cruzi (strain CL Brener)OX353153GNTc00.1047053509287.80PE4SV1	0.728	0.755	0.702	0.744	0.698	0.712	0.681	0.78	0.649	0.631	0.686	0.754	0.658	0.65	0.715	0.714	0.65	0.759	0.728	0.693	0.684	0.713	0.675	0.664	0.689	0.847	0.77	0.778	0.696	0.718	0.805	0.705	0.695	0.693	0.754	0.945	0.91	0.809	0.846	0.681	0.75	0.656	0.611	0.702	0.629	0.7	0.691	0.743	0.592
tr|Q4DKM3|Q4DKM3TRYCC Trans-sialidase putative OS Trypanosoma cruzi (strain CL Brener)OX353153GNTc00.1047053506471.120PE4SV1	0.726	0.523	0.093	0.521	0.657	0.507	0.668	0.494	0.69	0.538	0.654	0.541	0.656	0.765	0.689	0.68	0.641	0.53	0.684	0.645	0.673	0.693	0.629	0.66	0.665	0.81	0.647	0.523	0.68	0.692	0.762	0.684	0.671	0.694	0.641	0.683	0.8	0.761	0.812	0.648	0.557	0.65	0.74	0.699	0.725	0.672	0.654	0.75	0.728
tr|Q4D387|Q4D387TRYCC Trans-sialidase putative OS Trypanosoma cruzi (strain CL Brener)OX353153GNTc00.1047053504787.40PE4SV1	0.649	0.677	0.655	0.653	0.379	0.668	0.436	0.677	0.507	0.659	0.409	0.665	0.43	0.661	0.435	0.419	0.387	0.658	0.448	0.457	0.432	0.418	0.42	0.502	0.405	0.8	0.204	0.65	0.414	0.493	0.741	0.428	0.421	0.429	0.379	0.494	0.835	0.734	0.806	0.138	0.676	0.459	0.636	0.419	0.644	0.408	0.377	0.682	0.631
tr|Q4CKC3|Q4CKC3TRYCCTrans-sialidase putative (Fragment) OS Trypanosoma cruzi (strain CL Brener)OX353153GNTc00.1047053426675.9PE4SV1	0.73	0.298	0.481	0.198	0.646	?	0.627	0.393	?	?	0.611	0.31	0.588	0.749	0.656	0.663	0.648	0.332	0.582	0.637	0.669	0.644	0.617	?	0.64	0.754	0.674	0.297	0.665	0.64	0.736	0.65	0.627	0.637	0.635	0.639	0.771	0.741	0.744	0.655	0.303	0.647	0.745	0.652	0.761	0.627	0.616	0.705	0.749
tr|Q4DN86|Q4DN86TRYCC Trans-sialidase putative OS Trypanosoma cruzi (strain CL Brener)OX353153GNTc00.1047053506741.130PE4SV1	0.668	0.662	0.642	0.646	0.437	0.665	0.461	0.685	0.591	0.649	0.401	0.68	0.439	0.717	0.371	0.413	0.294	0.665	0.445	0.467	0.369	0.477	0.425	0.538	0.32	0.788	0.432	0.661	0.409	0.545	0.729	0.417	0.411	0.401	0.453	0.566	0.783	0.73	0.794	0.387	0.673	0.448	0.687	0.362	0.701	0.421	0.426	0.712	0.67
tr|Q4CMI6|Q4CMI6TRYCC Trans-sialidase putative OS Trypanosoma cruzi (strain CL Brener)OX353153GNTc00.1047053510097.10PE4SV1	?	0.643	?	0.615	0.79	?	0.75	?	?	?	0.783	0.607	?	0.206	0.826	0.843	?	0.676	0.772	0.583	0.854	0.881	0.542	?	0.806	0.969	0.782	0.548	0.867	0.84	1	0.87	0.83	0.855	0.542	0.542	0.886	1	1	0.786	0.607	?	0.669	0.819	0.57	0.848	0.822	0.652	0.559
tr|Q4D232|Q4D232TRYCC Trans-sialidase putative OS Trypanosoma cruzi (strain CL Brener)OX353153GNTc00.1047053510635.10PE4SV1	0.683	0.72	0.715	0.732	0.634	0.737	0.664	0.734	0.708	0.686	0.647	0.74	0.613	0.565	0.644	0.654	0.603	0.738	0.681	0.654	0.663	0.671	0.643	0.672	0.634	0.814	0.71	0.725	0.655	0.689	0.781	0.668	0.656	0.657	0.678	0.81	0.842	0.78	0.814	0.645	0.735	0.63	0.385	0.663	0.425	0.653	0.671	0.69	0.403
tr|Q4CTU4|Q4CTU4TRYCC Trans-sialidase putative OS Trypanosoma cruzi (strain CL Brener)OX353153GNTc00.1047053509931.20PE4SV1	0.673	0.726	0.71	0.736	0.644	0.713	0.664	0.729	0.663	0.679	0.665	0.741	0.618	0.543	0.681	0.658	0.584	0.736	0.694	0.64	0.669	0.692	0.613	0.662	0.648	0.824	0.723	0.742	0.674	0.683	0.787	0.67	0.67	0.674	0.682	0.819	0.877	0.788	0.822	0.648	0.747	0.617	0.356	0.677	0.385	0.677	0.652	0.7	0.343
tr|Q4E2C0|Q4E2C0TRYCC Trans-sialidase putative OS Trypanosoma cruzi (strain CL Brener)OX353153GNTc00.1047053511603.90PE4SV1	0.657	0.659	0.632	0.65	0.38	0.622	0.43	0.693	0.495	0.663	0.426	0.682	0.393	0.686	0.438	0.457	0.392	0.667	0.472	0.463	0.454	0.426	0.443	0.489	0.436	0.796	0.334	0.662	0.458	0.512	0.725	0.43	0.44	0.452	0.396	0.478	0.806	0.724	0.796	0.343	0.679	0.446	0.656	0.441	0.671	0.43	0.347	0.689	0.663
tr|Q4CRD6|Q4CRD6TRYCCTrans-sialidase putative (Fragment) OS Trypanosoma cruzi (strain CL Brener)OX353153GNTc00.1047053508449.31PE4SV1	0.682	0.383	0.6	0.409	0.685	?	0.696	0.468	?	?	0.673	0.431	?	0.731	0.685	0.695	0.746	0.332	0.663	0.703	0.705	0.67	0.631	?	0.672	0.792	0.684	0.372	0.708	0.613	0.748	0.687	0.677	0.675	0.663	0.63	0.776	0.761	0.792	0.67	0.431	?	0.736	0.692	0.732	0.673	0.63	0.734	0.727
tr|Q4CQW9|Q4CQW9TRYCCTrans-sialidase putative (Fragment) OS Trypanosoma cruzi (strain CL Brener)OX353153GNTc00.1047053509743.40PE4SV1	?	0.697	?	0.69	0.797	?	0.75	1	?	?	0.846	0.735	?	0.77	0.898	0.868	?	0.7	0.737	0.6	0.85	0.888	0.56	?	0.829	0.974	0.793	0.649	0.893	0.832	0.818	0.872	0.863	0.872	0.633	0.607	0.936	0.929	0.974	0.831	0.735	?	0.746	0.854	0.75	0.869	0.838	0.552	0.75
tr|Q4DBC9|Q4DBC9TRYCC Trans-sialidase putative OS Trypanosoma cruzi (strain CL Brener)OX353153GNTc00.1047053504099.50PE4SV1	0.731	0.554	0.584	0.557	0.64	0.534	0.68	0.599	0.712	0.567	0.678	0.529	0.739	0.75	0.682	0.686	0.716	0.488	0.697	0.686	0.695	0.679	0.683	0.714	0.697	0.783	0.616	0.44	0.694	0.691	0.752	0.693	0.676	0.695	0.618	0.58	0.77	0.749	0.785	0.682	0.543	0.728	0.736	0.692	0.719	0.693	0.658	0.723	0.73
tr|Q4CRR6|Q4CRR6TRYCCTrans-sialidase putative (Fragment) OS Trypanosoma cruzi (strain CL Brener)OX353153GNTc00.1047053506653.10PE4SV1	0.605	0.729	0.782	0.694	0.465	?	0.496	0.742	?	?	0.504	0.737	?	0.704	0.485	0.498	0.472	0.728	0.491	0.463	0.536	0.448	0.407	?	0.479	0.779	0.469	0.699	0.456	0.47	0.711	0.487	0.496	0.556	0.229	0.099	0.709	0.73	0.8	0.417	0.726	?	0.651	0.515	0.64	0.519	0.412	0.648	0.657
tr|Q4E0I8|Q4E0I8TRYCC Trans-sialidase putative OS Trypanosoma cruzi (strain CL Brener)OX353153GNTc00.1047053509897.270PE4SV1	0.667	0.649	0.634	0.637	0.404	0.638	0.461	0.674	0.555	0.633	0.372	0.663	0.44	0.688	0.406	0.409	0.329	0.671	0.449	0.478	0.39	0.459	0.438	0.512	0.369	0.781	0.452	0.655	0.407	0.519	0.719	0.406	0.264	0.371	0.473	0.59	0.794	0.713	0.786	0.412	0.673	0.453	0.671	0.417	0.675	0.213	0.409	0.691	0.671
tr|Q4DUG3|Q4DUG3TRYCC Trans-sialidase putative OS Trypanosoma cruzi (strain CL Brener)OX353153GNTc00.1047053508837.70PE4SV1	0.723	0.568	0.556	0.584	0.639	0.619	0.7	0.545	0.735	0.632	0.679	0.574	0.739	0.75	0.686	0.696	0.708	0.573	0.701	0.683	0.697	0.701	0.684	0.731	0.695	0.788	0.622	0.496	0.672	0.709	0.737	0.676	0.684	0.691	0.632	0.577	0.765	0.735	0.788	0.683	0.601	0.749	0.729	0.704	0.716	0.701	0.673	0.727	0.73
tr|Q4CMW3|Q4CMW3TRYCCTrans-sialidase putative (Fragment) OS Trypanosoma cruzi (strain CL Brener)OX353153GNTc00.1047053508101.9PE4SV1	0.669	0.665	0.642	0.657	0.397	0.644	0.442	0.669	0.517	0.664	0.396	0.656	0.217	0.607	0.426	0.425	0.429	0.658	0.467	0.406	0.42	0.369	0.372	0.548	0.414	0.803	0.426	0.645	0.444	0.519	0.741	0.445	0.439	0.44	0.367	?	0.875	0.745	0.815	0.407	0.661	0.362	0.57	0.412	0.594	0.44	0.421	0.66	0.567
tr|Q4CLQ0|Q4CLQ0TRYCCTrans-sialidase putative (Fragment) OS Trypanosoma cruzi (strain CL Brener)OX353153GNTc00.1047053507095.30PE4SV1	0.787	0.385	0.458	0.349	?	0.351	0.638	0.476	0.668	0.256	0.606	0.338	0.615	0.792	0.631	0.585	0.613	0.297	0.802	0.587	0.601	0.609	0.611	0.619	0.597	0.902	?	?	0.599	0.616	0.867	0.649	0.604	0.601	?	?	?	0.858	0.902	0.603	0.347	0.611	0.626	0.629	0.637	0.628	0.626	0.8	0.614
tr|Q4CKK3|Q4CKK3TRYCC Trans-sialidase putative OS Trypanosoma cruzi (strain CL Brener)OX353153GNTc00.1047053452475.10PE4SV1	0.769	0.672	0.65	0.655	?	0.73	0.629	0.695	0.661	0.639	0.605	0.698	0.592	0.635	0.659	0.584	0.622	0.698	0.755	0.607	0.635	0.611	0.61	0.658	0.636	0.874	?	?	0.624	0.635	0.82	0.613	0.629	0.655	?	?	?	0.832	0.869	0.612	0.697	0.62	0.475	0.645	0.342	0.636	0.662	0.753	0.532
tr|Q4CLI1|Q4CLI1TRYCCTrans-sialidase putative (Fragment) OS Trypanosoma cruzi (strain CL Brener)OX353153GNTc00.1047053507133.20PE4SV1	0.725	0.535	0.5	0.563	?	0.506	0.696	0.562	0.73	0.575	0.729	0.576	0.667	0.635	0.775	0.706	0.754	0.536	0.86	0.653	0.735	0.667	0.676	0.74	0.731	0.833	?	?	0.71	0.716	0.882	0.722	0.723	0.738	?	?	?	0.868	0.847	0.662	0.583	0.649	0.724	0.754	0.763	0.719	0.735	0.662	0.714
tr|Q4DKA9|Q4DKA9TRYCCTrans-sialidase putative (Fragment) OS Trypanosoma cruzi (strain CL Brener)OX353153GNTc00.1047053511767.10PE4SV1	0.7	0.602	0.422	0.605	0.685	0.857	0.661	0.603	?	?	0.636	0.58	0.64	0.717	0.676	0.676	0.65	0.568	0.626	0.668	0.664	0.689	0.665	?	0.67	0.712	0.669	0.548	0.668	0.692	0.665	0.651	0.637	0.649	0.635	0.944	0.815	0.66	0.712	0.658	0.607	0.745	0.714	0.68	0.724	0.665	0.68	0.712	0.701
tr|Q4E533|Q4E533TRYCC Trans-sialidase putative OS Trypanosoma cruzi (strain CL Brener)OX353153GNTc00.1047053510359.530PE4SV1	0.64	0.662	0.653	0.662	0.403	0.661	0.42	0.663	0.531	0.651	0.433	0.674	0.363	0.654	0.448	0.453	0.425	0.654	0.46	0.376	0.46	0.396	0.348	0.545	0.439	0.797	0.432	0.641	0.452	0.475	0.738	0.465	0.449	0.457	0.31	0.375	0.763	0.737	0.799	0.417	0.678	0.385	0.651	0.458	0.641	0.464	0.396	0.651	0.641
tr|Q4DYT7|Q4DYT7TRYCC Trans-sialidase putative OS Trypanosoma cruzi (strain CL Brener)OX353153GNTc00.1047053510625.40PE4SV1	0.652	0.669	0.635	0.661	0.379	0.642	0.449	0.688	0.557	0.653	0.46	0.668	0.42	0.689	0.464	0.478	0.385	0.668	0.47	0.458	0.464	0.414	0.431	0.536	0.444	0.793	0.384	0.646	0.46	0.518	0.719	0.471	0.458	0.463	0.405	0.517	0.803	0.719	0.797	0.403	0.671	0.453	0.666	0.45	0.668	0.448	0.355	0.683	0.677
tr|Q4D1Z0|Q4D1Z0TRYCC Trans-sialidase putative OS Trypanosoma cruzi (strain CL Brener)OX353153GNTc00.1047053511547.20PE4SV1	0.742	0.721	0.706	0.719	0.668	0.765	0.734	0.744	0.794	0.796	0.694	0.74	0.728	0.781	0.713	0.712	0.716	0.714	0.725	0.724	0.708	0.747	0.698	0.783	0.712	0.77	0.681	0.662	0.704	0.743	0.693	0.726	0.7	0.717	0.674	0.641	0.727	0.697	0.767	0.734	0.75	0.748	0.763	0.716	0.769	0.71	0.704	0.761	0.783
tr|Q4D6Y6|Q4D6Y6TRYCC Trans-sialidase putative OS Trypanosoma cruzi (strain CL Brener)OX353153GNTc00.1047053506053.50PE4SV1	0.742	0.709	0.714	0.721	0.66	0.773	0.738	0.734	0.824	0.778	0.702	0.725	0.741	0.792	0.707	0.719	0.716	0.704	0.73	0.731	0.701	0.751	0.71	0.821	0.718	0.77	0.658	0.646	0.708	0.744	0.688	0.726	0.713	0.723	0.647	0.597	0.747	0.69	0.768	0.734	0.734	0.766	0.774	0.721	0.772	0.719	0.707	0.763	0.782
tr|Q4DCG7|Q4DCG7TRYCC Trans-sialidase putative OS Trypanosoma cruzi (strain CL Brener)OX353153GNTc00.1047053507479.20PE4SV1	0.752	0.366	0.497	0.382	0.692	0.386	0.675	0.451	0.682	0.342	0.663	0.366	0.657	0.785	0.686	0.672	0.65	0.363	0.693	0.66	0.674	0.671	0.648	0.663	0.677	0.811	0.706	0.357	0.675	0.684	0.779	0.687	0.659	0.677	0.691	0.697	0.775	0.775	0.813	0.659	0.356	0.644	0.741	0.694	0.729	0.665	0.649	0.756	0.733
tr|Q4DUE4|Q4DUE4TRYCC Trans-sialidase putative OS Trypanosoma cruzi (strain CL Brener)OX353153GNTc00.1047053509419.90PE4SV1	0.655	0.699	0.697	0.683	0.364	0.725	0.448	0.712	0.595	0.776	0.415	0.701	0.439	0.669	0.449	0.423	0.399	0.694	0.458	0.464	0.438	0.431	0.438	0.572	0.415	0.793	0.207	0.646	0.423	0.538	0.742	0.423	0.434	0.452	0.375	0.475	0.807	0.742	0.8	0.043	0.706	0.484	0.676	0.443	0.681	0.421	0.376	0.693	0.676
tr|Q4DY86|Q4DY86TRYCC Trans-sialidase putative OS Trypanosoma cruzi (strain CL Brener)OX353153GNTc00.1047053506813.220PE4SV1	0.654	0.637	0.637	0.651	0.382	0.654	0.422	0.681	0.609	0.675	0.376	0.685	0.425	0.683	0.387	0.398	0.352	0.66	0.463	0.439	0.395	0.444	0.413	0.545	0.377	0.779	0.402	0.653	0.397	0.521	0.729	0.386	0.407	0.42	0.389	0.5	0.772	0.717	0.781	0.399	0.681	0.441	0.651	0.39	0.649	0.419	0.411	0.706	0.648
tr|Q4CMZ8|Q4CMZ8TRYCC Trans-sialidase putative OS Trypanosoma cruzi (strain CL Brener)OX353153GNTc00.1047053511891.10PE4SV1	0.733	0.356	0.492	0.328	0.66	0.4	0.662	0.452	0.648	0.451	0.652	0.406	0.667	0.749	0.671	0.668	0.662	0.346	0.69	0.664	0.666	0.657	0.63	0.659	0.662	0.807	0.669	0.328	0.667	0.678	0.772	0.663	0.652	0.665	0.657	0.63	0.782	0.767	0.807	0.665	0.397	0.648	0.724	0.669	0.709	0.663	0.645	0.737	0.704
tr|Q4E193|Q4E193TRYCC Trans-sialidase putative OS Trypanosoma cruzi (strain CL Brener)OX353153GNTc00.1047053506459.180PE4SV1	0.668	0.697	0.663	0.672	0.402	0.681	0.455	0.703	0.574	0.679	0.438	0.703	0.311	0.687	0.468	0.414	0.427	0.678	0.468	0.398	0.465	0.415	0.386	0.589	0.424	0.806	0.395	0.662	0.433	0.487	0.744	0.45	0.444	0.477	0.14	0.121	0.743	0.747	0.809	0.393	0.687	0.401	0.657	0.456	0.66	0.464	0.417	0.687	0.653
tr|Q4E0A5|Q4E0A5TRYCC Trans-sialidase putative OS Trypanosoma cruzi (strain CL Brener)OX353153GNTc00.1047053509287.230PE4SV1	0.728	0.558	0.539	0.579	0.635	0.608	0.689	0.584	0.74	0.627	0.67	0.579	0.739	0.761	0.68	0.684	0.716	0.559	0.69	0.678	0.674	0.675	0.67	0.713	0.694	0.787	0.579	0.496	0.672	0.691	0.739	0.675	0.67	0.69	0.59	0.46	0.71	0.735	0.794	0.672	0.575	0.744	0.737	0.684	0.708	0.695	0.656	0.714	0.714
tr|Q4DM98|Q4DM98TRYCC Trans-sialidase putative OS Trypanosoma cruzi (strain CL Brener)OX353153GNTc00.1047053506309.60PE4SV1	0.658	0.672	0.652	0.663	0.366	0.674	0.423	0.683	0.507	0.66	0.394	0.672	0.409	0.661	0.42	0.403	0.36	0.675	0.451	0.442	0.412	0.41	0.409	0.509	0.389	0.799	0.211	0.652	0.406	0.524	0.742	0.41	0.412	0.43	0.356	0.45	0.824	0.742	0.802	0.057	0.68	0.432	0.648	0.415	0.659	0.401	0.371	0.689	0.642
tr|Q4DWY5|Q4DWY5TRYCCTrans-sialidase putative (Fragment) OS Trypanosoma cruzi (strain CL Brener)OX353153GNTc00.1047053510197.229PE4SV1	0.649	0.645	0.65	0.659	0.334	0.646	0.391	0.669	0.514	0.665	0.414	0.659	0.344	0.656	0.406	0.419	0.412	0.645	0.433	0.391	0.392	0.09	0.36	0.538	0.404	0.793	0.377	0.636	0.418	0.488	0.716	0.417	0.399	0.421	0.351	0.29	0.685	0.714	0.795	0.387	0.669	0.362	0.621	0.424	0.641	0.416	0.336	0.654	0.618
tr|Q4CRD4|Q4CRD4TRYCC Trans-sialidase putative OS Trypanosoma cruzi (strain CL Brener)OX353153GNTc00.1047053511669.10PE4SV1	0.681	0.723	0.718	0.726	0.627	0.72	0.666	0.756	0.689	0.68	0.668	0.746	0.622	0.549	0.692	0.672	0.608	0.722	0.688	0.657	0.684	0.69	0.623	0.683	0.666	0.837	0.714	0.727	0.678	0.686	0.79	0.672	0.685	0.679	0.679	0.733	0.875	0.789	0.837	0.652	0.739	0.642	0.274	0.689	0.32	0.687	0.659	0.696	0.257
tr|Q4E4Y6|Q4E4Y6TRYCC Trans-sialidase putative OS Trypanosoma cruzi (strain CL Brener)OX353153GNTc00.1047053511255.190PE4SV1	0.649	0.666	0.651	0.665	0.397	0.661	0.433	0.69	0.576	0.681	0.384	0.703	0.397	0.673	0.424	0.419	0.363	0.672	0.456	0.437	0.419	0.446	0.404	0.566	0.421	0.786	0.457	0.668	0.418	0.515	0.716	0.417	0.426	0.436	0.452	0.526	0.792	0.715	0.791	0.412	0.7	0.424	0.656	0.413	0.657	0.424	0.416	0.692	0.65
tr|Q4CTA0|Q4CTA0TRYCCTrans-sialidase putative (Fragment) OS Trypanosoma cruzi (strain CL Brener)OX353153GNTc00.1047053503429.39PE4SV1	0.705	0.647	0.649	0.652	0.338	0.633	0.46	0.67	0.537	0.636	0.386	0.648	0.461	0.674	0.432	0.345	0.382	0.635	0.44	0.468	0.385	0.44	0.451	0.511	0.381	0.838	?	0.625	0.279	0.53	0.743	0.422	0.359	0.402	1	?	?	0.73	0.85	0.433	0.654	0.459	0.629	0.417	0.641	0.381	0.459	0.709	0.603
tr|Q4DD87|Q4DD87TRYCC Trans-sialidase putative OS Trypanosoma cruzi (strain CL Brener)OX353153GNTc00.1047053506703.90PE4SV1	0.673	0.638	0.647	0.648	0.414	0.647	0.466	0.692	0.595	0.645	0.42	0.687	0.421	0.71	0.39	0.377	0.321	0.665	0.419	0.477	0.388	0.481	0.428	0.564	0.341	0.776	0.434	0.646	0.403	0.556	0.715	0.387	0.397	0.429	0.447	0.506	0.785	0.718	0.779	0.413	0.685	0.445	0.678	0.331	0.687	0.411	0.427	0.712	0.673
tr|Q4DVB2|Q4DVB2TRYCC Trans-sialidase putative OS Trypanosoma cruzi (strain CL Brener)OX353153GNTc00.1047053508761.110PE4SV1	0.663	0.665	0.636	0.662	0.44	0.657	0.461	0.691	0.588	0.676	0.392	0.704	0.415	0.713	0.42	0.361	0.348	0.68	0.451	0.463	0.416	0.482	0.431	0.553	0.371	0.792	0.461	0.673	0.273	0.554	0.738	0.27	0.408	0.416	0.463	0.564	0.803	0.736	0.8	0.437	0.701	0.452	0.681	0.421	0.69	0.412	0.414	0.716	0.678
tr|Q4DF31|Q4DF31TRYCC Trans-sialidase putative OS Trypanosoma cruzi (strain CL Brener)OX353153GNTc00.1047053508121.150PE4SV1	0.673	0.643	0.638	0.638	0.347	0.646	0.445	0.689	0.589	0.65	0.313	0.663	0.427	0.691	0.396	0.388	0.318	0.666	0.447	0.476	0.373	0.441	0.443	0.529	0.366	0.788	0.426	0.662	0.406	0.53	0.724	0.429	0.385	0.376	0.426	0.602	0.804	0.725	0.791	0.409	0.666	0.475	0.666	0.419	0.68	0.371	0.41	0.697	0.657
tr|Q4DJS3|Q4DJS3TRYCC Trans-sialidase putative OS Trypanosoma cruzi (strain CL Brener)OX353153GNTc00.1047053510715.20PE4SV1	0.657	0.667	0.64	0.67	0.409	0.648	0.452	0.683	0.546	0.635	0.407	0.677	0.432	0.706	0.375	0.416	0.309	0.675	0.455	0.467	0.359	0.467	0.428	0.547	0.324	0.786	0.458	0.677	0.428	0.553	0.731	0.417	0.383	0.393	0.459	0.59	0.777	0.727	0.79	0.423	0.675	0.43	0.672	0.368	0.68	0.402	0.432	0.705	0.664
tr|Q4DMN6|Q4DMN6TRYCC Trans-sialidase putative OS Trypanosoma cruzi (strain CL Brener)OX353153GNTc00.1047053510055.20PE4SV1	0.832	0.852	0.827	0.849	?	0.857	0.856	0.851	0.857	0.83	0.837	0.863	0.84	0.863	0.842	0.824	0.815	0.856	0.808	0.836	0.836	0.829	0.827	0.851	0.803	0.779	?	?	0.82	0.835	0.351	0.833	0.822	0.823	?	?	?	0.335	0.769	0.84	0.863	0.832	0.841	0.836	0.848	0.813	0.854	0.834	0.846
tr|Q4DBD2|Q4DBD2TRYCCTrans-sialidase putative (Fragment) OS Trypanosoma cruzi (strain CL Brener)OX353153GNTc00.1047053511757.100PE4SV1	0.751	0.395	0.496	0.366	0.648	0.414	0.654	0.445	0.697	0.296	0.649	0.379	0.67	0.751	0.669	0.649	0.651	0.352	0.685	0.654	0.644	0.645	0.652	0.663	0.663	0.808	0.653	0.316	0.644	0.693	0.771	0.664	0.63	0.659	0.655	?	?	0.76	0.808	0.641	0.397	0.654	0.711	0.665	0.704	0.644	0.645	0.739	0.701
tr|Q4DYW2|Q4DYW2TRYCC Trans-sialidase putative OS Trypanosoma cruzi (strain CL Brener)OX353153GNTc00.1047053507167.80PE4SV1	0.736	0.365	0.511	0.369	0.648	0.328	0.667	0.435	0.69	0.407	0.645	0.362	0.678	0.74	0.669	0.654	0.663	0.201	0.675	0.655	0.661	0.642	0.641	0.668	0.656	0.802	0.644	0.247	0.643	0.676	0.758	0.654	0.649	0.662	0.649	0.574	0.762	0.755	0.8	0.664	0.367	0.67	0.713	0.665	0.7	0.661	0.642	0.727	0.703
tr|Q4D2B1|Q4D2B1TRYCCTrans-sialidase putative (Fragment) OS Trypanosoma cruzi (strain CL Brener)OX353153GNTc00.1047053510235.3PE4SV1	?	0.775	?	0.771	0.796	?	0.839	0.857	?	?	0.822	0.809	?	0.82	0.769	0.829	?	0.833	0.825	0.81	0.88	0.851	0.731	?	0.817	0.85	0.762	0.816	0.838	0.815	0.958	0.878	0.863	0.836	0.743	0.714	0.901	0.96	0.85	0.794	0.809	?	0.711	0.851	0.727	0.838	0.814	0.818	0.73
tr|Q4CXZ5|Q4CXZ5TRYCCTrans-sialidase putative (Fragment) OS Trypanosoma cruzi (strain CL Brener)OX353153GNTc00.1047053506373.39PE4SV1	0.754	0.609	0.652	0.616	?	0.648	0.614	0.656	0.657	0.593	0.543	0.633	0.539	0.65	0.6	0.534	0.579	0.616	0.739	0.59	0.584	0.601	0.576	0.62	0.575	0.861	?	?	0.532	0.631	0.842	0.549	0.576	0.611	?	?	?	0.842	0.854	0.54	0.622	0.594	0.257	0.582	0.442	0.604	0.609	0.734	0.28
tr|Q4DL67|Q4DL67TRYCC Trans-sialidase putative OS Trypanosoma cruzi (strain CL Brener)OX353153GNTc00.1047053508523.30PE4SV1	0.74	0.329	0.496	0.374	0.662	0.338	0.665	0.454	0.676	0.429	0.644	0.264	0.65	0.757	0.674	0.662	0.636	0.379	0.687	0.658	0.668	0.676	0.646	0.639	0.671	0.816	0.714	0.343	0.652	0.692	0.757	0.669	0.658	0.657	0.68	0.713	0.797	0.752	0.818	0.673	0.265	0.645	0.741	0.682	0.725	0.659	0.641	0.751	0.72
tr|Q4E5K7|Q4E5K7TRYCC Trans-sialidase putative OS Trypanosoma cruzi (strain CL Brener)OX353153GNTc00.1047053511183.230PE4SV1	0.665	0.655	0.654	0.653	0.347	0.653	0.331	0.689	0.538	0.693	0.439	0.668	0.446	0.689	0.429	0.455	0.416	0.662	0.441	0.464	0.436	0.389	0.437	0.545	0.428	0.776	0.377	0.618	0.437	0.518	0.726	0.446	0.411	0.423	0.394	0.338	0.753	0.728	0.787	0.39	0.664	0.479	0.664	0.435	0.661	0.423	0.308	0.685	0.658
tr|Q4D9U5|Q4D9U5TRYCCTrans-sialidase putative (Fragment) OS Trypanosoma cruzi (strain CL Brener)OX353153GNTc00.1047053508313.14PE4SV1	0.654	0.641	0.643	0.662	0.323	0.644	0.426	0.651	0.554	0.632	0.34	0.649	0.417	0.648	0.381	0.299	0.336	0.635	0.391	0.438	0.372	0.409	0.421	0.546	0.336	0.769	0.357	0.62	0.27	0.5	0.702	0.35	0.337	0.374	0.352	?	?	0.691	0.773	0.374	0.659	0.451	0.611	0.362	0.636	0.368	0.415	0.66	0.602
tr|Q4DPT5|Q4DPT5TRYCC Trans-sialidase putative OS Trypanosoma cruzi (strain CL Brener)OX353153GNTc00.1047053511843.70PE4SV1	0.66	0.646	0.62	0.638	0.454	0.629	0.449	0.663	0.557	0.613	0.305	0.677	0.404	0.699	0.411	0.399	0.349	0.647	0.463	0.464	0.412	0.468	0.419	0.494	0.375	0.78	0.418	0.669	0.382	0.533	0.724	0.4	0.388	0.369	0.454	0.6	0.797	0.728	0.787	0.413	0.671	0.432	0.67	0.395	0.689	0.396	0.431	0.7	0.667
tr|Q4DLE3|Q4DLE3TRYCC Trans-sialidase putative OS Trypanosoma cruzi (strain CL Brener)OX353153GNTc00.1047053511311.20PE4SV1	0.743	0.367	0.5	0.366	0.654	0.292	0.673	0.429	0.695	0.389	0.652	0.372	0.671	0.757	0.665	0.665	0.672	0.263	0.678	0.654	0.665	0.647	0.641	0.682	0.661	0.8	0.681	0.268	0.65	0.679	0.768	0.653	0.644	0.668	0.658	0.59	0.756	0.766	0.799	0.649	0.371	0.649	0.715	0.668	0.716	0.655	0.639	0.73	0.703
tr|Q4E1H2|Q4E1H2TRYCCTrans-sialidase putative (Fragment) OS Trypanosoma cruzi (strain CL Brener)OX353153GNTc00.1047053508165.430PE4SV1	0.586	0.65	0.619	0.664	0.337	0.639	0.39	0.7	?	?	0.411	0.695	0.34	0.675	0.407	0.425	0.371	0.647	0.391	0.393	0.428	0.341	0.357	?	0.416	0.701	0.419	0.63	0.414	0.482	0.689	0.367	0.38	0.411	0.361	0.391	0.724	0.686	0.712	0.388	0.687	0.364	0.643	0.423	0.648	0.397	0.362	0.627	0.637
tr|Q4DZD8|Q4DZD8TRYCC Trans-sialidase putative OS Trypanosoma cruzi (strain CL Brener)OX353153GNTc00.1047053506537.80PE4SV1	0.754	0.265	0.51	0.375	0.677	0.322	0.67	0.441	0.656	0.374	0.635	0.261	0.643	0.759	0.67	0.645	0.653	0.358	0.683	0.649	0.661	0.657	0.63	0.638	0.665	0.796	0.696	0.357	0.647	0.681	0.774	0.663	0.643	0.663	0.69	0.68	0.803	0.773	0.801	0.666	0.228	0.633	0.731	0.682	0.72	0.648	0.634	0.756	0.72
tr|Q4E373|Q4E373TRYCC Trans-sialidase putative OS Trypanosoma cruzi (strain CL Brener)OX353153GNTc00.1047053510279.320PE4SV1	0.65	0.654	0.652	0.659	0.412	0.651	0.42	0.689	0.512	0.67	0.44	0.675	0.438	0.692	0.442	0.456	0.4	0.669	0.461	0.468	0.462	0.386	0.433	0.477	0.447	0.804	0.351	0.66	0.442	0.505	0.742	0.425	0.442	0.446	0.419	0.517	0.812	0.743	0.807	0.346	0.68	0.454	0.659	0.444	0.672	0.443	0.319	0.693	0.665
tr|Q4CXY5|Q4CXY5TRYCC Trans-sialidase putative OS Trypanosoma cruzi (strain CL Brener)OX353153GNTc00.1047053511779.60PE4SV1	0.158	0.725	0.732	0.745	0.624	0.789	0.694	0.749	0.841	0.745	0.693	0.752	0.709	0.691	0.712	0.705	0.669	0.739	0.703	0.668	0.703	0.691	0.655	0.833	0.69	0.827	0.664	0.672	0.701	0.718	0.751	0.703	0.691	0.698	0.598	0.625	0.814	0.76	0.827	0.68	0.745	0.732	0.677	0.707	0.657	0.7	0.684	0.381	0.666
tr|Q4CNX0|Q4CNX0TRYCCTrans-sialidase putative (Fragment) OS Trypanosoma cruzi (strain CL Brener)OX353153GNTc00.1047053504189.5PE4SV1	0.843	0.709	0.717	0.7	?	0.73	0.656	0.738	0.686	0.675	0.622	0.705	0.612	0.617	0.639	0.62	0.613	0.714	0.746	0.648	0.595	0.626	0.633	0.682	0.593	0.888	?	?	0.632	0.689	0.845	0.615	0.61	0.658	?	?	?	0.834	0.888	0.61	0.704	0.62	0.255	0.635	0.424	0.638	0.668	0.806	0.295
tr|Q4D4I6|Q4D4I6TRYCCTrans-sialidase putative (Fragment) OS Trypanosoma cruzi (strain CL Brener)OX353153GNTc00.1047053508745.11PE4SV1	0.685	0.665	0.66	0.664	0.247	0.679	0.447	0.685	0.622	0.661	0.384	0.677	0.423	0.675	0.381	0.366	0.299	0.647	0.427	0.467	0.293	0.469	0.442	0.574	0.329	0.853	?	0.642	0.384	0.552	0.735	0.408	0.364	0.427	?	?	?	0.735	0.856	0.397	0.67	0.444	0.607	0.396	0.61	0.391	0.464	0.701	0.596
tr|Q4CZV5|Q4CZV5TRYCCTrans-sialidase putative (Fragment) OS Trypanosoma cruzi (strain CL Brener)OX353153GNTc00.1047053510489.50PE4SV1	0.654	0.669	?	0.638	0.611	?	0.623	0.786	?	?	0.474	0.746	?	0.855	0.019	0.529	?	0.718	0.596	0.579	0.522	0.611	0.328	?	0.439	0.868	0.493	0.679	0.494	0.679	0.829	0.484	0.459	0.503	0.526	0.543	0.796	0.835	0.86	0.496	0.75	?	0.867	0.519	0.864	0.473	0.429	0.834	0.85
tr|Q4DEA0|Q4DEA0TRYCC Trans-sialidase putative OS Trypanosoma cruzi (strain CL Brener)OX353153GNTc00.1047053503717.10PE4SV1	0.653	0.658	0.649	0.663	0.413	0.647	0.437	0.695	0.51	0.668	0.449	0.683	0.428	0.696	0.45	0.453	0.402	0.675	0.468	0.47	0.457	0.39	0.439	0.511	0.439	0.808	0.356	0.66	0.437	0.506	0.74	0.421	0.431	0.45	0.415	0.533	0.826	0.745	0.808	0.354	0.69	0.464	0.668	0.45	0.677	0.434	0.326	0.693	0.673
tr|Q4CL03|Q4CL03TRYCCTrans-sialidase putative (Fragment) OS Trypanosoma cruzi (strain CL Brener)OX353153GNTc00.1047053423205.10PE4SV1	0.161	0.748	0.775	0.748	?	0.821	0.835	0.754	0.847	0.75	0.773	0.804	0.727	0.827	0.818	0.72	0.786	0.804	0.881	0.765	0.802	0.762	0.772	0.807	0.774	0.82	?	?	0.731	0.8	0.824	0.735	0.773	0.793	?	?	?	0.824	0.797	0.778	0.793	0.797	0.784	0.8	0.781	0.784	0.822	0.294	0.81
tr|Q4DKR9|Q4DKR9TRYCCTrans-sialidase putative (Fragment) OS Trypanosoma cruzi (strain CL Brener)OX353153GNTc00.1047053503957.10PE4SV1	0.651	0.543	0.423	0.553	0.616	0.667	0.607	0.579	?	?	0.616	0.545	0.882	0.73	0.625	0.647	0.638	0.529	0.595	0.632	0.626	0.64	0.611	?	0.624	0.739	0.615	0.53	0.648	0.624	0.726	0.642	0.623	0.635	0.616	0.558	0.775	0.726	0.749	0.614	0.573	0.8	0.706	0.634	0.714	0.632	0.599	0.648	0.707
tr|Q4E106|Q4E106TRYCC Trans-sialidase putative OS Trypanosoma cruzi (strain CL Brener)OX353153GNTc00.1047053506245.60PE4SV1	0.664	0.658	0.632	0.665	0.294	0.667	0.415	0.674	0.604	0.642	0.332	0.67	0.412	0.637	0.372	0.35	0.349	0.663	0.391	0.44	0.305	0.424	0.415	0.546	0.327	0.783	0.429	0.662	0.377	0.526	0.706	0.368	0.354	0.393	0.392	?	0.815	0.704	0.791	0.386	0.667	0.438	0.606	0.35	0.602	0.377	0.418	0.672	0.587
tr|Q4CL29|Q4CL29TRYCCTrans-sialidase putative (Fragment) OS Trypanosoma cruzi (strain CL Brener)OX353153GNTc00.1047053401569.10PE4SV1	0.734	0.801	?	0.77	0.738	?	0.786	0.806	?	?	0.787	0.818	?	0.884	0.8	0.81	?	0.795	0.815	0.77	0.802	0.802	0.711	?	0.791	0.789	0.793	0.766	0.808	0.765	0.659	0.796	0.8	0.781	0.719	0.667	0.065	0.636	0.795	0.783	0.817	?	0.862	0.776	0.862	0.802	0.755	0.838	0.849
tr|Q4CSV1|Q4CSV1TRYCC Trans-sialidase putative OS Trypanosoma cruzi (strain CL Brener)OX353153GNTc00.1047053506427.10PE4SV1	0.695	0.758	0.736	0.781	0.648	0.772	0.681	0.782	0.742	0.815	0.686	0.773	0.631	0.138	0.676	0.695	0.616	0.768	0.685	0.662	0.686	0.708	0.635	0.747	0.686	0.825	0.728	0.738	0.697	0.708	0.779	0.704	0.69	0.689	0.69	0.811	0.888	0.78	0.833	0.66	0.762	0.638	0.547	0.689	0.555	0.69	0.673	0.683	0.533
tr|Q4CKL4|Q4CKL4TRYCCTrans-sialidase putative (Fragment) OS Trypanosoma cruzi (strain CL Brener)OX353153GNTc00.1047053432995.9PE4SV1	0.742	0.406	0.538	0.387	0.68	0.456	0.677	0.402	0.761	0.279	0.688	0.388	0.709	0.734	0.694	0.678	0.681	0.379	0.673	0.701	0.682	0.673	0.693	0.721	0.693	0.789	0.648	0.316	0.673	0.736	0.734	0.678	0.65	0.695	0.66	?	0.848	0.724	0.794	0.689	0.418	0.699	0.74	0.706	0.731	0.662	0.668	0.736	0.735
tr|Q4D2I6|Q4D2I6TRYCCTrans-sialidase putative (Fragment) OS Trypanosoma cruzi (strain CL Brener)OX353153GNTc00.1047053510411.40PE4SV1	0.713	0.287	0.49	0.37	0.659	0.34	0.669	0.429	?	?	0.641	0.182	0.638	0.753	0.678	0.671	0.643	0.352	0.64	0.68	0.685	0.675	0.653	0.678	0.696	0.784	0.697	0.37	0.672	0.713	0.728	0.676	0.658	0.68	0.679	0.716	0.811	0.73	0.774	0.661	0.16	0.655	0.766	0.693	0.742	0.665	0.631	0.722	0.76
tr|Q4CSG0|Q4CSG0TRYCC Trans-sialidase putative OS Trypanosoma cruzi (strain CL Brener)OX353153GNTc00.1047053509629.10PE4SV1	0.174	0.734	0.732	0.751	0.602	0.791	0.698	0.76	0.848	0.745	0.711	0.759	0.71	0.681	0.709	0.707	0.676	0.749	0.709	0.664	0.701	0.696	0.657	0.842	0.693	0.82	0.665	0.694	0.707	0.72	0.751	0.703	0.693	0.705	0.604	0.618	0.828	0.762	0.822	0.68	0.763	0.729	0.673	0.714	0.654	0.696	0.679	0.374	0.658
tr|Q4E1H0|Q4E1H0TRYCC Trans-sialidase putative OS Trypanosoma cruzi (strain CL Brener)OX353153GNTc00.1047053510483.60PE4SV1	0.674	0.677	0.652	0.665	0.418	0.667	0.47	0.687	0.572	0.599	0.421	0.69	0.411	0.702	0.412	0.415	0.298	0.667	0.464	0.476	0.268	0.478	0.436	0.536	0.326	0.805	0.485	0.684	0.431	0.546	0.732	0.441	0.397	0.426	0.434	0.57	0.804	0.726	0.807	0.411	0.695	0.446	0.672	0.389	0.675	0.41	0.462	0.724	0.663
tr|Q4DKL5|Q4DKL5TRYCC Trans-sialidase putative OS Trypanosoma cruzi (strain CL Brener)OX353153GNTc00.1047053508607.50PE4SV1	0.725	0.527	0.138	0.524	0.651	0.522	0.681	0.495	0.729	0.552	0.652	0.552	0.67	0.744	0.68	0.672	0.657	0.519	0.695	0.653	0.675	0.678	0.629	0.678	0.675	0.792	0.652	0.523	0.655	0.679	0.753	0.667	0.665	0.698	0.639	0.676	0.795	0.75	0.794	0.663	0.573	0.658	0.73	0.676	0.722	0.672	0.653	0.734	0.722
tr|Q4D2W7|Q4D2W7TRYCC Trans-sialidase putative OS Trypanosoma cruzi (strain CL Brener)OX353153GNTc00.1047053509097.20PE4SV1	0.65	0.68	0.653	0.66	0.402	0.661	0.437	0.688	0.541	0.67	0.429	0.682	0.316	0.669	0.433	0.416	0.389	0.665	0.453	0.369	0.435	0.374	0.359	0.523	0.411	0.781	0.403	0.649	0.414	0.457	0.734	0.431	0.44	0.463	0.124	0.11	0.75	0.735	0.787	0.382	0.679	0.374	0.644	0.425	0.649	0.445	0.395	0.673	0.642
tr|Q4DGZ1|Q4DGZ1TRYCC Trans-sialidase putative OS Trypanosoma cruzi (strain CL Brener)OX353153GNTc00.1047053511923.60PE4SV1	0.654	0.652	0.638	0.634	0.419	0.646	0.455	0.671	0.53	0.641	0.403	0.671	0.426	0.686	0.407	0.423	0.341	0.664	0.451	0.444	0.393	0.463	0.426	0.519	0.346	0.784	0.455	0.663	0.419	0.522	0.723	0.42	0.226	0.376	0.463	0.588	0.806	0.724	0.787	0.406	0.678	0.441	0.659	0.422	0.662	0.204	0.418	0.68	0.655
tr|Q4DGT2|Q4DGT2TRYCC Trans-sialidase putative OS Trypanosoma cruzi (strain CL Brener)OX353153GNTc00.1047053509265.110PE4SV1	0.743	0.713	0.716	0.725	0.686	0.757	0.744	0.741	0.81	0.796	0.731	0.745	0.754	0.803	0.729	0.732	0.721	0.727	0.742	0.748	0.737	0.75	0.727	0.802	0.74	0.776	0.672	0.66	0.72	0.748	0.692	0.738	0.729	0.729	0.669	0.661	0.764	0.696	0.769	0.743	0.749	0.773	0.785	0.74	0.79	0.73	0.719	0.778	0.795
tr|Q4E3F3|Q4E3F3TRYCC Trans-sialidase putative OS Trypanosoma cruzi (strain CL Brener)OX353153GNTc00.1047053507071.10PE4SV1	0.668	0.65	0.63	0.649	0.359	0.632	0.467	0.683	0.584	0.632	0.406	0.668	0.445	0.708	0.403	0.411	0.328	0.658	0.463	0.479	0.393	0.472	0.419	0.568	0.4	0.799	0.453	0.668	0.428	0.532	0.726	0.411	0.405	0.413	0.468	0.549	0.769	0.718	0.801	0.428	0.673	0.43	0.689	0.374	0.682	0.431	0.439	0.694	0.677
tr|Q4DCE1|Q4DCE1TRYCC Trans-sialidase putative OS Trypanosoma cruzi (strain CL Brener)OX353153GNTc00.1047053506345.90PE4SV1	0.75	0.321	0.51	0.372	0.67	0.299	0.684	0.461	0.678	0.389	0.655	0.216	0.662	0.771	0.681	0.665	0.647	0.355	0.694	0.66	0.679	0.669	0.647	0.657	0.684	0.818	0.701	0.382	0.668	0.693	0.771	0.678	0.659	0.68	0.69	0.716	0.817	0.771	0.813	0.666	0.173	0.644	0.748	0.691	0.742	0.674	0.647	0.756	0.747
tr|Q4E3W1|Q4E3W1TRYCC Trans-sialidase putative OS Trypanosoma cruzi (strain CL Brener)OX353153GNTc00.1047053510377.50PE4SV1	0.651	0.676	0.65	0.659	0.373	0.638	0.436	0.689	0.533	0.641	0.412	0.679	0.311	0.669	0.425	0.412	0.399	0.665	0.457	0.372	0.429	0.374	0.355	0.532	0.416	0.779	0.391	0.656	0.384	0.446	0.745	0.419	0.429	0.437	0.113	0.11	0.737	0.743	0.789	0.385	0.671	0.362	0.64	0.421	0.652	0.441	0.371	0.669	0.635
tr|Q4DII4|Q4DII4TRYCC Trans-sialidase putative OS Trypanosoma cruzi (strain CL Brener)OX353153GNTc00.1047053506001.40PE4SV1	0.658	0.656	0.642	0.665	0.42	0.673	0.475	0.677	0.589	0.67	0.419	0.709	0.415	0.695	0.465	0.424	0.371	0.67	0.479	0.446	0.445	0.463	0.42	0.561	0.416	0.779	0.481	0.66	0.422	0.518	0.733	0.419	0.421	0.443	0.441	0.506	0.778	0.729	0.785	0.417	0.704	0.444	0.67	0.45	0.678	0.426	0.424	0.687	0.667
tr|Q4DBF1|Q4DBF1TRYCC Trans-sialidase putative OS Trypanosoma cruzi (strain CL Brener)OX353153GNTc00.1047053509765.50PE4SV1	0.691	0.721	0.716	0.726	0.639	0.709	0.657	0.74	0.653	0.624	0.64	0.725	0.599	0.543	0.671	0.656	0.589	0.721	0.671	0.645	0.665	0.681	0.611	0.637	0.636	0.841	0.706	0.733	0.667	0.674	0.793	0.678	0.667	0.668	0.645	0.703	0.872	0.788	0.84	0.632	0.73	0.617	0.246	0.675	0.285	0.672	0.643	0.679	0.227
tr|Q4DUY0|Q4DUY0TRYCC Trans-sialidase putative OS Trypanosoma cruzi (strain CL Brener)OX353153GNTc00.1047053510021.220PE4SV1	0.657	0.657	0.639	0.651	0.364	0.652	0.361	0.69	0.545	0.658	0.419	0.691	0.442	0.686	0.424	0.445	0.364	0.677	0.4	0.463	0.441	0.431	0.428	0.495	0.415	0.804	0.491	0.673	0.435	0.52	0.722	0.403	0.408	0.448	0.483	0.571	0.794	0.725	0.804	0.406	0.689	0.464	0.637	0.442	0.652	0.422	0.414	0.688	0.646
tr|Q4DKM2|Q4DKM2TRYCCTrans-sialidase putative (Fragment) OS Trypanosoma cruzi (strain CL Brener)OX353153GNTc00.1047053506843.5PE4SV1	0.741	0.491	0.481	0.454	?	0.528	0.539	0.519	0.561	0.44	0.515	0.472	0.486	0.794	0.51	0.495	0.535	0.495	0.92	0.495	0.559	0.514	0.462	0.509	0.529	0.912	?	?	0.535	0.505	0.948	0.571	0.574	0.586	?	?	?	0.966	0.926	0.528	0.453	0.491	0.554	0.553	0.53	0.596	0.561	0.75	0.544
tr|Q4DK48|Q4DK48TRYCC Trans-sialidase putative OS Trypanosoma cruzi (strain CL Brener)OX353153GNTc00.1047053506909.160PE4SV1	0.652	0.66	0.635	0.664	0.419	0.643	0.463	0.671	0.632	0.665	0.419	0.688	0.423	0.698	0.427	0.335	0.356	0.677	0.485	0.465	0.441	0.48	0.43	0.552	0.395	0.791	0.498	0.679	0.241	0.546	0.736	0.272	0.409	0.42	0.434	0.543	0.81	0.734	0.799	0.434	0.685	0.448	0.675	0.439	0.678	0.427	0.422	0.712	0.67
tr|Q4CQ72|Q4CQ72TRYCCTrans-sialidase putative (Fragment) OS Trypanosoma cruzi (strain CL Brener)OX353153GNTc00.1047053507987.10PE4SV1	0.609	0.675	0.645	0.658	0.392	0.714	0.396	0.703	?	?	0.448	0.711	0.261	0.678	0.47	0.471	0.363	0.688	0.372	0.405	0.47	0.479	0.356	?	0.44	0.717	0.472	0.656	0.478	0.519	0.7	0.473	0.467	0.497	0.467	0.549	0.744	0.703	0.725	0.399	0.708	0.487	0.66	0.472	0.644	0.475	0.403	0.657	0.635
tr|Q4CM41|Q4CM41TRYCCTrans-sialidase putative (Fragment) OS Trypanosoma cruzi (strain CL Brener)OX353153GNTc00.1047053508115.20PE4SV1	0.757	0.707	?	0.676	0.569	?	0.652	0.72	?	?	0.647	0.736	?	0.865	0.602	0.631	?	0.686	0.667	0.484	0.667	0.506	0.385	?	0.619	0.813	0.558	0.663	0.573	0.433	0.788	0.607	0.61	0.69	0.133	0.135	0.737	0.815	0.833	0.553	0.736	?	0.807	0.639	0.793	0.627	0.444	0.707	0.798
tr|Q4D308|Q4D308TRYCC Trans-sialidase putative OS Trypanosoma cruzi (strain CL Brener)OX353153GNTc00.1047053505207.10PE4SV1	0.668	0.697	0.686	0.708	0.617	0.694	0.642	0.721	0.642	0.624	0.622	0.701	0.59	0.461	0.622	0.632	0.595	0.688	0.666	0.621	0.633	0.644	0.612	0.641	0.615	0.814	0.692	0.696	0.636	0.667	0.771	0.642	0.627	0.647	0.662	0.661	0.819	0.767	0.813	0.631	0.7	0.615	0.271	0.63	0.312	0.63	0.631	0.629	0.231
tr|Q4DH26|Q4DH26TRYCC Trans-sialidase putative OS Trypanosoma cruzi (strain CL Brener)OX353153GNTc00.1047053507821.10PE4SV1	0.696	0.722	0.698	0.705	0.538	0.708	0.559	0.728	0.37	0.67	0.536	0.727	0.499	0.729	0.555	0.566	0.509	0.692	0.582	0.529	0.549	0.561	0.49	0.385	0.535	0.817	0.519	0.729	0.569	0.324	0.765	0.556	0.549	0.57	0.441	0.511	0.81	0.768	0.82	0.507	0.731	0.516	0.702	0.551	0.717	0.562	0.507	0.744	0.706
tr|Q4DWY9|Q4DWY9TRYCC Trans-sialidase putative OS Trypanosoma cruzi (strain CL Brener)OX353153GNTc00.1047053510197.130PE4SV1	0.663	0.658	0.646	0.66	0.414	0.643	0.444	0.692	0.505	0.656	0.457	0.682	0.357	0.718	0.467	0.476	0.42	0.677	0.48	0.427	0.464	0.062	0.372	0.535	0.448	0.806	0.392	0.666	0.484	0.531	0.743	0.478	0.467	0.468	0.393	0.427	0.794	0.743	0.804	0.402	0.698	0.371	0.686	0.483	0.699	0.468	0.354	0.717	0.687
tr|Q4DGR6|Q4DGR6TRYCC Trans-sialidase putative OS Trypanosoma cruzi (strain CL Brener)OX353153GNTc00.1047053510095.20PE4SV1	0.732	0.562	0.558	0.583	0.631	0.624	0.698	0.512	0.742	0.648	0.689	0.564	0.737	0.759	0.691	0.693	0.716	0.55	0.691	0.676	0.705	0.693	0.679	0.755	0.711	0.779	0.631	0.489	0.692	0.714	0.738	0.692	0.69	0.709	0.569	0.462	0.711	0.733	0.782	0.681	0.588	0.733	0.752	0.703	0.734	0.705	0.684	0.741	0.741
tr|Q4E1E4|Q4E1E4TRYCC Trans-sialidase putative OS Trypanosoma cruzi (strain CL Brener)OX353153GNTc00.1047053508139.240PE4SV1	0.731	0.356	0.496	0.258	0.646	0.393	0.65	0.433	0.695	0.439	0.625	0.377	0.653	0.754	0.658	0.654	0.639	0.36	0.665	0.639	0.653	0.65	0.631	0.661	0.644	0.8	0.66	0.332	0.656	0.673	0.77	0.669	0.633	0.657	0.65	0.6	0.795	0.763	0.8	0.644	0.368	0.647	0.719	0.661	0.712	0.648	0.634	0.731	0.719
tr|Q4DDU4|Q4DDU4TRYCC Trans-sialidase putative OS Trypanosoma cruzi (strain CL Brener)OX353153GNTc00.1047053506751.50PE4SV1	0.748	0.36	0.498	0.337	0.657	0.325	0.659	0.423	0.668	0.394	0.646	0.365	0.665	0.764	0.651	0.662	0.667	0.258	0.678	0.654	0.66	0.643	0.643	0.659	0.649	0.8	0.658	0.303	0.647	0.676	0.781	0.656	0.651	0.666	0.661	0.642	0.771	0.783	0.8	0.66	0.341	0.659	0.724	0.658	0.707	0.656	0.636	0.738	0.699
tr|Q4DEP9|Q4DEP9TRYCC Trans-sialidase putative OS Trypanosoma cruzi (strain CL Brener)OX353153GNTc00.1047053507233.10PE4SV1	0.357	0.708	0.693	0.731	0.64	0.721	0.678	0.736	0.719	0.698	0.682	0.736	0.677	0.69	0.701	0.694	0.635	0.725	0.692	0.658	0.693	0.694	0.639	0.717	0.68	0.834	0.689	0.696	0.688	0.695	0.759	0.688	0.688	0.676	0.638	0.595	0.845	0.763	0.835	0.667	0.74	0.674	0.681	0.694	0.659	0.697	0.663	0.212	0.667
tr|Q4D0D9|Q4D0D9TRYCC Trans-sialidase putative OS Trypanosoma cruzi (strain CL Brener)OX353153GNTc00.1047053505993.30PE4SV1	0.675	0.704	0.68	0.713	0.632	0.691	0.659	0.72	0.641	0.634	0.667	0.735	0.608	0.541	0.682	0.668	0.612	0.71	0.689	0.64	0.672	0.684	0.615	0.629	0.654	0.826	0.712	0.704	0.687	0.677	0.786	0.693	0.671	0.669	0.667	0.744	0.857	0.782	0.823	0.654	0.726	0.626	0.327	0.681	0.282	0.677	0.648	0.687	0.283
tr|Q4DMW7|Q4DMW7TRYCC Trans-sialidase putative OS Trypanosoma cruzi (strain CL Brener)OX353153GNTc00.1047053508593.10PE4SV1	0.741	0.709	0.711	0.714	0.671	0.757	0.733	0.731	0.794	0.785	0.696	0.72	0.742	0.787	0.703	0.707	0.72	0.703	0.724	0.731	0.704	0.747	0.706	0.81	0.701	0.774	0.671	0.642	0.703	0.745	0.697	0.72	0.696	0.712	0.656	0.635	0.727	0.702	0.771	0.735	0.737	0.762	0.763	0.71	0.768	0.709	0.713	0.752	0.777
tr|Q4CL45|Q4CL45TRYCCTrans-sialidase putative (Fragment) OS Trypanosoma cruzi (strain CL Brener)OX353153GNTc00.1047053404431.10PE4SV1	0.711	0.178	0.523	0.328	0.667	?	0.678	0.42	?	?	0.644	0.327	0.767	0.744	0.688	0.682	0.665	0.299	0.635	0.668	0.682	0.693	0.631	?	0.67	0.747	0.656	0.352	0.674	0.667	0.734	0.657	0.659	0.664	0.684	0.684	0.826	0.734	0.747	0.668	0.319	0.773	0.748	0.664	0.75	0.669	0.637	0.737	0.757
tr|Q4D495|Q4D495TRYCC Trans-sialidase putative OS Trypanosoma cruzi (strain CL Brener)OX353153GNTc00.1047053510207.30PE4SV1	0.661	0.665	0.649	0.655	0.37	0.674	0.431	0.677	0.512	0.655	0.396	0.669	0.419	0.662	0.433	0.408	0.374	0.666	0.453	0.446	0.415	0.409	0.422	0.509	0.396	0.797	0.198	0.644	0.41	0.518	0.746	0.412	0.418	0.438	0.372	0.45	0.818	0.746	0.801	0.066	0.677	0.449	0.646	0.416	0.655	0.408	0.372	0.692	0.642
tr|Q4DWF0|Q4DWF0TRYCC Trans-sialidase putative OS Trypanosoma cruzi (strain CL Brener)OX353153GNTc00.1047053508365.190PE4SV1	0.659	0.657	0.651	0.668	0.407	0.64	0.49	0.692	0.624	0.654	0.445	0.699	0.469	0.698	0.487	0.423	0.421	0.674	0.466	0.508	0.436	0.502	0.465	0.56	0.437	0.796	0.498	0.659	0.351	0.548	0.741	0.462	0.441	0.451	0.465	0.532	0.771	0.739	0.802	0.469	0.695	0.5	0.677	0.475	0.692	0.457	0.454	0.709	0.676
tr|Q4DQR8|Q4DQR8TRYCC Trans-sialidase putative OS Trypanosoma cruzi (strain CL Brener)OX353153GNTc00.1047053508871.170PE4SV1	0.681	0.661	0.64	0.678	0.393	0.679	0.463	0.696	0.584	0.693	0.451	0.689	0.456	0.712	0.473	0.431	0.391	0.677	0.48	0.49	0.435	0.453	0.468	0.563	0.441	0.792	0.479	0.674	0.444	0.552	0.739	0.445	0.454	0.462	0.46	0.512	0.793	0.735	0.792	0.445	0.692	0.474	0.679	0.453	0.686	0.452	0.406	0.707	0.678
tr|Q4DP82|Q4DP82TRYCC Trans-sialidase putative OS Trypanosoma cruzi (strain CL Brener)OX353153GNTc00.1047053506967.10PE4SV1	0.651	0.672	0.655	0.658	0.388	0.65	0.427	0.678	0.522	0.651	0.427	0.679	0.297	0.668	0.407	0.424	0.381	0.654	0.448	0.373	0.423	0.374	0.358	0.514	0.392	0.781	0.376	0.651	0.394	0.465	0.739	0.419	0.424	0.452	0.139	0.122	0.748	0.747	0.794	0.37	0.674	0.373	0.645	0.411	0.649	0.432	0.379	0.676	0.642
tr|Q4D8B3|Q4D8B3TRYCC Trans-sialidase putative OS Trypanosoma cruzi (strain CL Brener)OX353153GNTc00.1047053505919.20PE4SV1	0.733	0.533	0.552	0.548	0.64	0.57	0.691	0.568	0.714	0.565	0.656	0.531	0.711	0.753	0.69	0.667	0.706	0.522	0.685	0.674	0.687	0.682	0.685	0.705	0.698	0.791	0.622	0.485	0.67	0.702	0.748	0.678	0.671	0.68	0.626	0.635	0.754	0.743	0.804	0.666	0.552	0.736	0.737	0.701	0.736	0.691	0.679	0.742	0.735
tr|Q4D6J3|Q4D6J3TRYCC Trans-sialidase putative OS Trypanosoma cruzi (strain CL Brener)OX353153GNTc00.1047053507819.30PE4SV1	0.727	0.293	0.502	0.363	0.638	0.368	0.667	0.456	0.713	0.395	0.635	0.38	0.65	0.749	0.666	0.659	0.663	0.347	0.686	0.653	0.665	0.651	0.631	0.671	0.675	0.814	0.659	0.242	0.656	0.684	0.774	0.66	0.649	0.665	0.677	0.667	0.783	0.776	0.813	0.669	0.384	0.661	0.728	0.671	0.714	0.658	0.632	0.738	0.715
tr|Q4DAK1|Q4DAK1TRYCC Trans-sialidase putative OS Trypanosoma cruzi (strain CL Brener)OX353153GNTc00.1047053511449.70PE4SV1	0.648	0.661	0.63	0.669	0.397	0.65	0.457	0.68	0.549	0.66	0.417	0.677	0.418	0.698	0.386	0.402	0.293	0.671	0.437	0.474	0.374	0.48	0.431	0.525	0.325	0.785	0.449	0.675	0.434	0.547	0.719	0.423	0.399	0.407	0.46	0.566	0.783	0.716	0.786	0.417	0.673	0.43	0.67	0.376	0.685	0.416	0.44	0.7	0.668
tr|Q4CKS8|Q4CKS8TRYCCTrans-sialidase putative (Fragment) OS Trypanosoma cruzi (strain CL Brener)OX353153GNTc00.1047053448329.10PE4SV1	1	0.582	?	0.478	0.623	?	0.747	0.882	?	?	0.693	0.724	?	0.766	0.698	0.727	?	0.627	0.701	0.689	0.738	0.787	0.517	?	0.756	0.957	0.645	0.193	0.824	0.7	0.919	0.773	0.788	0.767	0.705	0.649	0.839	0.892	0.957	0.672	0.727	?	0.805	0.706	0.744	0.776	0.5	0.856	0.767
tr|Q4CL69|Q4CL69TRYCCTrans-sialidase putative (Fragment) OS Trypanosoma cruzi (strain CL Brener)OX353153GNTc00.1047053510567.10PE4SV1	0.77	0.381	0.484	0.329	?	0.308	0.609	0.503	0.66	0.348	0.587	0.391	0.585	0.821	0.597	0.574	0.567	0.24	0.793	0.547	0.57	0.568	0.551	0.582	0.562	0.908	?	?	0.571	0.591	0.869	0.612	0.583	0.557	?	?	?	0.859	0.908	0.532	0.377	0.551	0.63	0.58	0.644	0.609	0.586	0.742	0.608
tr|Q4CSU9|Q4CSU9TRYCCTrans-sialidase putative (Fragment) OS Trypanosoma cruzi (strain CL Brener)OX353153GNTc00.1047053508887.5PE4SV1	?	0.538	?	0.5	0.66	?	0.627	0.909	?	?	0.621	0.77	?	0.87	0.614	0.57	?	0.803	0.69	0.75	0.63	0.624	0.464	?	0.583	0.846	0.551	0.719	0.606	0.754	0.967	0.467	0.557	0.631	0.7	0.667	0.835	0.97	0.846	0.558	0.77	?	0.889	0.551	0.88	0.61	0.448	0.887	0.87
tr|Q4CP73|Q4CP73TRYCCTrans-sialidase putative (Fragment) OS Trypanosoma cruzi (strain CL Brener)OX353153GNTc00.1047053510803.19PE4SV1	0.717	0.672	0.666	0.651	0.273	0.673	0.442	0.695	0.552	0.689	0.406	0.668	0.351	0.647	0.447	0.445	0.412	0.668	0.478	0.41	0.409	0.36	0.389	0.537	0.407	0.839	?	0.608	0.441	0.509	0.75	0.442	0.407	0.456	?	?	?	0.756	0.848	0.418	0.672	0.389	0.633	0.442	0.654	0.425	0.405	0.709	0.634
tr|Q4CTA5|Q4CTA5TRYCCTrans-sialidase putative (Fragment) OS Trypanosoma cruzi (strain CL Brener)OX353153GNTc00.1047053506065.21PE4SV1	0.77	0.479	0.484	0.484	?	0.565	0.488	0.511	0.505	0.495	0.4	0.457	0.424	0.633	0.416	0.318	0.412	0.516	0.833	0.467	0.455	0.427	0.429	0.424	0.448	0.875	?	?	0.407	0.473	0.87	0.352	0.429	0.524	?	?	?	0.889	0.891	0.384	0.478	0.44	0.286	0.409	0.32	0.47	0.465	0.737	0.313
tr|Q4CNM8|Q4CNM8TRYCCTrans-sialidase putative (Fragment) OS Trypanosoma cruzi (strain CL Brener)OX353153GNTc00.1047053509927.10PE4SV1	0.711	0.711	0.716	0.711	0.615	0.716	0.652	0.747	0.66	0.646	0.641	0.725	0.648	0.563	0.657	0.65	0.654	0.709	0.709	0.658	0.646	0.665	0.651	0.659	0.644	0.83	0.757	0.716	0.632	0.695	0.769	0.637	0.639	0.645	0.761	?	?	0.779	0.828	0.645	0.717	0.658	0.511	0.647	0.505	0.644	0.659	0.703	0.482
tr|Q4CKT2|Q4CKT2TRYCCTrans-sialidase putative (Fragment) OS Trypanosoma cruzi (strain CL Brener)OX353153GNTc00.1047053492827.10PE4SV1	0.705	0.425	0.333	0.351	?	0.382	0.39	0.372	0.397	0.329	0.338	0.366	0.301	0.634	0.362	0.342	0.338	0.355	0.84	0.229	0.382	0.275	0.085	0.325	0.36	0.875	?	?	0.397	0.346	0.925	0.416	0.37	0.452	?	?	?	0.95	0.896	0.299	0.362	0.049	0.412	0.342	0.449	0.38	0.387	0.634	0.412
tr|Q4D5C6|Q4D5C6TRYCC Trans-sialidase putative OS Trypanosoma cruzi (strain CL Brener)OX353153GNTc00.1047053510239.80PE4SV1	0.642	0.652	0.639	0.65	0.341	0.667	0.422	0.66	0.524	0.686	0.386	0.662	0.423	0.637	0.413	0.404	0.41	0.646	0.411	0.421	0.408	0.388	0.419	0.504	0.397	0.773	0.305	0.599	0.396	0.492	0.72	0.419	0.403	0.415	0.352	0.444	0.727	0.723	0.776	0.352	0.655	0.452	0.621	0.42	0.611	0.407	0.383	0.652	0.615
tr|Q4D1Z3|Q4D1Z3TRYCC Trans-sialidase putative OS Trypanosoma cruzi (strain CL Brener)OX353153GNTc00.1047053508055.30PE4SV1	0.728	0.293	0.499	0.37	0.633	0.366	0.667	0.458	0.712	0.41	0.636	0.382	0.654	0.75	0.668	0.658	0.661	0.352	0.683	0.649	0.665	0.647	0.632	0.681	0.674	0.811	0.663	0.24	0.656	0.683	0.772	0.657	0.648	0.663	0.67	0.667	0.783	0.772	0.809	0.666	0.39	0.661	0.732	0.669	0.717	0.653	0.633	0.736	0.719
tr|Q4DX98|Q4DX98TRYCC Trans-sialidase putative OS Trypanosoma cruzi (strain CL Brener)OX353153GNTc00.1047053506067.300PE4SV1	0.663	0.665	0.641	0.661	0.391	0.651	0.462	0.693	0.585	0.632	0.395	0.685	0.408	0.706	0.369	0.405	0.296	0.676	0.471	0.468	0.37	0.479	0.424	0.519	0.344	0.798	0.432	0.676	0.408	0.536	0.722	0.418	0.385	0.395	0.436	0.571	0.776	0.718	0.798	0.416	0.675	0.418	0.673	0.384	0.686	0.403	0.413	0.706	0.672
tr|Q4DS03|Q4DS03TRYCC Trans-sialidase putative OS Trypanosoma cruzi (strain CL Brener)OX353153GNTc00.1047053507949.210PE4SV1	0.732	0.341	0.514	0.202	0.658	0.402	0.656	0.442	0.701	0.413	0.626	0.36	0.663	0.771	0.67	0.654	0.657	0.349	0.659	0.646	0.652	0.655	0.651	0.659	0.65	0.793	0.647	0.321	0.648	0.681	0.771	0.666	0.637	0.657	0.678	0.64	0.764	0.765	0.786	0.657	0.357	0.676	0.732	0.665	0.716	0.649	0.642	0.74	0.724
tr|Q4E203|Q4E203TRYCC Trans-sialidase putative OS Trypanosoma cruzi (strain CL Brener)OX353153GNTc00.1047053510693.270PE4SV1	0.665	0.661	0.629	0.661	0.392	0.632	0.446	0.686	0.554	0.634	0.405	0.673	0.419	0.71	0.354	0.394	0.313	0.676	0.437	0.472	0.385	0.466	0.426	0.538	0.344	0.79	0.431	0.664	0.414	0.555	0.731	0.407	0.392	0.4	0.445	0.568	0.78	0.727	0.792	0.395	0.673	0.448	0.678	0.361	0.689	0.414	0.422	0.702	0.669
tr|Q4CUZ0|Q4CUZ0TRYCC Trans-sialidase putative OS Trypanosoma cruzi (strain CL Brener)OX353153GNTc00.1047053510331.10PE4SV1	0.125	0.736	0.732	0.746	0.625	0.774	0.705	0.75	0.828	0.745	0.702	0.758	0.705	0.698	0.715	0.707	0.673	0.746	0.7	0.67	0.707	0.699	0.657	0.823	0.705	0.833	0.679	0.689	0.706	0.719	0.746	0.71	0.7	0.702	0.616	0.675	0.847	0.751	0.83	0.689	0.753	0.721	0.702	0.717	0.68	0.708	0.69	0.374	0.683
tr|Q4DN62|Q4DN62TRYCC Trans-sialidase putative OS Trypanosoma cruzi (strain CL Brener)OX353153GNTc00.1047053511233.140PE4SV1	0.657	0.69	0.654	0.683	0.428	0.677	0.481	0.709	0.544	0.686	0.433	0.711	0.367	0.692	0.458	0.464	0.391	0.689	0.49	0.459	0.457	0.437	0.444	0.514	0.462	0.788	0.379	0.667	0.456	0.551	0.744	0.465	0.445	0.501	0.473	0.527	0.78	0.745	0.794	0.395	0.716	0.426	0.665	0.453	0.672	0.432	0.428	0.687	0.667
tr|Q4D8H5|Q4D8H5TRYCC Trans-sialidase putative OS Trypanosoma cruzi (strain CL Brener)OX353153GNTc00.1047053511129.40PE4SV1	0.338	0.709	0.691	0.732	0.643	0.727	0.69	0.745	0.714	0.698	0.693	0.742	0.68	0.697	0.702	0.7	0.645	0.733	0.7	0.661	0.695	0.695	0.645	0.737	0.685	0.837	0.688	0.7	0.699	0.708	0.761	0.697	0.695	0.69	0.647	0.608	0.844	0.759	0.836	0.668	0.743	0.676	0.681	0.699	0.666	0.708	0.664	0.2	0.668
tr|Q4D6F7|Q4D6F7TRYCC Trans-sialidase putative OS Trypanosoma cruzi (strain CL Brener)OX353153GNTc00.1047053506951.90PE4SV1	0.743	0.709	0.711	0.717	0.673	0.773	0.736	0.74	0.824	0.778	0.701	0.728	0.746	0.79	0.722	0.722	0.725	0.712	0.737	0.733	0.724	0.752	0.71	0.813	0.724	0.77	0.675	0.637	0.719	0.741	0.701	0.731	0.717	0.719	0.663	0.641	0.749	0.706	0.767	0.743	0.734	0.761	0.773	0.728	0.775	0.719	0.708	0.766	0.785
tr|Q4CW95|Q4CW95TRYCC Trans-sialidase putative OS Trypanosoma cruzi (strain CL Brener)OX353153GNTc00.1047053511839.40PE4SV1	0.649	0.664	0.638	0.656	0.431	0.654	0.457	0.67	0.538	0.66	0.39	0.68	0.236	0.653	0.458	0.445	0.429	0.661	0.485	0.387	0.45	0.403	0.344	0.537	0.442	0.804	0.444	0.653	0.449	0.491	0.732	0.458	0.457	0.498	0.342	0.44	0.802	0.743	0.805	0.42	0.68	0.376	0.638	0.454	0.644	0.46	0.426	0.661	0.627
tr|Q4CPL3|Q4CPL3TRYCCTrans-sialidase putative (Fragment) OS Trypanosoma cruzi (strain CL Brener)OX353153GNTc00.1047053508225.4PE4SV1	0.779	0.36	0.513	0.419	0.606	0.324	0.657	0.473	0.678	0.407	0.62	0.175	0.668	0.8	0.679	0.618	0.657	0.353	0.721	0.646	0.643	0.651	0.656	0.654	0.642	0.862	?	0.228	0.624	0.702	0.811	0.645	0.634	0.659	?	?	?	0.801	0.862	0.654	0.274	0.664	0.723	0.672	0.719	0.648	0.647	0.768	0.711
tr|Q4DE13|Q4DE13TRYCC Trans-sialidase putative OS Trypanosoma cruzi (strain CL Brener)OX353153GNTc00.1047053508521.20PE4SV1	0.68	0.717	0.703	0.725	0.637	0.697	0.667	0.746	0.63	0.644	0.647	0.734	0.606	0.545	0.678	0.672	0.606	0.713	0.686	0.651	0.672	0.688	0.62	0.647	0.655	0.829	0.716	0.712	0.675	0.678	0.792	0.681	0.675	0.671	0.682	0.725	0.856	0.787	0.83	0.648	0.726	0.628	0.273	0.68	0.273	0.672	0.642	0.687	0.23
tr|Q4DUE6|Q4DUE6TRYCC Trans-sialidase putative OS Trypanosoma cruzi (strain CL Brener)OX353153GNTc00.1047053509419.70PE4SV1	0.655	0.651	0.632	0.643	0.422	0.63	0.445	0.687	0.567	0.647	0.402	0.683	0.417	0.694	0.393	0.37	0.354	0.665	0.466	0.465	0.412	0.46	0.426	0.523	0.381	0.785	0.414	0.658	0.403	0.534	0.717	0.372	0.398	0.431	0.465	0.537	0.763	0.718	0.783	0.42	0.687	0.445	0.667	0.303	0.675	0.408	0.4	0.702	0.664
tr|Q4DYY9|Q4DYY9TRYCC Trans-sialidase putative OS Trypanosoma cruzi (strain CL Brener)OX353153GNTc00.1047053507237.10PE4SV1	0.656	0.636	0.641	0.627	0.378	0.654	0.431	0.662	0.583	0.654	0.343	0.659	0.416	0.654	0.394	0.369	0.326	0.633	0.417	0.414	0.383	0.422	0.415	0.527	0.358	0.778	0.369	0.616	0.366	0.506	0.723	0.383	0.373	0.379	0.343	0.286	0.723	0.718	0.785	0.365	0.655	0.46	0.628	0.401	0.639	0.378	0.421	0.671	0.62
tr|Q4DEZ7|Q4DEZ7TRYCC Trans-sialidase putative OS Trypanosoma cruzi (strain CL Brener)OX353153GNTc00.1047053508247.90PE4SV1	0.644	0.666	0.648	0.658	0.347	0.669	0.425	0.684	0.531	0.697	0.403	0.688	0.389	0.668	0.409	0.41	0.359	0.664	0.445	0.438	0.406	0.397	0.415	0.496	0.395	0.786	0.199	0.643	0.413	0.51	0.727	0.419	0.406	0.409	0.369	0.455	0.792	0.727	0.786	0.302	0.682	0.441	0.638	0.407	0.639	0.398	0.336	0.679	0.638
tr|Q4DBZ9|Q4DBZ9TRYCCTrans-sialidase putative (Fragment) OS Trypanosoma cruzi (strain CL Brener)OX353153GNTc00.1047053511851.5PE4SV1	0.914	0.893	0.907	0.908	0.768	0.921	0.896	0.914	0.939	1	0.872	0.93	0.879	0.864	0.872	0.854	0.85	0.928	0.854	0.894	0.857	0.887	0.9	0.929	0.878	0.879	?	0.86	0.854	0.878	0.879	0.861	0.859	0.873	0.857	?	?	0.894	0.879	0.88	0.93	0.907	0.879	0.879	0.879	0.845	0.872	0.908	0.887
tr|Q4CNC4|Q4CNC4TRYCCTrans-sialidase putative (Fragment) OS Trypanosoma cruzi (strain CL Brener)OX353153GNTc00.1047053510209.9PE4SV1	0.632	0.56	?	0.557	0.404	?	0.343	0.75	?	?	0.529	0.718	?	0.824	0.5	0.486	?	0.663	0.331	0.365	0.504	0.5	0.175	?	0.496	0.789	0.486	0.624	0.504	0.535	0.75	0.471	0.486	0.536	0.459	0.483	0.739	0.747	0.789	0.473	0.718	?	0.785	0.525	0.757	0.474	0.412	0.711	0.765
tr|Q4DJK4|Q4DJK4TRYCC Trans-sialidase putative OS Trypanosoma cruzi (strain CL Brener)OX353153GNTc00.1047053506339.10PE4SV1	0.664	0.671	0.667	0.667	0.398	0.682	0.449	0.708	0.548	0.706	0.428	0.699	0.4	0.678	0.45	0.453	0.379	0.678	0.457	0.476	0.454	0.432	0.437	0.54	0.452	0.81	0.333	0.65	0.441	0.516	0.737	0.427	0.446	0.437	0.391	0.484	0.788	0.733	0.809	0.356	0.699	0.456	0.671	0.447	0.667	0.445	0.377	0.695	0.675
tr|Q4CPN2|Q4CPN2TRYCCTrans-sialidase putative (Fragment) OS Trypanosoma cruzi (strain CL Brener)OX353153GNTc00.1047053505155.4PE4SV1	0.796	0.463	0.579	0.395	?	0.416	0.705	0.579	0.684	0.404	0.699	0.449	0.697	0.828	0.693	0.673	0.663	0.322	0.834	0.649	0.655	0.659	0.661	0.678	0.668	0.897	?	?	0.668	0.672	0.867	0.705	0.68	0.652	?	?	?	0.855	0.897	0.655	0.463	0.661	0.705	0.682	0.71	0.706	0.694	0.812	0.693
tr|Q4CWN6|Q4CWN6TRYCC Trans-sialidase putative OS Trypanosoma cruzi (strain CL Brener)OX353153GNTc00.1047053507473.30PE4SV1	0.747	0.373	0.528	0.397	0.668	0.427	0.7	0.459	0.836	0.476	0.693	0.395	0.732	0.779	0.727	0.698	0.718	0.395	0.692	0.699	0.721	0.706	0.685	0.781	0.721	0.815	0.682	0.252	0.7	0.731	0.784	0.702	0.701	0.716	0.669	0.65	0.779	0.776	0.817	0.718	0.397	0.73	0.775	0.72	0.754	0.712	0.684	0.75	0.769
tr|Q4D980|Q4D980TRYCC Trans-sialidase putative OS Trypanosoma cruzi (strain CL Brener)OX353153GNTc00.1047053510403.30PE4SV1	0.756	0.372	0.513	0.355	0.649	0.324	0.656	0.416	0.695	0.434	0.656	0.358	0.677	0.76	0.66	0.659	0.669	0.345	0.687	0.655	0.669	0.658	0.65	0.685	0.668	0.815	0.68	0.311	0.661	0.685	0.762	0.672	0.642	0.664	0.676	0.658	0.776	0.756	0.81	0.662	0.354	0.661	0.73	0.671	0.716	0.659	0.656	0.746	0.733
tr|Q4CPH4|Q4CPH4TRYCCTrans-sialidase putative (Fragment) OS Trypanosoma cruzi (strain CL Brener)OX353153GNTc00.1047053510157.5PE4SV1	0.703	0.523	0.471	0.471	?	0.485	0.433	0.495	0.419	0.458	0.39	0.464	0.385	0.544	0.387	0.385	0.366	0.49	0.5	0.411	0.394	0.355	0.371	0.394	0.379	0.797	?	?	0.437	0.41	0.828	0.438	0.379	0.47	?	?	?	0.844	0.811	0.273	0.5	0.362	0.381	0.388	0.433	0.422	0.33	0.662	0.4
tr|Q4DH72|Q4DH72TRYCC Trans-sialidase putative OS Trypanosoma cruzi (strain CL Brener)OX353153GNTc00.1047053509527.120PE4SV1	0.668	0.664	0.656	0.672	0.402	0.64	0.481	0.684	0.624	0.658	0.445	0.7	0.46	0.704	0.473	0.426	0.397	0.674	0.469	0.506	0.428	0.494	0.456	0.553	0.416	0.792	0.497	0.666	0.367	0.544	0.748	0.442	0.438	0.435	0.453	0.545	0.766	0.735	0.795	0.447	0.699	0.479	0.683	0.456	0.691	0.449	0.445	0.711	0.676
tr|Q4CST1|Q4CST1TRYCCTrans-sialidase putative (Fragment) OS Trypanosoma cruzi (strain CL Brener)OX353153GNTc00.1047053510833.10PE4SV1	0.613	0.661	0.875	0.663	0.484	?	0.507	0.704	?	?	0.507	0.75	?	0.726	0.483	0.532	0.338	0.657	0.507	0.425	0.575	0.462	0.388	?	0.526	0.804	0.462	0.63	0.498	0.449	0.732	0.474	0.533	0.53	0.311	0.368	0.8	0.738	0.811	0.465	0.733	?	0.696	0.502	0.691	0.549	0.438	0.684	0.7
tr|Q4DY89|Q4DY89TRYCC Trans-sialidase putative OS Trypanosoma cruzi (strain CL Brener)OX353153GNTc00.1047053506813.80PE4SV1	0.657	0.659	0.654	0.667	0.43	0.659	0.479	0.7	0.574	0.659	0.459	0.686	0.409	0.658	0.355	0.491	0.383	0.662	0.484	0.448	0.461	0.456	0.425	0.526	0.413	0.796	0.417	0.629	0.468	0.479	0.743	0.471	0.467	0.478	0.367	0.511	0.82	0.746	0.804	0.414	0.685	0.434	0.657	0.443	0.669	0.46	0.416	0.684	0.657
tr|Q4CLV7|Q4CLV7TRYCCTrans-sialidase putative (Fragment) OS Trypanosoma cruzi (strain CL Brener)OX353153GNTc00.1047053509531.10PE4SV1	0.81	0.382	0.556	0.424	?	0.299	0.695	0.521	0.671	0.408	0.638	0.232	0.691	0.822	0.67	0.632	0.665	0.379	0.812	0.64	0.639	0.67	0.664	0.646	0.65	0.901	?	?	0.663	0.671	0.864	0.688	0.654	0.683	?	?	?	0.852	0.901	0.655	0.213	0.673	0.726	0.677	0.695	0.673	0.661	0.82	0.706
tr|Q4CPD1|Q4CPD1TRYCC Trans-sialidase putative OS Trypanosoma cruzi (strain CL Brener)OX353153GNTc00.1047053503403.20PE4SV1	0.729	0.493	0.04	0.515	0.636	0.496	0.659	0.491	0.689	0.536	0.623	0.53	0.661	0.738	0.66	0.657	0.643	0.511	0.672	0.633	0.658	0.664	0.624	0.662	0.65	0.799	0.638	0.498	0.646	0.673	0.753	0.657	0.643	0.658	0.617	0.605	0.765	0.752	0.797	0.635	0.549	0.646	0.731	0.675	0.721	0.645	0.637	0.731	0.713
tr|Q4DL65|Q4DL65TRYCC Trans-sialidase putative OS Trypanosoma cruzi (strain CL Brener)OX353153GNTc00.1047053508523.50PE4SV1	0.783	0.634	0.551	0.673	0.746	0.591	0.738	0.649	?	?	0.745	0.639	0.718	0.8	0.736	0.747	0.724	0.634	0.73	0.751	0.772	0.766	0.763	0.909	0.743	0.744	0.799	0.602	0.757	0.765	0.712	0.752	0.745	0.758	0.778	?	0.919	0.704	0.744	0.747	0.654	0.754	0.801	0.744	0.798	0.74	0.754	0.783	0.812
tr|Q4CWB1|Q4CWB1TRYCCTrans-sialidase putative (Fragment) OS Trypanosoma cruzi (strain CL Brener)OX353153GNTc00.1047053509329.31PE4SV1	?	0.556	?	0.577	0.741	?	0.674	?	?	?	0.732	0.52	?	0.182	0.798	0.811	?	0.421	0.702	0.389	0.806	0.864	0.389	?	0.745	0.941	0.745	0.464	0.816	0.83	?	0.82	0.804	0.804	0.333	0.333	0.89	?	1	0.768	0.52	?	0.61	0.789	0.508	0.804	0.785	0.542	0.488
tr|Q4CUH7|Q4CUH7TRYCCTrans-sialidase putative (Fragment) OS Trypanosoma cruzi (strain CL Brener)OX353153GNTc00.1047053508157.50PE4SV1	0.59	0.627	0.643	0.639	0.371	0.667	0.391	0.691	?	?	0.432	0.695	0.378	0.675	0.418	0.443	0.346	0.645	0.423	0.408	0.445	0.389	0.375	?	0.421	0.708	0.401	0.633	0.424	0.489	0.672	0.376	0.406	0.441	0.358	0.352	0.758	0.676	0.721	0.368	0.681	0.441	0.638	0.412	0.648	0.408	0.344	0.618	0.636
tr|Q4CZ65|Q4CZ65TRYCC Trans-sialidase putative OS Trypanosoma cruzi (strain CL Brener)OX353153GNTc00.1047053507213.40PE4SV1	0.743	0.572	0.551	0.591	0.627	0.616	0.684	0.511	0.753	0.668	0.675	0.579	0.751	0.755	0.68	0.677	0.711	0.56	0.693	0.69	0.691	0.692	0.687	0.755	0.691	0.777	0.605	0.486	0.679	0.708	0.75	0.685	0.683	0.691	0.587	0.529	0.72	0.746	0.789	0.67	0.582	0.747	0.756	0.69	0.727	0.697	0.676	0.729	0.742
tr|Q4D3K6|Q4D3K6TRYCCTrans-sialidase putative (Fragment) OS Trypanosoma cruzi (strain CL Brener)OX353153GNTc00.1047053506159.5PE4SV1	0.799	0.38	0.519	0.412	?	0.363	0.687	0.498	0.678	0.411	0.663	0.343	0.658	0.82	0.662	0.63	0.655	0.379	0.799	0.62	0.656	0.64	0.651	0.638	0.655	0.874	?	?	0.623	0.637	0.867	0.668	0.646	0.663	?	?	?	0.854	0.88	0.648	0.374	0.665	0.668	0.683	0.69	0.68	0.67	0.796	0.647
tr|Q4D371|Q4D371TRYCC Trans-sialidase putative OS Trypanosoma cruzi (strain CL Brener)OX353153GNTc00.1047053506597.40PE4SV1	0.651	0.689	0.657	0.659	0.384	0.675	0.446	0.697	0.524	0.679	0.432	0.69	0.307	0.684	0.429	0.438	0.41	0.675	0.448	0.365	0.442	0.383	0.359	0.544	0.423	0.789	0.399	0.659	0.423	0.466	0.734	0.431	0.42	0.462	0.119	0.099	0.75	0.738	0.797	0.392	0.686	0.376	0.656	0.431	0.66	0.428	0.39	0.68	0.65
tr|Q4DWW2|Q4DWW2TRYCC Trans-sialidase putative OS Trypanosoma cruzi (strain CL Brener)OX353153GNTc00.1047053510729.280PE4SV1	0.38	0.704	0.672	0.72	0.602	0.705	0.678	0.721	0.672	0.661	0.667	0.725	0.66	0.678	0.689	0.697	0.627	0.728	0.687	0.646	0.683	0.671	0.631	0.706	0.684	0.822	0.691	0.685	0.683	0.684	0.756	0.675	0.674	0.685	0.624	0.679	0.847	0.76	0.816	0.652	0.732	0.656	0.667	0.686	0.661	0.673	0.652	0.393	0.66
tr|Q4DJR9|Q4DJR9TRYCC Trans-sialidase putative OS Trypanosoma cruzi (strain CL Brener)OX353153GNTc00.1047053510715.90PE4SV1	0.672	0.648	0.647	0.655	0.381	0.679	0.439	0.7	0.589	0.683	0.38	0.693	0.436	0.671	0.406	0.401	0.381	0.667	0.468	0.454	0.388	0.434	0.431	0.551	0.384	0.788	0.372	0.638	0.421	0.517	0.728	0.4	0.409	0.431	0.367	0.492	0.784	0.716	0.788	0.401	0.682	0.471	0.658	0.37	0.658	0.419	0.409	0.701	0.648
tr|Q4DE14|Q4DE14TRYCCTrans-sialidase putative (Fragment) OS Trypanosoma cruzi (strain CL Brener)OX353153GNTc00.1047053509663.69PE4SV1	0.657	0.313	0.261	0.261	?	0.319	0.364	0.29	0.324	0.203	0.294	0.275	0.261	0.633	0.292	0.313	0.303	0.232	0.6	0.29	0.338	0.279	0.265	0.224	0.294	0.861	?	?	0.344	0.265	0.929	0.409	0.338	0.375	?	?	?	0.929	0.917	0.246	0.269	0.265	0.318	0.323	0.385	0.365	0.333	0.656	0.338
tr|Q4E383|Q4E383TRYCC Trans-sialidase putative OS Trypanosoma cruzi (strain CL Brener)OX353153GNTc00.1047053510279.110PE4SV1	0.669	0.636	0.607	0.654	0.455	0.638	0.456	0.681	0.546	0.632	0.404	0.673	0.395	0.723	0.482	0.438	0.369	0.658	0.432	0.45	0.428	0.43	0.425	0.533	0.392	0.807	0.438	0.662	0.459	0.534	0.726	0.483	0.435	0.449	0.419	0.514	0.803	0.728	0.81	0.438	0.676	0.43	0.689	0.478	0.696	0.457	0.409	0.72	0.686
tr|Q4DFP2|Q4DFP2TRYCC Trans-sialidase putative OS Trypanosoma cruzi (strain CL Brener)OX353153GNTc00.1047053504425.10PE4SV1	0.339	0.735	0.707	0.744	0.631	0.758	0.689	0.763	0.792	0.769	0.699	0.757	0.702	0.692	0.711	0.714	0.657	0.74	0.69	0.669	0.693	0.707	0.656	0.817	0.684	0.826	0.679	0.696	0.711	0.727	0.752	0.702	0.706	0.694	0.616	0.57	0.843	0.75	0.826	0.677	0.758	0.698	0.692	0.7	0.686	0.705	0.684	0.14	0.687
tr|Q4CZ79|Q4CZ79TRYCC Trans-sialidase putative OS Trypanosoma cruzi (strain CL Brener)OX353153GNTc00.1047053509495.30PE4SV1	0.759	0.773	0.751	0.763	0.678	0.792	0.74	0.773	0.867	0.835	0.742	0.781	0.746	0.804	0.752	0.745	0.716	0.769	0.739	0.745	0.737	0.761	0.734	0.841	0.734	0.749	0.736	0.694	0.749	0.771	0.277	0.754	0.739	0.733	0.693	0.667	0.178	0.271	0.747	0.754	0.781	0.773	0.803	0.738	0.795	0.744	0.746	0.776	0.796
tr|Q4CRZ2|Q4CRZ2TRYCC Trans-sialidase putative OS Trypanosoma cruzi (strain CL Brener)OX353153GNTc00.1047053509185.30PE4SV1	0.735	0.362	0.495	0.328	0.647	0.413	0.676	0.48	0.657	0.455	0.661	0.415	0.683	0.77	0.688	0.681	0.681	0.338	0.686	0.664	0.683	0.663	0.639	0.669	0.684	0.801	0.665	0.275	0.682	0.679	0.768	0.686	0.671	0.68	0.662	0.675	0.819	0.758	0.803	0.67	0.421	0.657	0.731	0.686	0.722	0.69	0.656	0.741	0.727
tr|Q4E0J3|Q4E0J3TRYCC Trans-sialidase putative OS Trypanosoma cruzi (strain CL Brener)OX353153GNTc00.1047053509897.110PE4SV1	0.642	0.649	0.622	0.634	0.389	0.634	0.453	0.666	0.538	0.633	0.36	0.668	0.431	0.683	0.401	0.414	0.326	0.651	0.43	0.453	0.388	0.45	0.408	0.504	0.351	0.773	0.436	0.643	0.398	0.515	0.726	0.403	0.222	0.342	0.443	0.578	0.803	0.724	0.78	0.394	0.659	0.436	0.659	0.406	0.661	0.216	0.407	0.666	0.658
tr|Q4D536|Q4D536TRYCCTrans-sialidase putative (Fragment) OS Trypanosoma cruzi (strain CL Brener)OX353153GNTc00.1047053510551.50PE4SV1	0.377	0.708	0.669	0.727	0.64	0.686	0.654	0.736	?	?	0.67	0.72	0.64	0.696	0.706	0.693	0.574	0.711	0.653	0.648	0.684	0.686	0.613	0.842	0.671	0.81	0.672	0.676	0.684	0.679	0.713	0.679	0.697	0.67	0.613	0.575	0.825	0.717	0.806	0.648	0.724	0.646	0.692	0.714	0.688	0.686	0.636	0.464	0.683
tr|Q4DLD0|Q4DLD0TRYCC Trans-sialidase putative OS Trypanosoma cruzi (strain CL Brener)OX353153GNTc00.1047053506131.170PE4SV1	0.656	0.658	0.638	0.651	0.352	0.65	0.45	0.682	0.615	0.689	0.366	0.687	0.429	0.678	0.394	0.385	0.34	0.661	0.44	0.439	0.38	0.44	0.416	0.526	0.364	0.774	0.433	0.638	0.385	0.519	0.718	0.378	0.387	0.401	0.387	0.523	0.789	0.712	0.784	0.399	0.683	0.426	0.663	0.387	0.664	0.394	0.414	0.695	0.654
tr|Q4CZN9|Q4CZN9TRYCCTrans-sialidase putative (Fragment) OS Trypanosoma cruzi (strain CL Brener)OX353153GNTc00.1047053510805.5PE4SV1	0.642	0.661	?	0.612	0.457	?	0.458	0.725	?	?	0.6	0.752	?	0.821	0.536	0.635	?	0.731	0.465	0.424	0.571	0.512	0.301	?	0.591	0.848	0.495	0.655	0.639	0.526	0.778	0.625	0.57	0.649	0.606	0.578	0.732	0.769	0.833	0.523	0.754	?	0.795	0.664	0.767	0.614	0.424	0.759	0.766
tr|Q4CKC9|Q4CKC9TRYCCTrans-sialidase putative (Fragment) OS Trypanosoma cruzi (strain CL Brener)OX353153GNTc00.1047053509271.10PE4SV1	0.663	0.588	0.464	0.599	0.595	?	0.606	0.617	?	?	0.602	0.597	?	0.748	0.593	0.622	0.687	0.547	0.579	0.572	0.628	0.62	0.587	?	0.628	0.742	0.624	0.567	0.617	0.578	0.721	0.616	0.614	0.598	0.589	0.56	0.752	0.728	0.748	0.61	0.597	?	0.723	0.637	0.704	0.639	0.61	0.69	0.707
tr|Q4DNP2|Q4DNP2TRYCC Trans-sialidase putative OS Trypanosoma cruzi (strain CL Brener)OX353153GNTc00.1047053507699.230PE4SV1	0.629	0.675	0.588	0.66	0.446	?	0.503	0.708	?	?	0.47	0.749	0.27	0.736	0.487	0.473	0.348	0.686	0.478	0.461	0.475	0.478	0.395	?	0.424	0.742	0.451	0.68	0.458	0.46	0.728	0.448	0.473	0.456	0.42	0.513	0.791	0.731	0.753	0.407	0.743	0.396	0.731	0.45	0.719	0.467	0.41	0.714	0.717
tr|Q4DQA0|Q4DQA0TRYCC Trans-sialidase putative OS Trypanosoma cruzi (strain CL Brener)OX353153GNTc00.1047053506757.120PE4SV1	0.653	0.648	0.611	0.638	0.375	0.666	0.401	0.662	0.57	0.624	0.409	0.674	0.438	0.665	0.443	0.421	0.413	0.641	0.42	0.354	0.426	0.446	0.35	0.536	0.429	0.776	0.476	0.653	0.444	0.512	0.731	0.411	0.423	0.46	0.38	0.475	0.774	0.73	0.787	0.415	0.664	0.387	0.642	0.43	0.648	0.435	0.435	0.674	0.628
tr|Q4DWV4|Q4DWV4TRYCC Trans-sialidase putative OS Trypanosoma cruzi (strain CL Brener)OX353153GNTc00.1047053507875.70PE4SV1	0.689	0.721	0.716	0.735	0.642	0.725	0.662	0.73	0.679	0.685	0.64	0.735	0.614	0.571	0.641	0.649	0.602	0.731	0.688	0.653	0.665	0.669	0.636	0.681	0.645	0.817	0.692	0.733	0.651	0.686	0.791	0.649	0.648	0.662	0.673	0.815	0.849	0.793	0.818	0.647	0.726	0.625	0.409	0.669	0.463	0.65	0.664	0.694	0.414
tr|Q4CKE6|Q4CKE6TRYCCTrans-sialidase putative (Fragment) OS Trypanosoma cruzi (strain CL Brener)OX353153GNTc00.1047053483813.10PE4SV1	0.76	0.615	0.588	0.584	?	0.606	0.413	0.63	0.456	0.602	0.415	0.581	0.415	0.621	0.394	0.42	0.394	0.588	0.545	0.416	0.417	0.376	0.41	0.447	0.399	0.864	?	?	0.452	0.456	0.845	0.447	0.396	0.471	?	?	?	0.856	0.873	0.047	0.591	0.404	0.538	0.429	0.566	0.403	0.355	0.723	0.517
tr|Q4CXV0|Q4CXV0TRYCCTrans-sialidase putative (Fragment) OS Trypanosoma cruzi (strain CL Brener)OX353153GNTc00.1047053506413.89PE4SV1	0.742	0.574	0.529	0.579	0.642	0.579	0.669	0.582	0.715	0.531	0.661	0.601	0.68	0.763	0.661	0.682	0.654	0.573	0.686	0.667	0.662	0.663	0.664	0.706	0.669	0.804	0.644	0.603	0.645	0.695	0.768	0.669	0.655	0.677	0.648	0.696	0.736	0.764	0.806	0.66	0.589	0.688	0.73	0.657	0.737	0.672	0.661	0.738	0.724
tr|Q4DR84|Q4DR84TRYCC Trans-sialidase putative OS Trypanosoma cruzi (strain CL Brener)OX353153GNTc00.1047053506577.80PE4SV1	0.682	0.761	0.748	0.776	0.641	0.775	0.693	0.768	0.745	0.813	0.687	0.768	0.655	0.14	0.678	0.688	0.634	0.772	0.685	0.659	0.693	0.708	0.646	0.763	0.684	0.815	0.716	0.733	0.696	0.71	0.778	0.695	0.689	0.668	0.666	0.736	0.868	0.777	0.823	0.661	0.761	0.654	0.52	0.69	0.532	0.687	0.668	0.665	0.511
tr|Q4CZJ4|Q4CZJ4TRYCC Trans-sialidase putative OS Trypanosoma cruzi (strain CL Brener)OX353153GNTc00.1047053507773.10PE4SV1	0.743	0.712	0.717	0.719	0.666	0.763	0.727	0.742	0.816	0.775	0.698	0.727	0.738	0.788	0.706	0.705	0.714	0.71	0.727	0.728	0.702	0.752	0.703	0.803	0.714	0.771	0.663	0.659	0.704	0.739	0.69	0.72	0.698	0.717	0.655	0.623	0.731	0.692	0.771	0.732	0.734	0.756	0.769	0.719	0.771	0.71	0.705	0.764	0.782
tr|Q4CSN1|Q4CSN1TRYCCTrans-sialidase putative (Fragment) OS Trypanosoma cruzi (strain CL Brener)OX353153GNTc00.1047053506253.39PE4SV1	0.285	0.678	0.685	0.708	0.592	0.722	0.651	0.715	0.679	0.669	0.633	0.704	0.658	0.702	0.65	0.634	0.634	0.706	0.675	0.638	0.64	0.631	0.632	0.714	0.642	0.816	0.607	0.641	0.648	0.696	0.749	0.641	0.624	0.642	0.658	?	?	0.756	0.816	0.627	0.705	0.65	0.66	0.646	0.65	0.647	0.637	0.193	0.655
tr|Q4DUY7|Q4DUY7TRYCC Trans-sialidase putative OS Trypanosoma cruzi (strain CL Brener)OX353153GNTc00.1047053510021.120PE4SV1	0.662	0.649	0.631	0.641	0.358	0.661	0.389	0.663	0.589	0.673	0.417	0.664	0.403	0.671	0.43	0.415	0.396	0.651	0.408	0.403	0.439	0.425	0.38	0.58	0.424	0.774	0.455	0.622	0.44	0.506	0.727	0.406	0.412	0.441	0.39	0.475	0.787	0.723	0.782	0.418	0.662	0.437	0.635	0.42	0.637	0.426	0.426	0.67	0.632
tr|Q4E443|Q4E443TRYCC Trans-sialidase putative OS Trypanosoma cruzi (strain CL Brener)OX353153GNTc00.1047053511173.80PE4SV1	0.655	0.658	0.625	0.655	0.406	0.64	0.45	0.69	0.552	0.644	0.393	0.676	0.406	0.704	0.374	0.398	0.287	0.675	0.429	0.463	0.365	0.467	0.415	0.521	0.328	0.802	0.404	0.678	0.404	0.542	0.72	0.406	0.4	0.407	0.442	0.56	0.78	0.721	0.803	0.379	0.669	0.415	0.674	0.361	0.684	0.412	0.421	0.699	0.662
tr|Q4DEF6|Q4DEF6TRYCC Trans-sialidase putative OS Trypanosoma cruzi (strain CL Brener)OX353153GNTc00.1047053508677.40PE4SV1	0.677	0.728	0.687	0.73	0.634	0.704	0.655	0.739	0.632	0.644	0.642	0.749	0.6	0.561	0.66	0.652	0.592	0.728	0.674	0.655	0.648	0.675	0.623	0.642	0.632	0.83	0.703	0.728	0.656	0.671	0.784	0.659	0.653	0.662	0.688	0.822	0.878	0.78	0.833	0.63	0.738	0.62	0.258	0.663	0.281	0.655	0.631	0.71	0.244
tr|Q4DE82|Q4DE82TRYCCTrans-sialidase putative (Fragment) OS Trypanosoma cruzi (strain CL Brener)OX353153GNTc00.1047053510535.109PE4SV1	0.798	0.497	0.444	0.525	?	0.54	0.643	0.5	0.702	0.514	0.621	0.531	0.667	0.802	0.648	0.631	0.626	0.514	0.856	0.679	0.61	0.646	0.659	0.671	0.641	0.896	?	?	0.597	0.669	0.912	0.671	0.612	0.659	?	?	?	0.912	0.887	0.627	0.509	0.652	0.66	0.643	0.678	0.64	0.662	0.78	0.682
tr|Q4CS99|Q4CS99TRYCCTrans-sialidase putative (Fragment) OS Trypanosoma cruzi (strain CL Brener)OX353153GNTc00.1047053508099.50PE4SV1	0.629	0.706	?	0.657	0.484	?	0.537	0.76	?	?	0.591	0.763	?	0.786	0.556	0.577	?	0.714	0.605	0.316	0.576	0.486	0.161	?	0.569	0.812	0.492	0.679	0.565	0.432	0.745	0.564	0.541	0.625	0.325	0.356	0.724	0.78	0.812	0.5	0.763	?	0.78	0.61	0.755	0.556	0.394	0.684	0.764
tr|Q4DVY1|Q4DVY1TRYCC Trans-sialidase putative OS Trypanosoma cruzi (strain CL Brener)OX353153GNTc00.1047053510013.50PE4SV1	0.739	0.769	0.669	0.774	0.761	0.792	0.752	0.746	?	?	0.722	0.774	0.789	0.807	0.755	0.773	0.698	0.763	0.742	0.763	0.737	0.759	0.719	?	0.743	0.763	0.736	0.765	0.756	0.749	0.752	0.751	0.756	0.757	0.735	0.696	0.825	0.746	0.768	0.751	0.77	0.783	0.792	0.743	0.808	0.75	0.73	0.776	0.788
tr|Q4DEI8|Q4DEI8TRYCC Trans-sialidase putative OS Trypanosoma cruzi (strain CL Brener)OX353153GNTc00.1047053511643.40PE4SV1	0.665	0.661	0.658	0.662	0.376	0.658	0.46	0.697	0.601	0.705	0.419	0.688	0.457	0.696	0.439	0.438	0.412	0.677	0.485	0.488	0.417	0.463	0.443	0.611	0.395	0.789	0.493	0.667	0.446	0.555	0.736	0.411	0.346	0.439	0.483	0.548	0.81	0.733	0.79	0.433	0.684	0.468	0.681	0.429	0.681	0.374	0.424	0.692	0.682
tr|Q4CWB0|Q4CWB0TRYCCTrans-sialidase putative (Fragment) OS Trypanosoma cruzi (strain CL Brener)OX353153GNTc00.1047053511197.10PE4SV1	0.602	0.687	0.628	0.662	0.391	0.686	0.428	0.687	1	1	0.42	0.689	0.385	0.689	0.442	0.435	0.331	0.673	0.452	0.428	0.421	0.445	0.405	0.597	0.409	0.763	0.407	0.671	0.412	0.494	0.711	0.414	0.418	0.411	0.367	0.442	0.799	0.711	0.774	0.3	0.697	0.451	0.67	0.416	0.679	0.428	0.355	0.67	0.679
tr|Q4DU07|Q4DU07TRYCC Trans-sialidase putative OS Trypanosoma cruzi (strain CL Brener)OX353153GNTc00.1047053506499.170PE4SV1	0.652	0.682	0.651	0.661	0.381	0.666	0.433	0.695	0.524	0.646	0.408	0.678	0.298	0.674	0.431	0.42	0.394	0.667	0.451	0.372	0.435	0.373	0.366	0.528	0.408	0.792	0.398	0.658	0.403	0.453	0.742	0.422	0.434	0.45	0.087	0.11	0.724	0.743	0.798	0.388	0.67	0.372	0.648	0.429	0.65	0.438	0.383	0.674	0.645
tr|Q4DBF0|Q4DBF0TRYCCTrans-sialidase putative (Fragment) OS Trypanosoma cruzi (strain CL Brener)OX353153GNTc00.1047053509765.129PE4SV1	0.727	0.515	0.053	0.524	0.637	0.492	0.672	0.498	0.693	0.518	0.628	0.536	0.649	0.752	0.654	0.656	0.643	0.506	0.68	0.639	0.646	0.656	0.627	0.648	0.651	0.793	0.651	0.522	0.636	0.667	0.753	0.653	0.642	0.657	0.624	0.558	0.762	0.753	0.791	0.64	0.556	0.646	0.73	0.669	0.716	0.648	0.639	0.738	0.71
tr|Q4E2C9|Q4E2C9TRYCC Trans-sialidase putative OS Trypanosoma cruzi (strain CL Brener)OX353153GNTc00.1047053509979.320PE4SV1	0.656	0.682	0.647	0.663	0.393	0.656	0.445	0.692	0.531	0.648	0.437	0.687	0.312	0.676	0.437	0.422	0.416	0.672	0.454	0.388	0.452	0.396	0.387	0.521	0.424	0.789	0.405	0.659	0.403	0.457	0.735	0.429	0.433	0.463	0.123	0.088	0.74	0.746	0.799	0.393	0.677	0.404	0.65	0.441	0.664	0.445	0.398	0.689	0.646
tr|Q4DX60|Q4DX60TRYCC Trans-sialidase putative OS Trypanosoma cruzi (strain CL Brener)OX353153GNTc00.1047053506717.80PE4SV1	0.674	0.714	0.675	0.709	0.662	0.697	0.671	0.731	0.653	0.653	0.664	0.728	0.616	0.549	0.696	0.672	0.603	0.715	0.696	0.644	0.688	0.686	0.62	0.662	0.657	0.84	0.728	0.71	0.685	0.676	0.786	0.689	0.675	0.666	0.686	0.736	0.875	0.789	0.836	0.647	0.735	0.625	0.271	0.686	0.309	0.674	0.652	0.69	0.295
tr|Q4DIE5|Q4DIE5TRYCC Trans-sialidase putative OS Trypanosoma cruzi (strain CL Brener)OX353153GNTc00.1047053506965.170PE4SV1	0.651	0.639	0.641	0.619	0.385	0.649	0.424	0.657	0.567	0.643	0.34	0.655	0.41	0.653	0.398	0.367	0.326	0.631	0.412	0.416	0.383	0.41	0.408	0.516	0.357	0.78	0.376	0.618	0.358	0.504	0.724	0.384	0.368	0.372	0.349	0.28	0.725	0.718	0.788	0.365	0.656	0.444	0.621	0.401	0.632	0.382	0.417	0.67	0.615
tr|Q4CPP3|Q4CPP3TRYCCTrans-sialidase putative (Fragment) OS Trypanosoma cruzi (strain CL Brener)OX353153GNTc00.1047053505317.9PE4SV1	0.721	0.549	0.456	0.561	0.646	0.557	0.662	0.498	0.69	0.534	0.631	0.554	0.67	0.755	0.656	0.646	0.652	0.548	0.703	0.65	0.652	0.641	0.646	0.648	0.646	0.789	0.5	0.584	0.655	0.695	0.758	0.667	0.652	0.669	0.631	?	?	0.749	0.796	0.655	0.549	0.681	0.726	0.669	0.71	0.665	0.655	0.735	0.704
tr|Q4CTT0|Q4CTT0TRYCC Trans-sialidase putative OS Trypanosoma cruzi (strain CL Brener)OX353153GNTc00.1047053506021.20PE4SV1	0.732	0.348	0.539	0.36	0.642	0.348	0.676	0.481	0.693	0.485	0.662	0.387	0.702	0.763	0.679	0.676	0.675	0.336	0.69	0.666	0.682	0.675	0.654	0.704	0.679	0.807	0.669	0.19	0.671	0.704	0.776	0.68	0.655	0.667	0.676	0.667	0.778	0.769	0.805	0.68	0.385	0.676	0.736	0.695	0.718	0.665	0.657	0.74	0.735
tr|Q4DTW9|Q4DTW9TRYCC Trans-sialidase putative OS Trypanosoma cruzi (strain CL Brener)OX353153GNTc00.1047053506973.10PE4SV1	0.656	0.657	0.633	0.642	0.394	0.65	0.433	0.684	0.502	0.649	0.457	0.673	0.418	0.691	0.451	0.463	0.395	0.661	0.454	0.46	0.457	0.402	0.413	0.504	0.431	0.8	0.373	0.644	0.451	0.502	0.727	0.446	0.449	0.462	0.403	0.522	0.817	0.732	0.802	0.386	0.672	0.432	0.662	0.45	0.661	0.447	0.339	0.688	0.67
tr|Q4CXS5|Q4CXS5TRYCC Trans-sialidase putative OS Trypanosoma cruzi (strain CL Brener)OX353153GNTc00.1047053507839.40PE4SV1	0.748	0.396	0.504	0.367	0.652	0.421	0.653	0.408	0.699	0.229	0.638	0.391	0.661	0.749	0.654	0.656	0.656	0.38	0.684	0.642	0.67	0.651	0.642	0.664	0.648	0.815	0.656	0.346	0.651	0.67	0.78	0.662	0.636	0.662	0.651	0.579	0.762	0.772	0.818	0.649	0.407	0.65	0.717	0.67	0.722	0.641	0.642	0.747	0.72
tr|Q4D0L1|Q4D0L1TRYCCTrans-sialidase putative (Fragment) OS Trypanosoma cruzi (strain CL Brener)OX353153GNTc00.1047053508043.10PE4SV1	0.836	0.835	?	0.774	0.806	?	0.821	0.944	?	?	0.832	0.85	?	0.748	0.885	0.876	?	0.857	0.815	0.789	0.869	0.888	0.636	?	0.839	0.963	0.857	0.825	0.863	0.807	0.87	0.861	0.873	0.826	0.732	0.694	0.898	0.857	0.975	0.857	0.844	?	0.797	0.837	0.776	0.877	0.835	0.039	0.762
tr|Q4CR58|Q4CR58TRYCCTrans-sialidase putative (Fragment) OS Trypanosoma cruzi (strain CL Brener)OX353153GNTc00.1047053507561.10PE4SV1	?	0.577	?	0.6	0.625	?	0.689	?	?	?	0.763	0.542	?	0.541	0.835	0.821	?	0.375	0.696	0.389	0.794	0.807	0.353	?	0.759	?	0.759	0.481	0.84	0.776	?	0.844	0.821	0.814	0.353	0.353	0.882	?	?	0.782	0.542	?	0.604	0.793	0.495	0.819	0.776	0.035	0.459
tr|Q4DGT1|Q4DGT1TRYCC Trans-sialidase putative OS Trypanosoma cruzi (strain CL Brener)OX353153GNTc00.1047053509265.120PE4SV1	0.732	0.703	0.705	0.706	0.668	0.754	0.727	0.751	0.909	0.886	0.699	0.733	0.746	0.787	0.706	0.702	0.704	0.707	0.707	0.719	0.706	0.743	0.703	0.884	0.713	0.764	0.667	0.655	0.703	0.736	0.665	0.721	0.709	0.723	0.659	0.641	0.742	0.673	0.759	0.732	0.733	0.778	0.779	0.713	0.793	0.71	0.699	0.764	0.791
tr|Q4CYS5|Q4CYS5TRYCC Trans-sialidase putative OS Trypanosoma cruzi (strain CL Brener)OX353153GNTc00.1047053509843.20PE4SV1	0.685	0.712	0.689	0.733	0.619	0.718	0.654	0.732	0.663	0.692	0.652	0.745	0.632	0.493	0.658	0.647	0.605	0.717	0.672	0.644	0.653	0.64	0.634	0.681	0.63	0.831	0.659	0.712	0.647	0.655	0.78	0.643	0.638	0.662	0.659	0.811	0.837	0.78	0.829	0.634	0.739	0.636	0.329	0.65	0.318	0.643	0.641	0.67	0.316
tr|Q4E426|Q4E426TRYCC Trans-sialidase putative OS Trypanosoma cruzi (strain CL Brener)OX353153GNTc00.1047053511173.440PE4SV1	0.658	0.642	0.648	0.636	0.384	0.654	0.416	0.675	0.568	0.668	0.379	0.661	0.419	0.657	0.401	0.383	0.319	0.641	0.409	0.435	0.352	0.425	0.425	0.559	0.347	0.797	0.349	0.624	0.366	0.514	0.725	0.399	0.378	0.403	0.355	0.3	0.725	0.72	0.807	0.374	0.661	0.452	0.619	0.394	0.633	0.387	0.441	0.668	0.612
tr|Q4DJ90|Q4DJ90TRYCC Trans-sialidase putative OS Trypanosoma cruzi (strain CL Brener)OX353153GNTc00.1047053511921.50PE4SV1	0.65	0.648	0.632	0.625	0.43	0.64	0.456	0.664	0.529	0.632	0.39	0.669	0.442	0.694	0.41	0.422	0.335	0.654	0.441	0.45	0.381	0.482	0.412	0.539	0.35	0.785	0.474	0.654	0.425	0.529	0.72	0.43	0.216	0.371	0.456	0.571	0.806	0.718	0.792	0.417	0.663	0.434	0.67	0.415	0.677	0.196	0.43	0.696	0.665
tr|Q4DAA5|Q4DAA5TRYCCTrans-sialidase putative (Fragment) OS Trypanosoma cruzi (strain CL Brener)OX353153GNTc00.1047053508903.110PE4SV1	0.684	0.719	0.71	0.73	0.639	0.739	0.671	0.745	0.687	0.67	0.667	0.745	0.637	0.556	0.689	0.679	0.622	0.739	0.685	0.658	0.688	0.697	0.63	0.691	0.667	0.835	0.701	0.727	0.692	0.678	0.79	0.691	0.685	0.682	0.641	0.722	0.875	0.791	0.834	0.662	0.749	0.649	0.299	0.696	0.25	0.689	0.659	0.686	0.267
tr|Q4CP99|Q4CP99TRYCCTrans-sialidase putative (Fragment) OS Trypanosoma cruzi (strain CL Brener)OX353153GNTc00.1047053421173.4PE4SV1	0.676	0.715	0.708	0.73	0.6	0.709	0.627	0.719	0.656	0.642	0.613	0.72	0.602	0.515	0.621	0.612	0.586	0.707	0.643	0.63	0.62	0.613	0.609	0.645	0.591	0.821	0.671	0.724	0.618	0.651	0.776	0.628	0.609	0.63	0.643	0.778	0.813	0.766	0.817	0.607	0.721	0.615	0.236	0.628	0.284	0.607	0.62	0.671	0.226
tr|Q4CW39|Q4CW39TRYCCTrans-sialidase putative (Fragment) OS Trypanosoma cruzi (strain CL Brener)OX353153GNTc00.1047053503667.10PE4SV1	0.745	0.559	0.552	0.576	0.624	0.604	0.694	0.584	0.821	0.624	0.68	0.567	0.769	0.763	0.682	0.698	0.714	0.557	0.68	0.681	0.684	0.679	0.674	0.772	0.694	0.778	0.576	0.483	0.683	0.702	0.732	0.689	0.676	0.687	0.595	0.471	0.728	0.726	0.786	0.688	0.565	0.757	0.753	0.69	0.736	0.697	0.67	0.736	0.739
tr|Q4CLL1|Q4CLL1TRYCCTrans-sialidase putative (Fragment) OS Trypanosoma cruzi (strain CL Brener)OX353153GNTc00.1047053460111.10PE4SV1	0.637	0.712	0.678	0.705	0.398	0.702	0.469	0.721	0.62	0.848	0.475	0.719	0.399	0.687	0.469	0.473	0.342	0.709	0.439	0.488	0.468	0.505	0.454	0.59	0.45	0.763	0.56	0.705	0.459	0.537	0.707	0.484	0.492	0.478	0.456	0.671	0.833	0.697	0.77	0.457	0.723	0.454	0.699	0.487	0.701	0.491	0.441	0.699	0.694
tr|Q4CMF4|Q4CMF4TRYCCTrans-sialidase putative (Fragment) OS Trypanosoma cruzi (strain CL Brener)OX353153GNTc00.1047053508603.10PE4SV1	0.642	0.741	0.712	0.749	0.657	0.702	0.683	0.765	?	?	0.697	0.748	0.616	0.213	0.681	0.684	0.567	0.743	0.678	0.663	0.698	0.709	0.627	?	0.683	0.794	0.724	0.74	0.697	0.691	0.745	0.703	0.689	0.674	0.7	0.811	0.875	0.749	0.8	0.665	0.746	0.64	0.531	0.699	0.51	0.691	0.66	0.644	0.512
tr|Q4DJE0|Q4DJE0TRYCC Trans-sialidase putative OS Trypanosoma cruzi (strain CL Brener)OX353153GNTc00.1047053508789.120PE4SV1	0.665	0.652	0.623	0.653	0.337	0.649	0.476	0.667	0.54	0.651	0.443	0.678	0.424	0.706	0.438	0.393	0.36	0.648	0.433	0.488	0.428	0.481	0.462	0.533	0.404	0.792	0.47	0.677	0.363	0.544	0.728	0.38	0.436	0.454	0.393	0.5	0.806	0.718	0.798	0.439	0.672	0.486	0.679	0.462	0.683	0.461	0.455	0.713	0.682
tr|Q4E4X9|Q4E4X9TRYCC Trans-sialidase putative OS Trypanosoma cruzi (strain CL Brener)OX353153GNTc00.1047053511255.350PE4SV1	0.673	0.656	0.644	0.667	0.377	0.666	0.444	0.677	0.55	0.632	0.421	0.7	0.41	0.686	0.431	0.405	0.387	0.67	0.472	0.458	0.403	0.446	0.411	0.544	0.424	0.783	0.47	0.669	0.428	0.495	0.728	0.429	0.419	0.435	0.45	0.519	0.778	0.723	0.792	0.432	0.693	0.424	0.675	0.424	0.676	0.43	0.411	0.697	0.665
tr|Q4DFJ4|Q4DFJ4TRYCC Trans-sialidase putative OS Trypanosoma cruzi (strain CL Brener)OX353153GNTc00.1047053508633.20PE4SV1	0.66	0.672	0.656	0.665	0.348	0.665	0.442	0.687	0.505	0.66	0.439	0.67	0.436	0.654	0.451	0.431	0.382	0.661	0.456	0.443	0.426	0.448	0.431	0.525	0.418	0.803	0.389	0.65	0.434	0.503	0.729	0.423	0.414	0.462	0.343	0.329	0.768	0.721	0.81	0.217	0.678	0.451	0.645	0.444	0.656	0.43	0.394	0.666	0.649
tr|Q4CYA8|Q4CYA8TRYCC Trans-sialidase putative OS Trypanosoma cruzi (strain CL Brener)OX353153GNTc00.1047053511551.10PE4SV1	0.732	0.327	0.495	0.366	0.651	0.331	0.681	0.441	0.681	0.398	0.661	0.355	0.663	0.773	0.681	0.671	0.665	0.122	0.674	0.663	0.679	0.665	0.643	0.672	0.664	0.806	0.675	0.281	0.66	0.67	0.775	0.664	0.666	0.678	0.677	0.655	0.8	0.772	0.802	0.667	0.351	0.661	0.732	0.683	0.734	0.673	0.649	0.749	0.723
tr|Q4CLF9|Q4CLF9TRYCCTrans-sialidase putative (Fragment) OS Trypanosoma cruzi (strain CL Brener)OX353153GNTc00.1047053432997.10PE4SV1	0.647	0.745	0.74	0.781	0.588	0.759	0.655	0.765	0.778	0.889	0.636	0.767	0.633	0.148	0.62	0.627	0.601	0.747	0.636	0.642	0.625	0.654	0.631	0.784	0.63	0.816	0.694	0.723	0.643	0.674	0.75	0.652	0.627	0.641	0.674	0.902	0.853	0.748	0.82	0.635	0.757	0.645	0.441	0.632	0.454	0.628	0.646	0.63	0.448
tr|Q4DLE4|Q4DLE4TRYCCTrans-sialidase putative (Fragment) OS Trypanosoma cruzi (strain CL Brener)OX353153GNTc00.1047053511311.7PE4SV1	0.743	0.378	0.493	0.36	0.673	0.387	0.654	0.419	0.691	0.265	0.64	0.358	0.667	0.737	0.661	0.661	0.644	0.354	0.677	0.659	0.643	0.635	0.657	0.664	0.66	0.812	0.703	0.307	0.647	0.683	0.768	0.655	0.625	0.652	0.67	0.667	0.789	0.762	0.812	0.653	0.38	0.655	0.709	0.672	0.711	0.639	0.655	0.73	0.696
tr|Q4DLE2|Q4DLE2TRYCC Trans-sialidase putative OS Trypanosoma cruzi (strain CL Brener)OX353153GNTc00.1047053511311.30PE4SV1	0.743	0.404	0.526	0.381	0.654	0.401	0.683	0.43	0.835	0.281	0.672	0.386	0.737	0.746	0.699	0.694	0.695	0.379	0.672	0.691	0.684	0.673	0.684	0.77	0.699	0.812	0.662	0.338	0.687	0.711	0.766	0.698	0.667	0.681	0.643	0.592	0.741	0.762	0.81	0.683	0.41	0.723	0.754	0.704	0.749	0.673	0.671	0.74	0.745
tr|Q4DEI6|Q4DEI6TRYCC Trans-sialidase putative OS Trypanosoma cruzi (strain CL Brener)OX353153GNTc00.1047053511643.110PE4SV1	0.662	0.671	0.653	0.666	0.382	0.652	0.473	0.696	0.589	0.692	0.385	0.686	0.442	0.687	0.417	0.418	0.356	0.679	0.471	0.469	0.381	0.46	0.426	0.578	0.369	0.783	0.472	0.667	0.418	0.526	0.737	0.428	0.295	0.429	0.454	0.56	0.792	0.732	0.783	0.443	0.679	0.448	0.674	0.408	0.677	0.322	0.416	0.691	0.671
tr|Q4DQV8|Q4DQV8TRYCC Trans-sialidase putative OS Trypanosoma cruzi (strain CL Brener)OX353153GNTc00.1047053511911.60PE4SV1	0.344	0.709	0.683	0.726	0.643	0.715	0.684	0.741	0.714	0.687	0.688	0.736	0.681	0.701	0.705	0.701	0.63	0.726	0.698	0.664	0.681	0.687	0.642	0.73	0.682	0.835	0.692	0.7	0.698	0.708	0.757	0.693	0.687	0.681	0.648	0.608	0.837	0.757	0.835	0.671	0.744	0.668	0.682	0.69	0.672	0.698	0.665	0.206	0.673
tr|Q4D095|Q4D095TRYCC Trans-sialidase putative OS Trypanosoma cruzi (strain CL Brener)OX353153GNTc00.1047053509685.40PE4SV1	0.667	0.691	0.666	0.688	0.435	0.658	0.467	0.695	0.559	0.667	0.471	0.698	0.288	0.688	0.486	0.468	0.438	0.682	0.491	0.44	0.485	0.387	0.418	0.535	0.484	0.795	0.488	0.684	0.46	0.514	0.74	0.473	0.464	0.492	0.484	0.659	0.779	0.741	0.798	0.445	0.691	0.404	0.673	0.477	0.695	0.479	0.405	0.696	0.664
tr|Q4CSU3|Q4CSU3TRYCC Trans-sialidase putative OS Trypanosoma cruzi (strain CL Brener)OX353153GNTc00.1047053505779.10PE4SV1	0.736	0.413	0.52	0.397	0.65	0.432	0.661	0.447	0.707	0.431	0.649	0.418	0.666	0.77	0.668	0.658	0.664	0.413	0.674	0.654	0.671	0.657	0.638	0.659	0.652	0.81	0.672	0.39	0.651	0.686	0.773	0.656	0.643	0.668	0.68	0.701	0.762	0.766	0.812	0.657	0.417	0.662	0.745	0.673	0.723	0.66	0.65	0.744	0.731
tr|Q4DD62|Q4DD62TRYCC Trans-sialidase putative OS Trypanosoma cruzi (strain CL Brener)OX353153GNTc00.1047053508977.10PE4SV1	0.654	0.665	0.624	0.643	0.421	0.655	0.454	0.665	0.563	0.665	0.401	0.68	0.44	0.678	0.42	0.42	0.325	0.668	0.447	0.462	0.383	0.489	0.42	0.533	0.346	0.778	0.498	0.664	0.415	0.519	0.721	0.423	0.159	0.373	0.451	0.606	0.795	0.719	0.784	0.408	0.684	0.446	0.676	0.422	0.682	0.232	0.426	0.691	0.66
tr|Q4DV16|Q4DV16TRYCC Trans-sialidase putative OS Trypanosoma cruzi (strain CL Brener)OX353153GNTc00.1047053506331.130PE4SV1	0.731	0.329	0.501	0.278	0.638	0.385	0.644	0.415	0.69	0.422	0.633	0.369	0.645	0.764	0.653	0.645	0.649	0.33	0.661	0.63	0.648	0.649	0.635	0.654	0.638	0.8	0.66	0.274	0.64	0.678	0.765	0.648	0.617	0.65	0.668	0.587	0.765	0.763	0.798	0.642	0.35	0.66	0.732	0.665	0.715	0.632	0.642	0.729	0.722
tr|Q4CXW0|Q4CXW0TRYCC Trans-sialidase putative OS Trypanosoma cruzi (strain CL Brener)OX353153GNTc00.1047053510163.60PE4SV1	0.668	0.685	0.656	0.661	0.409	0.666	0.453	0.692	0.533	0.667	0.435	0.685	0.275	0.673	0.45	0.428	0.416	0.672	0.455	0.382	0.45	0.404	0.379	0.512	0.428	0.786	0.411	0.662	0.419	0.47	0.74	0.424	0.435	0.466	0.138	0.099	0.748	0.748	0.791	0.39	0.675	0.397	0.649	0.451	0.661	0.456	0.401	0.686	0.638
tr|Q4D2L1|Q4D2L1TRYCC Trans-sialidase putative OS Trypanosoma cruzi (strain CL Brener)OX353153GNTc00.1047053510979.40PE4SV1	0.643	0.686	0.657	0.677	0.388	0.689	0.447	0.692	0.538	0.673	0.437	0.69	0.405	0.68	0.463	0.432	0.385	0.677	0.483	0.445	0.453	0.451	0.414	0.52	0.435	0.793	0.426	0.685	0.429	0.494	0.744	0.425	0.445	0.446	0.345	0.437	0.789	0.745	0.798	0.291	0.7	0.445	0.653	0.448	0.661	0.455	0.377	0.691	0.654
tr|Q4CSG5|Q4CSG5TRYCC Trans-sialidase putative OS Trypanosoma cruzi (strain CL Brener)OX353153GNTc00.1047053509513.10PE4SV1	0.735	0.393	0.49	0.36	0.641	0.397	0.64	0.406	0.665	0.274	0.636	0.379	0.639	0.737	0.647	0.647	0.636	0.37	0.669	0.641	0.653	0.635	0.635	0.642	0.645	0.817	0.669	0.318	0.641	0.665	0.774	0.656	0.618	0.646	0.656	0.605	0.762	0.765	0.822	0.636	0.399	0.63	0.705	0.666	0.707	0.632	0.63	0.737	0.704
tr|Q4DN89|Q4DN89TRYCC Trans-sialidase putative OS Trypanosoma cruzi (strain CL Brener)OX353153GNTc00.1047053506741.100PE4SV1	0.665	0.647	0.647	0.638	0.349	0.651	0.446	0.679	0.591	0.646	0.322	0.675	0.423	0.692	0.399	0.377	0.31	0.665	0.436	0.464	0.375	0.448	0.441	0.515	0.371	0.788	0.428	0.661	0.394	0.527	0.736	0.414	0.385	0.389	0.441	0.617	0.802	0.731	0.797	0.409	0.681	0.475	0.661	0.404	0.672	0.375	0.422	0.697	0.655
tr|Q4D1A3|Q4D1A3TRYCC Trans-sialidase putative OS Trypanosoma cruzi (strain CL Brener)OX353153GNTc00.1047053508627.40PE4SV1	0.673	0.711	0.695	0.717	0.64	0.717	0.656	0.731	0.656	0.634	0.655	0.734	0.627	0.556	0.684	0.663	0.604	0.719	0.691	0.654	0.671	0.687	0.627	0.664	0.654	0.828	0.72	0.715	0.678	0.677	0.79	0.674	0.669	0.665	0.67	0.733	0.861	0.79	0.825	0.653	0.738	0.641	0.326	0.68	0.255	0.672	0.655	0.675	0.272
tr|Q4CZA1|Q4CZA1TRYCC Trans-sialidase putative OS Trypanosoma cruzi (strain CL Brener)OX353153GNTc00.1047053510111.20PE4SV1	0.743	0.324	0.486	0.368	0.663	0.319	0.667	0.455	0.687	0.42	0.638	0.236	0.654	0.754	0.673	0.666	0.637	0.355	0.683	0.643	0.666	0.656	0.63	0.656	0.673	0.801	0.703	0.367	0.65	0.68	0.761	0.669	0.653	0.661	0.669	0.709	0.814	0.76	0.8	0.665	0.206	0.636	0.731	0.684	0.72	0.659	0.638	0.75	0.726
tr|Q4DL99|Q4DL99TRYCC Trans-sialidase putative OS Trypanosoma cruzi (strain CL Brener)OX353153GNTc00.1047053510933.80PE4SV1	0.669	0.663	0.657	0.652	0.39	0.655	0.442	0.681	0.553	0.686	0.446	0.685	0.43	0.673	0.431	0.458	0.402	0.673	0.457	0.464	0.457	0.426	0.437	0.534	0.443	0.783	0.385	0.653	0.474	0.505	0.732	0.461	0.444	0.466	0.421	0.494	0.789	0.728	0.801	0.371	0.672	0.459	0.669	0.45	0.666	0.455	0.381	0.698	0.671
tr|Q4DWZ2|Q4DWZ2TRYCC Trans-sialidase putative OS Trypanosoma cruzi (strain CL Brener)OX353153GNTc00.1047053510197.30PE4SV1	0.66	0.675	0.699	0.675	0.337	0.716	0.389	0.715	0.677	0.887	0.403	0.695	0.421	0.693	0.43	0.436	0.417	0.673	0.436	0.452	0.442	0.373	0.442	0.632	0.416	0.778	0.363	0.618	0.432	0.517	0.712	0.422	0.416	0.422	0.35	0.382	0.761	0.713	0.78	0.382	0.705	0.485	0.686	0.423	0.692	0.414	0.051	0.686	0.685
tr|Q4E3C3|Q4E3C3TRYCC Trans-sialidase putative OS Trypanosoma cruzi (strain CL Brener)OX353153GNTc00.1047053508355.80PE4SV1	0.688	0.752	0.742	0.773	0.649	0.78	0.681	0.772	0.721	0.827	0.681	0.767	0.637	0.121	0.675	0.686	0.624	0.758	0.685	0.66	0.683	0.707	0.633	0.75	0.683	0.816	0.721	0.71	0.695	0.71	0.776	0.698	0.687	0.683	0.679	0.764	0.872	0.78	0.823	0.663	0.753	0.646	0.529	0.689	0.54	0.69	0.663	0.667	0.515
tr|Q4E4F2|Q4E4F2TRYCC Trans-sialidase putative OS Trypanosoma cruzi (strain CL Brener)OX353153GNTc00.1047053506885.480PE4SV1	0.663	0.653	0.657	0.634	0.404	0.664	0.462	0.689	0.605	0.661	0.402	0.682	0.442	0.694	0.427	0.414	0.359	0.665	0.451	0.48	0.404	0.476	0.457	0.564	0.388	0.79	0.48	0.649	0.412	0.553	0.724	0.433	0.375	0.416	0.444	0.549	0.768	0.726	0.795	0.424	0.671	0.494	0.668	0.434	0.676	0.371	0.444	0.708	0.671
tr|Q4CUT1|Q4CUT1TRYCC Trans-sialidase putative OS Trypanosoma cruzi (strain CL Brener)OX353153GNTc00.1047053509387.10PE4SV1	0.672	0.712	0.707	0.722	0.639	0.708	0.664	0.752	0.674	0.655	0.659	0.742	0.604	0.555	0.673	0.656	0.586	0.725	0.684	0.659	0.665	0.679	0.622	0.664	0.649	0.833	0.703	0.722	0.669	0.682	0.789	0.665	0.675	0.66	0.667	0.714	0.864	0.788	0.83	0.645	0.739	0.635	0.27	0.679	0.264	0.669	0.657	0.687	0.233
tr|Q4CRR8|Q4CRR8TRYCC Trans-sialidase putative OS Trypanosoma cruzi (strain CL Brener)OX353153GNTc00.1047053507283.10PE4SV1	0.669	0.69	0.659	0.662	0.386	0.667	0.437	0.691	0.533	0.665	0.418	0.686	0.276	0.666	0.432	0.418	0.416	0.671	0.443	0.371	0.434	0.405	0.379	0.516	0.411	0.783	0.405	0.667	0.41	0.482	0.734	0.416	0.419	0.446	0.198	0.449	0.752	0.739	0.786	0.386	0.67	0.396	0.646	0.437	0.656	0.443	0.408	0.685	0.635
tr|Q4D478|Q4D478TRYCC Trans-sialidase putative OS Trypanosoma cruzi (strain CL Brener)OX353153GNTc00.1047053508161.20PE4SV1	0.655	0.662	0.662	0.656	0.355	0.667	0.367	0.699	0.545	0.667	0.447	0.691	0.445	0.687	0.437	0.454	0.383	0.676	0.414	0.47	0.457	0.436	0.436	0.513	0.424	0.81	0.466	0.672	0.456	0.525	0.733	0.409	0.428	0.444	0.472	0.543	0.805	0.728	0.809	0.414	0.691	0.478	0.656	0.448	0.67	0.441	0.414	0.69	0.664
tr|Q4CNE7|Q4CNE7TRYCCTrans-sialidase putative (Fragment) OS Trypanosoma cruzi (strain CL Brener)OX353153GNTc00.1047053506377.10PE4SV1	?	0.8	?	0.703	0.761	?	0.8	0.903	?	?	0.798	0.814	?	0.603	0.859	0.846	?	0.729	0.826	0.794	0.837	0.863	0.567	?	0.804	0.952	0.813	0.714	0.857	0.846	0.969	0.854	0.864	0.826	0.698	0.611	0.878	0.971	0.937	0.825	0.822	?	0.408	0.834	0.289	0.85	0.816	0.683	0.223
tr|Q4CSD6|Q4CSD6TRYCC Trans-sialidase putative OS Trypanosoma cruzi (strain CL Brener)OX353153GNTc00.1047053504341.10PE4SV1	0.729	0.706	0.708	0.711	0.668	0.755	0.732	0.747	0.81	0.79	0.705	0.727	0.739	0.795	0.713	0.711	0.714	0.712	0.725	0.731	0.717	0.745	0.713	0.802	0.72	0.765	0.667	0.647	0.709	0.741	0.686	0.727	0.712	0.72	0.667	0.641	0.748	0.69	0.763	0.732	0.731	0.766	0.779	0.722	0.775	0.718	0.705	0.766	0.786
tr|Q4DVH9|Q4DVH9TRYCC Trans-sialidase putative OS Trypanosoma cruzi (strain CL Brener)OX353153GNTc00.1047053507747.180PE4SV1	0.673	0.694	0.671	0.697	0.432	0.702	0.478	0.724	0.682	0.773	0.371	0.712	0.437	0.702	0.42	0.395	0.366	0.693	0.449	0.492	0.423	0.486	0.482	0.6	0.396	0.78	0.423	0.676	0.386	0.556	0.73	0.415	0.405	0.401	0.444	0.617	0.808	0.725	0.79	0.434	0.707	0.493	0.692	0.42	0.706	0.418	0.452	0.718	0.69
tr|Q4E103|Q4E103TRYCC Trans-sialidase putative OS Trypanosoma cruzi (strain CL Brener)OX353153GNTc00.1047053506245.190PE4SV1	0.662	0.665	0.634	0.658	0.372	0.645	0.459	0.688	0.579	0.636	0.381	0.678	0.424	0.688	0.372	0.38	0.25	0.668	0.439	0.471	0.347	0.449	0.436	0.565	0.283	0.789	0.436	0.671	0.39	0.527	0.732	0.407	0.351	0.402	0.452	0.563	0.767	0.727	0.8	0.424	0.679	0.459	0.655	0.384	0.653	0.365	0.438	0.693	0.656
tr|Q4CPQ2|Q4CPQ2TRYCC Trans-sialidase putative OS Trypanosoma cruzi (strain CL Brener)OX353153GNTc00.1047053511835.10PE4SV1	0.7	0.744	0.725	0.746	0.663	0.737	0.681	0.752	0.67	0.724	0.685	0.756	0.623	0.206	0.681	0.683	0.629	0.75	0.703	0.655	0.691	0.695	0.635	0.672	0.686	0.826	0.713	0.738	0.699	0.695	0.779	0.701	0.689	0.681	0.685	0.822	0.865	0.782	0.835	0.648	0.748	0.64	0.528	0.701	0.53	0.692	0.657	0.69	0.519
tr|Q4CPW8|Q4CPW8TRYCC Trans-sialidase putative OS Trypanosoma cruzi (strain CL Brener)OX353153GNTc00.1047053398477.10PE4SV1	0.745	0.341	0.487	0.28	0.669	0.396	0.656	0.476	0.682	0.484	0.643	0.363	0.663	0.777	0.676	0.663	0.657	0.381	0.678	0.663	0.665	0.668	0.648	0.676	0.664	0.81	0.673	0.381	0.667	0.686	0.774	0.667	0.652	0.663	0.657	0.684	0.81	0.771	0.81	0.659	0.369	0.663	0.753	0.675	0.737	0.668	0.646	0.749	0.744
tr|Q4D1G3|Q4D1G3TRYCC Trans-sialidase putative OS Trypanosoma cruzi (strain CL Brener)OX353153GNTc00.1047053507145.60PE4SV1	0.657	0.67	0.658	0.65	0.375	0.677	0.431	0.669	0.512	0.654	0.408	0.658	0.438	0.667	0.43	0.417	0.38	0.656	0.453	0.451	0.422	0.426	0.42	0.491	0.41	0.804	0.204	0.644	0.413	0.498	0.742	0.423	0.423	0.432	0.375	0.481	0.819	0.735	0.811	0.143	0.669	0.461	0.643	0.424	0.642	0.407	0.377	0.688	0.637
tr|Q4DT30|Q4DT30TRYCC Trans-sialidase putative OS Trypanosoma cruzi (strain CL Brener)OX353153GNTc00.1047053506139.120PE4SV1	0.653	0.646	0.656	0.634	0.353	0.652	0.419	0.677	0.588	0.644	0.382	0.664	0.416	0.662	0.392	0.4	0.285	0.64	0.417	0.432	0.319	0.424	0.431	0.55	0.339	0.793	0.352	0.635	0.387	0.502	0.725	0.394	0.369	0.379	0.378	0.34	0.75	0.723	0.798	0.361	0.659	0.453	0.624	0.39	0.635	0.38	0.417	0.664	0.616
tr|Q4DAR5|Q4DAR5TRYCC Trans-sialidase putative OS Trypanosoma cruzi (strain CL Brener)OX353153GNTc00.1047053510971.30PE4SV1	0.818	0.69	0.664	0.673	?	0.736	0.617	0.682	0.658	0.679	0.621	0.707	0.612	0.613	0.667	0.605	0.612	0.682	0.756	0.603	0.593	0.602	0.601	0.623	0.625	0.884	?	?	0.643	0.611	0.851	0.639	0.615	0.694	?	?	?	0.868	0.884	0.604	0.715	0.615	0.494	0.645	0.441	0.633	0.636	0.82	0.515
tr|Q4CKT4|Q4CKT4TRYCCTrans-sialidase putative (Fragment) OS Trypanosoma cruzi (strain CL Brener)OX353153GNTc00.1047053508855.10PE4SV1	0.711	0.65	0.75	0.644	0.627	?	0.627	0.667	?	?	0.63	0.648	?	0.756	0.632	0.647	0.667	0.596	0.637	0.599	0.675	0.624	0.612	?	0.659	0.777	0.627	0.616	0.627	0.599	0.77	0.642	0.655	0.675	0.614	0.519	0.731	0.77	0.77	0.619	0.623	?	0.737	0.648	0.723	0.652	0.601	0.741	0.719
tr|Q4D649|Q4D649TRYCC Trans-sialidase putative OS Trypanosoma cruzi (strain CL Brener)OX353153GNTc00.1047053509755.10PE4SV1	0.653	0.643	0.652	0.622	0.35	0.644	0.415	0.672	0.567	0.633	0.369	0.655	0.4	0.659	0.389	0.377	0.273	0.628	0.413	0.416	0.318	0.423	0.412	0.535	0.328	0.785	0.339	0.621	0.379	0.488	0.72	0.382	0.361	0.374	0.351	0.32	0.75	0.72	0.791	0.349	0.648	0.434	0.62	0.375	0.629	0.371	0.415	0.663	0.612
tr|Q4DGC5|Q4DGC5TRYCC Trans-sialidase putative OS Trypanosoma cruzi (strain CL Brener)OX353153GNTc00.1047053510371.90PE4SV1	0.651	0.648	0.626	0.646	0.336	0.638	0.425	0.662	0.547	0.613	0.348	0.657	0.381	0.668	0.397	0.343	0.343	0.638	0.436	0.421	0.394	0.429	0.408	0.541	0.354	0.765	0.418	0.628	0.361	0.496	0.717	0.378	0.396	0.405	0.389	0.457	0.753	0.718	0.772	0.369	0.656	0.43	0.636	0.395	0.649	0.384	0.407	0.688	0.629
tr|Q4DQA9|Q4DQA9TRYCC Trans-sialidase putative OS Trypanosoma cruzi (strain CL Brener)OX353153GNTc00.1047053511827.110PE4SV1	0.746	0.566	0.511	0.569	0.638	0.597	0.682	0.575	0.728	0.538	0.648	0.592	0.679	0.776	0.667	0.662	0.682	0.577	0.706	0.677	0.673	0.681	0.661	0.698	0.68	0.804	0.654	0.592	0.639	0.708	0.763	0.672	0.665	0.681	0.652	0.609	0.771	0.761	0.811	0.663	0.6	0.683	0.733	0.683	0.725	0.676	0.679	0.758	0.728
tr|Q4DF74|Q4DF74TRYCCTrans-sialidase putative (Fragment) OS Trypanosoma cruzi (strain CL Brener)OX353153GNTc00.1047053507687.10PE4SV1	0.587	0.68	0.621	0.66	0.401	0.608	0.39	0.697	?	?	0.415	0.704	0.036	0.656	0.396	0.37	0.326	0.666	0.395	0.322	0.42	0.388	0.315	0.333	0.375	0.743	0.422	0.668	0.369	0.411	0.68	0.37	0.404	0.414	0.155	0.099	0.742	0.689	0.759	0.343	0.686	0.246	0.657	0.396	0.653	0.416	0.336	0.634	0.653
tr|Q4DIN1|Q4DIN1TRYCC Trans-sialidase putative OS Trypanosoma cruzi (strain CL Brener)OX353153GNTc00.1047053509777.30PE4SV1	0.723	0.631	0.582	0.627	0.603	0.664	0.681	0.607	0.754	0.672	0.662	0.612	0.748	0.746	0.667	0.69	0.698	0.601	0.69	0.683	0.689	0.683	0.675	0.748	0.683	0.78	0.585	0.531	0.668	0.693	0.747	0.674	0.673	0.679	0.567	0.51	0.712	0.744	0.787	0.68	0.627	0.736	0.742	0.685	0.722	0.695	0.662	0.728	0.727
tr|Q4DBZ5|Q4DBZ5TRYCC Trans-sialidase putative OS Trypanosoma cruzi (strain CL Brener)OX353153GNTc00.1047053509899.100PE4SV1	0.649	0.663	0.628	0.638	0.376	0.644	0.456	0.678	0.545	0.626	0.37	0.676	0.436	0.692	0.402	0.418	0.335	0.658	0.442	0.455	0.39	0.45	0.415	0.527	0.382	0.78	0.44	0.643	0.414	0.529	0.713	0.408	0.243	0.353	0.475	0.583	0.769	0.708	0.784	0.417	0.67	0.437	0.666	0.419	0.67	0.213	0.42	0.682	0.668
tr|Q4DQW8|Q4DQW8TRYCC Trans-sialidase putative OS Trypanosoma cruzi (strain CL Brener)OX353153GNTc00.1047053510497.40PE4SV1	0.649	0.639	0.635	0.643	0.377	0.661	0.427	0.676	0.614	0.67	0.379	0.687	0.41	0.678	0.403	0.382	0.337	0.662	0.437	0.446	0.394	0.455	0.414	0.541	0.373	0.778	0.41	0.646	0.4	0.518	0.72	0.389	0.402	0.416	0.392	0.5	0.798	0.712	0.785	0.396	0.676	0.424	0.652	0.383	0.652	0.428	0.418	0.698	0.647
tr|Q4D3T0|Q4D3T0TRYCCTrans-sialidase putative (Fragment) OS Trypanosoma cruzi (strain CL Brener)OX353153GNTc00.1047053507937.3PE4SV1	0.625	0.728	?	0.677	0.5	?	0.553	0.795	?	?	0.606	0.759	?	0.841	0.524	0.55	?	0.725	0.598	0.418	0.594	0.397	0.342	?	0.523	0.836	0.436	0.679	0.495	0.418	0.746	0.524	0.542	0.602	0.068	0.099	0.705	0.767	0.836	0.417	0.743	?	0.754	0.583	0.735	0.546	0.322	0.686	0.746
tr|Q4D8V4|Q4D8V4TRYCC Trans-sialidase putative OS Trypanosoma cruzi (strain CL Brener)OX353153GNTc00.1047053509075.50PE4SV1	0.736	0.335	0.53	0.239	0.648	0.409	0.648	0.427	0.709	0.457	0.629	0.366	0.652	0.774	0.646	0.653	0.653	0.351	0.655	0.651	0.65	0.65	0.65	0.668	0.632	0.792	0.631	0.306	0.65	0.685	0.776	0.658	0.627	0.656	0.656	0.583	0.754	0.769	0.795	0.652	0.348	0.676	0.733	0.651	0.72	0.637	0.638	0.742	0.731
tr|Q4E424|Q4E424TRYCC Trans-sialidase putative OS Trypanosoma cruzi (strain CL Brener)OX353153GNTc00.1047053511173.470PE4SV1	0.655	0.66	0.631	0.667	0.405	0.634	0.443	0.684	0.562	0.649	0.394	0.674	0.397	0.698	0.363	0.384	0.261	0.672	0.424	0.444	0.352	0.465	0.411	0.528	0.315	0.794	0.42	0.68	0.406	0.538	0.721	0.392	0.39	0.397	0.45	0.578	0.768	0.717	0.8	0.383	0.675	0.4	0.674	0.347	0.684	0.41	0.414	0.7	0.662
tr|Q4D0F0|Q4D0F0TRYCC Trans-sialidase putative OS Trypanosoma cruzi (strain CL Brener)OX353153GNTc00.1047053509115.20PE4SV1	0.65	0.65	0.64	0.652	0.365	0.647	0.45	0.684	0.58	0.677	0.399	0.674	0.429	0.69	0.415	0.425	0.362	0.662	0.447	0.479	0.398	0.449	0.434	0.546	0.362	0.791	0.474	0.656	0.43	0.508	0.745	0.37	0.315	0.416	0.448	0.524	0.798	0.743	0.795	0.404	0.674	0.457	0.669	0.42	0.679	0.356	0.401	0.68	0.67
tr|Q4E5K2|Q4E5K2TRYCC Trans-sialidase putative OS Trypanosoma cruzi (strain CL Brener)OX353153GNTc00.1047053511183.400PE4SV1	0.663	0.66	0.644	0.645	0.433	0.644	0.452	0.685	0.514	0.629	0.439	0.679	0.331	0.718	0.473	0.472	0.412	0.667	0.492	0.417	0.464	0.221	0.373	0.495	0.45	0.802	0.401	0.653	0.487	0.528	0.745	0.481	0.493	0.484	0.387	0.42	0.808	0.743	0.807	0.41	0.686	0.375	0.684	0.477	0.697	0.482	0.356	0.714	0.685
tr|Q4D2L3|Q4D2L3TRYCCTrans-sialidase putative (Fragment) OS Trypanosoma cruzi (strain CL Brener)OX353153GNTc00.1047053510979.5PE4SV1	0.709	0.578	0.518	0.568	?	0.571	0.432	0.561	0.543	0.509	0.365	0.568	0.413	0.625	0.421	0.299	0.403	0.559	0.552	0.408	0.407	0.433	0.4	0.457	0.347	0.852	?	?	0.352	0.443	0.857	0.384	0.353	0.433	?	?	?	0.883	0.841	0.397	0.569	0.4	0.517	0.388	0.558	0.388	0.475	0.707	0.483
tr|Q4CKY7|Q4CKY7TRYCCTrans-sialidase putative (Fragment) OS Trypanosoma cruzi (strain CL Brener)OX353153GNTc00.1047053509481.10PE4SV1	0.813	0.859	?	0.83	0.798	?	0.874	0.918	?	?	0.887	0.899	?	0.891	0.882	0.897	?	0.838	0.909	0.894	0.899	0.898	0.824	?	0.897	0.85	0.935	0.835	0.9	0.845	0.935	0.885	0.905	0.871	0.86	0.82	0.144	0.878	0.875	0.913	0.905	?	0.885	0.886	0.9	0.921	0.896	0.885	0.883
tr|Q4DWE1|Q4DWE1TRYCC Trans-sialidase putative OS Trypanosoma cruzi (strain CL Brener)OX353153GNTc00.1047053508433.40PE4SV1	0.661	0.654	0.64	0.648	0.374	0.643	0.411	0.686	0.532	0.665	0.424	0.682	0.416	0.675	0.425	0.435	0.34	0.665	0.396	0.444	0.423	0.44	0.405	0.523	0.419	0.792	0.464	0.654	0.438	0.491	0.738	0.419	0.405	0.439	0.433	0.603	0.798	0.729	0.796	0.386	0.678	0.425	0.639	0.42	0.661	0.425	0.388	0.687	0.64
tr|Q4CNN4|Q4CNN4TRYCCTrans-sialidase putative (Fragment) OS Trypanosoma cruzi (strain CL Brener)OX353153GNTc00.1047053509841.10PE4SV1	1	0.742	?	0.722	0.817	?	0.842	0.962	?	?	0.842	0.784	?	0.739	0.89	0.83	?	0.811	0.85	0.784	0.848	0.859	0.676	?	0.875	0.947	0.821	0.766	0.876	0.851	0.978	0.883	0.885	0.855	0.737	0.7	0.929	0.979	0.961	0.842	0.811	?	0.169	0.882	0.348	0.884	0.826	0.79	0.309
tr|Q4DSN1|Q4DSN1TRYCC Trans-sialidase putative OS Trypanosoma cruzi (strain CL Brener)OX353153GNTc00.1047053511063.40PE4SV1	0.636	0.651	0.645	0.648	0.35	0.663	0.272	0.686	0.558	0.687	0.426	0.683	0.421	0.68	0.449	0.431	0.394	0.673	0.387	0.47	0.436	0.431	0.432	0.518	0.438	0.793	0.491	0.658	0.436	0.506	0.721	0.405	0.438	0.443	0.422	0.536	0.772	0.712	0.79	0.411	0.683	0.453	0.644	0.438	0.64	0.439	0.391	0.679	0.633
tr|Q4D3R1|Q4D3R1TRYCCTrans-sialidase putative (Fragment) OS Trypanosoma cruzi (strain CL Brener)OX353153GNTc00.1047053510205.10PE4SV1	0.632	0.655	?	0.606	0.444	?	0.579	0.768	?	?	0.517	0.754	?	0.846	0.51	0.539	?	0.703	0.589	0.531	0.528	0.392	0.389	?	0.483	0.813	0.115	0.636	0.531	0.632	0.787	0.554	0.553	0.56	0.45	0.45	0.789	0.787	0.787	0.063	0.738	?	0.791	0.493	0.799	0.507	0.395	0.784	0.801
tr|Q4E3E8|Q4E3E8TRYCC Trans-sialidase putative OS Trypanosoma cruzi (strain CL Brener)OX353153GNTc00.1047053507071.80PE4SV1	0.665	0.644	0.633	0.641	0.416	0.64	0.428	0.68	0.548	0.642	0.416	0.682	0.42	0.694	0.405	0.307	0.344	0.655	0.468	0.465	0.409	0.467	0.428	0.509	0.386	0.795	0.431	0.645	0.41	0.527	0.733	0.367	0.412	0.428	0.41	0.542	0.793	0.727	0.801	0.423	0.684	0.438	0.671	0.356	0.675	0.431	0.429	0.714	0.676
tr|Q4E3G9|Q4E3G9TRYCC Trans-sialidase putative OS Trypanosoma cruzi (strain CL Brener)OX353153GNTc00.1047053507611.170PE4SV1	0.737	0.323	0.491	0.33	0.66	0.381	0.678	0.436	0.716	0.427	0.663	0.388	0.681	0.765	0.686	0.675	0.679	0.341	0.695	0.657	0.684	0.674	0.648	0.687	0.686	0.813	0.665	0.227	0.686	0.693	0.767	0.676	0.662	0.681	0.682	0.646	0.791	0.761	0.816	0.669	0.394	0.674	0.743	0.683	0.72	0.67	0.657	0.742	0.731
tr|Q4CR95|Q4CR95TRYCC Trans-sialidase putative OS Trypanosoma cruzi (strain CL Brener)OX353153GNTc00.1047053509739.10PE4SV1	0.743	0.328	0.506	0.383	0.664	0.324	0.67	0.453	0.678	0.407	0.651	0.184	0.657	0.762	0.676	0.663	0.645	0.37	0.684	0.654	0.671	0.677	0.64	0.649	0.677	0.811	0.709	0.383	0.666	0.697	0.769	0.684	0.661	0.668	0.69	0.732	0.803	0.763	0.813	0.666	0.167	0.64	0.739	0.68	0.718	0.669	0.644	0.752	0.73
tr|Q4D0T2|Q4D0T2TRYCC Trans-sialidase putative OS Trypanosoma cruzi (strain CL Brener)OX353153GNTc00.1047053510125.20PE4SV1	0.677	0.726	0.703	0.724	0.643	0.718	0.666	0.738	0.68	0.638	0.676	0.748	0.616	0.532	0.695	0.669	0.617	0.727	0.708	0.646	0.678	0.685	0.622	0.659	0.665	0.834	0.702	0.738	0.686	0.67	0.794	0.682	0.673	0.681	0.659	0.722	0.85	0.79	0.83	0.652	0.748	0.637	0.319	0.691	0.287	0.678	0.657	0.698	0.298
tr|Q4DVB6|Q4DVB6TRYCC Trans-sialidase putative OS Trypanosoma cruzi (strain CL Brener)OX353153GNTc00.1047053508761.40PE4SV1	0.655	0.658	0.633	0.654	0.427	0.659	0.464	0.664	0.605	0.604	0.396	0.678	0.428	0.705	0.41	0.345	0.362	0.653	0.455	0.453	0.426	0.48	0.425	0.554	0.389	0.791	0.474	0.649	0.258	0.553	0.726	0.289	0.409	0.428	0.423	0.519	0.791	0.719	0.791	0.413	0.669	0.463	0.686	0.425	0.688	0.434	0.422	0.718	0.685
tr|Q4E204|Q4E204TRYCC Trans-sialidase putative OS Trypanosoma cruzi (strain CL Brener)OX353153GNTc00.1047053510693.240PE4SV1	0.683	0.663	0.662	0.654	0.414	0.659	0.484	0.689	0.594	0.647	0.429	0.687	0.44	0.711	0.382	0.41	0.344	0.674	0.475	0.486	0.405	0.483	0.441	0.556	0.377	0.786	0.455	0.663	0.433	0.567	0.725	0.428	0.417	0.462	0.482	0.542	0.777	0.723	0.794	0.445	0.68	0.457	0.689	0.253	0.694	0.445	0.438	0.718	0.684
tr|Q4DJR7|Q4DJR7TRYCC Trans-sialidase putative OS Trypanosoma cruzi (strain CL Brener)OX353153GNTc00.1047053510715.150PE4SV1	0.66	0.667	0.64	0.663	0.421	0.67	0.452	0.695	0.597	0.651	0.4	0.695	0.437	0.701	0.403	0.38	0.293	0.678	0.439	0.476	0.383	0.491	0.428	0.563	0.35	0.783	0.439	0.667	0.409	0.542	0.728	0.418	0.395	0.428	0.456	0.578	0.81	0.728	0.786	0.425	0.688	0.431	0.666	0.337	0.674	0.4	0.425	0.704	0.663
tr|Q4DVE1|Q4DVE1TRYCC Trans-sialidase putative OS Trypanosoma cruzi (strain CL Brener)OX353153GNTc00.1047053506133.190PE4SV1	0.664	0.667	0.628	0.668	0.395	0.654	0.448	0.691	0.611	0.649	0.413	0.69	0.425	0.696	0.38	0.392	0.26	0.673	0.438	0.465	0.353	0.488	0.429	0.58	0.317	0.793	0.429	0.672	0.416	0.547	0.737	0.418	0.384	0.385	0.438	0.542	0.791	0.735	0.795	0.403	0.685	0.43	0.676	0.355	0.692	0.405	0.418	0.701	0.676
tr|Q4DTL7|Q4DTL7TRYCC Trans-sialidase putative OS Trypanosoma cruzi (strain CL Brener)OX353153GNTc00.1047053504115.60PE4SV1	0.662	0.646	0.608	0.65	0.425	0.632	0.452	0.669	0.552	0.636	0.368	0.671	0.406	0.69	0.395	0.4	0.33	0.65	0.449	0.467	0.407	0.473	0.442	0.513	0.363	0.775	0.406	0.662	0.386	0.54	0.727	0.412	0.382	0.388	0.46	0.625	0.819	0.725	0.775	0.403	0.664	0.442	0.661	0.386	0.68	0.387	0.438	0.699	0.655
tr|Q4D129|Q4D129TRYCC Trans-sialidase putative OS Trypanosoma cruzi (strain CL Brener)OX353153GNTc00.1047053508759.20PE4SV1	0.662	0.653	0.641	0.65	0.388	0.651	0.444	0.693	0.572	0.626	0.333	0.685	0.417	0.697	0.391	0.397	0.29	0.676	0.456	0.454	0.357	0.445	0.429	0.519	0.345	0.777	0.404	0.674	0.415	0.532	0.733	0.413	0.351	0.366	0.448	0.605	0.812	0.723	0.785	0.391	0.681	0.436	0.681	0.375	0.683	0.368	0.412	0.684	0.669
tr|Q4DVS2|Q4DVS2TRYCC Trans-sialidase putative OS Trypanosoma cruzi (strain CL Brener)OX353153GNTc00.1047053511797.110PE4SV1	0.676	0.67	0.628	0.66	0.437	0.648	0.472	0.686	0.531	0.665	0.476	0.671	0.362	0.678	0.469	0.504	0.461	0.67	0.49	0.422	0.495	0.414	0.382	0.56	0.474	0.797	0.504	0.641	0.48	0.501	0.737	0.491	0.47	0.502	0.397	0.538	0.772	0.741	0.803	0.456	0.675	0.375	0.669	0.497	0.676	0.469	0.42	0.693	0.664
tr|Q4DD58|Q4DD58TRYCC Trans-sialidase putative OS Trypanosoma cruzi (strain CL Brener)OX353153GNTc00.1047053508977.80PE4SV1	0.655	0.653	0.639	0.635	0.427	0.648	0.456	0.67	0.556	0.658	0.41	0.679	0.437	0.713	0.424	0.422	0.327	0.665	0.449	0.462	0.372	0.472	0.41	0.51	0.335	0.791	0.479	0.67	0.412	0.556	0.733	0.415	0.129	0.382	0.49	0.542	0.799	0.733	0.794	0.422	0.681	0.457	0.691	0.419	0.694	0.228	0.428	0.713	0.677
tr|Q4CW35|Q4CW35TRYCCTrans-sialidase putative (Fragment) OS Trypanosoma cruzi (strain CL Brener)OX353153GNTc00.1047053509417.9PE4SV1	0.733	0.306	0.512	0.326	0.637	0.362	0.659	0.429	0.676	0.419	0.649	0.333	0.67	0.742	0.651	0.637	0.648	0.315	0.673	0.652	0.651	0.639	0.643	0.648	0.657	0.798	0.706	0.247	0.65	0.68	0.77	0.645	0.644	0.661	0.663	?	0.849	0.762	0.8	0.666	0.304	0.659	0.708	0.666	0.699	0.661	0.646	0.723	0.703
tr|Q4D096|Q4D096TRYCC Trans-sialidase putative OS Trypanosoma cruzi (strain CL Brener)OX353153GNTc00.1047053508229.60PE4SV1	0.411	0.698	0.676	0.725	0.633	0.718	0.666	0.725	0.665	0.665	0.675	0.713	0.65	0.729	0.707	0.679	0.616	0.711	0.689	0.645	0.683	0.684	0.633	0.7	0.681	0.819	0.669	0.683	0.684	0.679	0.748	0.674	0.694	0.678	0.629	0.6	0.835	0.747	0.812	0.649	0.718	0.665	0.699	0.708	0.698	0.695	0.645	0.463	0.695
tr|Q4CNP3|Q4CNP3TRYCCTrans-sialidase putative (Fragment) OS Trypanosoma cruzi (strain CL Brener)OX353153GNTc00.1047053507995.20PE4SV1	0.766	0.674	?	0.64	0.726	?	0.763	0.805	?	?	0.665	0.709	?	0.857	0.694	0.655	?	0.673	0.716	0.715	0.674	0.78	0.659	?	0.682	0.82	0.698	0.671	0.703	0.697	0.736	0.728	0.728	0.716	0.661	0.641	0.762	0.742	0.802	0.735	0.697	?	0.853	0.708	0.852	0.726	0.664	0.825	0.849
tr|Q4DPK3|Q4DPK3TRYCC Trans-sialidase putative OS Trypanosoma cruzi (strain CL Brener)OX353153GNTc00.1047053506613.40PE4SV1	0.67	0.649	0.646	0.653	0.416	0.639	0.398	0.689	0.46	0.653	0.414	0.67	0.415	0.723	0.42	0.424	0.393	0.665	0.451	0.488	0.431	0.389	0.446	0.465	0.422	0.803	0.413	0.671	0.448	0.529	0.739	0.402	0.419	0.436	0.439	0.494	0.803	0.735	0.803	0.399	0.678	0.456	0.68	0.414	0.692	0.422	0.361	0.71	0.683
tr|Q4DQS2|Q4DQS2TRYCC Trans-sialidase putative OS Trypanosoma cruzi (strain CL Brener)OX353153GNTc00.1047053508871.110PE4SV1	0.663	0.681	0.648	0.66	0.401	0.654	0.438	0.697	0.557	0.656	0.41	0.685	0.271	0.669	0.444	0.397	0.388	0.665	0.447	0.379	0.438	0.387	0.359	0.527	0.41	0.792	0.403	0.659	0.41	0.451	0.736	0.424	0.429	0.444	0.14	0.11	0.737	0.74	0.801	0.387	0.67	0.374	0.64	0.439	0.651	0.437	0.395	0.684	0.634
tr|Q4D349|Q4D349TRYCC Trans-sialidase putative OS Trypanosoma cruzi (strain CL Brener)OX353153GNTc00.1047053506603.40PE4SV1	0.667	0.681	0.65	0.655	0.395	0.652	0.443	0.682	0.538	0.684	0.438	0.679	0.288	0.67	0.441	0.426	0.407	0.663	0.456	0.383	0.449	0.392	0.375	0.521	0.424	0.793	0.399	0.646	0.414	0.466	0.736	0.426	0.429	0.457	0.12	0.099	0.73	0.737	0.798	0.385	0.675	0.398	0.655	0.442	0.661	0.456	0.391	0.681	0.643
tr|Q4D626|Q4D626TRYCCTrans-sialidase putative (Fragment) OS Trypanosoma cruzi (strain CL Brener)OX353153GNTc00.1047053507907.10PE4SV1	0.786	0.727	?	0.703	0.75	?	0.797	0.814	?	?	0.719	0.755	?	0.855	0.711	0.685	0.906	0.727	0.741	0.766	0.71	0.792	0.701	?	0.705	0.802	0.73	0.714	0.726	0.733	0.706	0.746	0.743	0.742	0.687	0.641	0.743	0.711	0.783	0.766	0.745	?	0.852	0.726	0.849	0.744	0.712	0.828	0.849
tr|Q4CLN5|Q4CLN5TRYCCTrans-sialidase putative (Fragment) OS Trypanosoma cruzi (strain CL Brener)OX353153GNTc00.1047053510171.10PE4SV1	0.793	0.563	0.468	0.585	0.708	0.557	0.693	0.49	0.708	0.543	0.663	0.553	0.674	0.803	0.672	0.664	0.682	0.559	0.756	0.685	0.679	0.682	0.684	0.669	0.665	0.839	?	0.649	0.672	0.697	0.826	0.699	0.674	0.701	?	?	?	0.819	0.858	0.67	0.564	0.687	0.756	0.695	0.736	0.69	0.681	0.801	0.729
tr|Q4D111|Q4D111TRYCCTrans-sialidase putative (Fragment) OS Trypanosoma cruzi (strain CL Brener)OX353153GNTc00.1047053507121.11PE4SV1	0.732	0.696	0.706	0.715	0.643	0.76	0.724	0.723	0.804	0.79	0.703	0.723	0.749	0.779	0.714	0.723	0.716	0.704	0.727	0.729	0.716	0.716	0.718	0.798	0.718	0.753	0.616	0.623	0.708	0.739	0.676	0.721	0.697	0.716	0.643	0.533	0.597	0.677	0.747	0.729	0.726	0.771	0.749	0.714	0.75	0.696	0.706	0.734	0.758
tr|Q4DTC3|Q4DTC3TRYCC Trans-sialidase putative OS Trypanosoma cruzi (strain CL Brener)OX353153GNTc00.1047053510025.50PE4SV1	0.651	0.647	0.637	0.647	0.377	0.655	0.395	0.669	0.586	0.646	0.412	0.672	0.438	0.685	0.454	0.404	0.399	0.651	0.411	0.381	0.437	0.459	0.367	0.527	0.422	0.789	0.486	0.644	0.421	0.516	0.734	0.396	0.425	0.477	0.358	0.456	0.784	0.728	0.799	0.429	0.664	0.42	0.641	0.425	0.646	0.422	0.433	0.666	0.623
tr|Q4DE01|Q4DE01TRYCC Trans-sialidase putative OS Trypanosoma cruzi (strain CL Brener)OX353153GNTc00.1047053503827.100PE4SV1	0.668	0.664	0.634	0.664	0.41	0.638	0.437	0.694	0.575	0.692	0.396	0.695	0.433	0.714	0.4	0.368	0.318	0.677	0.443	0.478	0.387	0.453	0.442	0.525	0.353	0.799	0.425	0.67	0.385	0.537	0.741	0.38	0.389	0.425	0.421	0.53	0.802	0.735	0.802	0.41	0.698	0.455	0.68	0.307	0.697	0.407	0.41	0.71	0.685
tr|Q4DVJ1|Q4DVJ1TRYCC Trans-sialidase putative OS Trypanosoma cruzi (strain CL Brener)OX353153GNTc00.1047053506961.25PE4SV1	0.827	0.799	0.804	0.784	0.736	0.845	0.786	0.801	0.912	0.855	0.801	0.821	0.827	0.844	0.796	0.796	0.778	0.809	0.783	0.798	0.799	0.801	0.787	0.884	0.786	0.565	0.729	0.745	0.801	0.804	0.742	0.795	0.8	0.809	0.738	0.794	0.789	0.735	0.563	0.801	0.814	0.823	0.848	0.799	0.842	0.795	0.773	0.833	0.845
tr|Q4CX78|Q4CX78TRYCCTrans-sialidase putative (Fragment) OS Trypanosoma cruzi (strain CL Brener)OX353153GNTc00.1047053509031.3PE4SV1	0.707	0.71	0.708	0.708	0.339	0.697	0.487	0.741	0.625	0.756	0.455	0.715	0.127	0.656	0.479	0.418	0.456	0.692	0.46	0.397	0.463	0.393	0.397	0.585	0.443	0.816	0.526	0.638	0.474	0.536	0.751	0.448	0.482	0.476	0.304	?	?	0.751	0.821	0.43	0.707	0.396	0.691	0.462	0.7	0.491	0.424	0.707	0.683
tr|Q4D1Z8|Q4D1Z8TRYCC Trans-sialidase putative OS Trypanosoma cruzi (strain CL Brener)OX353153GNTc00.1047053509665.30PE4SV1	0.664	0.692	0.655	0.674	0.396	0.671	0.477	0.688	0.592	0.672	0.441	0.692	0.414	0.692	0.476	0.471	0.384	0.686	0.47	0.471	0.456	0.478	0.437	0.534	0.463	0.787	0.554	0.699	0.481	0.526	0.726	0.464	0.476	0.482	0.426	0.559	0.802	0.722	0.789	0.448	0.703	0.437	0.674	0.47	0.693	0.476	0.439	0.711	0.672
tr|Q4DA40|Q4DA40TRYCC Trans-sialidase putative OS Trypanosoma cruzi (strain CL Brener)OX353153GNTc00.1047053511875.20PE4SV1	0.687	0.722	0.707	0.719	0.647	0.72	0.662	0.728	0.663	0.675	0.638	0.74	0.612	0.565	0.654	0.658	0.597	0.725	0.685	0.646	0.663	0.67	0.635	0.668	0.643	0.808	0.706	0.732	0.641	0.694	0.771	0.659	0.644	0.674	0.691	0.846	0.839	0.774	0.805	0.652	0.727	0.624	0.428	0.657	0.494	0.642	0.673	0.69	0.446
tr|Q4DR16|Q4DR16TRYCC Trans-sialidase putative OS Trypanosoma cruzi (strain CL Brener)OX353153GNTc00.1047053507953.140PE4SV1	0.651	0.667	0.64	0.649	0.373	0.638	0.43	0.678	0.529	0.641	0.404	0.669	0.29	0.672	0.418	0.4	0.389	0.659	0.442	0.354	0.421	0.367	0.344	0.514	0.407	0.774	0.395	0.646	0.384	0.435	0.737	0.405	0.414	0.431	0.11	0.121	0.73	0.735	0.786	0.376	0.662	0.351	0.637	0.418	0.649	0.429	0.368	0.671	0.632
tr|Q4DRS2|Q4DRS2TRYCCTrans-sialidase putative (Fragment) OS Trypanosoma cruzi (strain CL Brener)OX353153GNTc00.1047053510943.206PE4SV1	?	0.64	?	0.667	0.6	?	0.72	?	?	?	0.815	0.625	?	0.432	0.849	0.87	?	0.679	0.765	0.45	0.836	0.818	0.474	?	0.794	1	0.78	0.556	0.853	0.764	1	0.883	0.805	0.862	0.474	0.474	0.889	1	1	0.804	0.625	?	0.514	0.826	0.36	0.803	0.778	0.36	0.338
tr|Q4DFV5|Q4DFV5TRYCC Trans-sialidase putative OS Trypanosoma cruzi (strain CL Brener)OX353153GNTc00.1047053510237.80PE4SV1	0.663	0.668	0.636	0.659	0.394	0.673	0.463	0.689	0.552	0.705	0.429	0.687	0.417	0.67	0.453	0.46	0.399	0.674	0.489	0.443	0.465	0.449	0.422	0.498	0.45	0.785	0.342	0.655	0.46	0.513	0.746	0.461	0.44	0.459	0.396	0.444	0.811	0.74	0.789	0.345	0.684	0.449	0.666	0.45	0.661	0.455	0.378	0.704	0.661
tr|Q4CKY3|Q4CKY3TRYCCTrans-sialidase putative (Fragment) OS Trypanosoma cruzi (strain CL Brener)OX353153GNTc00.1047053435665.10PE4SV1	?	0.385	?	0.44	0.304	?	0.457	?	?	?	0.345	0.583	?	0.764	0.288	0.304	?	0.375	0.543	0.222	0.327	0.278	0.111	?	0.255	?	0.37	0.37	0.352	0.714	?	0.232	0.164	0.418	0.353	0.353	0.844	?	?	0.389	0.583	?	0.811	0.204	0.759	0.107	0.345	0.764	0.764
tr|Q4E504|Q4E504TRYCC Trans-sialidase putative OS Trypanosoma cruzi (strain CL Brener)OX353153GNTc00.1047053508873.390PE4SV1	0.645	0.644	0.657	0.652	0.35	0.655	0.433	0.672	0.571	0.639	0.379	0.679	0.417	0.693	0.4	0.39	0.338	0.654	0.456	0.437	0.401	0.436	0.417	0.518	0.37	0.786	0.413	0.633	0.395	0.496	0.721	0.377	0.372	0.364	0.404	0.485	0.75	0.719	0.79	0.38	0.67	0.449	0.656	0.402	0.66	0.375	0.414	0.686	0.648
tr|Q4E0J4|Q4E0J4TRYCC Trans-sialidase putative OS Trypanosoma cruzi (strain CL Brener)OX353153GNTc00.1047053509897.70PE4SV1	0.648	0.657	0.641	0.639	0.417	0.649	0.467	0.679	0.541	0.616	0.372	0.672	0.429	0.701	0.404	0.403	0.333	0.663	0.454	0.46	0.389	0.484	0.426	0.522	0.386	0.788	0.453	0.65	0.423	0.541	0.717	0.419	0.224	0.361	0.476	0.578	0.791	0.715	0.791	0.42	0.678	0.437	0.68	0.409	0.681	0.202	0.413	0.691	0.676
tr|Q4DCE2|Q4DCE2TRYCC Trans-sialidase putative OS Trypanosoma cruzi (strain CL Brener)OX353153GNTc00.1047053506345.40PE4SV1	0.736	0.309	0.517	0.324	0.656	0.354	0.674	0.445	0.71	0.458	0.654	0.373	0.684	0.773	0.676	0.671	0.67	0.34	0.68	0.666	0.683	0.671	0.65	0.672	0.678	0.804	0.678	0.235	0.673	0.691	0.775	0.674	0.668	0.675	0.683	0.633	0.794	0.766	0.808	0.678	0.372	0.67	0.747	0.684	0.724	0.678	0.642	0.754	0.73
tr|Q4D6F8|Q4D6F8TRYCC Trans-sialidase putative OS Trypanosoma cruzi (strain CL Brener)OX353153GNTc00.1047053506951.80PE4SV1	0.639	0.659	0.603	0.66	0.152	0.66	0.466	0.684	0.565	0.643	0.408	0.675	0.388	0.691	0.432	0.412	0.343	0.671	0.411	0.47	0.416	0.46	0.437	0.539	0.383	0.798	0.445	0.666	0.431	0.546	0.719	0.454	0.453	0.43	0.437	0.478	0.78	0.714	0.802	0.413	0.677	0.461	0.671	0.456	0.677	0.448	0.411	0.694	0.659
[truncated: 681 more columns]
