# Supplementary material for: Identification of vaccine targets in pathogens and design of a vaccine using computational approaches
Source: Sci Rep. 2021 Sep 2;11:17626. doi: 10.1038/s41598-021-96863-x (PMC8413327; doi:10.1038/s41598-021-96863-x)
Supplement: Supplementary file 16 — Supplementary Information 16. [file 41598_2021_96863_MOESM16_ESM.xlsx]

## Sheet: Sheet1
Supplementary Table 15: Antigeneicty score of epitopes
Protein	Epitope	Protective antigen score	Prediction
DGF_1	BCL	3.51	Probable ANTIGEN
DGF_1	CTL	2.09	Probable ANTIGEN
DGF_1	HTL	1.75	Probable ANTIGEN
subtilisin-like serine peptidase	BCL	3.06	Probable ANTIGEN
subtilisin-like serine peptidase	CTL	1.84	Probable ANTIGEN
subtilisin-like serine peptidase	HTL	1.69	Probable ANTIGEN
DNAJ Chaperone protein	BCL	1.5	Probable ANTIGEN
DNAJ Chaperone protein	CTL	1.81	Probable ANTIGEN
DNAJ Chaperone protein	HTL	1.8	Probable ANTIGEN
MASP	BCL	1.23	Probable ANTIGEN
MASP	CTL	1.76	Probable ANTIGEN
MASP	HTL	1.45	Probable ANTIGEN
Mucin TcMUCII	BCL	0.77	Probable ANTIGEN
Mucin TcMUCII	CTL	1.48	Probable ANTIGEN
Mucin TcMUCII	HTL	1.24	Probable ANTIGEN
Trans-sialidase	BCL	1.61	Probable ANTIGEN
Trans-sialidase	CTL	1.04	Probable ANTIGEN
Trans-sialidase	HTL	1.1	Probable ANTIGEN
Surface Protein	BCL	0.89	Probable ANTIGEN
Surface Protein	CTL	0.94	Probable ANTIGEN
Surface Protein	HTL	1.1	Probable ANTIGEN
hypothetical protein	BCL	1.16	Probable ANTIGEN
hypothetical protein	CTL	0.76	Probable ANTIGEN
hypothetical protein	HTL	1.02	Probable ANTIGEN
