# Supplementary material for: Identification of vaccine targets in pathogens and design of a vaccine using computational approaches
Source: Sci Rep. 2021 Sep 2;11:17626. doi: 10.1038/s41598-021-96863-x (PMC8413327; doi:10.1038/s41598-021-96863-x)
Supplement: Supplementary file 17 — Supplementary Information 17. [file 41598_2021_96863_MOESM17_ESM.xlsx]

## Sheet: DNAJ
Supplementary Table 16: Conservancy analysis of DNAJ protein epitopes against different strains of Trypanosoma cruzi
BCL EPITOPE																													HTL
REFERENCE SEQUENCE								IDENTITY
XP_806816.1 DnaJ chaperone protein [Trypanosoma cruzi strain CL Brener]	V	H	I	N	L	K	Q	100	NO (7)
EKF32707.1 chaperone DNAJ protein, putative [Trypanosoma cruzi marinkellei_B7]	V	H	I	N	L	K	Q	100	7
KAF5226347.1 hypothetical protein ECC02_000471 [Trypanosoma cruzi_Berenice]	V	H	I	N	L	K	Q	100	7
KAF8288015.1 putative chaperone DNAJ protein [Trypanosoma cruzi_Brazil clone A4]	V	H	I	N	L	K	Q	100	7
RNC60778.1 co-chaperone protein [Trypanosoma cruzi_CL]	V	H	I	N	L	K	Q	100	7
EAN84965.1 DnaJ chaperone protein, putative [Trypanosoma cruzi_CL Brener_Dm28c]	V	H	I	N	L	K	Q	100	7
ESS61357.1 chaperone DNAJ protein [Trypanosoma cruzi Dm28c_Dm28c]	V	H	I	N	L	K	Q	100	7
RNF10986.1 co-chaperone protein [Trypanosoma cruzi_G]	V	H	I	N	L	K	Q	100	7
EKG04297.1 chaperone DNAJ protein, putative [Trypanosoma cruzi_Sylvio X10/1]	V	H	I	N	L	K	Q	100	7
PWV17109.1 putative DnaJ chaperone protein [Trypanosoma cruzi_TCC]	V	H	I	N	L	K	Q	100	7
PBJ78995.1 DnaJ chaperone protein,heat shock protein 40 kDa [Trypanosoma cruzi cruzi]	V	H	I	N	L	K	Q	100	7
KAF8291603.1 putative chaperone DNAJ protein [Trypanosoma cruzi_Y clone C6]	V	H	I	N	L	K	Q	100	7
CTL EPITOPE
REFERENCE SEQUENCE										IDENTITY
XP_806816.1 DnaJ chaperone protein [Trypanosoma cruzi strain CL Brener]	K	T	G	R	N	G	D	M	Y	100	NO(9)
EKF32707.1 chaperone DNAJ protein, putative [Trypanosoma cruzi marinkellei]	K	T	G	R	N	G	D	M	Y	100	9
KAF5226347.1 hypothetical protein ECC02_000471 [Trypanosoma cruzi_Berenice]	K	T	G	R	N	G	D	M	Y	100	9
KAF8288015.1 putative chaperone DNAJ protein [Trypanosoma cruzi_Brazil clone A4]	K	T	G	R	N	G	D	M	Y	100	9
RNC60778.1 co-chaperone protein [Trypanosoma cruzi_CL]	K	T	G	R	N	G	D	M	Y	100	9
EAN84965.1 DnaJ chaperone protein, putative [Trypanosoma cruzi_CL Brener_Dm28c]	K	T	G	R	N	G	D	M	Y	100	9
ESS61357.1 chaperone DNAJ protein [Trypanosoma cruzi Dm28c_Dm28c]	K	T	G	R	N	G	D	M	Y	100	9
RNF10986.1 co-chaperone protein [Trypanosoma cruzi_G]	K	T	G	R	N	G	D	M	Y	100	9
EKG04297.1 chaperone DNAJ protein, putative [Trypanosoma cruzi_Sylvio X10/1]	K	T	G	R	N	G	D	M	Y	100	9
PWV17109.1 putative DnaJ chaperone protein [Trypanosoma cruzi_TCC]	K	T	G	R	N	G	D	M	Y	100	9
PBJ78995.1 DnaJ chaperone protein,heat shock protein 40 kDa [Trypanosoma cruzi cruzi]	K	T	G	R	N	G	D	M	Y	100	9
KAF8291603.1 putative chaperone DNAJ protein [Trypanosoma cruzi_Y clone C6]	K	T	G	R	N	G	D	M	Y	100	9
HTL EPITOPE
REFERENCE SEQUENCE																IDENTITY
XP_806816.1 DnaJ chaperone protein [Trypanosoma cruzi strain CL Brener]	T	G	V	S	K	N	G	R	Q	L	R	V	S	G	X	100	NO(15)
EKF32707.1 chaperone DNAJ protein, putative [Trypanosoma cruzi marinkellei]	T	G	V	S	K	N	G	R	Q	L	R	V	S	G	X	100	15
KAF5226347.1 hypothetical protein ECC02_000471 [Trypanosoma cruzi_Berenice]	T	G	V	S	K	N	G	R	Q	L	R	V	S	G	X	100	15
KAF8288015.1 putative chaperone DNAJ protein [Trypanosoma cruzi_Brazil clone A4]	T	G	V	S	K	N	G	R	Q	L	R	V	S	G	X	100	15
RNC60778.1 co-chaperone protein [Trypanosoma cruzi_CL]	T	G	V	S	K	N	G	R	Q	L	R	V	S	G	X	100	15
EAN84965.1 DnaJ chaperone protein, putative [Trypanosoma cruzi_CL Brener_Dm28c]	T	G	V	S	K	N	G	R	Q	L	R	V	S	G	X	100	15
ESS61357.1 chaperone DNAJ protein [Trypanosoma cruzi Dm28c_Dm28c]	T	G	V	S	K	N	G	R	Q	L	R	V	S	G	X	100	15
RNF10986.1 co-chaperone protein [Trypanosoma cruzi_G]	T	G	V	S	K	N	G	R	Q	L	R	V	S	G	X	100	15
EKG04297.1 chaperone DNAJ protein, putative [Trypanosoma cruzi_Sylvio X10/1]	T	G	V	S	K	N	G	R	Q	L	R	V	S	G	X	100	15
PWV17109.1 putative DnaJ chaperone protein [Trypanosoma cruzi_TCC]	T	G	V	S	K	N	G	R	Q	L	R	V	S	G	X	100	15
PBJ78995.1 DnaJ chaperone protein,heat shock protein 40 kDa [Trypanosoma cruzi cruzi]	T	G	V	S	K	N	G	R	Q	L	R	V	S	G	X	100	15
KAF8291603.1 putative chaperone DNAJ protein [Trypanosoma cruzi_Y clone C6]	T	G	V	S	K	N	G	R	Q	L	R	V	S	G	X	100	15

## Sheet: MASP
Supplementary Table 16: Conservancy analysis of MASP protein epitopes against different strains of Trypanosoma cruzi
BCL EPITOPE
REFERENCE SEQUENCE														IDENTITY
XP_809166.1 mucin-associated surface protein (MASP) [Trypanosoma cruzi strain CL Brener]	T	S	P	L	F	P	L	L	L	V	V	A	C	100	NO (13)
EKF29290.1 mucin-associated surface protein (MASP), putative, partial [Trypanosoma cruzi marinkellei]	M	M	M	S	G	R	V	L	L	V	C	A	L	30.77	4
KAF5215418.1 Mucin-associated surface protein (MASP) [Trypanosoma cruzi_Berenice]	T	S	P	L	L	P	L	L	V	V	V	A	C	84.62	11
KAF8284779.1 Mucin-associated surface protein (MASP), subgroup S095 [Trypanosoma cruzi_Brazil clone A4]	A	T	S	P	L	L	L	L	L	V	V	A	C	53.85	7
RNC34371.1 mucin-associated surface protein (MASP), partial [Trypanosoma cruzi_CL]	T	M	P	L	R	S	V	L	P	I	T	A	V	38.46	5
EAN87315.1 mucin-associated surface protein (MASP), putative [Trypanosoma cruzi_CL Brener]	T	S	P	L	F	P	L	L	L	V	V	A	C	100	13
PWU93821.1 Mucin-associated surface protein (MASP) [Trypanosoma cruzi_Dm28c]	T	S	S	L	L	P	L	L	L	L	V	V	V	61.54	8
ESS61929.1 mucin-associated surface protein (MASP) [Trypanosoma cruzi Dm28c_Dm28c]	T	S	S	L	L	P	L	L	L	L	V	V	V	61.54	8
RNF07756.1 mucin-associated surface protein (MASP) [Trypanosoma cruzi_G]	T	T	S	P	L	L	L	L	L	V	V	A	C	61.54	8
EKG06801.1 mucin-associated surface protein (MASP), putative, partial [Trypanosoma cruzi_Sylvio X10/1]	L	S	L	C	V	D	V	L	L	V	C	A	E	38.46	5
PWV15918.1 Mucin-associated surface protein (MASP) [Trypanosoma cruzi_TCC]	T	S	P	L	F	P	L	L	L	V	V	A	C	100	13
PBJ77033.1 mucin-associated surface protein [Trypanosoma cruzi cruzi_Dm28c]	T	S	S	L	L	P	L	L	L	L	V	V	V	61.54	9
KAF8303194.1 Mucin-associated surface protein (MASP), putative, partial [Trypanosoma cruzi_Y clone C6]	T	M	P	L	R	S	V	L	P	I	T	A	V	38.46	5
CTL EPITOPE
REFERENCE SEQUENCE										IDENTITY
XP_809166.1 mucin-associated surface protein (MASP) [Trypanosoma cruzi strain CL Brener]	S	T	D	D	H	A	T	G	S	100	NO(9)
EKF29290.1 mucin-associated surface protein (MASP), putative, partial [Trypanosoma cruzi marinkellei]	S	T	D	N	K	G	D	L	S	44.44	4
KAF5215418.1 Mucin-associated surface protein (MASP) [Trypanosoma cruzi_Berenice]	S	T	D	D	H	A	T	G	S	100	9
KAF8284779.1 Mucin-associated surface protein (MASP), subgroup S095 [Trypanosoma cruzi_Brazil clone A4]	S	T	G	G	Q	G	T	G	G	44.44	4
RNC34371.1 mucin-associated surface protein (MASP), partial [Trypanosoma cruzi_CL]	S	T	D	D	H	A	T	G	S	100	9
EAN87315.1 mucin-associated surface protein (MASP), putative [Trypanosoma cruzi_CL Brener]	S	T	D	D	H	A	T	G	S	100	9
PWU93821.1 Mucin-associated surface protein (MASP) [Trypanosoma cruzi_Dm28c]	T	T	G	D	S	Q	T	G	V	44.44	4
ESS61929.1 mucin-associated surface protein (MASP) [Trypanosoma cruz Dm28c_ Dm28c]	T	T	G	D	S	Q	T	G	V	44.44	7
RNF07756.1 mucin-associated surface protein (MASP) [Trypanosoma cruzi_G]	V	K	D	A	V	A	S	G	S	44.44	4
EKG06801.1 mucin-associated surface protein (MASP), putative, partial [Trypanosoma cruzi_Sylvio X10/1]	S	T	G	D	H	V	T	G	G	66.67	6
PWV15918.1 Mucin-associated surface protein (MASP) [Trypanosoma cruzi_TCC]	S	T	D	D	H	A	T	G	S	100	9
PBJ77033.1 mucin-associated surface protein [Trypanosoma cruzi cruzi_Dm28c]	T	T	G	D	S	Q	T	G	V	44.44	4
KAF8303194.1 Mucin-associated surface protein (MASP), putative, partial [Trypanosoma cruzi_Y clone C6]	S	A	G	D	Q	E	T	G	S	55.56	5
HTL EPITOPE
REFERENCE SEQUENCE																IDENTITY
XP_809166.1 mucin-associated surface protein (MASP) [Trypanosoma cruzi strain CL Brener]	A	S	G	V	L	G	E	N	G	S	H	M	P	D	G	100	NO(15)
EKF29290.1 mucin-associated surface protein (MASP), putative, partial [Trypanosoma cruzi marinkellei]	A	S	G	V	L	G	T	N	R	S	H	M	S	N	G	73.33	11
KAF5215418.1 Mucin-associated surface protein (MASP) [Trypanosoma cruzi_Berenice]	G	S	G	V	L	G	E	N	G	S	H	M	P	D	G	93.33	14
KAF8284779.1 Mucin-associated surface protein (MASP), subgroup S095 [Trypanosoma cruzi_Brazil clone A4]	A	S	G	V	L	G	E	N	G	S	H	M	P	D	G	100	15
RNC34371.1 mucin-associated surface protein (MASP), partial [Trypanosoma cruzi_CL]	A	S	G	V	L	G	E	N	G	S	H	M	P	D	G	100	15
EAN87315.1 mucin-associated surface protein (MASP), putative [Trypanosoma cruzi_CL Brener]	A	S	G	V	L	G	E	N	G	S	H	M	P	D	G	100	15
PWU93821.1 Mucin-associated surface protein (MASP) [Trypanosoma cruzi_Dm28c]	A	S	G	V	L	G	E	N	G	S	H	M	P	D	G	100	15
ESS61929.1 mucin-associated surface protein (MASP) [Trypanosoma cruzi Dm28c_Dm28c]	A	S	G	V	L	G	E	N	G	S	H	M	P	D	G	100	15
RNF07756.1 mucin-associated surface protein (MASP) [Trypanosoma cruzi_G]	A	S	G	V	L	G	E	N	G	F	H	M	P	S	G	86.67	13
EKG06801.1 mucin-associated surface protein (MASP), putative, partial [Trypanosoma cruzi_Sylvio X10/1]	A	S	G	V	L	G	E	N	G	S	H	M	P	D	G	100	15
PWV15918.1 Mucin-associated surface protein (MASP) [Trypanosoma cruzi_TCC]	A	S	G	V	L	G	E	N	G	S	H	M	P	D	G	100	15
PBJ77033.1 mucin-associated surface protein [Trypanosoma cruzi cruzi_Dm28c]	A	S	G	V	L	G	E	N	G	S	H	M	P	D	G	100	15
KAF8303194.1 Mucin-associated surface protein (MASP), putative, partial [Trypanosoma cruzi_Y clone C6]	A	S	G	V	F	G	E	N	G	S	H	M	P	D	G	93.33	14

## Sheet: Mucin
Supplementary Table 16: Conservancy analysis of Mucin TcMUCII protein epitopes against different strains of Trypanosoma cruzi
BCL EPITOPE
REFERENCE SEQUENCE																								IDENTITY
XP_816522.1 mucin TcMUCII [Trypanosoma cruzi strain CL Brener]	M	T	C	R	L	L	C	A	L	L	V	L	A	L	C	C	C	P	S	V	C	V	T	100	NO(23)
EKF29404.1 mucin TcMUCII, putative [Trypanosoma cruzi marinkellei]	T	T	C	R	L	L	C	A	L	L	V	L	A	L	C	C	C	P	S	V	C	V	A	91.3	21
KAF5222424.1 mucin TcMUC [Trypanosoma cruzi_Berenice]	T	T	C	R	L	L	C	A	L	L	V	L	A	L	C	C	C	P	S	V	C	V	T	95.65	22
KAF8282069.1 putative mucin TcMUCII [Trypanosoma cruzi_Brazil clone A4]	T	T	C	R	L	L	C	A	L	L	V	L	A	L	C	C	C	P	S	V	C	V	M	91.3	21
RNC39624.1 mucin TcMUCII [Trypanosoma cruzi_CL]	M	T	C	R	L	L	C	A	L	L	V	L	A	L	C	C	C	P	S	V	C	V	T	100	23
EAN94671.1 mucin TcMUCII, putative [Trypanosoma cruzi_CL Brener]	M	T	C	R	L	L	C	A	L	L	V	L	A	L	C	C	C	P	S	V	C	V	T	100	23
PWU88715.1 putative mucin TcMUCII [Trypanosoma cruzi_Dm28c]	M	T	C	R	L	L	C	A	L	L	V	L	A	L	C	C	C	P	T	L	C	V	T	91.3	21
ESS60374.1 mucin TcMUCII [Trypanosoma cruzi Dm28c_Dm28c]	T	T	C	R	L	L	C	A	L	L	V	L	T	L	C	C	C	P	S	V	C	V	M	86.96	20
RNF13080.1 mucin TcMUCII [Trypanosoma cruzi_G]	T	T	C	R	L	L	C	T	L	L	V	L	A	L	C	C	C	P	C	A	F	T	T	73.91	17
EKG05409.1 mucin TcMUCII, putative, partial [Trypanosoma cruzi_Sylvio X10/1]	M	T	C	R	L	L	Y	A	L	L	V	L	A	F	C	C	S	P	S	V	C	V	T	86.96	20
PWU88922.1 putative mucin TcMUCII [Trypanosoma cruzi_TCC]	M	T	C	R	L	L	C	A	L	L	V	L	A	L	C	C	C	P	S	V	C	V	T	100	23
PBJ79965.1 mucin TcMUCII [Trypanosoma cruzi cruzi_Dm28c]	M	T	C	R	L	L	C	A	L	L	V	L	A	L	C	C	C	P	T	L	C	V	T	91.3	21
KAF8296731.1 putative mucin TcMUCII [Trypanosoma cruzi_Y clone C6]	M	T	C	R	L	L	C	A	L	L	V	L	A	L	C	C	C	P	S	V	C	V	T	100	23
CTL EPITOPE
REFERENCE SEQUENCE										IDENTITY
XP_816522.1 mucin TcMUCII [Trypanosoma cruzi strain CL Brener]	G	T	D	G	V	T	G	T	T	100	NO(9)
EKF29404.1 mucin TcMUCII, putative [Trypanosoma cruzi marinkellei]	V	P	L	G	V	T	L	Q	T	44.44	4
KAF5222424.1 mucin TcMUC [Trypanosoma cruzi_Berenice]	G	T	S	G	V	A	D	T	S	55.56	5
KAF8282069.1 putative mucin TcMUCII [Trypanosoma cruzi_Brazil clone A4]	G	T	G	G	V	V	S	T	P	55.56	5
RNC39624.1 mucin TcMUCII [Trypanosoma cruzi_CL]	G	T	D	G	V	T	G	T	T	100	9
EAN94671.1 mucin TcMUCII, putative [Trypanosoma cruzi_CL Brener]	G	T	D	G	V	T	G	T	T	100	9
PWU88715.1 putative mucin TcMUCII [Trypanosoma cruzi_Dm28c]	P	T	L	C	V	T	A	T	G	44.44	4
ESS60374.1 mucin TcMUCII [Trypanosoma cruzi Dm28c_Dm28c]	G	T	G	G	V	V	S	T	P	55.56	5
RNF13080.1 mucin TcMUCII [Trypanosoma cruzi_G]	G	G	S	G	A	L	S	T	T	44.44	4
EKG05409.1 mucin TcMUCII, putative, partial [Trypanosoma cruzi_Sylvio X10/1]	G	T	G	G	V	P	D	P	S	44.44	3
PWU88922.1 putative mucin TcMUCII [Trypanosoma cruzi_TCC]	G	T	D	G	V	T	G	T	T	100	9
PBJ79965.1 mucin TcMUCII [Trypanosoma cruzi cruzi_Dm28c]	P	T	L	C	V	T	A	T	G	44.44*	4
KAF8296731.1 putative mucin TcMUCII [Trypanosoma cruzi_Y clone C6]	G	S	S	G	P	T	V	T	V	44.44*	4
HTL EPITOPE
REFERENCE SEQUENCE																IDENTITY
XP_816522.1 mucin TcMUCII [Trypanosoma cruzi strain CL Brener]	S	T	S	G	S	A	E	P	T	K	K	V	Q	E	Q	100	NO(15)
EKF29404.1 mucin TcMUCII, putative [Trypanosoma cruzi marinkellei]	S	T	S	L	S	N	E	V	E	Q	S	H	S	A	Q	40	6
KAF5222424.1 mucin TcMUC [Trypanosoma cruzi_Berenice]	G	L	Q	G	A	A	D	P	A	K	T	V	Q	E	Q	53.33	8
KAF8282069.1 putative mucin TcMUCII [Trypanosoma cruzi_Brazil clone A4]	Q	T	S	G	R	T	G	D	T	R	K	G	T	D	L	33.33	5
RNC39624.1 mucin TcMUCII [Trypanosoma cruzi_CL]	S	T	S	G	S	A	E	P	T	K	K	V	Q	E	Q	100	15
EAN94671.1 mucin TcMUCII, putative [Trypanosoma cruzi_CL Brener]	S	T	S	G	S	A	E	P	T	K	K	V	Q	E	Q	100	15
PWU88715.1 putative mucin TcMUCII [Trypanosoma cruzi_Dm28c]	G	L	Q	L	A	A	E	P	A	K	T	V	Q	E	Q	53.33	5
ESS60374.1 mucin TcMUCII [Trypanosoma cruzi Dm28c_Dm28c]	Q	T	S	G	R	T	G	D	T	R	K	G	T	D	L	33.33	6
RNF13080.1 mucin TcMUCII [Trypanosoma cruzi_G]	C	C	C	P	C	A	F	T	T	A	V	V	S	E	K	26.67*	4
EKG05409.1 mucin TcMUCII, putative, partial [Trypanosoma cruzi_Sylvio X10/1]	G	L	Q	L	A	A	E	P	A	K	T	V	Q	E	Q	53.33	8
PWU88922.1 putative mucin TcMUCII [Trypanosoma cruzi_TCC]	S	T	S	G	S	A	E	P	T	K	K	V	Q	E	Q	100	15
PBJ79965.1 mucin TcMUCII [Trypanosoma cruzi cruzi_Dm28c]	G	L	Q	L	A	A	E	P	A	K	T	V	Q	E	Q	53.33	8
KAF8296731.1 putative mucin TcMUCII [Trypanosoma cruzi_Y clone C6]	S	A	P	D	S	A	E	P	T	E	K	A	Q	E	Q	66.67	10
*NOTE-This representation is one out of many possibility of alignment

## Sheet: Surface protein
Supplementary Table 16: Conservancy analysis of surface protein epitopes against different strains of Trypanosoma cruzi
BCL EPITOPE
REFERENCE SEQUENCE									IDENTITY
XP_815016.1 90 [Trypanosoma cruzi strain CL Brener]	D	V	P	P	S	S	L	P	100	No. (8)
EKF26330.1 90 [Trypanosoma cruzi marinkellei]	D	R	T	D	S	S	S	P	50	4
KAF5214230.1 [Trypanosoma cruzi Berenice]	D	V	P	P	S	S	L	P	100	8
KAF8306681.1 [Trypanosoma cruzi Brazil clone A4]	D	V	P	P	S	S	L	P	75	8
RNC54622.1 [Trypanosoma cruzi CL]	D	V	P	P	S	S	L	P	100	8
EAN93165.1 [Trypanosoma cruzi CL Brener]	D	V	P	P	S	S	L	P	100	8
PWU87526.1 [Trypanosoma cruzi Dm28c]	P	T	P	K	K	S	N	P	37.5	2
ESS61722.1 [Trypanosoma cruzi Dm28c_Dm28c]	D	V	P	P	S	S	L	P	62.5	8
RNF03597.1 [Trypanosoma cruzi G]	D	V	P	P	S	S	L	L	87.5	7
EKG01011.1 [Trypanosoma cruzi Sylvio X10/1]	D	V	P	P	S	S	L	L	87.5	7
PWV08829.1 [Trypanosoma cruzi TCC]	D	V	N	A	R	S	G	L	37.5	3
PBJ69269.1 [Trypanosoma cruzi Dm28c]	D	V	P	P	S	S	L	L	87.5	7
KAF8303798.1 [Trypanosoma cruzi Y clone C6]	D	V	P	P	S	S	L	P	100	8
Average									77.0833	6.5
CTL EPITOPE
REFERENCE SEQUENCE										IDENTITY
XP_815016.1 90 [Trypanosoma cruzi strain CL Brener]	L	L	V	L	A	A	L	T	Y	100	No. (9)
EKF26330.1 90 [Trypanosoma cruzi marinkellei]	L	L	V	L	A	A	L	T	Y	100	9
KAF5214230.1 [Trypanosoma cruzi Berenice]	L	L	V	L	A	A	L	T	Y	100	9
KAF8306681.1 [Trypanosoma cruzi Brazil clone A4]	P	L	V	L	A	A	L	T	Y	88.89	8
RNC54622.1 [Trypanosoma cruzi CL]	V	L	V	L	A	L	L	C	C	55.56	5
EAN93165.1 [Trypanosoma cruzi CL Brener]	L	L	V	L	A	A	L	T	Y	100	9
PWU87526.1 [Trypanosoma cruzi Dm28c]	M	L	V	L	A	L	L	C	S	55.56	5
ESS61722.1 [Trypanosoma cruzi Dm28c_Dm28c]	P	L	V	L	A	A	L	T	Y	88.89	8
RNF03597.1 [Trypanosoma cruzi G]	P	L	V	L	A	A	L	T	Y	88.89	8
EKG01011.1 [Trypanosoma cruzi Sylvio X10/1]	P	L	V	L	A	A	L	T	Y	88.89	8
PWV08829.1 [Trypanosoma cruzi TCC]	L	L	V	L	A	L	L	C	S	66.67	6
PBJ69269.1 [Trypanosoma cruzi Dm28c]	P	L	V	L	A	A	L	T	Y	88.89	8
KAF8303798.1 [Trypanosoma cruzi Y clone C6]	P	L	V	L	A	A	L	T	Y	88.89	8
Average										84.2608	7.58333
HTL EPITOPE
REFERENCE SEQUENCE																IDENTITY
XP_815016.1 [Trypanosoma cruzi strain CL Brener]	L	K	S	W	W	Q	R	N	V	E	T	K	A	V	T	100	No. (15)
EKF26330.1 [Trypanosoma cruzi marinkellei]	L	E	M	W	W	E	R	N	V	E	P	K	R	A	D	53.33	8
KAF5214230.1 [Trypanosoma cruzi Berenice]	V	K	S	W	W	Q	R	N	V	E	S	K	A	V	T	86.67	13
KAF8306681.1 [Trypanosoma cruzi Brazil clone A4]	L	E	R	W	W	K	R	N	V	E	P	K	A	V	T	73.33	11
RNC54622.1 [Trypanosoma cruzi CL]	L	K	S	W	W	Q	R	N	V	E	T	K	A	V	T	100	15
EAN93165.1 [Trypanosoma cruzi CL Brener]	L	K	S	W	W	Q	R	N	V	E	T	K	A	V	T	100	15
PWU87526.1 [Trypanosoma cruzi Dm28c]	S	K	S	C	D	A	A	S	S	E	S	A	A	F	T	33.33	5
ESS61722.1 [Trypanosoma cruzi Dm28c_Dm28c]	V	K	N	W	W	E	R	N	V	E	K	D	V	T	V	46.67	8
RNF03597.1 [Trypanosoma cruzi G]	L	E	R	W	W	K	R	N	V	E	K	D	V	V	V	53.33	9
EKG01011.1 [Trypanosoma cruzi Sylvio X10/1]	L	E	R	W	W	K	R	N	V	E	K	D	V	V	V	53.33	8
PWV08829.1 [Trypanosoma cruzi TCC]	S	K	S	C	D	A	A	S	S	E	S	A	A	F	T	33.33	4
PBJ69269.1 [Trypanosoma cruzi cruzi Dm28c]	L	E	R	W	W	K	R	N	V	E	K	D	V	V	V	53.33	8
KAF8303798.1 [Trypanosoma cruzi Y clone C6]	V	K	S	W	W	E	S	N	V	E	T	K	A	V	T	80	12
Average																63.8875	9.66667

## Sheet: trans-sialidase
Supplementary Table 16: Conservancy analysis of trans-sialidase protein epitopes against different strains of Trypanosoma cruzi
BCL EPITOPE
REFERENCE SEQUENCE								IDENTITY
XP_818708.1 [Trypanosoma cruzi strain CL Brener]	S	L	W	S	V	R	L	100	No. (7)
EKF29618.1 [Trypanosoma cruzi strain B7]	G	I	F	S	V	R	L	57.14	4
KAF5217489.1 [Trypanosoma cruzi strain Berenice ]	S	L	W	S	V	R	L	100	7
KAF8278798.1 [Trypanosoma cruzi strain Brazil clone A4 ]	S	L	W	S	V	L	L	85.71	6
RNC43937.1 [Trypanosoma cruzi strain CL ]	S	L	W	S	V	R	L	100	7
EAN96857.1 [Trypanosoma cruzi strain CL Brener ]	S	L	W	S	V	R	L	100	7
PWU88841.1 [Trypanosoma cruzi strain Dm28c ]	S	L	G	A	P	G	L	42.86	3
ESS61240.1 [Trypanosoma cruzi strain Dm28c_Dm28c]	S	L	W	S	V	L	L	85.71	6
RNF03223.1 [Trypanosoma cruzi strain G ]	S	L	G	A	P	G	L	42.86	3
EKG06671.1 [Trypanosoma cruzi strain Sylvio X10/1 ]	S	L	W	S	V	L	L	85.71	6
PWV09600.1 [Trypanosoma cruzi strain TCC ]	S	L	W	S	V	R	L	100	7
PBJ68078.1 [Trypanosoma cruzi strain Dm28c ]	S	L	W	S	V	L	L	85.71	6
KAF8300731.1 [Trypanosoma cruzi strain Y clone C6 ]	S	L	W	S	V	R	L	100	7
Average								82.1417	5.75
CTL EPITOPE
REFERENCE SEQUENCE										IDENTITY
XP_818708.1 trans-sialidase [Trypanosoma cruzi strain CL Brener]	S	S	D	A	D	P	T	V	V	100	No. (9)
EKF29618.1 trans-sialidase putative [Trypanosoma cruzi marinkellei]	V	D	V	S	R	P	T	V	V	44.44	4
KAF5217489.1 hypothetical protein ECC02_009628 [Trypanosoma cruzi]	S	S	D	A	D	P	T	V	V	100	9
KAF8278798.1 putative trans-sialidase Group V [Trypanosoma cruzi]	S	S	D	A	D	P	A	V	V	88.89	8
RNC43937.1 trans-sialidase [Trypanosoma cruzi]	S	S	D	A	D	P	T	V	V	100	9
EAN96857.1 trans-sialidase putative [Trypanosoma cruzi]	S	S	D	A	D	P	T	V	V	100	9
PWU88841.1 putative trans-sialidase Group VI [Trypanosoma cruzi]	S	S	D	A	D	L	T	V	V	88.89	8
ESS61240.1 trans-sialidase [Trypanosoma cruzi Dm28c_Dm28c]	S	S	D	A	D	P	T	V	V	100	9
RNF03223.1 putative trans-sialidase partial [Trypanosoma cruzi]	S	S	S	G	N	P	T	V	G	55.56	5
EKG06671.1 trans-sialidase putative [Trypanosoma cruzi]	S	S	D	V	A	Q	T	V	A	55.56	5
PWV09600.1 putative trans-sialidase Group VI [Trypanosoma cruzi]	S	S	D	A	D	P	T	V	V	100	9
PBJ68078.1 trans-sialidase [Trypanosoma cruzi cruzi]	S	S	D	A	D	P	T	V	V	100	9
KAF8300731.1 putative trans-sialidase Group VI [Trypanosoma cruzi]	S	S	D	A	D	P	T	V	V	100	9
Average										86.1117	7.75
HTL EPITOPE
REFERENCE SEQUENCE																IDENTITY
XP_818708.1 trans-sialidase [Trypanosoma cruzi strain CL Brener]	M	L	V	G	K	Y	S	R	N	A	A	A	G	A	R	100	NO (15)
EKF29618.1 trans-sialidase putative [Trypanosoma cruzi marinkellei]	M	L	V	G	K	Y	S	H	E	P	A	D	I	C	Q	53.33	7
KAF5217489.1 hypothetical protein ECC02_009628 [Trypanosoma cruzi]	M	L	V	G	K	Y	S	R	N	A	A	A	G	A	R	100	15
KAF8278798.1 putative trans-sialidase Group V [Trypanosoma cruzi]	M	L	V	G	K	H	S	R	N	A	G	G	Q	E	S	60	8
RNC43937.1 trans-sialidase [Trypanosoma cruzi]	M	L	V	G	K	Y	S	R	N	A	A	A	V	G	Q	80	12
EAN96857.1 trans-sialidase putative [Trypanosoma cruzi]	M	L	V	G	K	Y	S	R	N	A	A	A	G	A	R	100	15
PWU88841.1 putative trans-sialidase Group VI [Trypanosoma cruzi]	M	L	V	G	K	Y	S	G	N	A	G	G	Q	G	S	60	9
ESS61240.1 trans-sialidase [Trypanosoma cruzi Dm28c_Dm28c]	M	L	V	G	K	H	S	R	N	A	G	G	Q	E	S	60	9
RNF03223.1 putative trans-sialidase partial [Trypanosoma cruzi]	M	L	V	G	K	Y	S	G	N	A	A	G	Q	G	S	66.67	10
EKG06671.1 trans-sialidase putative [Trypanosoma cruzi]	M	L	V	G	K	Y	S	G	N	A	G	A	R	E	S	66.67	10
PWV09600.1 putative trans-sialidase Group VI [Trypanosoma cruzi]	M	L	V	G	K	Y	S	R	N	A	A	A	G	A	R	100	15
PBJ68078.1 trans-sialidase [Trypanosoma cruzi cruzi]	M	L	V	G	K	H	S	R	N	A	G	G	Q	E	S	60	9
KAF8300731.1 putative trans-sialidase Group VI [Trypanosoma cruzi]	M	L	V	G	K	Y	S	R	N	A	A	A	G	A	R	100	15
Average																75.5558	11.1667

## Sheet: serine peptidase
Supplementary Table 16: Conservancy analysis of trans-sialidase protein epitopes against different strains of Trypanosoma cruzi
BCL EPITOPE
REFERENCE SEQUENCE									IDENTITY
XP_809835.1 subtilisin-like serine peptidase [Trypanosoma cruzi strain CL Brener]	P	L	L	L	F	V	F	F	100	NO (8)
EKF33014.1 subtilisin-like serine peptidase putative [Trypanosoma cruzi marinkellei]	P	L	L	W	F	V	Q	K	62.5	5
KAF5225178.1 hypothetical protein ECC02_001723 [Berenice]	P	L	L	L	F	V	F	V	87.5	7
KAF8276324.1 putative subtilisin-like serine peptidase [Trypanosoma cruzi strain="Brazil clone A4"]	P	L	L	L	F	V	F	V	87.5	7
RNC43414.1 putative subtilisin-like serine peptidase [Trypanosoma cruzi strain="CL"]	P	L	L	L	F	V	F	F	100	8
EAN87984.1 subtilisin-like serine peptidase putative [Trypanosoma cruzi strain="CL Brener"]	P	L	L	L	F	V	F	F	100	8
PWU99152.1 putative subtilisin-like serine peptidase [Trypanosoma cruzi strain="Dm28c"]	P	L	L	L	F	V	F	V	87.5	7
ESS64217.1 subtilisin-like serine peptidase [Trypanosoma cruzi Dm28c_Dm28c]	P	L	H	W	F	V	Q	K	50	4
RNF16490.1 putative subtilisin-like serine peptidase [Trypanosoma cruzi strain="G"]	P	L	L	L	F	V	F	V	87.5	7
EKG04613.1 subtilisin-like serine peptidase [Trypanosoma cruzi strain="Sylvio X10/1"]	P	L	L	L	F	V	F	V	87.5	7
PWU97151.1 putative subtilisin-like serine peptidase [Trypanosoma cruzi strain="TCC"]	P	L	L	L	F	V	F	F	100	8
PBJ72596.1 subtilisin-like serine peptidase serine peptidase [Trypanosoma cruzi cruzi strain="Dm28c"]	P	L	L	L	F	V	F	V	87.5	7
KAF8293413.1 putative subtilisin-like serine peptidase [Trypanosoma cruzi strain="Y clone C6"]	P	L	L	L	F	V	F	V	87.5	7
Average									85.4167	6.83333
CTL EPITOPE
REFERENCE SEQUENCE										IDENTITY
XP_809835.1 subtilisin-like serine peptidase [Trypanosoma cruzi strain CL Brener]	G	V	D	F	D	S	C	F	F	100	No. (9)
EKF33014.1 subtilisin-like serine peptidase putative [Trypanosoma cruzi marinkellei]	G	V	D	F	D	S	C	F	F	100	9
KAF5225178.1 hypothetical protein ECC02_001723 [Berenice]	G	V	D	F	D	S	C	F	F	100	9
KAF8276324.1 putative subtilisin-like serine peptidase [Trypanosoma cruzi strain="Brazil clone A4"]	G	V	D	F	D	S	C	F	F	100	9
RNC43414.1 putative subtilisin-like serine peptidase [Trypanosoma cruzi strain="CL"]	G	V	D	F	D	S	C	F	F	100	9
EAN87984.1 subtilisin-like serine peptidase putative [Trypanosoma cruzi strain="CL Brener"]	G	V	D	F	D	S	C	F	F	100	9
PWU99152.1 putative subtilisin-like serine peptidase [Trypanosoma cruzi strain="Dm28c"]	G	V	D	F	D	S	C	F	F	100	9
ESS64217.1 subtilisin-like serine peptidase [Trypanosoma cruzi Dm28c_Dm28c]	G	V	D	F	D	S	C	F	F	100	9
RNF16490.1 putative subtilisin-like serine peptidase [Trypanosoma cruzi strain="G"]	G	V	D	F	D	S	C	F	F	100	9
EKG04613.1 subtilisin-like serine peptidase [Trypanosoma cruzi strain="Sylvio X10/1"]	G	V	D	F	D	S	C	F	F	100	9
PWU97151.1 putative subtilisin-like serine peptidase [Trypanosoma cruzi strain="TCC"]	G	V	D	F	D	S	C	F	F	100	9
PBJ72596.1 subtilisin-like serine peptidase serine peptidase [Trypanosoma cruzi cruzi strain="Dm28c"]	G	V	D	F	D	S	C	F	F	100	9
KAF8293413.1 putative subtilisin-like serine peptidase [Trypanosoma cruzi strain="Y clone C6"]	G	V	D	F	D	S	C	F	F	100	9
Average										100	9
HTL EPITOPE
REFERENCE SEQUENCE																IDENTITY
XP_809835.1 subtilisin-like serine peptidase [Trypanosoma cruzi strain CL Brener]	K	A	P	R	G	R	I	I	R	L	Q	Y	L	R	F	100	NO (10)
EKF33014.1 subtilisin-like serine peptidase putative [Trypanosoma cruzi marinkellei]	K	A	P	R	G	R	I	I	R	L	Q	Y	I	R	F	93.33	14
KAF5225178.1 hypothetical protein ECC02_001723 [Berenice]	K	A	P	R	G	R	I	I	R	L	Q	Y	L	R	F	100	15
KAF8276324.1 putative subtilisin-like serine peptidase [Trypanosoma cruzi strain="Brazil clone A4"]	K	A	P	R	G	R	I	I	R	L	Q	Y	L	R	F	100	15
RNC43414.1 putative subtilisin-like serine peptidase [Trypanosoma cruzi strain="CL"]	K	A	P	R	G	R	I	I	R	L	Q	Y	L	R	F	100	15
EAN87984.1 subtilisin-like serine peptidase putative [Trypanosoma cruzi strain="CL Brener"]	K	A	P	R	G	R	I	I	R	L	Q	Y	L	R	F	100	15
PWU99152.1 putative subtilisin-like serine peptidase [Trypanosoma cruzi strain="Dm28c"]	K	A	P	R	G	R	I	I	R	L	Q	Y	L	R	F	100	15
ESS64217.1 subtilisin-like serine peptidase [Trypanosoma cruzi Dm28c_Dm28c]	K	A	P	R	G	R	I	I	R	L	Q	Y	L	R	F	100	15
RNF16490.1 putative subtilisin-like serine peptidase [Trypanosoma cruzi strain="G"]	K	A	P	R	G	R	I	I	R	L	Q	Y	L	R	F	100	15
EKG04613.1 subtilisin-like serine peptidase [Trypanosoma cruzi strain="Sylvio X10/1"]	K	A	P	R	G	R	I	I	R	L	Q	Y	L	R	F	100	15
PWU97151.1 putative subtilisin-like serine peptidase [Trypanosoma cruzi strain="TCC"]	K	A	P	R	G	R	I	I	R	L	Q	Y	L	R	F	100	15
PBJ72596.1 subtilisin-like serine peptidase serine peptidase [Trypanosoma cruzi cruzi strain="Dm28c"]	K	A	P	R	G	R	I	I	R	L	Q	Y	L	R	F	100	15
KAF8293413.1 putative subtilisin-like serine peptidase [Trypanosoma cruzi strain="Y clone C6"]	K	A	P	R	G	R	I	I	R	L	Q	Y	L	R	F	100	15
Average																99.4442	14.9167

## Sheet: hypothetical protein
Supplementary Table 16: Conservancy analysis of hypothetical protein epitopes against different strains of Trypanosoma cruzi
BCL EPITOPE
REFERENCE SEQUENCE																				IDENTITY
XP_821916.1 hypothetical protein [Trypanosoma cruzi strain CL Brener]	E	K	P	Q	C	L	L	L	S	S	G	I	L	V	D	V	L	M	R	100	No. (19)
EKF29276.1 hypothetical protein MOQ_006949 [Trypanosoma cruzi marinkellei]	E	K	P	Q	C	L	L	L	S	H	G	S	A	V	D	A	L	M	R	78.95	15
KAF5216523.1 hypothetical protein ECC02_010717 [Trypanosoma cruzi_Berenice]	E	K	P	Q	C	L	L	L	S	S	G	I	L	L	D	V	L	M	R	94.74	18
KAF8290607.1 hypothetical protein TcBrA4_0121260 [Trypanosoma cruzi Brazil clone A4]	G	I	L	L	S	S	L	R	S	S	E	I	I	E	K	V	S	A	N	26.32	5
RNC55304.1 hypothetical protein TcCL_ESM07218 [Trypanosoma cruzi]	E	K	P	Q	C	L	L	L	S	S	G	I	F	V	D	A	L	L	R	84.21	16
EAO00065.1 hypothetical protein Tc00.1047053511183.610 [Trypanosoma cruzi CL Brener]	E	K	P	Q	C	L	L	L	S	S	G	I	L	V	D	V	L	M	R	100	19
PWU88955.1 hypothetical protein C4B63_65g162 [Trypanosoma cruzi Dm28c]	P	A	P	R	Q	G	A	T	S	S	P	W	T	V	D	T	R	N	G	26.32	5
ESS63639.1 hypothetical protein TCDM_08524 [Trypanosoma cruzi Dm28c_Dm28c]	E	Q	P	Q	C	L	L	L	S	H	G	H	V	V	G	A	L	V	R	63.16	11
RNF04326.1 hypothetical protein TcG_10964 [Trypanosoma cruzi G]	E	E	S	Q	C	L	L	L	S	S	G	I	L	V	D	V	L	M	R	89.47	17
EKG01012.1 hypothetical protein TCSYLVIO_008015 partial [Trypanosoma cruzi Sylvio X10/1]	E	G	V	H	E	L	K	L	S	S	L	E	P	H	F	L	G	Q	K	26.32	5
PWU89637.1 putative retrotransposon hot spot protein (RHS) [Trypanosoma cruzi TCC]	S	P	P	T	F	V	C	L	C	Q	G	L	C	A	H	V	L	L	P	26.32	6
PBJ74766.1 hypothetical protein BCY84_12111 [Trypanosoma cruzi cruzi Dm28c]	N	K	E	S	G	E	K	L	S	Q	D	Y	L	R	D	M	Y	R	R	31.58	6
KAF8296690.1 putative protein of unknown function (DUF4460) [Trypanosoma cruzi Y clone C6]	N	K	E	S	G	E	K	L	S	Q	D	Y	L	R	D	I	Y	R	R	31.58	6
Average																				56.5808	10.75
CTL EPITOPE
REFERENCE SEQUENCE										IDENTITY
XP_821916.1 hypothetical protein [Trypanosoma cruzi strain CL Brener]	Y	T	C	G	T	S	C	A	V	100	No. (9)
EKF29276.1 hypothetical protein MOQ_006949 [Trypanosoma cruzi marinkellei]	H	Q	C	R	R	S	R	G	V	33.33	3
KAF5216523.1 hypothetical protein ECC02_010717 [Trypanosoma cruzi Brazil clone A4]	Y	T	C	G	A	S	C	A	V	88.89	8
KAF8290607.1 hypothetical protein TcBrA4_0121260 [Trypanosoma cruzi Brazil clone A4]	A	W	R	G	T	F	S	R	V	33.33	3
RNC55304.1 hypothetical protein TcCL_ESM07218 [Trypanosoma cruzi]	H	T	R	D	A	S	C	A	V	55.56	5
EAO00065.1 hypothetical protein Tc00.1047053511183.610 [Trypanosoma cruzi CL Brener]	Y	T	C	G	T	S	C	A	V	100	9
PWU88955.1 hypothetical protein C4B63_65g162 [Trypanosoma cruzi Dm28c]	L	L	E	G	E	F	T	L	V	22.22	2
ESS63639.1 hypothetical protein TCDM_08524 [Trypanosoma cruzi Dm28c_Dm28c]	H	T	C	N	A	S	C	A	P	55.56	5
RNF04326.1 hypothetical protein TcG_10964 [Trypanosoma cruzi G]	Y	T	C	G	T	S	C	A	V	100	9
EKG01012.1 hypothetical protein TCSYLVIO_008015 partial [Trypanosoma cruzi Sylvio X10/1]	C	V	C	V	M	L	F	A	V	33.33	3
PWU89637.1 putative retrotransposon hot spot protein (RHS) [Trypanosoma cruzi TCC]	C	L	C	Q	G	L	C	A	H	33.33	3
PBJ74766.1 hypothetical protein BCY84_12111 [Trypanosoma cruzi cruzi Dm28c]	Y	T	K	P	D	D	G	G	V	33.33	3
KAF8296690.1 putative protein of unknown function (DUF4460) [Trypanosoma cruzi Y clone C6]	Y	T	K	P	D	D	S	G	V	33.33	3
Average										51.8508	4.66667
HTL EPITOPE
REFERENCE SEQUENCE																IDENTITY
XP_821916.1 hypothetical protein [Trypanosoma cruzi strain CL Brener]	S	G	I	L	V	D	V	L	M	R	T	S	A	H	R	100	NO (10)
EKF29276.1 hypothetical protein MOQ_006949 [Trypanosoma cruzi marinkellei]	H	G	S	A	V	D	A	L	M	R	T	G	T	H	R	60	8
KAF5216523.1 hypothetical protein ECC02_010717 [Trypanosoma cruzi Brazil clone A4]	S	G	I	L	L	D	V	L	M	R	T	S	V	H	R	86.67	14
KAF8290607.1 hypothetical protein TcBrA4_0121260 [Trypanosoma cruzi Brazil clone A4]	S	R	A	L	L	P	A	M	E	R	P	S	V	H	R	40	6
RNC55304.1 hypothetical protein TcCL_ESM07218 [Trypanosoma cruzi]	S	G	I	F	V	D	A	L	L	R	T	S	A	H	C	73.33	11
EAO00065.1 hypothetical protein Tc00.1047053511183.610 [Trypanosoma cruzi CL Brener]	S	G	I	L	V	D	V	L	M	R	T	S	A	H	R	100	15
PWU88955.1 hypothetical protein C4B63_65g162 [Trypanosoma cruzi Dm28c]	D	R	I	W	Q	R	L	L	S	L	T	R	A	G	W	26.67	4
ESS63639.1 hypothetical protein TCDM_08524 [Trypanosoma cruzi Dm28c_Dm28c]	H	G	H	V	V	G	A	L	V	R	T	G	T	H	R	46.67	7
RNF04326.1 hypothetical protein TcG_10964 [Trypanosoma cruzi G]	S	G	I	L	V	D	V	L	M	R	T	S	A	H	R	100	15
EKG01012.1 hypothetical protein TCSYLVIO_008015 partial [Trypanosoma cruzi Sylvio X10/1]	S	R	R	L	V	P	R	T	S	R	S	I	F	T	R	33.33	5
PWU89637.1 putative retrotransposon hot spot protein (RHS) [Trypanosoma cruzi TCC]	V	A	L	F	S	V	V	W	G	I	T	V	M	H	R	26.67	5
PBJ74766.1 hypothetical protein BCY84_12111 [Trypanosoma cruzi cruzi Dm28c]	Q	D	Y	L	R	D	M	Y	R	R	T	S	P	H	M	40	6
KAF8296690.1 putative protein of unknown function (DUF4460) [Trypanosoma cruzi Y clone C6]	Q	D	Y	L	R	D	I	Y	R	R	T	S	P	H	M	40	6
Average																56.1117	8.5

## Sheet: DGF-1
Supplementary Table 16: Conservancy analysis of DGF-1 protein epitopes against different strains of Trypanosoma cruzi
BCL EPITOPE
REFERENCE SEQUENCE								IDENTITY
XP_813527.1 [Trypanosoma cruzi strain CL Brener]	G	S	C	G	C	R	C	100	No. (7)
EKF32763.1 [Trypanosoma cruzi marinkellei_B7]	G	S	C	G	C	R	C	100	7
KAF5224642.1 [Trypanosoma cruzi_Berenice]	G	S	C	R	C	R	C	85.71	6
KAF8284172.1 [Trypanosoma cruzi_Brazilclone A4]	V	S	C	G	C	R	C	85.71	6
RNC46018.1 [Trypanosoma cruzi_CL]	E	S	C	R	C	R	C	71.43	5
EAN91676.1 [Trypanosoma cruzi_CLBrener]	G	S	C	G	C	R	C	100	7
PWU87699.1 [Trypanosoma cruzi_Dm28c]	G	S	C	G	C	R	C	100	7
ESS622291.1 [Trypanosoma cruzi Dm28cDm28c]	G	S	C	S	C	R	C	85.71	6
RNF10320.1 [Trypanosoma cruzi_G]	A	S	C	G	C	R	C	85.71	6
EKG07765.1 [Trypanosoma cruzi_Sylvio_X10_1]	G	S	C	G	C	R	C	100	7
PWV17032.1 [Trypanosoma cruzi_TCC]	G	S	C	G	C	R	C	100	7
PBJ76274.1 [Trypanosoma cruzi cruzi_Dm28C]	A	S	C	G	C	R	C	85.71	6
KAF8292033.1 [Trypanosoma cruzi_YcloneC6]	G	L	C	R	C	R	C	71.43	5
Average								89.2842	6.25
CTL EPITOPE
REFERENCE SEQUENCE										IDENTITY
XP_813527.1 [Trypanosoma cruzi strain CL Brener]	D	A	A	L	L	G	G	D	Y	100	No. (9)
EKF32763.1 [Trypanosoma cruzi marinkellei_B7]	D	A	A	V	F	G	G	E	Y	66.67	7
KAF5224642.1 [Trypanosoma cruzi_Berenice]	D	A	A	L	L	G	G	D	Y	100	9
KAF8284172.1 [Trypanosoma cruzi_Brazilclone A4]	D	A	A	V	F	G	G	E	Y	66.67	6
RNC46018.1 [Trypanosoma cruzi_CL]	D	A	A	V	L	G	G	E	Y	77.78	7
EAN91676.1 [Trypanosoma cruzi_CLBrener]	D	A	A	L	L	G	G	D	Y	100	9
PWU87699.1 [Trypanosoma cruzi_Dm28c]	D	A	A	V	L	G	G	D	Y	88.89	8
ESS622291.1 [Trypanosoma cruzi Dm28cDm28c]	D	A	T	V	L	G	G	E	Y	66.67	6
RNF10320.1 [Trypanosoma cruzi_G]	D	A	A	V	F	G	G	E	Y	66.67	6
EKG07765.1 [Trypanosoma cruzi_Sylvio_X10_1]	D	S	V	L	L	D	G	V	V	44.44	4
PWV17032.1 [Trypanosoma cruzi_TCC]	D	A	A	L	L	G	G	D	Y	100	9
PBJ76274.1 [Trypanosoma cruzi cruzi_Dm28C]	D	A	A	V	L	G	G	E	Y	77.78	7
KAF8292033.1 [Trypanosoma cruzi_YcloneC6]	D	A	A	L	L	G	G	D	Y	100	9
Average										79.6308	7.25
HTL EPITOPE
REFERENCE SEQUENCE																IDENTITY
XP_813527.1 [Trypanosoma cruzi strain CL Brener]	G	S	F	V	M	D	G	T	V	A	L	G	G	A	G	100	No. (15)
EKF32763.1 [Trypanosoma cruzi marinkellei_B7]	G	P	V	V	M	D	G	T	V	A	L	V	G	A	G	80	12
KAF5224642.1 [Trypanosoma cruzi_Berenice]	G	S	V	V	M	D	G	T	V	A	L	G	G	A	G	93.33	13
KAF8284172.1 [Trypanosoma cruzi_Brazilclone A4]	G	P	V	V	M	D	G	N	V	A	L	G	G	A	G	80	12
RNC46018.1 [Trypanosoma cruzi_CL]	G	P	V	V	M	D	G	T	V	A	L	G	D	A	G	80	12
EAN91676.1 [Trypanosoma cruzi_CLBrener]	G	S	F	V	M	D	G	T	V	A	L	G	G	A	G	100	15
PWU87699.1 [Trypanosoma cruzi_DM28c]	G	P	V	V	M	D	G	T	V	A	L	V	G	A	G	80	12
ESS622291.1 [Trypanosoma cruzi Dm28cDm28c]	G	P	V	V	M	D	G	T	V	A	L	G	G	A	G	86.67	13
RNF10320.1 [Trypanosoma cruzi_G]	G	P	V	V	M	D	G	T	V	A	L	G	G	A	G	86.67	13
EKG07765.1 [Trypanosoma cruzi_Sylvio_X10_1]	G	S	H	V	M	N	G	T	I	A	V	E	G	P	G	60	9
PWV17032.1 [Trypanosoma cruzi_TCC]	G	S	F	V	M	D	G	T	V	A	L	G	G	A	G	100	15
PBJ76274.1 [Trypanosoma cruzi cruzi_Dm28C]	G	S	V	V	M	D	G	T	V	A	L	V	G	V	G	80	12
KAF8292033.1 [Trypanosoma cruzi_YcloneC6]	G	S	V	V	M	D	G	T	V	A	L	G	G	A	G	93.33	14
Average																85	12.6667
